# Supplementary material for: Genome-wide RNA polymerase stalling shapes the transcriptome during aging
Source: Nat Genet. 2023 Jan 19;55(2):268–79. doi: 10.1038/s41588-022-01279-6 (PMC9925383; doi:10.1038/s41588-022-01279-6)
Supplement: Supplementary file 3 — Supplementary Table 1. Overlap between TShigh genes and six independent transcriptomics studies with genes downregulated by UV damage. Table related to Fig. 5. Supplementary Table 2. Cellular pathways and processes that are significantly overrepresented in the TShigh category. Table related to Fig. 5. [file 41588_2022_1279_MOESM3_ESM.xlsx]

## Sheet: GSEA  UV gene profiles down-reg
Gene set (GSEA)	description	adjusted p-value
DACOSTA_UV_RESPONSE_VIA_ERCC3_DN	Genes down-regulated in fibroblasts expressing mutant forms of ERCC3 after UV irradiation. (PMID: 15608684)	2.49e-33
DAZARD_RESPONSE_TO_UV_NHEK_DN	Genes down-regulated in NHEK cells (normal keratinocytes) by UV-B irradiation. (PMID: 12771951)	4.46e-21
DACOSTA_UV_RESPONSE_VIA_ERCC3_COMMON_DN_DN	Common down-regulated transcripts in fibroblasts expressing either XP/CS or TDD mutant forms of ERCC3, after UVC irradiation. (PMID: 15608684)	9.98e-21
ENK_UV_RESPONSE_KERATINOCYTE_DN	Genes down-regulated in NHEK cells (normal epidermal keratinocytes) after UVB irradiation. (PMID: 16434974)	5.04e-19
GENTILE_UV_HIGH_DOSE_DN	Selected genes down-regulated in WS1 (fibroblast) in response to irradiation with high dose UV-C. (PMID: 12907719)	4.52e-09
HALLMARK_UV_RESPONSE_DN	Aggregate genes down-regulated in response to ultraviolet (UV) radiation.	0.000825

## Sheet: IPA
Overrepresented Ingenuity Canonical Pathways in TS-high gene set	Adjusted p-value
PXR/RXR Activation	2.95121e-06
FXR/RXR Activation	4.67735e-05
LPS/IL-1 Mediated Inhibition of RXR Function	6.16595e-05
Xenobiotic Metabolism Signaling	0.000104713
LXR/RXR Activation	0.000114815
HGF Signaling	0.000147911
NRF2-mediated Oxidative Stress Response	0.000169824
Arginine Degradation I (Arginase Pathway)	0.000177828
Ethanol Degradation IV	0.00020893
Histamine Degradation	0.000446684
PPARα/RXRα Activation	0.000489779
ERK/MAPK Signaling	0.000537032
PTEN Signaling	0.00060256
Rac Signaling	0.000660693
Oxidative Ethanol Degradation III	0.00074131
Acute Phase Response Signaling	0.000758578
VEGF Signaling	0.000812831
SAPK/JNK Signaling	0.000870964
TR/RXR Activation	0.000912011
Fatty Acid α-oxidation	0.000933254
IGF-1 Signaling	0.000954993
PDGF Signaling	0.001
Renin-Angiotensin Signaling	0.001
Insulin Receptor Signaling	0.00104713
Putrescine Degradation III	0.00114815
Signaling by Rho Family GTPases	0.00114815
AMPK Signaling	0.00138038
Phosphatidylcholine Biosynthesis I	0.00144544
FGF Signaling	0.00169824
Tryptophan Degradation X (Mammalian, via Tryptamine)	0.0017378
CDP-diacylglycerol Biosynthesis I	0.0017378
IL-3 Signaling	0.0018197
Dopamine Degradation	0.00186209
Noradrenaline and Adrenaline Degradation	0.00186209
ErbB Signaling	0.00186209
Prolactin Signaling	0.00199526
Histidine Degradation III	0.00223872
ErbB2-ErbB3 Signaling	0.00223872
Phosphatidylglycerol Biosynthesis II (Non-plastidic)	0.00245471
Superpathway of Inositol Phosphate Compounds	0.00269153
Citrulline Biosynthesis	0.00331131
Phosphatidylethanolamine Biosynthesis II	0.00331131
EGF Signaling	0.00354813
NF-κB Signaling	0.00363078
Thyroid Hormone Biosynthesis	0.00380189
Iron homeostasis signaling pathway	0.00389045
RANK Signaling in Osteoclasts	0.00416869
Protein Ubiquitination Pathway	0.00436516
Glycine Betaine Degradation	0.00457088
Stearate Biosynthesis I (Animals)	0.00457088
RhoA Signaling	0.0047863
Actin Cytoskeleton Signaling	0.0047863
FAK Signaling	0.00616595
IL-9 Signaling	0.00645654
Ethanol Degradation II	0.00691831
Retinoate Biosynthesis I	0.00691831
Triacylglycerol Biosynthesis	0.00707946
Production of Nitric Oxide and Reactive Oxygen Species in Macrophages	0.00707946
PAK Signaling	0.00707946
3-phosphoinositide Biosynthesis	0.00724436
Phenylethylamine Degradation I	0.0074131
Coagulation System	0.00776247
PI3K/AKT Signaling	0.00812831
Clathrin-mediated Endocytosis Signaling	0.00831764
Adipogenesis pathway	0.00891251
Role of JAK1, JAK2 and TYK2 in Interferon Signaling	0.00977237
Superpathway of Methionine Degradation	0.01
Oleate Biosynthesis II (Animals)	0.01
Cholesterol Biosynthesis I	0.01
Bile Acid Biosynthesis, Neutral Pathway	0.01
Cholesterol Biosynthesis II (via 24,25-dihydrolanosterol)	0.01
Cholesterol Biosynthesis III (via Desmosterol)	0.01
Tyrosine Degradation I	0.0120226
B Cell Receptor Signaling	0.0120226
Phenylalanine Degradation IV (Mammalian, via Side Chain)	0.0125893
Telomerase Signaling	0.0125893
p70S6K Signaling	0.0141254
Unfolded protein response	0.0147911
Superpathway of Citrulline Metabolism	0.0151356
Histidine Degradation VI	0.0151356
Choline Biosynthesis III	0.0151356
Superpathway of Cholesterol Biosynthesis	0.0169824
Serotonin Degradation	0.0169824
Urea Cycle	0.017378
Arginine Biosynthesis IV	0.017378
Proline Biosynthesis II (from Arginine)	0.017378
Arginine Degradation VI (Arginase 2 Pathway)	0.017378
IL-2 Signaling	0.018197
Thrombopoietin Signaling	0.018197
Sirtuin Signaling Pathway	0.0186209
Apelin Pancreas Signaling Pathway	0.0186209
JAK/Stat Signaling	0.0194984
RAR Activation	0.0199526
γ-linolenate Biosynthesis II (Animals)	0.0213796
D-myo-inositol (1,4,5)-trisphosphate Degradation	0.0213796
Autophagy	0.0218776
STAT3 Pathway	0.0239883
Mouse Embryonic Stem Cell Pluripotency	0.0251189
VEGF Family Ligand-Receptor Interactions	0.025704
CD40 Signaling	0.0263027
Fatty Acid β-oxidation I	0.0269153
IL-6 Signaling	0.0281838
ErbB4 Signaling	0.0295121
IL-15 Production	0.0301995
Tryptophan Degradation to 2-amino-3-carboxymuconate Semialdehyde	0.030903
GM-CSF Signaling	0.030903
14-3-3-mediated Signaling	0.0323594
Aryl Hydrocarbon Receptor Signaling	0.0338844
Growth Hormone Signaling	0.0346737
UVB-Induced MAPK Signaling	0.0346737
Paxillin Signaling	0.0346737
Citrulline Degradation	0.0363078
Thio-molybdenum Cofactor Biosynthesis	0.0363078
Xanthine and Xanthosine Salvage	0.0363078
Sorbitol Degradation I	0.0363078
IL-15 Signaling	0.0371535
Integrin Signaling	0.0371535
Endoplasmic Reticulum Stress Pathway	0.0380189
Leptin Signaling in Obesity	0.0389045
Sucrose Degradation V (Mammalian)	0.0389045
IL-12 Signaling and Production in Macrophages	0.040738
Angiopoietin Signaling	0.040738
Erythropoietin Signaling	0.0457088
Superpathway of D-myo-inositol (1,4,5)-trisphosphate Metabolism	0.047863
Ketogenesis	0.047863
Ketolysis	0.047863
fMLP Signaling in Neutrophils	0.0489779

## Sheet: KEGG
Overrepresented KEGG pathways in TS-high gene set	Adjusted p-value
KEGG_PEROXISOME	0.000124
KEGG_FATTY_ACID_METABOLISM	0.000203
KEGG_GLYCEROPHOSPHOLIPID_METABOLISM	0.000219
KEGG_BUTANOATE_METABOLISM	0.000219
KEGG_INSULIN_SIGNALING_PATHWAY	0.000219
KEGG_RETINOL_METABOLISM	0.000219
KEGG_TRYPTOPHAN_METABOLISM	0.000456
KEGG_ENDOCYTOSIS	0.00061
KEGG_ABC_TRANSPORTERS	0.00061
KEGG_LYSINE_DEGRADATION	0.00061
KEGG_MAPK_SIGNALING_PATHWAY	0.000904
KEGG_GLYCEROLIPID_METABOLISM	0.00104
KEGG_BIOSYNTHESIS_OF_UNSATURATED_FATTY_ACIDS	0.0011
KEGG_COMPLEMENT_AND_COAGULATION_CASCADES	0.00125
KEGG_PATHWAYS_IN_CANCER	0.00237
KEGG_LYSOSOME	0.00271
KEGG_VALINE_LEUCINE_AND_ISOLEUCINE_DEGRADATION	0.00316
KEGG_HISTIDINE_METABOLISM	0.00316
KEGG_SPLICEOSOME	0.00338
KEGG_ERBB_SIGNALING_PATHWAY	0.00442
KEGG_PROPANOATE_METABOLISM	0.00498
KEGG_PPAR_SIGNALING_PATHWAY	0.00498
KEGG_FRUCTOSE_AND_MANNOSE_METABOLISM	0.00532
KEGG_ADHERENS_JUNCTION	0.00642
KEGG_ARGININE_AND_PROLINE_METABOLISM	0.00664
KEGG_LIMONENE_AND_PINENE_DEGRADATION	0.00678
KEGG_STEROID_HORMONE_BIOSYNTHESIS	0.00678
KEGG_DORSO_VENTRAL_AXIS_FORMATION	0.00952
KEGG_AXON_GUIDANCE	0.0102
KEGG_ASCORBATE_AND_ALDARATE_METABOLISM	0.0104
KEGG_REGULATION_OF_ACTIN_CYTOSKELETON	0.011
KEGG_GLYCOSAMINOGLYCAN_BIOSYNTHESIS_HEPARAN_SULFATE	0.011
KEGG_SELENOAMINO_ACID_METABOLISM	0.011
KEGG_UBIQUITIN_MEDIATED_PROTEOLYSIS	0.0113
KEGG_ADIPOCYTOKINE_SIGNALING_PATHWAY	0.0146
KEGG_RENAL_CELL_CARCINOMA	0.0177
KEGG_GLYCINE_SERINE_AND_THREONINE_METABOLISM	0.019
KEGG_B_CELL_RECEPTOR_SIGNALING_PATHWAY	0.0229
KEGG_AMYOTROPHIC_LATERAL_SCLEROSIS_ALS	0.0229
KEGG_STEROID_BIOSYNTHESIS	0.0229
KEGG_NEUROTROPHIN_SIGNALING_PATHWAY	0.0229
KEGG_CYSTEINE_AND_METHIONINE_METABOLISM	0.0235
KEGG_SNARE_INTERACTIONS_IN_VESICULAR_TRANSPORT	0.0342
KEGG_PYRUVATE_METABOLISM	0.0401
KEGG_BETA_ALANINE_METABOLISM	0.0429
KEGG_TYROSINE_METABOLISM	0.0454

## Sheet: REACTOME
Overrepresented REACTOME pathways and processes in TS-high gene set	Adjusted p-value
Metabolism Homo sapiens R-HSA-1430728	5.41976e-50
Metabolism of lipids and lipoproteins Homo sapiens R-HSA-556833	4.01962e-21
Metabolism of amino acids and derivatives Homo sapiens R-HSA-71291	1.73508e-13
Membrane Trafficking Homo sapiens R-HSA-199991	5.21761e-13
The citric acid (TCA) cycle and respiratory electron transport Homo sapiens R-HSA-1428517	1.02796e-12
Respiratory electron transport Homo sapiens R-HSA-611105	5.48175e-12
Vesicle-mediated transport Homo sapiens R-HSA-5653656	2.14509e-11
Fatty acid, triacylglycerol, and ketone body metabolism Homo sapiens R-HSA-535734	1.93571e-10
Metabolism of proteins Homo sapiens R-HSA-392499	6.46603e-10
Asparagine N-linked glycosylation Homo sapiens R-HSA-446203	7.04897e-10
ER to Golgi Anterograde Transport Homo sapiens R-HSA-199977	7.92737e-10
HIV Infection Homo sapiens R-HSA-162906	1.33559e-09
Class I MHC mediated antigen processing & presentation Homo sapiens R-HSA-983169	1.32011e-09
Transport to the Golgi and subsequent modification Homo sapiens R-HSA-948021	1.33568e-09
Respiratory electron transport, ATP synthesis by chemiosmotic coupling, and heat production by uncoupling proteins. Homo sapiens R-HSA-163200	3.95284e-09
Infectious disease Homo sapiens R-HSA-5663205	1.42903e-08
Gene Expression Homo sapiens R-HSA-74160	2.21126e-08
Antigen processing: Ubiquitination & Proteasome degradation Homo sapiens R-HSA-983168	2.39766e-08
Intra-Golgi and retrograde Golgi-to-ER traffic Homo sapiens R-HSA-6811442	8.7154e-08
Signaling by Insulin receptor Homo sapiens R-HSA-74752	9.01369e-08
Regulation of cholesterol biosynthesis by SREBP (SREBF) Homo sapiens R-HSA-1655829	9.39169e-08
Metabolism of polyamines Homo sapiens R-HSA-351202	9.51695e-08
Mitochondrial translation termination Homo sapiens R-HSA-5419276	9.10317e-08
Mitochondrial translation elongation Homo sapiens R-HSA-5389840	8.72387e-08
Mitochondrial translation Homo sapiens R-HSA-5368287	1.85847e-07
Degradation of AXIN Homo sapiens R-HSA-4641257	2.59625e-07
ER-Phagosome pathway Homo sapiens R-HSA-1236974	2.98819e-07
Mitochondrial translation initiation Homo sapiens R-HSA-5368286	3.14923e-07
Hh mutants that don't undergo autocatalytic processing are degraded by ERAD Homo sapiens R-HSA-5362768	3.80483e-07
Regulation of activated PAK-2p34 by proteasome mediated degradation Homo sapiens R-HSA-211733	5.7482e-07
Regulation of mRNA stability by proteins that bind AU-rich elements Homo sapiens R-HSA-450531	5.81261e-07
Hedgehog ligand biogenesis Homo sapiens R-HSA-5358346	7.85334e-07
Hh mutants abrogate ligand secretion Homo sapiens R-HSA-5387390	8.52613e-07
Ubiquitin-dependent degradation of Cyclin D1 Homo sapiens R-HSA-69229	8.41044e-07
Ubiquitin-dependent degradation of Cyclin D Homo sapiens R-HSA-75815	8.17014e-07
Regulation of Apoptosis Homo sapiens R-HSA-169911	7.94319e-07
Regulation of ornithine decarboxylase (ODC) Homo sapiens R-HSA-350562	7.72851e-07
Disease Homo sapiens R-HSA-1643685	8.05595e-07
mRNA Splicing - Major Pathway Homo sapiens R-HSA-72163	8.98607e-07
Vpu mediated degradation of CD4 Homo sapiens R-HSA-180534	1.16443e-06
Histidine, lysine, phenylalanine, tyrosine, proline and tryptophan catabolism Homo sapiens R-HSA-6788656	1.26971e-06
Insulin receptor signalling cascade Homo sapiens R-HSA-74751	1.29101e-06
The role of GTSE1 in G2/M progression after G2 checkpoint Homo sapiens R-HSA-8852276	1.57558e-06
IRS-mediated signalling Homo sapiens R-HSA-112399	1.69445e-06
Host Interactions of HIV factors Homo sapiens R-HSA-162909	2.02226e-06
Cross-presentation of soluble exogenous antigens (endosomes) Homo sapiens R-HSA-1236978	2.08134e-06
Cyclin E associated events during G1/S transition Homo sapiens R-HSA-69202	2.6277e-06
mRNA Splicing Homo sapiens R-HSA-72172	2.85344e-06
IGF1R signaling cascade Homo sapiens R-HSA-2428924	2.8519e-06
Signaling by Type 1 Insulin-like Growth Factor 1 Receptor (IGF1R) Homo sapiens R-HSA-2404192	2.79486e-06
IRS-related events triggered by IGF1R Homo sapiens R-HSA-2428928	2.74006e-06
CDK-mediated phosphorylation and removal of Cdc6 Homo sapiens R-HSA-69017	2.94117e-06
Cyclin A:Cdk2-associated events at S phase entry Homo sapiens R-HSA-69656	3.37979e-06
SCF-beta-TrCP mediated degradation of Emi1 Homo sapiens R-HSA-174113	3.37992e-06
Stabilization of p53 Homo sapiens R-HSA-69541	3.31847e-06
AUF1 (hnRNP D0) binds and destabilizes mRNA Homo sapiens R-HSA-450408	3.25921e-06
Autodegradation of Cdh1 by Cdh1:APC/C Homo sapiens R-HSA-174084	4.03402e-06
Autodegradation of the E3 ubiquitin ligase COP1 Homo sapiens R-HSA-349425	4.14332e-06
APC/C:Cdc20 mediated degradation of Securin Homo sapiens R-HSA-174154	4.1735e-06
COPI-mediated anterograde transport Homo sapiens R-HSA-6807878	4.41444e-06
Diseases of signal transduction Homo sapiens R-HSA-5663202	4.94388e-06
SCF(Skp2)-mediated degradation of p27/p21 Homo sapiens R-HSA-187577	5.03284e-06
p53-Independent DNA Damage Response Homo sapiens R-HSA-69610	5.90072e-06
p53-Independent G1/S DNA damage checkpoint Homo sapiens R-HSA-69613	5.80852e-06
Ubiquitin Mediated Degradation of Phosphorylated Cdc25A Homo sapiens R-HSA-69601	5.71916e-06
COPII (Coat Protein 2) Mediated Vesicle Transport Homo sapiens R-HSA-204005	7.70237e-06
Vif-mediated degradation of APOBEC3G Homo sapiens R-HSA-180585	8.45694e-06
Late Phase of HIV Life Cycle Homo sapiens R-HSA-162599	9.11392e-06
Biological oxidations Homo sapiens R-HSA-211859	1.05081e-05
NIK-->noncanonical NF-kB signaling Homo sapiens R-HSA-5676590	1.32041e-05
CDT1 association with the CDC6:ORC:origin complex Homo sapiens R-HSA-68827	1.30181e-05
Antigen processing-Cross presentation Homo sapiens R-HSA-1236975	1.31047e-05
Activation of NF-kappaB in B cells Homo sapiens R-HSA-1169091	1.37302e-05
Prolonged ERK activation events Homo sapiens R-HSA-169893	1.74962e-05
Degradation of GLI1 by the proteasome Homo sapiens R-HSA-5610780	1.79215e-05
GLI3 is processed to GLI3R by the proteasome Homo sapiens R-HSA-5610785	1.76857e-05
Degradation of GLI2 by the proteasome Homo sapiens R-HSA-5610783	1.7456e-05
p53-Dependent G1/S DNA damage checkpoint Homo sapiens R-HSA-69580	1.78601e-05
p53-Dependent G1 DNA Damage Response Homo sapiens R-HSA-69563	1.7634e-05
Processing of Capped Intron-Containing Pre-mRNA Homo sapiens R-HSA-72203	1.75357e-05
APC/C:Cdh1 mediated degradation of Cdc20 and other APC/C:Cdh1 targeted proteins in late mitosis/early G1 Homo sapiens R-HSA-174178	1.73572e-05
Cdc20:Phospho-APC/C mediated degradation of Cyclin A Homo sapiens R-HSA-174184	1.71455e-05
Regulation of RAS by GAPs Homo sapiens R-HSA-5658442	1.70175e-05
TP53 Regulates Metabolic Genes Homo sapiens R-HSA-5628897	2.03234e-05
ARMS-mediated activation Homo sapiens R-HSA-170984	2.08677e-05
Degradation of DVL Homo sapiens R-HSA-4641258	2.15041e-05
APC:Cdc20 mediated degradation of cell cycle proteins prior to satisfation of the cell cycle checkpoint Homo sapiens R-HSA-179419	2.22942e-05
Interleukin receptor SHC signaling Homo sapiens R-HSA-912526	2.33112e-05
Frs2-mediated activation Homo sapiens R-HSA-170968	2.32414e-05
GRB2 events in EGFR signaling Homo sapiens R-HSA-179812	2.31257e-05
SHC1 events in EGFR signaling Homo sapiens R-HSA-180336	2.28715e-05
SOS-mediated signalling Homo sapiens R-HSA-112412	2.26229e-05
SHC1 events in ERBB4 signaling Homo sapiens R-HSA-1250347	2.23797e-05
RAF/MAP kinase cascade Homo sapiens R-HSA-5673001	2.21416e-05
MAPK1/MAPK3 signaling Homo sapiens R-HSA-5684996	2.53544e-05
FRS-mediated FGFR2 signaling Homo sapiens R-HSA-5654700	2.52911e-05
FRS-mediated FGFR4 signaling Homo sapiens R-HSA-5654712	2.50304e-05
FRS-mediated FGFR3 signaling Homo sapiens R-HSA-5654706	2.4775e-05
FRS-mediated FGFR1 signaling Homo sapiens R-HSA-5654693	2.45247e-05
Signaling by FGFR2 Homo sapiens R-HSA-5654738	2.48532e-05
Interleukin-2 signaling Homo sapiens R-HSA-451927	2.70384e-05
Dectin-1 mediated noncanonical NF-kB signaling Homo sapiens R-HSA-5607761	2.69512e-05
Signaling by ERBB4 Homo sapiens R-HSA-1236394	2.67997e-05
G1/S DNA Damage Checkpoints Homo sapiens R-HSA-69615	2.65769e-05
Bile acid and bile salt metabolism Homo sapiens R-HSA-194068	2.649e-05
Signaling by SCF-KIT Homo sapiens R-HSA-1433557	2.69726e-05
Downstream signal transduction Homo sapiens R-HSA-186763	2.71577e-05
VEGFA-VEGFR2 Pathway Homo sapiens R-HSA-4420097	2.73981e-05
Post-translational protein modification Homo sapiens R-HSA-597592	2.7305e-05
Signalling to ERKs Homo sapiens R-HSA-187687	2.87332e-05
Degradation of beta-catenin by the destruction complex Homo sapiens R-HSA-195253	2.90604e-05
Signaling by Leptin Homo sapiens R-HSA-2586552	2.90351e-05
APC/C:Cdc20 mediated degradation of mitotic proteins Homo sapiens R-HSA-176409	3.18894e-05
Signalling to p38 via RIT and RIN Homo sapiens R-HSA-187706	3.35107e-05
HIV Life Cycle Homo sapiens R-HSA-162587	3.36619e-05
Signaling by VEGF Homo sapiens R-HSA-194138	3.59109e-05
Signaling by FGFR Homo sapiens R-HSA-190236	3.8389e-05
Regulation of APC/C activators between G1/S and early anaphase Homo sapiens R-HSA-176408	3.87857e-05
Phase 1 - Functionalization of compounds Homo sapiens R-HSA-211945	3.97885e-05
Interleukin-3, 5 and GM-CSF signaling Homo sapiens R-HSA-512988	3.96585e-05
Activation of APC/C and APC/C:Cdc20 mediated degradation of mitotic proteins Homo sapiens R-HSA-176814	4.01281e-05
Signalling to RAS Homo sapiens R-HSA-167044	4.13727e-05
Asymmetric localization of PCP proteins Homo sapiens R-HSA-4608870	4.38553e-05
Downstream signaling events of B Cell Receptor (BCR) Homo sapiens R-HSA-1168372	5.09708e-05
VEGFR2 mediated cell proliferation Homo sapiens R-HSA-5218921	5.37583e-05
Signaling by FGFR4 Homo sapiens R-HSA-5654743	5.38834e-05
Pyruvate metabolism and Citric Acid (TCA) cycle Homo sapiens R-HSA-71406	5.49474e-05
G2/M Transition Homo sapiens R-HSA-69275	5.55353e-05
Signaling by FGFR3 Homo sapiens R-HSA-5654741	5.93274e-05
DAP12 signaling Homo sapiens R-HSA-2424491	6.08922e-05
Downstream signaling of activated FGFR2 Homo sapiens R-HSA-5654696	6.85968e-05
Downstream signaling of activated FGFR4 Homo sapiens R-HSA-5654716	6.80771e-05
Downstream signaling of activated FGFR3 Homo sapiens R-HSA-5654708	6.75652e-05
Downstream TCR signaling Homo sapiens R-HSA-202424	6.73217e-05
PPARA activates gene expression Homo sapiens R-HSA-1989781	7.35323e-05
Synthesis of bile acids and bile salts via 7alpha-hydroxycholesterol Homo sapiens R-HSA-193368	7.32245e-05
Mitotic G2-G2/M phases Homo sapiens R-HSA-453274	7.31411e-05
Signaling by FGFR1 Homo sapiens R-HSA-5654736	7.90006e-05
Downstream signaling of activated FGFR1 Homo sapiens R-HSA-5654687	9.2039e-05
Fatty Acyl-CoA Biosynthesis Homo sapiens R-HSA-75105	9.25267e-05
Activation of gene expression by SREBF (SREBP) Homo sapiens R-HSA-2426168	9.18705e-05
Switching of origins to a post-replicative state Homo sapiens R-HSA-69052	9.21616e-05
Orc1 removal from chromatin Homo sapiens R-HSA-68949	9.15171e-05
Assembly of the pre-replicative complex Homo sapiens R-HSA-68867	0.000129049
Regulation of lipid metabolism by Peroxisome proliferator-activated receptor alpha (PPARalpha) Homo sapiens R-HSA-400206	0.000130086
Signaling by PDGF Homo sapiens R-HSA-186797	0.000151489
Citric acid cycle (TCA cycle) Homo sapiens R-HSA-71403	0.000152644
APC/C-mediated degradation of cell cycle proteins Homo sapiens R-HSA-174143	0.000153277
Regulation of mitotic cell cycle Homo sapiens R-HSA-453276	0.000152248
Removal of licensing factors from origins Homo sapiens R-HSA-69300	0.000153607
MAPK family signaling cascades Homo sapiens R-HSA-5683057	0.000162655
Phospholipid metabolism Homo sapiens R-HSA-1483257	0.000172962
Negative regulation of MAPK pathway Homo sapiens R-HSA-5675221	0.000171952
Signaling by EGFR Homo sapiens R-HSA-177929	0.000176674
Signaling by the B Cell Receptor (BCR) Homo sapiens R-HSA-983705	0.00019507
NGF signalling via TRKA from the plasma membrane Homo sapiens R-HSA-187037	0.000227882
Branched-chain amino acid catabolism Homo sapiens R-HSA-70895	0.000239687
Retrograde transport at the Trans-Golgi-Network Homo sapiens R-HSA-6811440	0.000260295
Complex I biogenesis Homo sapiens R-HSA-6799198	0.000258658
DAP12 interactions Homo sapiens R-HSA-2172127	0.000259827
Triglyceride Biosynthesis Homo sapiens R-HSA-75109	0.000290306
Signalling by NGF Homo sapiens R-HSA-166520	0.000308493
Regulation of DNA replication Homo sapiens R-HSA-69304	0.000313051
Peroxisomal lipid metabolism Homo sapiens R-HSA-390918	0.000317846
Synthesis of bile acids and bile salts Homo sapiens R-HSA-192105	0.00031592
Cellular responses to stress Homo sapiens R-HSA-2262752	0.000323587
Circadian Clock Homo sapiens R-HSA-400253	0.000398921
CLEC7A (Dectin-1) signaling Homo sapiens R-HSA-5607764	0.000417035
TCR signaling Homo sapiens R-HSA-202403	0.000424871
Transcriptional Regulation by TP53 Homo sapiens R-HSA-3700989	0.000432786
C-type lectin receptors (CLRs) Homo sapiens R-HSA-5621481	0.000435598
Metabolism of vitamins and cofactors Homo sapiens R-HSA-196854	0.000474212
RNA Polymerase II Transcription Homo sapiens R-HSA-73857	0.000517041
Alpha-oxidation of phytanate Homo sapiens R-HSA-389599	0.000569728
mRNA Splicing - Minor Pathway Homo sapiens R-HSA-72165	0.00061518
Adaptive Immune System Homo sapiens R-HSA-1280218	0.000613606
Antigen Presentation: Folding, assembly and peptide loading of class I MHC Homo sapiens R-HSA-983170	0.000615734
Sulfur amino acid metabolism Homo sapiens R-HSA-1614635	0.000612275
MAPK6/MAPK4 signaling Homo sapiens R-HSA-5687128	0.000635314
Organelle biogenesis and maintenance Homo sapiens R-HSA-1852241	0.00072445
NCAM signaling for neurite out-growth Homo sapiens R-HSA-375165	0.000724961
Detoxification of Reactive Oxygen Species Homo sapiens R-HSA-3299685	0.000817248
Fc epsilon receptor (FCERI) signaling Homo sapiens R-HSA-2454202	0.000866385
Cytochrome P450 - arranged by substrate type Homo sapiens R-HSA-211897	0.000889287
Chromatin organization Homo sapiens R-HSA-4839726	0.000998471
Chromatin modifying enzymes Homo sapiens R-HSA-3247509	0.000993103
alpha-linolenic (omega3) and linoleic (omega6) acid metabolism Homo sapiens R-HSA-2046104	0.001049
alpha-linolenic acid (ALA) metabolism Homo sapiens R-HSA-2046106	0.00104342
Signaling by Retinoic Acid Homo sapiens R-HSA-5362517	0.00118821
BMAL1:CLOCK,NPAS2 activates circadian gene expression Homo sapiens R-HSA-1368108	0.00118196
Developmental Biology Homo sapiens R-HSA-1266738	0.00122032
Golgi-to-ER retrograde transport Homo sapiens R-HSA-8856688	0.00123879
mitochondrial fatty acid beta-oxidation of saturated fatty acids Homo sapiens R-HSA-77286	0.00160151
Glycerophospholipid biosynthesis Homo sapiens R-HSA-1483206	0.00166786
G1/S Transition Homo sapiens R-HSA-69206	0.00174128
N-glycan trimming in the ER and Calnexin/Calreticulin cycle Homo sapiens R-HSA-532668	0.00179306
Chylomicron-mediated lipid transport Homo sapiens R-HSA-174800	0.00178396
Mitochondrial Fatty Acid Beta-Oxidation Homo sapiens R-HSA-77289	0.00177495
Immune System Homo sapiens R-HSA-168256	0.00184709
Apoptosis Homo sapiens R-HSA-109581	0.00184224
PKMTs methylate histone lysines Homo sapiens R-HSA-3214841	0.00219232
Gluconeogenesis Homo sapiens R-HSA-70263	0.00219412
FCERI mediated MAPK activation Homo sapiens R-HSA-2871796	0.00234454
S Phase Homo sapiens R-HSA-69242	0.0023571
TNFR2 non-canonical NF-kB pathway Homo sapiens R-HSA-5668541	0.00258312
Cytokine Signaling in Immune system Homo sapiens R-HSA-1280215	0.00262587
Programmed Cell Death Homo sapiens R-HSA-5357801	0.00268381
Transcription of the HIV genome Homo sapiens R-HSA-167172	0.00267533
rRNA modification in the nucleus Homo sapiens R-HSA-6790901	0.00267569
COPI-dependent Golgi-to-ER retrograde traffic Homo sapiens R-HSA-6811434	0.00268713
Glyoxylate metabolism and glycine degradation Homo sapiens R-HSA-389661	0.00269596
PCP/CE pathway Homo sapiens R-HSA-4086400	0.00291292
Cargo concentration in the ER Homo sapiens R-HSA-5694530	0.00297944
DNA Replication Pre-Initiation Homo sapiens R-HSA-69002	0.00322094
M/G1 Transition Homo sapiens R-HSA-68874	0.00320596
Mitotic Anaphase Homo sapiens R-HSA-68882	0.00323427
Signaling by EGFRvIII in Cancer Homo sapiens R-HSA-5637812	0.00344014
Constitutive Signaling by EGFRvIII Homo sapiens R-HSA-5637810	0.00342436
Recycling of bile acids and salts Homo sapiens R-HSA-159418	0.00340872
RA biosynthesis pathway Homo sapiens R-HSA-5365859	0.00348339
Mitotic Metaphase and Anaphase Homo sapiens R-HSA-2555396	0.00359103
RNA Polymerase II Pre-transcription Events Homo sapiens R-HSA-674695	0.00358003
Metabolism of fat-soluble vitamins Homo sapiens R-HSA-6806667	0.00401049
trans-Golgi Network Vesicle Budding Homo sapiens R-HSA-199992	0.00477296
Clathrin derived vesicle budding Homo sapiens R-HSA-421837	0.00475175
NS1 Mediated Effects on Host Pathways Homo sapiens R-HSA-168276	0.00515544
Hedgehog 'on' state Homo sapiens R-HSA-5632684	0.00537684
Translation Homo sapiens R-HSA-72766	0.00538148
Platelet degranulation Homo sapiens R-HSA-114608	0.00556936
Mitotic G1-G1/S phases Homo sapiens R-HSA-453279	0.00584372
Formation of HIV elongation complex in the absence of HIV Tat Homo sapiens R-HSA-167152	0.00615755
RNA Polymerase II Transcription Elongation Homo sapiens R-HSA-75955	0.00613101
Formation of RNA Pol II elongation complex Homo sapiens R-HSA-112382	0.00610469
Unfolded Protein Response (UPR) Homo sapiens R-HSA-381119	0.00625296
FCERI mediated NF-kB activation Homo sapiens R-HSA-2871837	0.00631403
Macroautophagy Homo sapiens R-HSA-1632852	0.00644302
M Phase Homo sapiens R-HSA-68886	0.00674076
ISG15 antiviral mechanism Homo sapiens R-HSA-1169408	0.00673752
Antiviral mechanism by IFN-stimulated genes Homo sapiens R-HSA-1169410	0.00670933
Signaling by Hippo Homo sapiens R-HSA-2028269	0.00669412
HIV elongation arrest and recovery Homo sapiens R-HSA-167287	0.00731529
Pausing and recovery of HIV elongation Homo sapiens R-HSA-167290	0.00728506
Elongation arrest and recovery Homo sapiens R-HSA-112387	0.00725508
Signaling by FGFR3 fusions in cancer Homo sapiens R-HSA-8853334	0.00729937
Urea cycle Homo sapiens R-HSA-70635	0.00726957
ABC-family proteins mediated transport Homo sapiens R-HSA-382556	0.0075214
Golgi Associated Vesicle Biogenesis Homo sapiens R-HSA-432722	0.00751305
Mitochondrial protein import Homo sapiens R-HSA-1268020	0.00748276
Host Interactions with Influenza Factors Homo sapiens R-HSA-168253	0.0082304
Separation of Sister Chromatids Homo sapiens R-HSA-2467813	0.00998758
Budding and maturation of HIV virion Homo sapiens R-HSA-162588	0.010184
RAF activation Homo sapiens R-HSA-5673000	0.0101436
Retinoid metabolism and transport Homo sapiens R-HSA-975634	0.0105455
Response to elevated platelet cytosolic Ca2+ Homo sapiens R-HSA-76005	0.0108225
TRAF3-dependent IRF activation pathway Homo sapiens R-HSA-918233	0.0109475
Axon guidance Homo sapiens R-HSA-422475	0.0114059
Beta oxidation of hexanoyl-CoA to butanoyl-CoA Homo sapiens R-HSA-77350	0.0117374
Beta oxidation of lauroyl-CoA to decanoyl-CoA-CoA Homo sapiens R-HSA-77310	0.011692
Lipoprotein metabolism Homo sapiens R-HSA-174824	0.012489
HIV Transcription Elongation Homo sapiens R-HSA-167169	0.0132079
Tat-mediated elongation of the HIV-1 transcript Homo sapiens R-HSA-167246	0.0131573
Formation of HIV-1 elongation complex containing HIV-1 Tat Homo sapiens R-HSA-167200	0.0131071
Iron uptake and transport Homo sapiens R-HSA-917937	0.0130573
Signaling by FGFR4 in disease Homo sapiens R-HSA-5655291	0.013018
Phenylalanine and tyrosine catabolism Homo sapiens R-HSA-71182	0.0129689
Insulin receptor recycling Homo sapiens R-HSA-77387	0.0136018
Cell Cycle Checkpoints Homo sapiens R-HSA-69620	0.0141175
Linoleic acid (LA) metabolism Homo sapiens R-HSA-2046105	0.0140919
Synthesis of DNA Homo sapiens R-HSA-69239	0.0145731
G2/M Checkpoints Homo sapiens R-HSA-69481	0.0151247
Intra-Golgi traffic Homo sapiens R-HSA-6811438	0.016136
Signaling by FGFR in disease Homo sapiens R-HSA-1226099	0.0167655
Calnexin/calreticulin cycle Homo sapiens R-HSA-901042	0.0167805
HS-GAG biosynthesis Homo sapiens R-HSA-2022928	0.0170786
Pausing and recovery of Tat-mediated HIV elongation Homo sapiens R-HSA-167238	0.0170165
Tat-mediated HIV elongation arrest and recovery Homo sapiens R-HSA-167243	0.0169548
Transcriptional activation of mitochondrial biogenesis Homo sapiens R-HSA-2151201	0.0179139
Constitutive Signaling by Ligand-Responsive EGFR Cancer Variants Homo sapiens R-HSA-1236382	0.0183392
Signaling by Ligand-Responsive EGFR Variants in Cancer Homo sapiens R-HSA-5637815	0.0182734
Signaling by EGFR in Cancer Homo sapiens R-HSA-1643713	0.0182082
Abortive elongation of HIV-1 transcript in the absence of Tat Homo sapiens R-HSA-167242	0.0184512
Hedgehog 'off' state Homo sapiens R-HSA-5610787	0.0186636
Influenza Infection Homo sapiens R-HSA-168254	0.0190993
Glucose metabolism Homo sapiens R-HSA-70326	0.0197806
Chk1/Chk2(Cds1) mediated inactivation of Cyclin B:Cdk1 complex Homo sapiens R-HSA-75035	0.0211633
Phase II conjugation Homo sapiens R-HSA-156580	0.0212174
TRAF6 mediated IRF7 activation Homo sapiens R-HSA-933541	0.021628
IRE1alpha activates chaperones Homo sapiens R-HSA-381070	0.0216961
TCF dependent signaling in response to WNT Homo sapiens R-HSA-201681	0.0235133
Metabolism of Angiotensinogen to Angiotensins Homo sapiens R-HSA-2022377	0.0245883
Cellular response to heat stress Homo sapiens R-HSA-3371556	0.0247113
mRNA 3'-end processing Homo sapiens R-HSA-72187	0.0250016
Post-Elongation Processing of Intron-Containing pre-mRNA Homo sapiens R-HSA-112296	0.0249163
Signaling by Interleukins Homo sapiens R-HSA-449147	0.0249961
Xenobiotics Homo sapiens R-HSA-211981	0.0251732
Activation of C3 and C5 Homo sapiens R-HSA-174577	0.0270403
Scavenging by Class F Receptors Homo sapiens R-HSA-3000484	0.0269492
Choline catabolism Homo sapiens R-HSA-6798163	0.0268588
Formation of the Early Elongation Complex Homo sapiens R-HSA-113418	0.0271137
Formation of the HIV-1 Early Elongation Complex Homo sapiens R-HSA-167158	0.0270233
Metabolism of carbohydrates Homo sapiens R-HSA-71387	0.0283374
Transferrin endocytosis and recycling Homo sapiens R-HSA-917977	0.0299011
MAP2K and MAPK activation Homo sapiens R-HSA-5674135	0.03016
RNA polymerase II transcribes snRNA genes Homo sapiens R-HSA-6807505	0.0300676
Signaling by Hedgehog Homo sapiens R-HSA-5358351	0.0324681
Tristetraprolin (TTP, ZFP36) binds and destabilizes mRNA Homo sapiens R-HSA-450513	0.0346983
Butyrate Response Factor 1 (BRF1) binds and destabilizes mRNA Homo sapiens R-HSA-450385	0.0345853
XBP1(S) activates chaperone genes Homo sapiens R-HSA-381038	0.0350257
Formation of Fibrin Clot (Clotting Cascade) Homo sapiens R-HSA-140877	0.0371739
DNA Replication Homo sapiens R-HSA-69306	0.038067
Innate Immune System Homo sapiens R-HSA-168249	0.0390176
PI3K Cascade Homo sapiens R-HSA-109704	0.0396
Major pathway of rRNA processing in the nucleolus Homo sapiens R-HSA-6791226	0.0399636
Mitochondrial biogenesis Homo sapiens R-HSA-1592230	0.0404633
Gamma-carboxylation of protein precursors Homo sapiens R-HSA-159740	0.0418486
ER Quality Control Compartment (ERQC) Homo sapiens R-HSA-901032	0.0417161
Tetrahydrobiopterin (BH4) synthesis, recycling, salvage and regulation Homo sapiens R-HSA-1474151	0.0415845
Beta-oxidation of pristanoyl-CoA Homo sapiens R-HSA-389887	0.0414538
Cell Cycle, Mitotic Homo sapiens R-HSA-69278	0.0414391
Intrinsic Pathway of Fibrin Clot Formation Homo sapiens R-HSA-140837	0.0450411
Interferon Signaling Homo sapiens R-HSA-913531	0.045185
Methylation Homo sapiens R-HSA-156581	0.0469432
Synthesis of bile acids and bile salts via 24-hydroxycholesterol Homo sapiens R-HSA-193775	0.0467978
Regulation of pyruvate dehydrogenase (PDH) complex Homo sapiens R-HSA-204174	0.0466534
Cleavage of Growing Transcript in the Termination Region Homo sapiens R-HSA-109688	0.0476032
RNA Polymerase II Transcription Termination Homo sapiens R-HSA-73856	0.0474572
Post-Elongation Processing of the Transcript Homo sapiens R-HSA-76044	0.0473121
rRNA processing Homo sapiens R-HSA-72312	0.048922

## Sheet: GSEA HALLMARKS
Overrepresented GSEA_HALLMARK pathways in TS-high gene set	Description	adjusted p-value
HALLMARK_XENOBIOTIC_METABOLISM	Genes encoding proteins involved in processing of drugs and other xenobiotics.	1.96e-17
HALLMARK_PROTEIN_SECRETION	Genes involved in protein secretion pathway.	3.81e-10
HALLMARK_HEME_METABOLISM	Genes involved in metabolism of heme (a cofactor consisting of iron and porphyrin) and erythroblast differentiation.	2.05e-08
HALLMARK_BILE_ACID_METABOLISM	Genes involve in metabolism of bile acids and salts.	2.05e-08
HALLMARK_FATTY_ACID_METABOLISM	Genes encoding proteins involved in metabolism of fatty acids.	1.79e-06
HALLMARK_ADIPOGENESIS	Genes up-regulated during adipocyte differentiation (adipogenesis).	1.79e-06
HALLMARK_COMPLEMENT	Genes encoding components of the complement system, which is part of the innate immune system.	1.79e-06
HALLMARK_MTORC1_SIGNALING	Genes up-regulated through activation of mTORC1 complex.	7.13e-06
HALLMARK_COAGULATION	Genes encoding components of blood coagulation system; also up-regulated in platelets.	7.13e-06
HALLMARK_PEROXISOME	Genes encoding components of peroxisome.	9.38e-06
HALLMARK_CHOLESTEROL_HOMEOSTASIS	Genes involved in cholesterol homeostasis.	1.45e-05
in TS-high gene set	Genes important for mitotic spindle assembly.	2.09e-05
HALLMARK_PI3K_AKT_MTOR_SIGNALING	Genes up-regulated by activation of the PI3K/AKT/mTOR pathway.	0.000276
HALLMARK_UV_RESPONSE_DN	Genes down-regulated in response to ultraviolet (UV) radiation.	0.000825
HALLMARK_ANDROGEN_RESPONSE	Genes defining response to androgens.	0.000837
HALLMARK_ESTROGEN_RESPONSE_EARLY	Genes defining early response to estrogen.	0.000945
HALLMARK_INTERFERON_GAMMA_RESPONSE	Genes up-regulated in response to IFNG [GeneID=3458].	0.000945
HALLMARK_ESTROGEN_RESPONSE_LATE	Genes defining late response to estrogen.	0.00286
HALLMARK_OXIDATIVE_PHOSPHORYLATION	Genes encoding proteins involved in oxidative phosphorylation.	0.00286
HALLMARK_APOPTOSIS	Genes mediating programmed cell death (apoptosis) by activation of caspases.	0.00534
HALLMARK_P53_PATHWAY	Genes involved in p53 pathways and networks.	0.00805
HALLMARK_INTERFERON_ALPHA_RESPONSE	Genes up-regulated in response to alpha interferon proteins.	0.00967
HALLMARK_TGF_BETA_SIGNALING	Genes up-regulated in response to TGFB1 [GeneID=7040].	0.0116
HALLMARK_UNFOLDED_PROTEIN_RESPONSE	Genes up-regulated during unfolded protein response, a cellular stress response related to the endoplasmic reticulum.	0.0179
HALLMARK_APICAL_JUNCTION	Genes encoding components of apical junction complex.	0.0179
HALLMARK_GLYCOLYSIS	Genes encoding proteins involved in glycolysis and gluconeogenesis.	0.0179
HALLMARK_HYPOXIA	Genes up-regulated in response to low oxygen levels (hypoxia).	0.0179
HALLMARK_REACTIVE_OXYGEN_SPECIES_PATHWAY	Genes up-regulated by reactive oxigen species (ROS).	0.0339
HALLMARK_G2M_CHECKPOINT	Genes involved in the G2/M checkpoint, as in progression through the cell division cycle.	0.0407
HALLMARK_IL2_STAT5_SIGNALING	Genes up-regulated by STAT5 in response to IL2 stimulation.	0.0407
HALLMARK_TNFA_SIGNALING_VIA_NFKB	Genes regulated by NF-kB in response to TNF [GeneID=7124].	0.0407
