# Supplementary material for: Genome-wide RNA polymerase stalling shapes the transcriptome during aging
Source: Nat Genet. 2023 Jan 19;55(2):268–79. doi: 10.1038/s41588-022-01279-6 (PMC9925383; doi:10.1038/s41588-022-01279-6)
Supplement: Supplementary file 4 — Statistical source data. [file 41588_2022_1279_MOESM4_ESM.xlsx]

## Sheet: Fig.1.a
Adult	Old		EU-RNA staining		Significantly different (P < 0.05)?	Yes
68.8062	46.2395				One- or two-tailed P value?	Two-tailed
69.6589	48.5044				t	28.21
71.6201	48.912				df	1004
71.9911	49.9686				P-value	2.11294e-129
72.0241	49.9691
72.7503	50.099
73.6968	50.6388
74.0034	50.6758
74.1198	50.8333
74.1441	50.8487
74.8255	51.0433
75.0293	51.1253
75.6782	51.5609
75.9273	51.773
76.5352	51.7929
76.6056	51.8434
76.6361	51.8797
77.1101	52.4913
77.3128	52.5411
78.0156	52.6514
78.1046	52.7813
78.5443	52.7994
78.6206	52.8901
78.978	53.0059
79.0914	53.0717
79.214	53.5902
79.2392	54.2221
79.2906	54.4197
79.5862	54.6147
79.8509	54.7513
79.8621	54.8129
80.0814	54.8171
80.0909	55.0429
80.1311	55.0755
80.1668	55.1388
80.1822	55.1929
80.287	55.2581
80.3349	55.2772
80.4023	55.3243
80.7078	55.4618
80.7232	55.5179
80.8058	55.5814
81.2445	55.9091
81.3571	56.6384
81.5479	56.8567
81.5883	57.0925
81.6201	57.527
81.6539	57.547
81.8298	57.5855
81.8964	57.5929
82.0425	57.6208
82.3595	57.7145
82.5439	57.8267
82.6815	57.8467
82.822	57.9687
82.8476	57.9782
82.8687	57.9934
82.9112	57.9967
82.9963	58.1457
83.119	58.1643
83.1681	58.213
83.3598	58.2377
83.3678	58.4459
83.5856	58.4983
83.6655	58.618
84.1315	58.8297
84.3523	58.8567
84.3783	58.8842
84.685	58.9802
84.8126	59.1895
84.8418	59.2051
85.0136	59.3258
85.1284	59.385
85.1483	59.4089
85.19	59.4922
85.2545	59.7033
85.3353	59.7619
85.3711	59.8017
85.389	59.8533
85.523	59.8571
85.6348	59.8826
85.7072	60.0057
85.712	60.0645
85.7343	60.1133
85.7473	60.1263
85.7803	60.3881
85.9198	60.5675
86.0545	60.6416
86.3093	60.7711
86.422	60.7757
86.4268	60.803
86.6249	60.8675
86.6324	60.9296
86.6709	61.0372
86.7457	61.0986
86.7795	61.2513
86.9782	61.3639
86.9946	61.3993
87.1278	61.4758
87.1387	61.4858
87.1546	61.5688
87.1917	61.569
87.2088	61.5892
87.3016	61.757
87.3539	61.8
87.5484	61.8378
87.9185	62.0525
87.9654	62.0578
88.0517	62.5196
88.13	62.6302
88.378	62.6608
88.3888	62.6626
88.4863	62.6776
88.5327	62.7047
88.5803	62.7376
88.697	62.7554
88.7276	62.7693
88.814	62.7734
89.3445	62.7906
89.4062	62.7906
89.4285	62.9368
89.4752	62.9771
89.4771	63.024
89.6984	63.3614
89.7064	63.4684
89.7685	63.5167
89.8141	63.5242
89.8651	63.5583
90.0555	63.5834
90.0674	63.5845
90.1728	63.7322
90.2954	63.8204
90.3333	63.8834
90.3812	64.0635
90.5134	64.0679
90.6953	64.1744
90.755	64.2316
90.8057	64.2523
90.8523	64.3847
90.8539	64.4216
90.8961	64.5121
90.9057	64.6347
90.9336	64.7908
90.9504	64.911
90.9713	64.9594
90.9924	64.9954
91.3315	65.0247
91.4725	65.0313
91.5518	65.0908
91.5588	65.1977
91.6197	65.3289
91.644	65.429
91.6729	65.5273
91.6825	65.5914
91.7438	65.6709
91.8077	65.7101
91.9183	65.7562
91.9669	65.7618
91.9837	65.7937
92.0581	65.8117
92.0845	65.8436
92.0916	65.9313
92.2994	65.9316
92.3009	66.1063
92.3324	66.2554
92.3695	66.4982
92.4954	66.5099
92.5399	66.6201
92.5607	66.7693
92.5831	66.8864
92.6088	66.9191
92.8336	67.0746
92.9795	67.1299
93.1194	67.1678
93.1198	67.1882
93.1976	67.3478
93.2516	67.43
93.2567	67.5473
93.3492	67.5562
93.389	67.7035
93.3902	67.7376
93.4638	67.7736
93.4794	67.8509
93.6968	67.8709
93.8767	67.8817
93.8941	67.9422
93.9004	67.9869
93.903	68.0803
93.9741	68.1711
93.9812	68.3476
94.0537	68.3736
94.0701	68.5622
94.0749	68.6345
94.1989	68.6995
94.3684	68.8069
94.4917	68.8509
94.4968	68.9819
94.5705	69.0352
94.611	69.0581
94.715	69.2031
94.8293	69.3712
94.9308	69.5345
94.9565	69.5742
95.3116	69.5954
95.3557	69.6264
95.4706	69.7165
95.4884	69.7638
95.4992	69.8128
95.749	69.8292
95.7608	69.8647
95.7668	69.8727
95.9615	69.8958
96.1595	70.0503
96.1634	70.0868
96.2572	70.2232
96.4169	70.4199
96.473	70.497
96.5964	70.4995
96.7423	70.6661
96.8361	70.7593
96.8656	70.7814
97.079	70.8254
97.3264	70.9377
97.3297	70.9406
97.5675	70.9406
97.6702	71.0483
97.7497	71.0667
97.7664	71.0667
97.7786	71.0996
97.786	71.1773
97.9571	71.1876
97.9838	71.2159
97.9917	71.2159
98.0543	71.2237
98.0638	71.2789
98.1854	71.307
98.2751	71.3608
98.5263	71.4126
98.5606	71.4399
98.6095	71.4878
98.6258	71.7135
98.6389	71.7135
98.9513	71.7395
99.1941	71.8337
99.3013	72.2429
99.3586	72.305
99.5402	72.4339
99.566	72.5044
99.594	72.677
99.8556	72.6822
99.8585	72.8489
99.8603	72.94
99.9012	72.9541
100.099	73.0214
100.23	73.1569
100.45	73.3171
100.471	73.4836
100.991	73.5733
101.135	73.5944
101.217	73.7778
101.245	73.7935
101.436	73.8226
101.595	73.907
101.699	74.0898
101.982	74.0971
102.034	74.158
102.167	74.2058
102.171	74.2098
102.172	74.3253
102.19	74.3842
102.355	74.6005
102.535	74.6005
102.566	74.6785
102.7	74.6984
102.813	75.3362
102.828	75.3368
102.851	75.3929
102.857	75.469
103.42	75.4892
104.039	75.5559
104.124	75.6823
104.17	75.6979
104.175	75.762
104.234	75.9485
104.276	75.9609
104.439	76.1112
104.514	76.1359
105.055	76.1893
105.114	76.2727
105.121	76.2931
105.124	76.3281
105.136	76.4971
105.25	76.4971
105.338	76.55
105.5	76.5778
105.545	76.7097
105.552	76.7617
105.838	76.9232
105.929	76.9374
106.018	77.0825
106.018	77.2323
106.037	77.2936
106.312	77.4134
106.316	77.6152
106.375	77.7993
106.414	77.7993
106.523	77.8285
106.602	77.9879
106.631	77.9924
106.749	78.0038
106.811	78.0057
107.022	78.0764
107.068	78.1892
107.163	78.191
107.503	78.2874
107.974	78.3211
108.093	78.364
108.12	78.3689
108.164	78.7597
108.223	78.7597
108.236	78.7772
108.293	78.7836
108.308	78.7899
108.325	78.8124
108.382	79.0558
108.52	79.0824
108.592	79.181
108.602	79.23
108.772	79.2511
108.832	79.2662
108.933	79.4294
109.017	79.4706
109.071	79.9812
109.198	80.0901
109.364	80.1723
109.424	80.2398
109.513	80.3384
109.73	80.3384
109.894	80.3724
109.899	80.3944
109.974	80.4367
110.049	80.8127
110.106	81.0182
110.198	81.0228
110.365	81.0228
110.385	81.1137
110.495	81.1406
110.511	81.3608
110.662	81.5645
110.93	81.5672
110.975	81.5672
111.045	81.7603
111.064	81.777
111.121	81.8057
111.247	81.8179
111.375	81.961
111.383	82.0325
111.509	82.1326
111.509	82.2418
111.843	82.459
111.883	82.4767
112.13	82.5647
112.296	82.6869
112.697	82.6913
112.743	82.8276
112.751	82.8485
113.354	82.9698
113.563	83.0369
113.688	83.174
113.89	83.1745
114.192	83.1745
114.291	83.4351
114.419	83.6549
114.696	83.8978
114.759	83.9523
114.766	83.9523
114.943	84.0403
114.95	84.0846
115.607	84.1869
115.664	84.2094
115.942	84.2391
116.022	84.6641
116.056	84.6887
116.142	85.1493
116.144	85.1733
116.152	85.3571
116.362	85.3816
116.423	85.6224
116.465	85.7166
116.691	85.835
116.893	86.0467
117.057	86.0499
117.16	86.0976
117.185	86.0976
117.533	86.6175
117.595	87.0835
117.718	87.0917
117.721	87.1869
117.816	87.3617
118.076	87.5263
118.132	87.5739
118.469	87.7433
118.572	87.8788
119.311	87.9208
119.356	88.0097
119.434	88.0317
119.596	88.0317
119.631	88.1391
119.746	88.1391
119.891	88.2775
119.932	88.2947
120.267	88.4437
120.336	88.4518
120.579	88.4518
120.689	89.004
120.705	89.004
120.79	89.1073
120.797	89.1073
121.106	89.4245
121.341	89.7532
121.693	89.9225
121.737	89.9878
121.863	90.3664
121.876	90.3664
122.032	90.4675
122.067	90.7049
122.118	90.9824
122.122	91.0448
122.66	91.4707
122.962	91.7004
123.153	91.721
123.446	91.8431
123.534	91.8685
123.951	91.875
123.979	91.933
124.004	92.2943
124.058	92.3731
124.485	92.5119
124.695	92.6438
124.725	92.7091
124.761	93.3061
124.853	93.3802
125.297	93.3847
125.598	93.5626
125.645	93.5866
125.792	93.8
125.99	94.2726
126.159	94.3448
126.447	94.4136
126.581	94.5621
126.648	94.7296
126.683	94.7443
126.684	94.7483
126.761	94.7483
126.788	95.0186
127.146	95.8543
127.188	96.4492
127.793	96.8319
127.895	96.8319
127.922	96.9382
128.008	97.0215
128.707	97.813
128.798	97.8505
128.94	97.9316
129.487	98.072
129.606	99.0239
129.627	99.0605
129.8	99.1166
129.957	99.2332
130.35	99.4755
130.414	99.7915
130.543	99.8182
130.663	100.532
130.671	100.617
130.932	100.726
131.626	100.757
131.675	100.966
131.873	101.577
131.887	101.723
131.931	102.55
132.45	102.811
133.08	103.404
133.179	103.545
133.25	103.638
134.487	103.875
134.97	104.079
135.04	104.346
135.169	104.761
135.254	105.201
135.329	105.363
135.797	106.41
136.045	106.619
136.697	106.749
136.847	106.749
136.925	107.281
137.068	108.697
137.101	109.476
137.417	111.827
138.199	115.633
138.346	116.496
138.64
141.443
141.767
142.389
145.486
149.608

## Sheet: Fig.1.b
Adult-liver-nuclei-size	Adult-liver-nuclei-RAW-intensity		Old-nuclei-size	Old-liver-nuclei-RAW-intensity
57.683	490.179		68.492	259.78
26.741	1014.24		24.333	681.592
27.714	1026.81		29.738	714.978
25.486	1055.71		52.227	720.987
26.254	1061.18		48.538	736.561
22.566	1061.67		64.47	736.568
21.234	1072.37		22.771	738.484
22.899	1086.33		44.517	746.441
26.971	1090.85		45.67	746.986
33.734	1092.56		41.699	749.308
25.332	1092.92		28.406	749.534
21.618	1102.96		38.421	752.403
45.695	1105.97		21.977	753.612
26.792	1115.53		40.675	760.033
22.438	1119.2		37.166	763.159
32.017	1128.17		40.572	763.453
23.053	1129.2		53.712	764.196
22.207	1129.65		40.316	764.732
26.664	1136.64		33.093	773.747
33.58	1139.63		26.024	774.481
32.274	1149.99		23.411	776.107
30.685	1151.3		25.511	778.022
21.746	1157.78		39.138	778.289
21.618	1158.91		24.051	779.626
30.429	1164.17		24.077	781.333
29.507	1165.85		116.979	782.302
34.732	1167.65		24.743	789.946
20.004	1168.02		37.396	799.26
22.412	1168.78		23.104	802.172
36.705	1173.14		25.358	805.047
25.435	1177.04		42.391	807.06
22.489	1177.21		27.714	807.969
23.257	1180.44		25.768	808.03
28.457	1180.58		49.256	811.359
40.342	1181.17		31.71	811.839
22.207	1181.7		36.807	812.772
28.662	1181.92		25.383	813.57
21.593	1183.47		43.749	814.531
27.33	1184.17		21.874	814.813
37.704	1185.17		54.353	815.507
29.943	1189.67		78.353	817.533
24.231	1189.9		57.298	818.36
27.125	1191.12		24.999	819.296
21.541	1197.58		23.923	824.127
24.948	1199.24		41.29	834.877
31.889	1202.06		66.647	838.095
35.68	1202.65		51.407	841.571
30.481	1203.12		36.116	847.975
28.867	1203.62		37.243	848.271
28.508	1206.21		28.483	848.838
23.975	1207.19		54.25	848.947
28.175	1209.35		22.207	849.358
21.029	1214.02		109.73	850.739
25.281	1216.74		43.339	852.393
30.019	1218.77		52.252	852.688
22.156	1220.84		20.927	854.487
34.22	1221.21		37.652	854.626
27.817	1221.52		24.256	854.85
32.402	1222.15		47.898	854.9
36.525	1223.4		33.631	857.095
34.143	1225.21		56.12	857.369
20.337	1225.94		22.079	858.088
36.244	1228.76		47.565	858.451
22.13	1228.88		31.351	861.52
23.847	1232.09		34.041	862.293
35.68	1233.27		56.069	864.058
21.977	1240.14		44.645	867.178
55.966	1243.39		38.882	867.576
21.131	1243.78		34.758	867.982
23.462	1248.3		30.865	869.397
35.45	1250.18		46.899	872.482
35.552	1250.61		44.235	872.712
20.696	1253.14		68.184	874.491
23.488	1254.83		31.838	875.364
37.704	1255.13		44.645	875.715
67.211	1255.74		49.896	876.943
28.995	1256.69		39.061	880.055
38.395	1257.88		65.111	880.919
21.669	1258.41		45.465	881.505
30.276	1258.67		27.689	882.267
28.278	1260.65		60.756	882.322
24.436	1262.3		41.674	882.698
22.54	1263.37		60.884	884.513
24.282	1263.44		43.851	885.38
61.704	1263.96		48.257	886.29
21.285	1264.44		56.402	890.149
27.791	1266.5		37.678	892.794
31.864	1268.48		38.165	893.887
32.504	1272.24		63.113	895.795
21.746	1273.9		32.453	895.863
23.488	1273.97		42.878	896.265
22.233	1276.89		34.092	897.216
26.485	1277		33.016	898.132
28.124	1277.57		69.772	899.718
24.103	1278.67		43.441	900.622
35.834	1279.17		43.928	902.873
34.553	1282.1		131.399	904.534
20.235	1282.34		34.528	905.055
20.44	1284.31		49.87	906.183
53.994	1284.47		29.61	906.33
21.464	1284.7		61.166	907.554
39.42	1285.25		65.623	907.557
23.411	1285.5		38.421	907.855
24.692	1286.87		48.948	910.327
24.308	1287.64		36.961	910.961
57.785	1290.51		25.307	911.519
31.761	1295.96		78.968	914.683
22.796	1296.65		50.434	914.762
22.643	1297.92		56.094	921.569
22.668	1299.08		39.343	923.199
37.268	1302.73		46.079	923.65
23.411	1302.89		23.437	923.677
23.206	1304.33		38.575	923.898
33.734	1305.01		65.264	924.297
24.871	1305.72		58.989	924.782
21.208	1307.44		38.677	925.044
20.645	1307.89		33.964	925.25
22.976	1309.16		60.526	925.31
40.726	1316.98		34.015	925.564
24	1317.89		26.92	925.564
30.916	1318.22		66.366	927.719
31.659	1318.91		47.872	928.313
35.936	1318.94		43.006	929.004
30.711	1322.2		76.739	933.977
21.157	1322.32		23.488	935.554
41.11	1323.23		48.82	936.267
20.363	1323.9		36.039	936.377
21.106	1324.65		41.904	936.88
37.396	1327.46		33.99	937.249
34.861	1327.64		27.791	937.266
43.006	1329.19		22.515	939.443
20.67	1331		64.88	940.743
25.409	1331.56		41.956	941.672
41.315	1332.26		51.279	944.326
35.68	1334.21		44.312	944.392
21.593	1336.89		71.488	945.961
21.951	1337.77		42.673	946.804
30.737	1338.52		27.689	947.109
40.854	1339.21		27.945	949.062
36.474	1339.23		23.975	949.605
22.976	1339.85		32.12	950.939
20.286	1339.99		49.742	952.747
39.087	1340.4		70.669	955.047
23.488	1340.65		46.489	956.819
42.519	1340.96		41.187	957.532
21.131	1341.27		40.214	958.063
38.779	1346.27		54.506	958.496
42.007	1348.35		25.921	958.593
21.208	1349.52		70.797	959.47
23.027	1349.62		42.109	961.045
36.602	1350.52		74.024	962.979
23.744	1350.88		22.899	964.455
24.308	1351.3		44.21	965.904
20.44	1351.44		26.28	966.849
30.814	1352.35		76.381	968.021
21.618	1353.29		73.973	968.599
34.886	1354.92		28.406	969.278
34.809	1355.64		24.692	969.361
21.157	1355.88		36.833	969.831
39.676	1356.98		66.314	970.096
28.329	1357.37		75.33	970.567
35.578	1357.47		55.633	971.859
32.427	1360.54		46.899	971.863
43.928	1360.56		81.094	974.439
26.408	1361.02		64.317	976.636
63.907	1361.57		64.778	980.216
31.454	1363.43		32.786	980.388
23.616	1364.08		71.155	982.012
25.665	1364.39		30.66	984.211
23.385	1364.72		31.941	985.938
29.277	1365.1		56.888	986.42
22.668	1368.41		49.076	988.711
22.105	1370.56		106.272	989.527
26.715	1372.62		123.894	990.085
37.166	1372.63		28.713	990.386
29.943	1373.78		33.426	992.738
22.105	1374.57		53.892	993.951
91.903	1374.65		62.319	995.679
37.678	1376.01		25.896	995.811
20.85	1376.6		37.627	997.982
22.207	1376.62		50.536	998.485
26.434	1377.7		77.533	999.016
43.339	1377.93		109.807	1000.15
38.088	1381.14		54.916	1000.45
22.924	1383.79		24.641	1000.61
20.927	1384.04		85.525	1001.5
36.653	1384.14		79.557	1002.16
21.131	1384.18		52.893	1003.54
37.755	1385.22		28.79	1004.88
34.912	1385.33		57.452	1007.48
27.228	1386.4		34.989	1007.86
37.038	1386.64		63.907	1010.64
35.603	1386.71		50.05	1011.71
23.181	1388.54		79.736	1012.66
20.594	1391.04		34.169	1014.25
20.901	1392.85		87.113	1014.9
32.53	1392.93		63.881	1016.83
23.155	1394.02		31.172	1017.61
20.491	1394.61		23.77	1017.95
29.738	1396.14		74.665	1020.09
40.035	1397.83		74.05	1022.57
22.515	1399.33		60.961	1024.97
34.323	1399.7		39.932	1025.56
21.285	1404.94		27.689	1025.87
21.26	1405.59		26.946	1026.33
38.062	1407.28		39.112	1027.65
31.889	1407.55		30.865	1028.35
34.604	1407.7		30.762	1029.07
35.27	1411.39		40.188	1029.32
31.147	1411.56		90.776	1029.84
26.946	1411.65		110.524	1029.96
23.642	1414.52		60.474	1030.3
39.343	1417.44		46.848	1032.58
25.793	1417.49		41.751	1033.11
20.594	1418.88		47.104	1035.12
37.499	1421.23		57.298	1038.02
31.582	1422.06		23.898	1039.16
38.984	1423.88		83.937	1039.2
23.616	1426.03		65.315	1041.65
22.95	1427.41		43.39	1043.03
32.325	1427.85		44.978	1043.35
44.568	1430.99		51.663	1044
26.946	1434.64		47.693	1045.65
22.617	1434.69		61.345	1045.7
36.961	1438.19		61.345	1045.7
21.003	1439.7		38.293	1047.29
20.184	1440.88		112.24	1047.56
24.845	1441.12		112.24	1047.56
24.461	1441.3		47.104	1048.04
25.486	1441.41		33.426	1049.19
33.631	1443.93		43.185	1049.34
62.267	1444.33		21.977	1049.76
24.589	1444.44		21.977	1049.76
25.537	1445.37		25.716	1049.87
37.371	1445.51		80.274	1050.68
25.742	1447.3		45.798	1051.1
38.216	1448.62		81.196	1051.89
24.308	1452.33		38.728	1052.66
22.745	1452.83		55.736	1053.06
26.049	1453.55		99.382	1053.77
37.909	1453.79		32.991	1057.09
21.106	1453.98		32.991	1057.09
24.384	1458.59		87.062	1057.47
25.05	1462.17		32.145	1058.86
26.024	1463.75		43.467	1064.89
20.03	1464.59		46.054	1065.81
42.391	1467.27		56.146	1067.71
26.946	1467.65		101.149	1068.75
31.787	1468.06		22.207	1071.29
48.052	1471.92		28.483	1071.37
37.755	1471.96		57.401	1073.83
28.355	1471.99		41.085	1075.17
21.362	1472.59		108.065	1075.38
33.426	1475.5		42.878	1076.37
21.721	1477.43		27.304	1078.37
29.943	1480.68		23.718	1080.73
31.326	1480.99		68.21	1083.18
23.821	1488.65		57.426	1084.51
24.897	1490.78		47.206	1084.82
26.741	1491.99		30.967	1087.52
36.269	1492.39		43.723	1087.75
35.834	1495.22		75.228	1088.18
27.356	1497.56		40.7	1089.42
28.227	1499.1		46.976	1092.12
22.387	1503.26		37.729	1092.23
40.649	1504.03		56.914	1093.12
27.894	1506		45.823	1093.83
25.511	1506.06		47.181	1093.89
33.631	1506.07		40.419	1095.59
29.661	1506.33		41.213	1096.46
33.426	1508.77		74.665	1099.65
41.699	1511.42		74.665	1099.65
32.35	1511.87		142.669	1100.8
32.017	1513.85		37.448	1101.09
31.1022	1515.51		71.079	1110.49
22.13	1515.73		147.92	1110.5
38.856	1516.07		40.624	1111.33
31.095	1516.16		52.457	1112.45
42.084	1524.47		41.469	1112.75
26.229	1533.59		61.294	1113.73
26.613	1534.83		33.785	1115.59
38.062	1535.51		65.648	1115.82
20.056	1535.59		74.921	1116.77
29.405	1536.45		49.384	1119.52
23.718	1537.08		125.303	1119.7
24.128	1539.47		37.857	1121.91
41.264	1540.58		25.691	1122.28
37.627	1548.56		33.042	1123.07
20.568	1549.43		31.351	1124.3
20.03	1549.53		75.894	1124.6
37.063	1549.58		71.949	1125.11
40.163	1549.76		25.563	1127.6
32.811	1551.44		25.563	1127.6
23.309	1552.73		61.217	1128.38
31.198	1555.13		67.339	1128.79
22.617	1555.78		71.514	1130.74
27.023	1555.88		33.016	1131.5
23.795	1560.1		68.082	1133.88
35.117	1561.45		59.68	1134.09
32.888	1562.75		31.044	1136.23
26.562	1562.75		42.724	1138.44
43.057	1563.04		23.667	1139.35
29.789	1567.1		34.118	1141.11
21.208	1567.15		115.954	1144.09
26.254	1568.02		52.918	1146.8
39.112	1568.59		52.918	1146.8
20.466	1570.21		46.976	1147.23
43.672	1571.36		23.155	1149.58
29.2	1571.8		60.423	1149.65
20.517	1573.53		67.262	1149.81
22.899	1574.44		40.368	1149.84
34.912	1577.56		65.444	1150.88
22.745	1578.23		46.643	1152.55
24.359	1579.63		61.601	1152.57
26.177	1584.65		25.64	1153.99
30.378	1591.59		79.762	1154.49
43.057	1593.35		73.922	1155.12
21.772	1593.74		61.217	1155.19
21.413	1594.39		94.157	1160.96
20.594	1595.26		94.157	1160.96
34.195	1595.44		40.521	1161.21
28.739	1596.29		24.845	1161.31
23.847	1596.52		67.288	1161.4
24.154	1596.76		48.513	1161.73
26.562	1597.61		29.635	1165.32
29.174	1599.64		37.729	1165.71
39.932	1600.7		67.646	1167.17
24.461	1600.84		27.253	1167.89
24.692	1603.35		20.517	1168.2
26.305	1604.23		21.746	1168.42
22.489	1605.73		22.438	1170.83
31.633	1606.97		87.164	1171.43
23.821	1607.76		37.038	1178.96
23.078	1609.62		20.056	1180.57
33.81	1612.07		20.568	1181.78
28.303	1612.96		68.62	1182.77
45.029	1614.28		27.817	1184.23
29.815	1617.47		27.817	1184.23
37.678	1619.89		85.038	1184.73
37.832	1619.96		53.072	1185.05
20.875	1621.07		34.041	1185.68
48.308	1622.18		76.432	1191.22
25.409	1623.01		45.413	1194.25
27.048	1624.36		57.631	1194.32
36.346	1626.84		57.631	1194.32
20.619	1627.13		27.356	1195.65
35.962	1628.74		29.789	1196.05
42.186	1628.98		43.236	1199.3
31.915	1631.21		39.676	1202.3
33.682	1635.17		31.07	1202.34
34.041	1635.83		31.07	1202.34
23.744	1636.86		37.909	1205.19
27.663	1637.13		81.632	1205.43
20.491	1637.98		66.494	1205.86
45.029	1639.83		45.285	1206.04
44.338	1641.72		44.158	1208.14
37.806	1641.84		54.045	1209.2
27.817	1643.69		47.667	1210.67
42.391	1643.7		62.985	1212.28
28.201	1648.61		24.256	1215.48
46.592	1649.21		50.639	1215.75
48.999	1652.86		43.62	1217.04
30.173	1655.3		39.42	1218.85
42.493	1661.21		52.944	1218.91
26.715	1661.88		21.157	1220.92
35.988	1662		33.272	1221.23
27.689	1670.9		31.736	1223.02
24.717	1673.97		29.277	1224
35.962	1675.82		52.713	1226.03
31.941	1678.8		111.856	1226.03
21.721	1683.25		111.856	1226.03
28.867	1684.7		48.871	1229.87
42.109	1686.59		29.046	1233.11
36.935	1690.68		73.461	1236.69
30.685	1691.6		148.509	1237.5
35.526	1691.7		148.509	1237.5
31.608	1694.32		26.408	1238.79
40.06	1694.42		49.204	1239.45
34.195	1704.1		20.363	1240.96
22.258	1704.94		47.821	1241.29
44.671	1709.04		48.462	1241.72
37.448	1710.22		67.313	1247.99
41.418	1710.71		25.153	1248.35
25.153	1711.99		65.956	1255.14
22.591	1712.02		81.222	1255.5
22.105	1712.14		45.132	1258.2
38.139	1715.22		79.326	1258.57
20.107	1716.13		80.376	1262.12
26.562	1716.74		73.768	1263.5
40.444	1720.08		74.152	1265.25
47.514	1723.06		48.026	1268.37
40.829	1725.47		74.869	1268.42
36.833	1727		81.888	1269.12
51.945	1727.36		81.888	1269.12
35.475	1732.5		79.941	1276.78
26.459	1733.4		41.443	1283.65
27.919	1735.21		38.626	1283.77
23.027	1735.26		26.562	1285.18
35.04	1736.66		53.636	1287.75
22.284	1740.5		72.923	1290.18
22.105	1741.32		44.517	1290.88
44.952	1746.3		47.565	1293.38
26.536	1747.81		37.012	1295.38
34.732	1758.7		27.791	1295.99
36.628	1759.36		74.536	1297.31
29.789	1760.51		21.055	1297.63
33.708	1762.9		21.055	1297.63
39.522	1763.41		73.435	1299.21
21.695	1765.12		73.435	1299.21
21.951	1767.25		73.435	1301.25
24.205	1767.86		76.816	1301.51
43.953	1772.8		48.103	1303.7
28.662	1773.81		42.519	1303.82
31.479	1777.4		42.519	1303.82
38.139	1779.01		77.431	1311.96
37.243	1779.24		77.431	1311.96
40.752	1780.5		53.866	1313.48
37.243	1780.6		53.866	1313.48
26.971	1785.16		72.154	1318.16
34.681	1788.62		45.106	1323.01
42.263	1793.81		50.024	1325.5
30.455	1794.46		24.103	1326.46
45.644	1796.32		40.419	1332.04
33.426	1796.51		40.419	1332.04
21.849	1798.81		47.411	1333.53
43.902	1799.32		36.807	1337.03
25.64	1800.08		51.1	1341.12
44.568	1800.14		67.288	1342.04
28.611	1808.06		81.273	1348.32
23.949	1812.52		78.558	1351.71
68.953	1815.33		24.922	1352.01
41.879	1819.65		36.653	1353.81
26.946	1820.95		26.587	1354.19
44.235	1827.09		39.241	1354.28
42.878	1827.51		22.233	1355.14
25.511	1827.89		75.382	1360.46
31.428	1828.67		37.448	1361.62
46.899	1834.96		38.267	1363.67
29.149	1838.07		65.034	1365.61
29.815	1838.5		68.953	1366.58
32.094	1839.04		52.79	1375.38
29.635	1840.4		47.744	1376.47
28.175	1846.94		62.805	1376.54
26.971	1851.37		55.838	1379.16
21.849	1852.07		34.015	1379.51
40.188	1854.23		95.104	1382.66
30.327	1857.15		50.05	1389.62
39.958	1859.64		37.883	1390.69
41.776	1863.89		27.945	1391.7
24.717	1865.87		80.966	1393.89
25.844	1866.85		88.701	1396.36
31.838	1867.37		42.955	1396.58
29.251	1867.38		85.807	1396.64
34.143	1868.51		85.807	1396.64
23.462	1868.91		34.015	1400.62
22.258	1874.19		34.015	1412.94
24.948	1874.81		61.96	1421.71
34.861	1883.73		30.352	1427.35
43.313	1885.23		30.352	1427.35
35.194	1885.63		20.235	1428.92
22.233	1886.9		71.488	1430.14
72.846	1897.2		81.094	1441.81
20.824	1898.54		45.618	1442.36
45.516	1900.64		43.364	1443.56
26.331	1908.7		50.946	1445.63
23.001	1910.45		172.586	1459.66
20.824	1910.76		77.866	1460.2
28.124	1913.32		28.816	1461.03
32.017	1915.63		67.16	1462.74
28.201	1921.42		78.66	1466.32
28.892	1922.37		40.137	1470.97
37.396	1924.27		21.516	1471.37
38.498	1926.04		90.75	1481.89
40.7	1926.15		44.876	1483.15
29.149	1930		20.337	1484.75
35.475	1940.23		57.042	1485.2
30.045	1940.96		76.458	1488.28
28.816	1943.87		127.019	1497.3
49.076	1944.08		68.364	1499.44
26.895	1944.73		28.944	1511.63
26.715	1952.38		75.868	1515.48
32.735	1961.67		29.123	1524.23
39.599	1963.12		39.958	1526.3
41.571	1964.17		51.586	1527.67
29.917	1982.41		28.073	1531.17
20.107	1989.52		75.74	1534.17
24.717	1990.55		38.959	1538.11
27.253	1992.45		84.09	1544.23
41.366	1993.71		49.332	1550.72
35.731	1994.82		42.698	1553.1
30.25	2001.71		109.397	1568.53
42.084	2005.37		48.154	1571.62
40.239	2014.98		48.487	1573.53
61.986	2017.19		48.487	1573.53
60.372	2018.33		72.795	1581.38
30.276	2020.45		78.379	1602.25
23.975	2020.93		72.385	1613.73
41.802	2025.6		30.404	1648.38
44.363	2037.12		30.583	1704.48
48.333	2039.28		52.38	1717.2
46.694	2043.61
47.539	2084.94
45.567	2089.71
24.41	2098.89
40.931	2144.54
46.592	2205.29

## Sheet: Fig.1.c
Adult	Old				Significantly different (P < 0.05)?	Yes
9.45641	20.3811				One- or two-tailed P value?	Two-tailed
11.1265	27.8814				t	9.992
13.1484	29.154				df	359
15.5152	29.9027				P-value	6.64186e-21
17.4467	30.9771
17.5386	41.6146
19.35	46.9497
20.8531	48.0106
21.5943	50.5628
23.5488	52.2441
24.2745	55.7949
24.6105	55.9409
26.096	55.9533
26.6915	56.317
27.2677	57.8402
27.7168	58.4358
29.0602	58.4427
30.9755	59.474
31.5169	59.639
31.6036	59.704
31.8662	60.2727
32.8505	60.4257
33.7187	61.1345
34.7836	61.3308
35.0802	64.517
37.4077	69.9967
37.9518	70.6281
38.6518	70.7351
39.1554	73.9692
39.5715	74.3215
40.8145	75.5916
41.2448	76.4872
42.3344	76.5864
42.4576	76.6364
43.8342	77.1016
44.4922	81.9618
44.6712	82.6257
45.6357	82.8013
45.649	86.6568
47.6089	96.136
48.6242	96.445
48.8394	101.15
50.5423	102.148
52.3315	106.061
52.7888	107.113
53.0984	109.046
53.4492	110.825
53.7543	118.77
54.0508	122.918
54.5228	127.419
54.7354	128.143
55.6645	128.288
55.8136	130.338
59.7744	133.107
59.8987	133.193
60.0138	134.08
61.7397	134.341
62.0566	138.546
66.6301	139.424
66.7475	142.603
67.1116	142.905
67.1615	143.086
68.8525	143.825
69.2912	145.727
70.0243	146.029
70.714	147.441
70.8426	147.881
73.6167	149.331
76.1122	151.95
76.2062	152.062
77.1266	153.796
77.4388	154.062
78.1581	155.014
78.2824	155.432
78.5944	155.804
78.6558	156.581
78.7419	157.217
80.6311	157.549
81.1655	158.082
82.2946	158.529
83.1798	158.757
83.2916	159.441
84.6776	159.784
84.9309	160.089
86.0157	160.235
90.2048	161.713
90.4222	162.244
90.5264	164.215
91.2945	165.693
91.3338	165.946
92.8847	166.876
93.2174	167.598
95.1381	167.949
95.3319	168.94
95.6266	169.418
97.8454	172.477
98.4897	172.523
98.5401	172.969
98.6891	173.048
98.8122	173.904
99.6482	174.178
99.668	175.096
99.9489	175.292
100.051	176.887
100.353	177.094
101.244	177.236
102.233	177.85
102.962	177.969
104.246	178.045
105.062	178.287
105.741	178.394
106.179	178.928
106.187	181.477
106.368	181.837
106.374	181.885
106.791	183.035
106.809	183.77
107.915	185.699
108.102	186.008
108.18	186.167
108.291	186.541
108.357	187.445
109.381	188.068
111.268	189.485
111.611	189.801
111.828	189.839
112.122	190.827
112.146	191.17
112.309	193.41
112.512	195.76
112.985	197.026
113.039	197.325
113.51	197.355
113.668	197.434
113.732	197.931
114.473	198.463
114.81	199.372
115.239	200.956
115.328	201.197
115.686	202.07
118.05	203.142
118.418	204.561
118.708	205.873
118.93	206.881
119.024	208.114
119.27	208.666
119.62	210.026
119.624	210.421
120.062	210.594
120.074	213.737
120.171	214.501
120.328	216.726
120.349	218.67
121.306	219.596
121.485	247.492
121.968
122.167
122.364
122.541
122.916
123.602
123.868
124.428
124.662
124.709
125.063
125.308
125.402
125.796
126.293
127.442
128.041
128.253
128.441
128.709
128.799
129.763
129.899
129.943
130.871
133.108
133.134
133.211
133.917
134.796
134.841
135.697
136.585
140.074
140.122
143.097
145.868
146.304
149.157
149.286
149.38
150.082
150.314
152.981
161.383
162.821
163.599
169.335
171.833
174.185
174.746

## Sheet: Fig.1.d
Adult	Old				Significantly different (P < 0.05)?	No
40.0524	39.5152				One- or two-tailed P value?	Two-tailed
40.1042	40.6591				t, df	0.988
41.1631	42.1862				df	5567
41.2667	43.1802				P-value	0.323196
41.3469	44.5114
41.5996	45.064
42.5001	47.6214
42.6403	48.049
42.6754	48.5065
42.7437	48.5679
42.9306	48.5908
43.4462	48.984
43.67	50.523
44.018	50.9692
44.0212	51.1707
44.1248	52.5836
44.1836	52.7483
44.6982	53.2923
45.2728	53.359
45.3247	53.6855
45.8913	54.5478
46.7835	54.638
46.8109	55.0173
46.866	55.6919
46.9523	55.7077
47.077	55.7601
47.2552	57.3758
47.2667	57.8899
47.4148	57.9939
47.5371	58.0775
47.67	58.2606
48.7241	59.3036
48.806	59.3617
48.9136	59.9176
48.9513	59.966
49.0202	61.254
49.0324	61.8162
49.2381	62.2176
49.3094	65.2371
49.4905	66.6679
49.5334	66.9778
49.7611	70.7413
49.7652	72.468
49.9089	73.1306
50.0782	74.2563
50.0826	74.6421
50.253	74.6883
50.4699	74.7031
50.5226	75.3023
50.5521	75.9843
50.8826	77.4974
50.898	78.1581
51.5023	78.3762
51.5076	78.7173
51.5195	78.8864
51.6193	79.0391
51.7808	85.0685
51.8051	71.1636
51.8545	74.155
51.9649	74.6823
52.1996	76.1729
52.3288	77.0182
52.7178	77.035
53.9116	77.2982
54.1069	77.4393
54.2097	77.7154
54.437	78.0094
55.0645	78.0897
55.4579	78.2237
55.529	78.7977
55.5975	78.9536
55.7191	78.9785
56.4985	79.1134
56.7671	79.7324
57.707	79.8858
74.2754	79.9603
77.8606	80.0503
78.0309	80.1171
79.0262	80.1266
79.8599	80.4623
80.0064	80.5946
80.0292	80.6379
80.0591	80.978
80.1682	80.9872
80.2393	81.3901
80.2685	81.6204
80.4446	81.671
80.5017	81.8003
80.5536	81.8222
80.5763	82.0657
80.7382	82.1047
80.9438	82.3389
80.9813	82.4105
81.1133	82.671
81.1833	82.8078
81.3335	82.9641
81.377	83.0731
81.5046	83.3663
81.7691	83.4917
82.0293	83.5487
82.0647	83.766
82.1148	83.8353
82.1804	83.9706
82.2678	83.9925
82.2797	83.9994
82.5922	84.0695
82.6918	84.1513
82.808	84.2069
82.8508	84.3417
82.8678	84.4591
82.99	84.679
83.1025	84.7094
83.2272	84.7235
83.2432	84.7319
83.4271	84.8736
83.5026	84.9738
83.7946	85.0145
83.8713	85.0469
84.0534	85.0648
84.1676	85.1707
84.2508	85.2068
84.3246	85.3184
84.339	85.3375
84.3639	85.3526
84.6655	85.3629
84.6889	85.3661
84.8317	85.3907
84.8717	85.5688
84.9822	85.6026
85.2958	85.7188
85.3903	85.7476
85.5973	85.8012
85.8323	85.8356
85.8423	85.8629
85.8971	85.9446
86.0993	85.9767
86.2302	86.0838
86.364	86.1849
86.3701	86.3071
86.5193	86.3618
86.6109	86.4856
86.6831	86.5758
86.7143	86.7519
86.7233	86.8847
86.7762	86.9567
86.7779	86.9637
86.8929	86.9942
86.9204	87.1659
86.923	87.284
87.0538	87.2874
87.0613	87.3186
87.2041	87.3235
87.222	87.3716
87.4773	87.5948
87.5322	87.6815
87.5906	87.7494
87.5921	87.8502
87.6082	87.9637
87.646	88.0644
87.7286	88.288
87.734	88.4384
87.7943	88.5941
87.8388	88.62
87.9055	88.8648
87.9563	89.0288
88.0085	89.0524
88.0126	89.1117
88.0884	89.19
88.2982	89.2325
88.362	89.2518
88.3776	89.2957
88.5617	89.3824
88.6168	89.3889
88.6302	89.5603
88.6841	89.6019
88.892	89.7251
88.9232	89.7319
88.9285	89.7424
89.077	89.7984
89.1234	89.9293
89.3374	90.0874
89.5347	90.1352
89.6266	90.1611
89.6343	90.2485
89.6701	90.3995
89.9034	90.4515
89.923	90.5169
89.9338	90.5493
90.0386	90.6294
90.0416	90.6613
90.0613	90.7349
90.0868	90.7677
90.1098	90.7761
90.2186	90.9075
90.2596	90.9083
90.2824	90.9965
90.4172	91.0506
90.4576	91.0511
90.4969	91.1756
90.6478	91.2104
90.8178	91.2948
90.8491	91.3708
90.8959	91.3762
90.8973	91.5019
90.9621	91.513
90.9691	91.5977
91.0007	91.6791
91.0196	91.6791
91.0206	91.7168
91.0336	91.7298
91.0884	91.7586
91.1158	91.8067
91.2627	91.8474
91.3155	91.8701
91.3553	91.895
91.3709	92.0271
91.3717	92.0295
91.3882	92.0524
91.4187	92.0916
91.488	92.1327
91.4993	92.1682
91.5275	92.2053
91.529	92.23
91.5647	92.2599
91.5857	92.3426
91.6019	92.3605
91.6199	92.4307
91.6252	92.5611
91.6524	92.5994
91.6816	92.6051
91.6863	92.6312
91.6927	92.6418
91.7086	92.7128
91.724	92.7152
91.7683	92.7248
91.7765	92.7267
91.8512	92.7273
91.8554	92.7535
91.867	92.7613
91.9125	92.7642
91.9172	92.8177
91.9601	92.9358
92.0646	92.9674
92.099	92.9695
92.0994	93.042
92.1073	93.1267
92.2351	93.1359
92.2602	93.1696
92.2748	93.1774
92.2765	93.1907
92.3162	93.307
92.3216	93.3506
92.3925	93.3852
92.4347	93.4288
92.4651	93.4388
92.4923	93.4631
92.5	93.5003
92.5916	93.5014
92.5963	93.5029
92.6492	93.5935
92.6586	93.6337
92.6628	93.6674
92.7033	93.7269
92.8417	93.7975
92.8625	93.9274
92.9169	94.1462
92.9554	94.1793
93.0156	94.2962
93.025	94.3249
93.0985	94.3865
93.0992	94.4142
93.1824	94.541
93.1905	94.5649
93.2356	94.5912
93.3912	94.5982
93.4349	94.6035
93.4874	94.6062
93.5418	94.6462
93.6612	94.6577
93.6712	94.6869
93.7146	94.7158
93.8237	94.7418
93.883	94.7564
94.0006	94.7787
94.026	94.8061
94.1341	94.8233
94.15	94.8279
94.1729	94.8797
94.3166	94.887
94.3541	94.9026
94.5537	94.9538
94.5678	94.9884
94.62	95.1075
94.6267	95.1214
94.6676	95.3129
94.6925	95.355
94.7832	95.4063
94.8103	95.4558
94.8538	95.4569
94.888	95.4801
94.9201	95.4811
94.9408	95.4891
94.9667	95.5562
95.0317	95.5918
95.0725	95.649
95.1012	95.6834
95.1562	95.7946
95.1641	95.9265
95.1731	96.0061
95.1999	96.0918
95.2216	96.124
95.2735	96.1449
95.3283	96.1812
95.3715	96.186
95.3861	96.2171
95.397	96.2684
95.4388	96.3551
95.483	96.4189
95.5345	96.6418
95.6168	96.666
95.6277	96.7812
95.67	96.8235
95.7212	96.844
95.7515	96.8528
95.7563	96.8895
95.7642	96.9157
95.7682	96.9569
95.7874	96.9677
95.8018	96.9753
95.8563	97.1017
95.9295	97.14
95.9979	97.1781
96.1214	97.2099
96.144	97.2596
96.1457	97.2668
96.1505	97.3401
96.1565	97.3997
96.2374	97.4549
96.248	97.5456
96.2644	97.5623
96.3321	97.5715
96.3465	97.6419
96.3572	97.6496
96.3907	97.6619
96.3928	97.6727
96.3939	97.69
96.4251	97.7277
96.4263	97.8942
96.492	97.8985
96.5187	97.9043
96.5733	97.9335
96.6287	97.9805
96.6809	97.9924
96.6883	98.0279
96.755	98.0933
96.7918	98.1315
96.7932	98.1571
96.8119	98.1595
96.8213	98.2056
96.8792	98.2115
96.8896	98.2603
96.9077	98.3212
96.9274	98.3231
96.9628	98.3534
97.1805	98.4057
97.2134	98.4689
97.2455	98.5262
97.2494	98.5956
97.255	98.6426
97.3083	98.6877
97.3093	98.7325
97.3201	98.7534
97.3434	98.7803
97.3484	98.786
97.3577	98.8316
97.3638	98.9077
97.3753	98.9337
97.379	98.9648
97.4764	98.9981
97.5836	99.029
97.6056	99.0897
97.6717	99.134
97.7164	99.2027
97.7309	99.2928
97.7498	99.3201
97.7616	99.3458
97.8111	99.3551
97.8166	99.4404
97.8192	99.4672
97.8464	99.4775
97.8495	99.5322
97.9066	99.5699
97.9117	99.6071
97.9281	99.6386
97.9632	99.6675
97.9839	99.9093
97.9951	99.9314
97.9968	99.9624
98.0212	100.001
98.1425	100.001
98.182	100.029
98.2386	100.038
98.2727	100.118
98.3081	100.13
98.3228	100.195
98.3591	100.211
98.3825	100.232
98.386	100.339
98.3888	100.401
98.4586	100.448
98.4646	100.453
98.4767	100.507
98.5113	100.522
98.5685	100.56
98.5813	100.651
98.6486	100.723
98.6592	100.736
98.6791	100.74
98.6922	100.744
98.7204	100.893
98.7345	100.895
98.7377	100.936
98.7792	100.949
98.8584	101.183
98.9239	101.202
98.9547	101.27
98.9796	101.369
99.0021	101.399
99.0692	101.532
99.1186	101.56
99.1199	101.613
99.1203	101.719
99.1733	101.768
99.1959	101.77
99.2043	101.773
99.2169	101.855
99.2184	101.936
99.2806	102.094
99.2843	102.109
99.3231	102.149
99.3908	102.251
99.431	102.32
99.4745	102.36
99.4773	102.375
99.4803	102.383
99.5368	102.399
99.5699	102.474
99.6094	102.521
99.6305	102.545
99.6315	102.671
99.6909	102.858
99.6921	102.926
99.7058	102.937
99.7555	103
99.7988	103.148
99.8135	103.166
99.8208	103.233
99.8213	103.261
99.8373	103.285
99.8451	103.315
99.8551	103.346
99.868	103.386
99.9895	103.398
100.01	103.499
100.029	103.517
100.031	103.581
100.046	103.679
100.096	103.688
100.117	103.714
100.143	103.773
100.145	103.809
100.235	103.911
100.304	103.93
100.311	103.964
100.359	104.036
100.361	104.083
100.398	104.215
100.473	104.427
100.531	104.455
100.541	104.562
100.553	104.575
100.603	104.575
100.614	104.606
100.684	104.695
100.786	104.79
100.796	104.864
100.806	104.884
100.819	104.919
100.856	104.92
100.891	104.927
100.975	104.952
100.983	104.981
100.991	104.997
100.991	105.007
101.005	105.195
101.04	105.33
101.048	105.339
101.053	105.356
101.095	105.382
101.101	105.483
101.199	105.711
101.254	105.716
101.272	105.92
101.294	106.118
101.395	106.157
101.399	106.189
101.422	106.227
101.461	106.311
101.471	106.369
101.48	106.385
101.498	106.452
101.534	106.501
101.537	106.532
101.538	106.584
101.555	106.613
101.601	106.642
101.651	106.752
101.655	106.791
101.667	106.936
101.67	106.946
101.722	107.032
101.817	107.064
101.849	107.156
101.86	107.335
101.863	107.673
101.868	107.687
101.901	107.819
101.91	107.884
101.91	107.909
101.936	107.927
101.957	107.964
101.97	108.014
101.995	108.16
102.046	108.239
102.059	108.26
102.081	108.293
102.102	108.317
102.113	108.39
102.129	108.423
102.176	108.446
102.241	108.46
102.294	108.566
102.397	108.786
102.409	108.891
102.415	108.939
102.473	108.979
102.493	109.159
102.564	109.219
102.595	109.36
102.663	109.466
102.696	109.529
102.704	109.542
102.744	109.694
102.782	109.696
102.807	109.741
102.831	109.857
102.865	109.863
102.867	109.964
102.901	109.97
102.908	110.194
102.959	110.273
102.983	110.277
103.001	110.473
103.006	110.482
103.06	110.535
103.074	110.641
103.101	110.652
103.126	110.712
103.128	110.891
103.161	111.04
103.167	111.074
103.17	111.09
103.204	111.133
103.238	111.192
103.305	111.327
103.324	111.356
103.356	111.368
103.391	111.372
103.437	111.493
103.45	111.514
103.462	111.531
103.487	111.542
103.527	111.546
103.588	111.577
103.595	111.67
103.66	111.778
103.676	111.787
103.678	111.809
103.681	112.034
103.685	112.049
103.699	112.07
103.718	112.077
103.75	112.146
103.777	112.168
103.844	112.2
103.877	112.213
103.885	112.236
103.909	112.268
103.917	112.292
103.919	112.517
103.924	112.572
103.986	112.577
104.001	112.66
104.042	112.778
104.071	112.824
104.088	112.946
104.097	113.041
104.107	113.048
104.145	113.105
104.169	113.22
104.172	113.318
104.177	113.482
104.188	113.493
104.199	113.654
104.204	113.748
104.266	113.834
104.275	113.943
104.357	114.008
104.375	114.011
104.384	114.124
104.429	114.189
104.452	114.289
104.467	114.379
104.543	114.381
104.552	114.386
104.563	114.521
104.573	114.693
104.591	114.781
104.605	114.849
104.625	114.857
104.634	114.898
104.64	115.069
104.667	115.096
104.711	115.265
104.733	115.485
104.735	115.518
104.737	115.529
104.789	115.55
104.803	115.904
104.806	115.983
104.821	116.133
104.832	116.166
104.849	116.321
104.877	116.346
104.905	116.367
104.921	116.423
104.956	116.5
104.991	116.605
105.001	116.613
105.029	116.825
105.05	116.852
105.077	116.877
105.122	116.925
105.172	116.989
105.174	117.094
105.187	117.117
105.218	117.264
105.258	117.372
105.272	117.512
105.279	117.643
105.356	117.774
105.361	117.899
105.395	118.219
105.403	118.311
105.413	118.368
105.454	118.663
105.506	118.674
105.583	118.689
105.646	118.912
105.697	118.945
105.751	118.987
105.776	119.005
105.792	119.088
105.855	119.35
105.878	119.363
105.896	119.476
105.904	119.763
105.942	119.789
105.948	119.913
105.956	120.202
106.043	120.317
106.055	120.703
106.165	120.816
106.241	120.838
106.281	120.961
106.294	121.109
106.31	121.16
106.341	121.39
106.347	121.399
106.39	121.535
106.396	121.595
106.405	121.618
106.432	122.087
106.477	122.087
106.522	122.093
106.551	122.186
106.603	122.281
106.609	122.346
106.632	122.661
106.661	122.679
106.663	122.935
106.665	122.99
106.745	123.185
106.755	123.69
106.808	123.74
106.841	123.826
106.844	123.849
106.855	124.043
106.865	124.326
106.88	125.207
106.886	125.312
106.887	125.429
106.899	125.602
106.921	125.811
106.963	126.032
107.006	126.211
107.073	126.279
107.132	126.444
107.159	126.507
107.162	126.571
107.182	126.669
107.269	126.726
107.289	126.796
107.314	127.036
107.329	127.056
107.369	127.236
107.382	127.455
107.388	127.981
107.419	128.141
107.489	128.396
107.497	128.612
107.523	128.977
107.524	129.162
107.532	129.27
107.562	129.683
107.592	129.82
107.629	129.918
107.742	130.082
107.76	130.126
107.761	130.421
107.851	130.553
107.854	130.573
107.859	130.859
107.893	131.084
107.929	131.377
107.941	131.617
107.975	131.673
107.978	132.085
108.025	132.089
108.029	132.131
108.05	132.393
108.054	132.66
108.058	133.006
108.06	133.02
108.095	133.334
108.119	133.988
108.152	133.993
108.178	134.248
108.223	134.389
108.253	134.802
108.324	134.946
108.346	135.609
108.352	135.906
108.363	136.277
108.466	136.317
108.466	136.487
108.48	136.52
108.482	136.582
108.522	136.885
108.525	137.176
108.527	137.303
108.54	137.452
108.562	137.47
108.568	137.857
108.575	138.712
108.6	138.768
108.621	138.858
108.638	139.448
108.673	139.857
108.715	140.33
108.754	140.479
108.781	141.004
108.789	141.922
108.792	142.679
108.795	143.041
108.806	143.134
108.827	143.295
108.903	143.68
108.953	144.181
108.957	144.24
108.985	144.915
108.993	145.033
109.008	145.459
109.08	145.522
109.14	145.774
109.202	145.874
109.218	146.167
109.314	146.458
109.331	147.022
109.368	147.746
109.384	148.406
109.392	148.591
109.454	148.905
109.462	149.362
109.465	150.233
109.487	150.264
109.597	151.27
109.645	151.28
109.678	151.747
109.691	152.276
109.726	153.628
109.742	153.91
109.785	155.811
109.817	155.895
109.833	156.772
109.837	157.367
109.841	158.579
109.907	159.111
109.918	160.508
109.92	163.745
109.924	174.887
109.942	192.587
110.063	81.8184
110.078	83.8965
110.082	85.2816
110.082	85.7963
110.099	87.7625
110.102	88.6439
110.105	90.1624
110.111	91.1894
110.117	91.4249
110.168	91.7251
110.175	92.0127
110.246	92.459
110.272	93.0249
110.274	93.2745
110.28	93.5334
110.283	93.6189
110.304	93.7892
110.335	93.8044
110.358	93.8702
110.378	93.8744
110.397	94.6618
110.429	94.7063
110.431	94.7419
110.446	95.1623
110.448	95.2056
110.448	95.2359
110.456	95.3406
110.46	95.8275
110.489	96.4259
110.494	96.4569
110.538	96.5242
110.549	96.821
110.559	96.8266
110.608	96.8519
110.609	97.2125
110.609	97.3914
110.617	97.4055
110.621	97.4238
110.63	97.5037
110.633	97.539
110.643	97.7318
110.65	97.8016
110.66	97.8857
110.669	97.8863
110.674	98.0604
110.7	98.2062
110.704	98.4399
110.707	98.8818
110.743	98.9768
110.751	99.0361
110.759	99.0724
110.766	99.0872
110.771	99.1159
110.776	99.2621
110.795	99.6888
110.805	99.7017
110.808	99.7294
110.82	99.7386
110.839	99.7615
110.857	99.8618
110.913	100.027
110.919	100.14
110.951	100.174
110.963	100.425
110.978	100.879
111.001	100.901
111.013	100.971
111.014	100.986
111.023	101.049
111.048	101.089
111.062	101.115
111.087	101.284
111.095	101.321
111.103	101.331
111.108	101.347
111.113	101.348
111.117	101.354
111.15	101.461
111.193	101.475
111.207	101.506
111.278	101.559
111.292	101.566
111.313	101.964
111.327	101.969
111.338	101.978
111.349	101.986
111.359	102.021
111.37	102.228
111.399	102.274
111.457	102.335
111.548	102.349
111.548	102.44
111.55	102.481
111.558	102.511
111.61	102.688
111.657	102.754
111.67	102.787
111.675	102.853
111.761	102.865
111.764	102.892
111.77	103.019
111.792	103.019
111.808	103.022
111.827	103.023
111.828	103.246
111.849	103.303
111.9	103.344
111.902	103.345
111.95	103.354
111.968	103.727
112.06	103.812
112.067	104.166
112.071	104.254
112.08	104.438
112.095	104.774
112.114	104.882
112.132	104.889
112.157	104.913
112.182	104.982
112.264	105.05
112.279	105.105
112.33	105.189
112.369	105.301
112.37	105.34
112.397	105.437
112.401	105.48
112.447	105.591
112.471	105.631
112.486	105.648
112.494	105.689
112.52	105.697
112.525	105.757
112.556	105.903
112.569	105.921
112.584	105.947
112.633	106.058
112.642	106.169
112.659	106.18
112.731	106.192
112.774	106.39
112.814	106.396
112.873	106.51
112.882	106.551
112.903	106.796
112.918	106.822
112.927	106.865
112.93	106.876
112.98	106.956
112.98	107.058
113.002	107.118
113.077	107.209
113.116	107.242
113.132	107.247
113.142	107.366
113.151	107.471
113.163	107.478
113.164	107.603
113.219	107.619
113.223	107.652
113.238	107.655
113.248	107.785
113.285	107.85
113.286	107.874
113.312	108.044
113.323	108.085
113.358	108.153
113.363	108.276
113.381	108.327
113.395	108.372
113.395	108.451
113.397	108.474
113.408	108.484
113.415	108.528
113.416	108.634
113.418	108.736
113.421	108.809
113.43	108.921
113.436	108.923
113.44	108.994
113.442	109.003
113.46	109.018
113.481	109.074
113.481	109.15
113.527	109.203
113.54	109.236
113.579	109.407
113.633	109.459
113.708	109.501
113.734	109.701
113.782	109.707
113.782	109.734
113.785	109.746
113.792	109.871
113.837	109.982
113.855	109.992
113.871	110.242
113.886	110.281
113.977	110.35
113.983	110.363
114.005	110.61
114.014	110.624
114.053	110.68
114.054	110.728
114.074	110.763
114.088	110.794
114.106	110.863
114.199	110.896
114.204	110.962
114.219	111.099
114.292	111.179
114.323	111.316
114.328	111.386
114.332	111.461
114.378	111.528
114.384	111.543
114.405	111.565
114.417	111.574
114.432	111.711
114.441	111.749
114.442	111.789
114.471	111.814
114.489	111.859
114.564	111.864
114.577	111.986
114.596	112.067
114.615	112.074
114.739	112.076
114.87	112.147
114.931	112.185
114.997	112.334
115.001	112.337
115.014	112.381
115.044	112.393
115.045	112.404
115.045	112.404
115.098	112.473
115.219	112.515
115.249	112.595
115.262	112.635
115.269	112.677
115.297	112.725
115.298	112.782
115.323	112.789
115.365	112.847
115.383	112.878
115.397	112.878
115.399	112.973
115.426	112.977
115.436	113.026
115.443	113.097
115.468	113.156
115.58	113.158
115.623	113.234
115.636	113.246
115.648	113.285
115.653	113.407
115.665	113.41
115.665	113.44
115.666	113.725
115.672	113.8
115.691	113.831
115.692	113.922
115.701	113.96
115.709	113.964
115.711	114.076
115.726	114.114
115.762	114.119
115.88	114.143
115.932	114.16
115.942	114.215
115.944	114.29
115.951	114.294
116.033	114.356
116.087	114.407
116.107	114.519
116.156	114.55
116.163	114.551
116.177	114.551
116.197	114.609
116.261	114.615
116.302	114.617
116.318	114.621
116.335	114.641
116.336	114.673
116.354	114.716
116.355	114.762
116.36	114.766
116.388	114.805
116.43	114.862
116.432	114.884
116.46	114.921
116.472	114.971
116.48	115.001
116.494	115.106
116.525	115.153
116.527	115.28
116.553	115.394
116.569	115.427
116.578	115.454
116.588	115.468
116.624	115.477
116.645	115.601
116.653	115.626
116.663	115.626
116.689	115.692
116.7	115.732
116.71	115.761
116.711	115.773
116.741	115.813
116.759	115.887
116.763	115.912
116.794	115.939
116.809	115.97
116.83	116.058
116.848	116.084
116.9	116.084
116.911	116.132
116.913	116.19
116.916	116.253
116.934	116.299
116.935	116.375
116.957	116.561
116.98	116.575
116.987	116.603
117.02	116.69
117.05	116.698
117.061	116.699
117.064	116.71
117.118	116.729
117.124	116.781
117.175	116.785
117.186	116.79
117.208	116.923
117.237	116.929
117.252	116.942
117.264	116.967
117.269	116.986
117.286	116.994
117.35	117.015
117.395	117.049
117.415	117.072
117.438	117.141
117.454	117.167
117.494	117.175
117.541	117.185
117.573	117.248
117.575	117.278
117.591	117.317
117.695	117.362
117.71	117.376
117.715	117.486
117.739	117.489
117.773	117.513
117.778	117.546
117.801	117.566
117.859	117.567
117.884	117.645
117.886	117.676
117.904	117.692
117.938	117.858
117.965	117.932
117.966	118.081
118.033	118.119
118.134	118.141
118.149	118.202
118.151	118.216
118.19	118.301
118.204	118.33
118.22	118.418
118.256	118.632
118.26	118.689
118.314	118.797
118.318	118.805
118.5	118.82
118.54	118.889
118.54	118.961
118.549	118.975
118.635	119.082
118.672	119.103
118.674	119.124
118.913	119.131
118.913	119.191
118.965	119.198
118.981	119.305
118.986	119.326
118.987	119.439
119.031	119.461
119.032	119.531
119.082	119.559
119.098	119.574
119.127	119.812
119.128	119.827
119.163	119.85
119.171	119.919
119.177	119.966
119.24	120.037
119.241	120.1
119.262	120.158
119.277	120.309
119.295	120.328
119.296	120.365
119.331	120.38
119.335	120.516
119.335	120.648
119.384	120.777
119.575	120.927
119.6	120.95
119.607	120.973
119.608	121.035
119.632	121.038
119.664	121.072
119.709	121.271
119.758	121.292
119.851	121.376
119.876	121.707
119.88	121.722
119.93	121.761
119.969	121.852
119.997	121.855
120.027	121.866
120.096	121.9
120.156	121.923
120.181	122.019
120.188	122.053
120.268	122.139
120.276	122.478
120.292	122.694
120.303	122.742
120.314	122.754
120.338	122.778
120.351	122.793
120.354	122.859
120.373	122.919
120.4	122.942
120.415	123.047
120.436	123.1
120.476	123.13
120.627	123.225
120.722	123.264
120.73	123.338
120.83	123.396
120.831	123.746
120.834	123.938
120.842	124.014
120.903	124.016
120.947	124.055
120.95	124.079
120.964	124.143
120.971	124.238
120.971	124.285
120.976	124.295
120.999	124.384
121.039	124.399
121.053	124.399
121.055	124.428
121.069	124.461
121.076	124.476
121.165	124.496
121.165	124.592
121.195	124.633
121.204	124.662
121.263	124.795
121.292	124.966
121.324	125.147
121.356	125.571
121.359	125.601
121.381	125.666
121.436	125.699
121.467	125.704
121.502	125.927
121.513	125.959
121.533	125.979
121.547	126.015
121.548	126.072
121.625	126.138
121.629	126.205
121.65	126.279
121.676	126.347
121.678	126.406
121.705	126.45
121.749	126.772
121.822	126.808
121.83	126.962
121.87	126.977
121.894	126.977
121.912	127.181
121.923	127.296
121.931	127.374
121.937	127.388
121.966	127.457
122.009	127.617
122.171	127.622
122.273	127.69
122.28	127.792
122.286	127.8
122.299	127.955
122.308	128.017
122.383	128.061
122.384	128.067
122.386	128.229
122.406	128.353
122.422	128.357
122.45	128.415
122.481	128.423
122.495	128.524
122.5	128.564
122.531	128.602
122.614	128.732
122.617	128.738
122.634	128.768
122.653	128.779
122.662	128.96
122.668	128.973
122.685	128.996
122.699	129.339
122.715	129.407
122.758	129.497
122.825	129.514
122.835	129.547
122.856	129.62
122.928	129.689
123.048	129.765
123.061	129.88
123.065	129.946
123.081	130.048
123.107	130.11
123.125	130.147
123.132	130.196
123.173	130.23
123.184	130.394
123.204	130.593
123.249	130.628
123.249	130.64
123.259	130.709
123.272	130.842
123.285	131.144
123.334	131.149
123.347	131.16
123.395	131.254
123.444	131.308
123.532	131.311
123.544	131.335
123.567	131.347
123.617	131.424
123.701	131.455
123.705	131.622
123.761	131.805
123.805	131.912
123.808	131.985
123.826	132.034
123.863	132.082
123.863	132.154
123.877	132.159
123.916	132.219
123.93	132.232
123.936	132.27
123.957	132.583
123.982	132.6
123.984	132.685
124.012	132.745
124.043	132.793
124.054	132.812
124.061	132.891
124.097	133.299
124.146	133.324
124.161	133.56
124.3	133.603
124.37	133.86
124.374	133.864
124.434	133.913
124.443	133.95
124.445	134.103
124.457	134.148
124.513	134.284
124.564	134.33
124.593	134.377
124.601	134.572
124.709	134.681
124.711	134.749
124.72	134.903
124.725	134.911
124.727	134.933
124.751	135.129
124.77	135.301
124.78	135.424
124.813	135.468
124.834	135.534
124.849	135.617
124.867	136.251
124.887	136.636
124.895	136.657
125.007	136.682
125.011	136.695
125.039	136.853
125.048	136.922
125.053	137.164
125.055	137.199
125.076	137.248
125.084	137.421
125.087	137.9
125.107	137.973
125.132	137.985
125.133	138.107
125.172	138.139
125.184	138.179
125.338	138.538
125.515	138.754
125.518	139.12
125.587	139.152
125.594	139.256
125.616	139.36
125.625	139.448
125.628	139.465
125.651	139.733
125.722	139.804
125.724	139.941
125.841	139.979
125.86	140.141
125.88	140.27
125.906	140.583
125.933	141.274
125.942	141.432
125.943	141.467
125.956	141.633
125.99	141.728
126.01	141.77
126.079	141.831
126.205	141.923
126.229	141.933
126.274	142.077
126.32	142.438
126.407	142.638
126.476	142.717
126.48	142.861
126.566	142.869
126.576	142.924
126.578	143.293
126.624	143.34
126.63	143.573
126.642	143.916
126.642	144.171
126.662	144.586
126.708	145.106
126.712	145.583
126.733	145.693
126.752	145.769
126.779	145.924
126.799	146.05
126.843	146.181
126.885	146.305
126.904	146.307
126.954	146.527
126.968	146.682
127.026	146.848
127.029	147.787
127.081	147.947
127.137	148.023
127.162	148.205
127.167	148.332
127.191	149.067
127.23	149.293
127.271	149.375
127.355	149.434
127.421	149.708
127.427	150.171
127.444	150.288
127.455	150.517
127.548	150.692
127.55	152.1
127.572	152.425
127.645	152.699
127.7	152.718
127.701	152.946
127.838	153.045
127.839	153.402
127.849	153.412
128.021	153.425
128.024	153.897
128.089	154.041
128.13	154.972
128.155	156.771
128.187	157.5
128.225	158.12
128.268	158.421
128.296	159.586
128.321	160.062
128.509	160.33
128.523	160.941
128.569	161.327
128.589	162.406
128.601	162.665
128.628	165.383
128.633	167.068
128.648	168.065
128.683	168.863
128.684	169.079
128.708	170.913
128.73	176.395
128.792	176.929
128.793	178.115
128.841	186.387
128.878	48.3739
128.928	51.2243
128.931	51.3745
128.938	51.4209
128.97	51.595
128.977	51.6139
128.996	51.6371
129.016	52.0372
129.035	52.2144
129.039	52.2831
129.096	52.7078
129.107	52.9311
129.109	52.9558
129.209	53.062
129.248	53.1149
129.271	53.1951
129.278	53.2463
129.326	53.4152
129.356	53.442
129.452	53.7509
129.468	53.7751
129.616	53.8565
129.635	53.9665
129.682	54.187
129.683	54.4157
129.699	54.6202
129.706	54.692
129.9	54.9027
129.959	54.9905
129.978	55.0724
130.023	55.1765
130.04	55.2214
130.131	55.2598
130.148	55.326
130.233	55.3618
130.233	55.4727
130.332	55.4749
130.354	55.4819
130.354	55.5022
130.367	55.5226
130.382	55.5542
130.392	55.6182
130.454	55.6704
130.478	55.7271
130.492	55.7808
130.506	55.8081
130.575	55.8271
130.626	55.9899
130.643	55.9931
130.65	56.1213
130.656	56.2141
130.696	56.246
130.701	56.3269
130.712	56.4055
130.719	56.5084
130.722	56.5443
130.747	56.5958
130.755	56.7369
130.802	56.823
130.833	56.8597
130.834	56.8709
130.854	56.9566
130.888	57.0853
130.905	57.1432
131.014	57.2122
131.016	57.2365
131.063	57.2599
131.136	57.2709
131.144	57.3399
131.216	57.4169
131.248	57.6237
131.337	57.6288
131.406	57.6469
131.556	57.6773
131.643	57.7545
131.696	57.7772
131.713	57.9764
131.796	57.9994
131.82	58.0541
131.829	58.0888
131.854	58.1006
131.86	58.1027
131.867	58.1597
131.887	58.1604
131.894	58.2296
131.957	58.244
131.972	58.2701
131.977	58.5496
132.088	58.6222
132.109	58.6923
132.167	58.7523
132.287	58.8809
132.296	59.0013
132.359	59.0388
132.37	59.0771
132.378	59.1496
132.4	59.1946
132.415	59.2136
132.424	59.3238
132.436	59.3357
132.455	59.3542
132.461	59.4223
132.464	59.4563
132.494	59.5217
132.565	59.5772
132.575	59.6596
132.628	59.7566
132.794	59.8611
132.922	59.8993
132.933	59.9131
133.001	59.9288
133.191	59.9722
133.209	59.9772
133.239	59.9883
133.271	60.007
133.273	60.0071
133.304	60.1677
133.399	60.2095
133.406	60.2228
133.437	60.3064
133.572	60.3148
133.618	60.6011
133.658	60.6342
133.78	60.6869
133.79	60.712
133.793	60.729
133.86	60.732
133.898	60.736
133.909	60.7753
134.019	60.7807
134.034	60.8683
134.039	60.8908
134.207	60.9864
134.386	61.1111
134.433	61.2751
134.602	61.3211
134.618	61.3562
134.647	61.4486
134.665	61.4906
134.681	61.535
134.775	61.6097
134.816	61.7433
134.908	61.7905
134.927	61.8604
134.964	61.88
135.065	62.0218
135.082	62.0509
135.146	62.0997
135.149	62.1481
135.17	62.1637
135.247	62.2087
135.258	62.2296
135.359	62.2609
135.428	62.2627
135.571	62.267
135.581	62.2925
135.591	62.3137
135.66	62.3835
135.776	62.4077
135.777	62.4704
135.806	62.5029
135.895	62.5544
135.904	62.6252
135.944	62.6786
135.951	62.6904
136	62.7296
136.184	62.7706
136.193	62.7803
136.267	62.7998
136.476	62.8245
136.511	62.8768
136.552	62.8788
136.578	62.9599
136.583	63.0018
136.607	63.0116
136.818	63.0118
136.948	63.0241
136.962	63.0324
136.975	63.0642
136.979	63.1054
137.038	63.1095
137.068	63.2681
137.071	63.2954
137.079	63.3516
137.373	63.4154
137.445	63.4414
137.524	63.4715
137.558	63.4777
137.614	63.4794
137.795	63.5101
137.827	63.6274
137.946	63.6641
137.97	63.6665
137.981	63.6855
138.045	63.7508
138.151	63.7673
138.211	63.8732
138.265	63.8766
138.423	63.9004
138.447	63.9518
138.489	63.9963
138.502	64.0254
138.527	64.0262
138.543	64.0348
138.544	64.0415
138.579	64.0445
138.581	64.0506
138.702	64.0783
138.859	64.1718
138.901	64.178
138.998	64.2512
139.166	64.2665
139.168	64.2684
139.214	64.2723
139.442	64.3182
139.496	64.3407
139.502	64.4156
139.573	64.4267
139.605	64.4268
139.727	64.5162
139.786	64.5578
139.953	64.6392
140	64.7031
140.016	64.7037
140.106	64.7966
140.113	64.8413
140.113	64.8787
140.187	64.9096
140.197	64.918
140.216	64.9204
140.267	64.9551
140.356	65.0201
140.437	65.0442
140.479	65.0936
140.53	65.1425
140.716	65.1785
140.72	65.179
140.906	65.1964
141.05	65.2389
141.183	65.2566
141.184	65.2718
141.228	65.3286
141.426	65.3368
141.495	65.3621
141.507	65.4068
141.55	65.4221
141.588	65.4239
141.847	65.4962
142.076	65.4969
142.091	65.5367
142.294	65.5506
142.339	65.5677
142.417	65.6134
142.523	65.6227
142.55	65.6709
142.631	65.712
142.712	65.7729
142.817	66.0236
142.942	66.0291
142.999	66.0456
143.05	66.0516
143.141	66.1154
143.377	66.1206
143.378	66.1619
143.505	66.1621
143.508	66.2171
143.537	66.2233
143.83	66.2325
144.198	66.2584
144.222	66.2635
144.233	66.2651
144.309	66.2918
144.317	66.3009
144.452	66.3063
144.46	66.3395
144.568	66.3655
144.641	66.3718
144.802	66.3848
144.832	66.3952
144.944	66.4334
145.158	66.4456
145.195	66.4538
145.288	66.4637
145.365	66.5072
145.749	66.5471
145.891	66.5854
145.923	66.5875
146.036	66.6367
146.067	66.6464
146.069	66.7514
146.088	66.7665
146.176	66.768
146.255	66.7686
146.365	66.8165
146.402	66.8166
146.414	66.8669
146.669	66.8885
146.7	66.9171
146.978	66.9369
147.041	66.9394
147.074	66.9469
147.393	66.9525
147.399	66.9666
147.498	67.0057
147.541	67.0198
147.579	67.0333
147.977	67.0405
147.983	67.0527
148.122	67.0539
148.131	67.0974
148.38	67.107
148.714	67.1078
149.013	67.1235
149.07	67.1343
149.199	67.1421
149.308	67.1641
149.562	67.1764
149.562	67.185
150.189	67.2237
150.352	67.2459
150.375	67.2541
150.396	67.2777
150.477	67.2919
150.555	67.3099
150.559	67.3324
150.565	67.3405
150.691	67.3942
150.734	67.4169
150.762	67.4253
150.829	67.4361
150.85	67.4518
150.876	67.4933
150.93	67.5411
151.046	67.5439
151.163	67.5496
151.339	67.5727
151.524	67.7218
151.64	67.7335
151.84	67.7803
152.507	67.7909
152.63	67.8381
153.075	67.8389
153.411	67.8477
153.649	67.8983
153.917	67.9263
154.441	67.9424
154.649	67.9485
155.242	68.0189
155.484	68.086
155.528	68.1844
155.844	68.213
156.078	68.2459
156.224	68.2864
156.288	68.3401
156.296	68.3446
156.297	68.3492
156.53	68.3998
156.681	68.4162
156.808	68.4604
157.266	68.4967
157.566	68.534
157.611	68.5608
157.925	68.6137
158.75	68.6225
159.038	68.6242
159.309	68.6398
159.84	68.6496
160.039	68.6546
160.205	68.6732
160.269	68.7381
160.29	68.8576
160.3	68.8911
160.792	68.9028
161.64	69.0565
161.962	69.0656
162.024	69.0885
162.436	69.1322
162.558	69.1999
163.398	69.2515
164.258	69.312
164.788	69.3419
165.013	69.4028
165.143	69.42
165.585	69.4433
165.771	69.4951
165.992	69.5208
166.378	69.5295
166.615	69.5597
167.003	69.5763
170.245	69.7169
171.82	69.7545
174.579	69.7598
177.449	69.7694
178.008	69.8085
181.051	69.8387
183.148	69.8456
184.3	69.891
184.479	70.0422
185.206	70.0857
185.686	70.1176
188.647	70.1181
193.561	70.1984
194.715	70.1985
40.0524	70.2347
41.0822	70.2656
42.6162	70.316
42.6268	70.3669
44.1726	70.3681
44.4804	70.3899
44.4913	70.4428
45.0328	70.4813
45.0811	70.4923
46.4719	70.498
46.4955	70.5358
46.9022	70.5396
47.1937	70.5874
47.4215	70.5989
47.4616	70.5997
47.4984	70.6187
47.7216	70.6443
47.829	70.6925
47.895	70.7165
48.1078	70.7285
48.1826	70.7438
48.5198	70.7888
48.5498	70.7964
48.5597	70.8082
48.6088	70.836
48.6197	70.8678
48.649	70.8785
48.6524	70.8962
48.832	70.9883
48.9215	71.0575
49.0724	71.061
49.0913	71.111
49.1846	71.1183
49.2072	71.2716
49.2212	71.2805
49.3791	71.3283
49.392	71.345
49.4786	71.3776
49.7162	71.3792
49.7998	71.4323
49.8192	71.4386
49.9448	71.4647
50.0109	71.4941
50.0129	71.5116
50.1136	71.5366
50.1523	71.5389
50.1852	71.5633
50.2274	71.5898
50.3193	71.5938
50.3503	71.5967
50.4822	71.6371
50.5169	71.6505
50.5172	71.6727
50.6774	71.7963
50.7114	71.8196
50.7937	71.9239
50.7982	72.0047
50.8765	72.0975
50.9146	72.1081
51.0081	72.1139
51.0375	72.1183
51.0554	72.1279
51.1004	72.1393
51.1454	72.1693
51.1603	72.1763
51.2183	72.2082
51.2465	72.2236
51.2514	72.2253
51.2794	72.3237
51.3285	72.3316
51.4449	72.341
51.4454	72.3451
51.4525	72.3547
[truncated: 927 more rows]

## Sheet: Fig.1.e
Adult	Old				Significantly different (P < 0.05)?	Yes
64.2564	65.8946				One- or two-tailed P value?	Two-tailed
66.0691	66.1932				t	54.05
72.7548	70.5565				df	5403
72.7963	71.2289				P-value	0
72.9249	72.7487
73.4397	73.5681
73.4507	73.6793
74.2702	74.5466
75.9459	75.2989
76.3775	75.5724
77.9831	75.5911
78.5672	75.6847
79.4836	76.4758
79.815	76.8226
79.816	77.2048
80.1077	77.5496
82.1376	78.4691
82.3855	78.5062
82.5737	80.6618
83.8648	80.9397
84.3154	81.3207
84.8881	81.5072
85.8227	81.5856
86.0977	81.8305
86.6392	82.6367
87.5357	82.7252
88.8462	83.0614
90.5312	84.2939
91.4193	84.402
91.9061	84.6691
91.9415	85.2272
92.1362	85.2443
94.4493	85.9417
94.4853	86.4556
95.0242	86.6188
95.0465	86.8432
95.2658	86.897
95.4142	87.0442
95.611	87.1577
95.9256	87.4666
95.9262	88.8928
96.4915	89.4357
96.7115	89.4824
96.7686	89.5882
97.7431	89.8801
97.8268	90.1907
98.0995	90.2355
98.3044	90.2432
98.4043	91.0868
99.1391	91.2626
99.2383	91.3984
100	91.8107
100.04	91.8567
100.782	92.4319
100.787	92.751
100.985	92.9614
101.168	93.1139
101.222	93.5683
101.956	93.6272
102.384	93.8578
102.421	93.8867
102.473	94.0322
102.849	94.4227
102.951	94.9688
103.009	95.3696
103.646	95.5613
104.028	95.6764
104.202	95.8509
104.827	95.8677
105.267	96.2723
106.373	97.193
106.506	97.299
106.585	97.499
106.592	97.5854
106.817	97.6292
106.885	98.1802
107.21	98.5178
107.344	98.768
109.492	99.4237
110.598	99.9737
111.979	100.323
112.332	100.564
112.512	100.634
114.294	101.504
114.427	102.137
114.754	102.809
117.181	102.865
118.628	103.878
122.887	104.282
131.671	104.331
138.36	104.849
158.259	109.293
64.2564	51.3446
72.2403	51.7007
73.6026	51.708
76.7134	55.2086
77.5686	55.2318
79.2221	59.2049
83.544	59.4101
87.9906	65.2918
88.3316	66.9755
89.6114	69.0024
89.7819	71.4898
90.2412	80.2703
90.4825	81.3009
90.6793	95.2501
90.9688	97.3985
91.0202	107.549
92.1405	108.989
92.9465	112.771
93.9541	114.465
94.6714	115.843
95.089	116.803
97.0734	119.329
97.7604	120.428
97.8222	120.524
98.0201	121.198
98.1174	122.85
98.1585	123.543
98.7777	124.023
98.9991	125.444
99.4932	125.481
100.028	126.224
100.523	126.73
101.01	129.395
101.309	129.547
101.954	130.428
102.635	132.333
103.278	134.592
103.308	134.73
103.803	134.781
104.253	135.405
104.595	137.803
105.614	138.83
105.821	140.043
107.261	143.85
107.975	146.599
108.097	149.445
108.388	157.497
108.571	166.112
108.715	171.766
108.953	172.723
109.298	175.895
110.004	179.238
110.161	181.756
111.395	185.393
111.455	189.572
111.865	197.113
112.081	198.587
112.37	198.613
114.129	199.07
114.447	206.346
114.585	112.55
115.586	114.914
115.623	115.437
116.523	116.917
117.107	117.418
117.306	117.642
119.065	117.666
120.028	117.786
123.618	118.273
124.219	118.678
133.82	118.87
142.72	118.926
154.782	119.548
64.2564	119.607
64.7374	119.837
64.7956	120.227
64.8645	120.617
64.993	120.638
65.0065	120.901
66.2505	121.325
66.4312	121.409
66.5509	121.414
66.5537	122.201
66.5705	122.371
66.8959	122.693
66.9317	122.918
67.0126	123.105
67.7558	123.154
68	123.647
68.0481	123.928
68.1775	124.051
68.2365	124.116
68.4371	124.355
68.5318	124.391
68.9907	124.46
69.0466	125.018
69.1111	125.064
69.1205	125.278
69.1425	125.381
69.1846	125.639
69.2911	125.8
69.307	125.806
69.4698	125.924
69.7802	126.384
69.783	126.529
69.8326	126.53
69.944	127.047
69.9841	127.124
70.1154	127.158
70.1483	127.164
70.2003	127.207
70.2035	127.316
70.2929	127.359
70.3157	127.384
70.3904	127.617
70.4065	127.741
70.4212	127.874
70.4618	127.953
70.5846	128.107
70.6599	128.111
70.6641	128.208
70.6925	128.323
70.8246	128.396
70.8597	128.73
70.9763	128.743
71.004	128.867
71.1753	128.985
71.1888	129.161
71.2142	129.684
71.2886	129.859
71.3536	129.891
71.47	130.123
71.5428	130.124
71.5437	130.136
71.5569	130.155
71.5703	130.174
71.6114	130.267
71.6896	130.268
71.7416	130.281
71.7664	130.316
71.8655	130.323
71.9446	130.374
71.9917	130.395
72.0325	130.602
72.0427	130.623
72.1585	130.686
72.2205	131.123
72.2779	131.164
72.3	131.212
72.476	131.393
72.5294	131.678
72.5621	131.777
72.649	131.794
72.6893	131.796
72.8039	131.853
72.8152	131.895
72.8548	131.947
72.8896	131.983
73.0027	132.058
73.0725	132.099
73.0797	132.344
73.1936	132.486
73.2592	132.619
73.4798	133.184
73.6148	133.342
73.6822	133.483
73.7104	133.52
73.714	133.632
73.7827	133.639
73.843	133.739
73.8663	133.91
73.9352	133.929
73.9996	134.123
74.0529	134.236
74.0553	134.264
74.1124	134.529
74.1288	134.746
74.1743	134.841
74.243	134.861
74.2583	135.048
74.3881	135.187
74.3884	135.199
74.4383	135.236
74.5335	135.456
74.8311	135.56
74.9128	135.707
74.9131	135.728
75.0023	135.74
75.0042	135.793
75.0316	135.804
75.049	135.834
75.0561	135.839
75.0593	135.863
75.133	135.992
75.1696	135.996
75.1973	136.1
75.2221	136.343
75.3072	136.516
75.3405	136.524
75.354	136.594
75.3715	136.772
75.4185	136.803
75.523	136.954
75.5548	137.053
75.5713	137.12
75.5722	137.134
75.7232	137.153
75.7359	137.24
75.9181	137.397
75.9616	137.602
75.9752	137.61
76.0198	137.711
76.1079	137.736
76.1096	137.76
76.145	137.831
76.1785	137.874
76.1973	137.885
76.2838	137.907
76.3236	137.987
76.3913	137.996
76.3923	138.014
76.4365	138.053
76.4911	138.08
76.5085	138.151
76.5285	138.218
76.6909	138.323
76.6916	138.379
76.7123	138.498
76.791	138.54
76.8059	138.558
76.8361	138.61
76.9055	138.611
76.9666	138.7
77.0325	138.705
77.0454	138.719
77.0768	138.729
77.1045	138.79
77.1554	138.862
77.1905	138.933
77.2277	138.941
77.2852	138.996
77.3394	139.004
77.3998	139.016
77.4294	139.187
77.4936	139.248
77.5133	139.25
77.6361	139.431
77.6744	139.582
77.7498	139.589
77.834	139.644
77.8466	139.661
77.893	139.71
77.8972	139.852
77.9724	139.879
77.9926	139.962
78.0047	139.995
78.031	140.021
78.0802	140.101
78.097	140.205
78.1617	140.291
78.1797	140.402
78.1808	140.576
78.2112	140.612
78.2138	140.666
78.2418	140.733
78.25	140.77
78.2557	140.806
78.2845	140.941
78.344	141.064
78.3743	141.127
78.4388	141.174
78.508	141.254
78.5322	141.294
78.5602	141.311
78.5811	141.314
78.6293	141.47
78.6379	141.515
78.6428	141.518
78.6775	141.638
78.6928	141.66
78.8415	141.668
78.8645	141.683
78.9795	141.716
79.0311	141.746
79.0667	141.923
79.0942	141.952
79.1718	141.967
79.1864	141.968
79.2332	142.032
79.2364	142.06
79.2634	142.07
79.3554	142.121
79.3679	142.172
79.3883	142.177
79.4302	142.239
79.4462	142.293
79.4676	142.334
79.4755	142.5
79.4765	142.51
79.4933	142.591
79.5449	142.608
79.5605	142.621
79.578	142.703
79.6046	142.733
79.606	142.745
79.608	142.796
79.6137	142.937
79.6401	143.068
79.6995	143.194
79.7056	143.197
79.7062	143.213
79.7857	143.254
79.829	143.36
79.8376	143.487
79.893	143.519
79.9106	143.726
79.9723	143.791
79.9726	144.113
79.9757	144.182
80.0238	144.235
80.1121	144.263
80.1185	144.493
80.1632	144.579
80.239	144.659
80.2431	144.687
80.2643	144.908
80.2779	144.927
80.3045	145.038
80.3154	145.212
80.322	145.25
80.3434	145.421
80.372	145.439
80.46	145.463
80.5148	145.55
80.5198	145.645
80.5418	145.691
80.5734	145.75
80.5791	145.863
80.5923	145.884
80.6431	145.905
80.6557	146.017
80.7075	146.161
80.7523	146.191
80.8012	146.259
80.8699	146.429
81.008	146.494
81.0165	146.542
81.0645	146.593
81.1661	146.642
81.1816	146.644
81.1841	146.689
81.2003	146.695
81.2022	146.812
81.2209	146.813
81.3576	146.847
81.3596	146.881
81.364	146.891
81.3862	146.91
81.414	146.951
81.4507	146.957
81.499	147.006
81.5185	147.095
81.5242	147.104
81.5623	147.16
81.583	147.303
81.643	147.333
81.6762	147.38
81.6989	147.421
81.7122	147.453
81.7726	147.479
81.7961	147.509
81.8023	147.523
81.8921	147.701
81.8984	147.84
81.9227	147.883
81.9242	147.898
81.9405	148.176
81.9582	148.193
81.964	148.273
81.9871	148.298
81.9879	148.334
82.026	148.432
82.0446	148.467
82.0536	148.604
82.0768	148.862
82.1147	149.037
82.1424	149.04
82.1795	149.333
82.252	149.429
82.3014	149.488
82.3071	149.497
82.3206	149.543
82.3412	149.616
82.3617	149.661
82.365	149.661
82.3682	149.753
82.3916	149.76
82.4199	149.785
82.4579	149.869
82.4784	149.918
82.4814	149.977
82.4937	150.016
82.5205	150.068
82.5248	150.118
82.5423	150.176
82.5609	150.257
82.6488	150.288
82.6526	150.329
82.6534	150.329
82.6801	150.463
82.7294	150.576
82.7639	150.641
82.8119	150.852
82.8249	151.057
82.8383	151.12
82.8532	151.21
82.8652	151.235
82.9327	151.428
82.9534	151.485
82.9773	151.556
82.9882	151.578
83.0018	151.62
83.0136	151.65
83.0312	151.724
83.0447	151.737
83.052	151.933
83.0863	152.076
83.1133	152.08
83.1344	152.247
83.1437	152.274
83.1889	152.303
83.2004	152.468
83.2221	152.764
83.2394	152.811
83.306	152.955
83.3913	152.958
83.4271	152.974
83.4285	153.044
83.4715	153.081
83.5006	153.139
83.5234	153.16
83.5329	153.16
83.5574	153.262
83.5827	153.354
83.5859	153.364
83.6001	153.367
83.6081	153.412
83.6175	153.481
83.6318	153.499
83.642	153.558
83.6798	153.602
83.7261	153.622
83.7637	153.796
83.7656	154.182
83.8665	154.192
83.9091	154.233
84.0239	154.27
84.0556	154.321
84.0767	154.478
84.0983	154.519
84.1035	154.53
84.1225	154.726
84.1727	154.727
84.1736	154.863
84.2067	154.87
84.2245	154.914
84.266	154.995
84.3859	155.258
84.457	155.259
84.457	155.419
84.4667	155.42
84.4726	155.478
84.489	155.504
84.5141	155.51
84.529	155.61
84.579	155.661
84.5921	155.679
84.6303	155.834
84.6384	156.004
84.6486	156.205
84.6808	156.214
84.7519	156.235
84.8008	156.24
84.8202	156.275
84.8492	156.276
84.8511	156.444
84.8874	156.463
84.8989	156.803
84.9028	156.876
84.9109	157.028
84.9344	157.071
84.9371	157.268
84.9553	157.384
85.005	157.407
85.0899	157.444
85.1047	157.514
85.1397	157.567
85.1615	157.598
85.1853	157.781
85.1941	157.871
85.1976	157.872
85.2007	158.238
85.2155	158.241
85.2423	158.243
85.255	158.324
85.2657	158.378
85.3405	158.423
85.3751	158.519
85.3886	158.549
85.4882	158.584
85.5197	158.755
85.5473	158.776
85.5755	159.067
85.5974	159.239
85.6026	159.277
85.6204	159.376
85.6207	159.429
85.7397	159.443
85.8094	159.509
85.823	159.552
85.833	159.584
85.8568	159.64
85.8629	159.642
85.879	159.859
85.9043	159.91
85.9151	159.959
85.9403	160.071
86.013	160.329
86.0259	160.607
86.0433	160.668
86.0704	160.758
86.0722	160.881
86.1087	160.993
86.179	160.999
86.1921	161.292
86.236	161.874
86.2583	162.082
86.2719	162.092
86.3262	162.175
86.3795	162.289
86.4188	162.403
86.4362	162.413
86.458	162.445
86.4646	162.572
86.4793	162.576
86.5013	162.942
86.5082	162.969
86.5184	162.99
86.5335	163.25
86.5395	163.273
86.5608	163.282
86.5615	163.338
86.5808	163.341
86.5892	163.436
86.6253	163.509
86.6288	163.561
86.6315	163.58
86.6503	163.667
86.6888	163.697
86.7057	163.729
86.7128	163.965
86.7246	164.032
86.7382	164.062
86.7462	164.587
86.7644	164.605
86.797	164.756
86.8154	164.869
86.8201	164.915
86.8281	164.952
86.8303	165.112
86.8377	165.145
86.8892	165.159
86.9087	165.518
86.9326	165.52
86.9421	165.967
86.9439	166.098
87.0476	166.298
87.0584	166.532
87.0788	166.744
87.0835	167.2
87.0903	167.454
87.1054	167.759
87.1092	167.775
87.1637	168.346
87.1745	168.493
87.1986	168.536
87.2058	168.887
87.2114	169.18
87.2211	169.21
87.2421	169.58
87.2646	169.694
87.3554	169.771
87.3649	169.793
87.3874	170.06
87.3916	170.163
87.4371	170.358
87.4675	170.566
87.4787	170.638
87.5207	170.725
87.531	170.74
87.5458	170.771
87.5584	171.066
87.6077	171.119
87.6105	171.672
87.6115	171.819
87.6189	171.97
87.6214	171.987
87.659	172.018
87.6705	172.499
87.6818	172.84
87.7022	172.912
87.7347	173
87.7912	173.071
87.8011	173.285
87.8047	173.401
87.8248	174.184
87.8399	174.33
87.8505	174.458
87.8956	174.459
87.9211	174.773
87.9709	174.813
88.0017	175.007
88.0135	175.677
88.0161	175.684
88.0631	175.738
88.0793	175.848
88.081	176.038
88.1086	176.231
88.1221	176.252
88.2219	176.255
88.2768	176.762
88.281	177.751
88.3533	177.922
88.3556	178.99
88.3688	179.09
88.4264	179.846
88.4653	180.882
88.4838	181.131
88.4911	181.167
88.4955	181.22
88.5275	182.189
88.5613	182.321
88.596	182.566
88.596	183.498
88.6773	184.429
88.6837	184.789
88.7084	185.914
88.7512	186.191
88.8189	187.195
88.856	188.143
88.9013	188.232
88.9146	188.431
88.9166	188.547
88.9408	188.836
88.9437	189.062
89.0061	189.327
89.0217	189.681
89.0294	190.624
89.0401	191.853
89.1301	191.976
89.1685	192.815
89.1824	192.968
89.2124	193.282
89.2458	193.567
89.2462	193.684
89.2464	194.087
89.2576	194.161
89.307	194.797
89.3787	195.41
89.4258	195.64
89.4422	196.718
89.4447	197.224
89.4828	198.031
89.5388	198.791
89.5608	199.652
89.5648	200.65
89.5837	200.684
89.6043	200.848
89.6538	200.915
89.6706	201.208
89.6724	201.594
89.6774	202.293
89.6941	202.507
89.7133	202.562
89.7276	203.449
89.7383	203.463
89.7533	203.637
89.7604	204.85
89.7789	204.885
89.8656	205.06
89.9761	206.506
89.9835	206.61
89.9878	206.71
89.9884	207.662
90.0541	207.929
90.1305	208.211
90.1593	210.315
90.1597	210.819
90.1803	211.129
90.1994	211.239
90.2025	211.599
90.2483	212.223
90.2752	212.447
90.3356	213.834
90.3775	214.826
90.4161	215.791
90.4266	216.245
90.4771	216.505
90.4801	216.91
90.5092	217.129
90.5437	218.079
90.5446	218.365
90.5474	219.988
90.5618	220.402
90.5792	221.68
90.5852	222.72
90.6021	223.189
90.6249	223.555
90.6833	223.615
90.7342	224.475
90.7542	224.783
90.7772	226.444
90.8203	228.941
90.8397	231.334
90.9592	234.089
90.9747	238.786
90.9816	241.296
90.9871	244.637
90.995	247.093
91.0098	247.895
91.0135	248.673
91.1571	253.396
91.1957	253.569
91.2008	259.812
91.2433	95.4402
91.2669	96.2335
91.2728	96.7033
91.293	96.7098
91.2976	96.977
91.3053	98.3367
91.3363	98.385
91.3448	98.7108
91.3686	98.7457
91.3949	98.9287
91.4058	98.9715
91.4177	99.245
91.4293	99.2946
91.4636	99.4525
91.5009	99.5091
91.519	99.6521
91.5275	99.6757
91.538	99.7306
91.5509	99.8897
91.5555	99.908
91.6414	100.618
91.7199	100.817
91.7525	100.909
91.7609	101.252
91.8179	101.576
91.8211	101.726
91.8496	101.925
91.8504	102.142
91.8531	102.332
91.8766	102.434
91.8833	102.806
91.9163	102.883
91.9446	102.922
91.9451	103.632
91.9572	103.979
91.9837	104.143
91.9994	104.358
92.0848	104.447
92.0891	104.507
92.1355	104.507
92.1486	104.833
92.2185	105.503
92.2671	105.7
92.277	105.874
92.289	105.975
92.2919	106.152
92.302	106.275
92.3056	106.288
92.3118	106.33
92.3384	106.352
92.3861	106.481
92.3911	106.598
92.415	106.626
92.4241	106.736
92.5374	106.789
92.5405	106.84
92.5466	106.875
92.5831	106.999
92.5857	107.288
92.5878	107.304
92.607	107.338
92.6314	107.5
92.6553	107.721
92.6762	107.733
92.7003	107.795
92.7267	107.937
92.7545	107.951
92.761	108.087
92.7963	108.258
92.803	108.383
92.8092	108.508
92.8532	108.549
92.885	108.568
92.9119	108.571
92.9212	108.583
92.97	108.624
92.9733	108.654
92.975	108.715
92.9779	108.851
92.9986	108.917
93.021	108.931
93.0351	108.94
93.0624	108.998
93.0723	109.002
93.0831	109.072
93.1862	109.18
93.2337	109.275
93.2524	109.287
93.3078	109.353
93.3434	109.363
93.4769	109.566
93.4771	109.615
93.551	109.71
93.5851	109.785
93.5889	109.918
93.6108	109.948
93.6114	109.988
93.6385	110.024
93.6531	110.043
93.669	110.047
93.7389	110.079
93.7398	110.086
93.7416	110.166
93.7433	110.228
93.7533	110.253
93.763	110.37
93.8045	110.402
93.805	110.503
93.8467	110.664
93.9003	110.746
93.9126	110.853
93.9508	110.854
94.035	110.867
94.1406	111.055
94.2422	111.157
94.2438	111.208
94.2523	111.226
94.2618	111.345
94.2674	111.355
94.2885	111.446
94.4475	111.486
94.4545	111.639
94.484	111.7
94.5113	111.745
94.5527	111.764
94.6152	111.862
94.6368	112.038
94.6654	112.07
94.6999	112.12
94.7814	112.34
94.8101	112.52
94.8125	112.536
94.8486	112.606
94.8665	112.615
94.8826	112.746
94.9109	112.77
94.9926	112.789
95.0026	112.819
95.0603	112.822
95.0606	112.913
95.0907	112.929
95.1119	112.938
95.115	113.135
95.1193	113.202
95.2299	113.215
95.2674	113.305
95.272	113.312
95.2829	113.425
95.3597	113.443
95.3869	113.5
95.4	113.503
95.4877	113.531
95.5216	113.764
95.531	113.929
95.5534	113.953
95.5911	113.987
95.7316	114.029
95.732	114.154
95.7848	114.197
95.7897	114.23
95.7957	114.341
95.8221	114.404
95.8511	114.456
95.9826	114.47
95.9863	114.514
96.1183	114.619
96.1968	114.677
96.2168	114.689
96.2602	114.714
96.2772	114.739
96.3495	114.9
96.351	114.963
96.3847	114.977
96.4909	115.01
96.5065	115.011
96.5322	115.02
96.56	115.111
96.6382	115.153
96.6645	115.179
96.6736	115.257
96.7327	115.278
96.7378	115.351
96.7417	115.371
96.7427	115.382
96.8246	115.397
96.9133	115.456
96.9185	115.486
96.9517	115.576
97.0002	115.59
97.1074	115.656
97.1811	115.768
97.1827	115.775
97.2528	115.998
97.2675	116.025
97.3323	116.053
97.498	116.104
97.5443	116.188
97.5962	116.339
97.6219	116.37
97.659	116.414
97.7867	116.474
97.8558	116.555
97.8576	116.567
97.8694	116.582
97.9323	116.677
97.9931	116.701
98.0105	116.76
98.0611	116.865
98.1536	116.912
98.2288	116.923
98.2446	116.971
98.2912	117.054
98.338	117.149
98.358	117.194
98.396	117.212
98.4086	117.22
98.4121	117.268
98.431	117.297
98.4703	117.319
98.4785	117.509
98.5323	117.613
98.5405	117.675
98.5603	117.705
98.7843	117.729
98.7976	117.904
98.823	117.957
98.8489	118.006
98.8719	118.016
98.8812	118.082
98.9348	118.104
99.0634	118.152
99.082	118.183
99.166	118.205
99.2558	118.231
99.3931	118.236
99.4381	118.253
99.4538	118.258
99.5273	118.265
99.608	118.283
99.6963	118.396
99.7027	118.405
99.7059	118.44
99.7666	118.45
99.8894	118.528
99.9937	118.544
100.22	118.659
100.251	118.686
100.329	118.733
100.346	118.774
100.375	118.828
100.385	118.85
100.395	118.901
100.46	118.91
100.648	118.941
100.91	118.955
101.335	118.975
101.504	118.978
101.584	119.079
101.704	119.12
101.923	119.15
102.585	119.16
103.189	119.218
103.3	119.225
103.408	119.243
103.462	119.441
103.525	119.46
103.757	119.514
104.022	119.532
104.293	119.533
104.761	119.537
105.524	119.587
106.158	119.611
106.37	119.796
106.59	119.801
106.972	119.802
107.181	119.86
107.27	119.978
107.297	120.005
107.44	120.049
107.472	120.079
107.544	120.174
108.234	120.363
109.319	120.379
109.594	120.404
110.332	120.409
110.343	120.473
110.501	120.486
110.933	120.495
112.295	120.54
112.722	120.688
113.148	120.739
113.97	120.814
114.033	120.833
114.382	120.836
114.99	120.881
115.103	120.882
115.901	120.939
116.537	121
117.768	121.153
118.459	121.183
119.355	121.205
120.706	121.208
121.645	121.304
121.76	121.352
122.841	121.432
123.467	121.493
125.421	121.518
126.364	121.564
126.495	121.58
127.733	121.59
128.3	121.808
128.606	121.881
133.994	121.891
134.447	121.961
135.534	121.963
136.021	122.024
137.399	122.093
137.732	122.219
139.529	122.268
144.22	122.313
147.221	122.33
150.631	122.388
171.856	122.391
97.8225	122.471
97.9129	122.513
98.5605	122.516
99.1167	122.571
99.6847	122.572
99.9667	122.669
100.639	122.74
101.178	122.889
101.883	122.897
102.763	123.021
102.975	123.045
103.131	123.09
103.997	123.116
104.03	123.136
104.195	123.358
105.356	123.39
105.771	123.434
106.923	123.474
107.935	123.484
108.96	123.485
109.049	123.55
110.255	123.619
110.626	123.646
110.767	123.661
110.828	123.692
111.337	123.778
111.384	123.801
112.123	123.88
112.311	123.94
112.95	123.954
113.069	124.037
113.299	124.045
113.339	124.113
113.476	124.118
113.992	124.137
114.07	124.181
114.32	124.195
114.34	124.262
114.393	124.323
114.605	124.458
115.409	124.695
115.432	124.806
115.551	124.946
115.608	124.999
116.177	125.027
116.215	125.125
116.511	125.193
116.581	125.266
116.779	125.269
117.066	125.285
117.111	125.365
117.451	125.412
117.907	125.475
118.533	125.482
118.781	125.502
118.897	125.51
119.304	125.582
119.446	125.589
119.707	125.629
119.93	125.68
119.946	125.698
120.034	125.792
120.313	125.837
120.352	125.866
120.454	125.969
120.533	126.01
120.61	126.116
120.889	126.142
120.987	126.158
121.259	126.247
121.285	126.27
121.365	126.389
121.399	126.403
121.705	126.518
121.807	126.543
121.823	126.564
121.955	126.607
122.165	126.635
122.177	126.699
122.224	126.745
122.607	126.757
122.977	126.905
123.087	126.914
123.311	126.934
123.403	126.934
123.511	126.944
123.522	126.967
124.001	127.034
124.036	127.133
124.433	127.272
124.754	127.282
124.805	127.35
124.965	127.362
124.966	127.377
125.031	127.451
125.361	127.566
125.394	127.603
125.628	127.649
125.942	127.808
126.2	127.877
126.208	127.97
126.3	128.046
126.37	128.084
126.403	128.119
126.412	128.184
126.737	128.193
126.767	128.194
126.837	128.324
126.93	128.384
127.212	128.389
127.218	128.435
127.243	128.495
127.281	128.527
127.328	128.548
127.418	128.552
127.636	128.654
127.67	128.669
127.683	128.68
127.854	128.744
127.877	128.886
128.349	129.013
128.373	129.039
128.611	129.103
128.822	129.114
128.838	129.144
128.86	129.172
128.924	129.225
129.017	129.314
129.197	129.319
129.201	129.371
129.304	129.383
129.366	129.602
129.647	129.666
129.733	129.756
129.823	129.86
129.922	129.873
130.168	130.021
130.307	130.204
130.322	130.22
130.639	130.228
130.657	130.303
130.668	130.397
130.729	130.429
130.744	130.54
130.773	130.552
130.832	130.558
130.97	130.751
131.028	130.808
131.081	130.83
131.215	131.033
131.513	131.053
131.568	131.144
131.633	131.191
131.935	131.193
131.945	131.196
132.023	131.267
132.229	131.35
132.677	131.443
132.716	131.467
132.741	131.487
132.812	131.548
132.925	131.553
132.951	131.573
132.952	131.637
133.202	131.693
133.231	131.74
133.245	131.742
133.464	131.825
133.509	131.946
133.515	131.962
133.517	131.973
133.557	132.008
133.581	132.014
133.602	132.183
133.62	132.189
133.694	132.196
133.719	132.269
133.757	132.269
133.851	132.274
133.877	132.517
133.976	132.556
133.982	132.61
134.001	132.613
134.081	132.617
134.286	132.681
134.298	132.718
134.3	132.783
134.389	132.84
134.39	132.899
134.422	133.006
134.511	133.051
134.572	133.062
134.596	133.108
134.641	133.136
134.768	133.286
134.808	133.348
134.814	133.353
134.928	133.382
134.958	133.395
135.018	133.444
135.147	133.503
135.149	133.576
135.153	133.65
135.156	133.725
135.3	133.742
135.312	133.841
135.321	133.972
135.455	134.088
135.483	134.121
135.541	134.147
135.602	134.165
135.682	134.207
135.711	134.393
135.807	134.46
135.869	134.48
135.877	134.543
135.939	134.583
136.006	134.705
136.135	134.719
136.141	134.773
136.204	134.793
136.264	135.056
136.279	135.177
136.315	135.182
136.455	135.22
136.481	135.347
136.906	135.455
137.059	135.515
137.069	135.529
137.21	135.672
137.238	135.681
137.264	135.704
137.294	135.725
137.417	135.962
137.457	135.974
137.483	136.019
137.488	136.067
137.692	136.072
137.737	136.097
137.774	136.117
137.86	136.196
138.146	136.197
138.161	136.225
138.326	136.297
138.396	136.33
138.588	136.333
138.947	136.433
139.04	136.505
139.058	136.57
139.281	136.783
139.314	136.941
139.326	136.959
139.385	136.979
139.494	137.053
139.542	137.345
139.557	137.376
139.655	137.574
139.711	137.759
139.751	137.78
139.847	137.966
139.855	138.001
139.883	138.017
140.158	138.072
140.373	138.246
140.459	138.3
140.511	138.315
140.572	138.472
140.607	138.58
140.649	138.591
140.791	138.681
140.833	138.723
140.879	138.744
140.899	138.882
140.984	138.962
141.023	138.986
141.306	139.052
141.376	139.12
141.427	139.278
141.457	139.28
141.515	139.318
141.52	139.422
141.551	139.479
141.712	139.487
141.833	139.487
142.083	139.531
142.095	139.861
142.495	140.002
142.546	140.058
142.64	140.068
142.783	140.175
142.817	140.265
142.906	140.328
142.929	140.356
142.935	140.47
142.943	140.572
142.949	140.737
142.966	140.766
143.232	140.807
143.364	140.903
143.4	140.922
143.45	141.002
143.494	141.166
143.511	141.323
143.57	141.508
143.712	141.568
143.81	141.929
143.837	141.955
143.866	142.065
143.902	142.081
144.034	142.091
144.091	142.107
144.205	142.159
144.247	142.247
144.3	142.31
144.388	142.361
144.47	142.399
144.49	142.761
144.549	142.762
144.57	143.162
144.622	143.611
144.622	143.95
144.812	144.077
144.912	144.183
145.047	144.184
145.155	144.586
145.186	144.679
145.196	144.746
145.269	145.077
145.274	145.272
145.298	145.82
145.333	145.917
145.357	146.254
145.387	146.275
145.405	146.786
145.558	146.885
145.568	147.027
145.592	147.394
145.688	147.657
145.816	147.762
145.9	148.372
146.032	149.048
146.049	149.238
146.148	149.248
146.156	149.425
146.328	149.634
146.461	149.988
146.474	150.002
146.656	150.684
146.78	150.739
146.86	150.788
146.881	150.969
147.011	150.994
147.214	151.118
147.263	151.305
147.3	151.9
147.322	152.108
147.423	152.419
147.485	152.429
147.573	152.993
147.744	153.158
148.021	153.193
148.028	153.278
148.088	153.409
148.299	153.455
148.333	154.175
148.416	154.466
148.536	154.522
148.554	154.663
148.657	154.672
148.762	155.168
148.836	155.29
148.89	155.545
148.953	155.783
149.011	155.986
149.032	156.017
149.098	156.503
149.163	156.686
149.261	156.745
149.401	157.752
149.411	157.852
149.413	157.969
149.515	158.728
149.62	159.488
149.672	159.56
149.786	159.576
149.945	159.65
149.984	160.003
150.22	160.052
150.422	160.15
150.441	161.004
150.533	161.728
150.541	161.773
150.549	161.775
150.589	161.877
150.591	161.886
150.673	162.016
150.711	162.163
150.755	162.38
150.838	162.38
150.848	162.387
150.915	162.597
150.939	163.126
151.533	163.242
151.612	163.258
151.667	163.484
151.73	163.494
151.802	163.563
152.081	163.9
152.101	163.904
152.21	164.245
152.254	164.292
152.338	164.367
152.402	164.653
152.432	164.75
152.662	164.914
152.85	164.926
153.038	164.944
153.091	165.38
153.201	166.07
153.213	166.308
153.385	166.809
153.545	167.173
153.574	167.36
153.652	167.762
153.674	168.494
153.707	168.494
153.846	168.945
154.31	169.05
154.344	169.262
154.573	170.131
154.637	170.203
154.772	170.332
155.067	170.628
155.073	170.696
155.248	170.806
155.476	170.906
155.49	170.998
155.501	171.016
155.719	171.895
155.783	172.194
155.81	172.528
156.111	172.861
156.277	173.284
156.339	173.743
156.361	174.178
156.829	174.249
156.833	174.315
156.882	174.561
156.924	174.88
157.019	175.833
157.06	175.942
157.077	176.59
157.081	176.695
157.194	176.892
157.287	177.234
157.341	177.535
157.53	178.073
157.769	178.532
157.885	179.74
158.041	179.824
158.149	179.863
158.358	179.929
158.376	180.285
158.386	180.412
158.594	180.775
158.76	182.195
158.813	182.233
158.868	182.787
159.522	182.81
159.522	182.947
159.589	183.152
159.707	183.441
159.737	183.66
159.8	184.503
159.812	185.256
160.103	186.098
160.112	186.5
160.225	187.083
160.251	187.26
161.05	187.613
161.168	187.875
161.727	188.534
162.543	189.132
162.996	189.23
163.212	189.256
163.512	189.567
164.163	189.685
164.225	191.525
164.317	191.719
164.458	193.308
164.552	193.66
164.872	194.497
164.919	194.532
165.393	195.955
165.476	196.045
165.704	196.177
165.77	199.95
166.946	201.457
167.059	202.553
167.492	203.112
167.839	205.927
168.103	206.151
168.611	207.013
169.694	207.103
169.95	208.62
170.845	209.048
171.012	211.801
171.327	214.441
171.429	217.343
171.65	225.718
171.978	233.379
172.685	122.242
173.405	124.343
173.57	125.653
174.25	126.405
174.398	127.74
174.704	128.155
174.779	128.245
175.335	129.266
175.411	129.372
175.964	130.663
176.184	130.781
176.478	131.122
177.15	131.139
177.312	131.323
179.435	131.682
179.663	132.238
180.687	132.268
181.521	132.533
182.701	132.582
183.058	132.929
185.877	133.068
186.763	133.172
186.781	133.496
186.816	133.699
187.092	133.941
188.114	134.048
188.246	134.083
189.2	134.381
189.272	134.84
189.592	134.879
193.243	135.129
193.799	135.757
194.448	135.847
194.657	135.927
195.759	136.125
196.063	136.32
196.371	136.335
197.678	136.348
203.426	136.652
204.196	136.936
207.997	137.146
209.095	137.319
210.763	137.323
214.668	137.391
216.682	137.783
217.795	137.907
220.091	138.104
72.4992	138.216
79.8356	138.312
80.8103	138.339
81.1272	138.383
81.2611	138.394
81.3758	138.445
81.7113	138.62
81.8035	138.901
81.8334	138.996
82.3774	139.169
82.8049	139.502
82.8262	139.514
82.9357	139.589
83.4079	139.611
83.7451	139.695
83.8062	139.698
84.4218	139.823
84.7735	139.893
84.8859	140.191
85.0556	140.207
85.2276	140.31
85.3396	140.336
85.5967	140.371
85.6412	140.391
85.7143	140.416
85.786	140.637
85.8434	140.672
85.9266	140.832
85.9541	140.929
85.9658	140.978
86.1411	140.99
86.3796	141.036
86.3879	141.169
86.4195	141.182
86.5734	141.212
86.5968	141.3
86.7112	141.371
86.7762	141.373
87.0108	141.42
87.0291	141.443
87.1855	141.478
87.3499	141.523
87.3987	141.577
87.4413	141.677
87.4494	141.691
87.4552	141.81
87.5503	141.812
87.5882	141.895
87.6939	141.937
87.7442	141.944
87.8881	141.988
87.9675	142.114
88.0546	142.145
88.0581	142.221
88.0872	142.406
88.1987	142.558
88.2149	142.82
88.2488	142.84
88.2891	143.015
88.4333	143.06
88.4665	143.066
88.5013	143.151
88.6346	143.212
88.6994	143.254
88.7123	143.414
88.7873	143.586
88.8519	143.662
88.8999	143.864
88.9714	143.875
88.9759	143.936
89.061	144.012
89.09	144.121
89.1018	144.274
89.2916	144.351
89.3478	144.405
89.3685	144.444
89.4213	144.456
89.454	144.554
89.5199	144.562
89.5506	144.604
89.6239	144.641
89.6937	144.733
89.753	144.811
89.755	144.857
89.8175	144.927
89.907	144.96
90.0623	145.135
90.1012	145.294
90.1125	145.333
90.1204	145.36
90.1531	145.507
90.2444	145.51
90.4732	145.601
90.592	145.671
90.6431	145.677
90.6585	145.827
90.6746	145.898
90.6798	145.938
90.7231	145.986
90.8508	146.044
90.8712	146.14
90.9123	146.167
90.9235	146.208
91.0842	146.21
91.1454	146.29
91.2227	146.342
91.2453	146.446
91.2579	146.482
91.3564	146.572
91.4493	146.636
91.4757	146.682
91.5448	146.688
91.5793	146.787
91.5974	146.803
91.6057	146.863
91.7369	146.895
91.7889	146.9
91.8383	146.91
92.015	146.964
92.0954	147.025
92.2157	147.062
92.2595	147.096
92.4803	147.142
92.5083	147.144
92.5094	147.265
92.6205	147.281
92.6841	147.303
92.7251	147.308
92.7485	147.311
92.7532	147.325
92.8041	147.338
92.823	147.595
92.8394	147.602
92.8484	147.634
92.863	147.679
92.9075	147.727
92.9099	147.768
92.9212	147.787
92.9222	147.845
92.9587	147.931
92.9969	147.945
93.0295	147.946
93.1215	147.952
93.1814	148.052
93.2314	148.061
93.2383	148.14
93.2427	148.279
93.2727	148.28
93.2772	148.31
93.3917	148.352
93.4227	148.366
93.5197	148.378
93.5537	148.395
93.5605	148.434
93.5653	148.466
93.5808	148.483
93.6268	148.54
93.677	148.706
93.7056	148.717
93.7072	148.721
93.7173	148.761
93.8439	148.777
93.8832	148.828
93.8928	148.871
93.9439	148.907
94.0325	148.954
94.0657	148.986
94.1461	148.987
94.2084	149.019
94.2244	149.024
94.232	149.043
94.2555	149.099
94.3275	149.293
94.3436	149.319
94.3554	149.361
94.3658	149.366
94.3766	149.562
94.388	149.698
94.4438	149.714
94.4538	149.834
94.4874	149.91
94.5902	149.919
94.6201	149.981
94.695	150.019
94.7281	150.023
94.7387	150.048
94.8658	150.06
94.8715	150.09
94.8734	150.191
94.9317	150.275
94.9338	150.287
94.9857	150.291
95.0319	150.3
95.0907	150.363
95.1139	150.461
95.1233	150.466
95.2124	150.524
95.2561	150.634
95.2804	150.637
95.3315	150.703
95.3586	150.718
95.3655	150.727
95.3721	150.731
95.3829	150.744
95.3885	150.855
95.3951	150.91
95.3965	150.942
95.4083	151.011
95.435	151.037
95.442	151.074
95.4521	151.11
95.4539	151.197
95.4934	151.202
95.4983	151.214
95.5321	151.279
95.5475	151.297
95.5924	151.33
95.5981	151.381
95.6818	151.402
95.7524	151.449
95.8175	151.496
95.8253	151.528
95.8629	151.555
95.885	151.666
95.8977	151.698
95.9617	151.707
95.9678	151.717
95.9729	151.949
96.0029	151.957
96.0053	151.974
96.0131	151.998
96.0275	152.009
96.075	152.087
96.1518	152.092
96.1572	152.322
96.1816	152.381
96.1922	152.433
96.1985	152.493
96.2187	152.543
96.2547	152.566
96.2571	152.627
96.3104	152.658
96.3104	152.659
96.34	152.699
96.3427	152.757
96.4281	152.793
96.4746	152.802
96.5188	152.845
96.6258	152.874
96.6703	152.897
96.7142	152.911
96.7428	152.929
96.7567	152.996
96.7875	153.012
96.82	153.046
96.8626	153.071
96.8977	153.099
96.9444	153.179
97.0265	153.284
97.0267	153.309
97.0335	153.323
97.0751	153.329
97.0895	153.373
97.1439	153.384
97.2069	153.394
97.2582	153.453
97.2652	153.457
97.2852	153.505
97.3532	153.517
97.372	153.527
97.4047	153.627
97.4321	153.673
97.4914	153.689
97.5474	153.726
97.5984	153.758
97.6338	153.795
97.6338	153.803
97.6606	153.837
97.6668	153.847
97.6826	153.899
97.7125	153.913
97.7484	153.977
97.7559	153.986
97.7772	154.057
97.7775	154.1
97.7787	154.234
97.7815	154.254
97.7832	154.269
97.7857	154.272
97.825	154.277
97.882	154.365
97.8966	154.398
[truncated: 709 more rows]

## Sheet: Fig.1.g
	pol-mt			pol1			pol2			pol3
Adult	4.563	5.623	8.123	29.151	26.823	11.732	66.284	67.549	80.142	0.002075	0.004134	0.002106
Old	5.873	7.177	10.495	48.463	31.931	14.354	43.76	54.68	67.833	0.007129	0.012132	0.001143
Significantly different (P < 0.05)?	N0			Significantly different (P < 0.05)?	N0		Significantly different (P < 0.05)?	Yes		Significantly different (P < 0.05)?	N0
One- or two-tailed P value?	Two-tailed			One- or two-tailed P value?	Two-tailed		One- or two-tailed P value?	Two-tailed		One- or two-tailed P value?	Two-tailed
t	0.3711			t	0.4683		t	4.278		t	0.2826
df	4			df	4		df	4		df	4
P-value	0.729382			P-value	0.663949		P-value	0.0128681		P-value	0.791504

## Sheet: Fig.1.h
	Exon			intron
Adult	21.764	21.775	21.582	44.496	45.742	58.524
Old	17.179	30.389	32.555	28.441	30.451	42.568
Significantly different (P < 0.05)?	No			Significantly different (P < 0.05)?	Yes
One- or two-tailed P value?	Two-tailed			One- or two-tailed P value?	Two-tailed
t	1.116			t	4.216
df	4			df	4
P-value	0.326938			P-value	0.0135209
