# Supplementary material for: Genome-wide RNA polymerase stalling shapes the transcriptome during aging
Source: Nat Genet. 2023 Jan 19;55(2):268–79. doi: 10.1038/s41588-022-01279-6 (PMC9925383; doi:10.1038/s41588-022-01279-6)
Supplement: Supplementary file 5 — Statistical source data. [file 41588_2022_1279_MOESM5_ESM.xlsx]

## Sheet: Fig.2.a
Bins	Adult-coverage	Old-coverage	Input-coverage
1	13.1565	12.2864	7.16255
2	13.3793	12.4633	7.16286
3	13.5542	12.5872	7.16002
4	13.869	12.854	7.17206
5	14.2633	13.1736	7.16176
6	14.7233	13.5267	7.17687
7	15.1585	13.9118	7.19348
8	15.818	14.4635	7.2056
9	16.6164	15.1249	7.22288
10	17.4399	15.8564	7.24849
11	18.464	16.7281	7.25822
12	19.558	17.6115	7.27936
13	20.6743	18.5612	7.28909
14	21.8543	19.5558	7.30232
15	23.1591	20.6394	7.30795
16	24.699	21.9861	7.34
17	26.7511	23.7002	7.36321
18	29.5492	26.0431	7.39161
19	33.5044	29.412	7.42725
20	38.5258	33.7437	7.46292
21	44.8086	39.2035	7.50343
22	53.0889	46.5563	7.55924
23	63.5045	55.9611	7.61893
24	75.9369	67.2272	7.70855
25	88.1615	78.5004	7.80937
26	98.5221	89.0228	7.91081
27	116.969	108.499	8.09177
28	145.696	136.931	8.34174
29	181.306	169.467	8.56837
30	218.191	200.842	8.786
31	244.356	221.484	8.96329
32	248.251	221.706	8.97985
33	229.19	201.298	8.90236
34	190.904	165.285	8.77767
35	145.742	124.704	8.60835
36	101.119	85.1138	8.4326
37	74.1975	62.0115	8.30874
38	62.3488	52.1556	8.23403
39	54.9436	46.1072	8.15106
40	49.2065	41.4269	8.0791
41	44.5509	37.6745	8.04322
42	40.8722	34.6966	7.9732
43	37.7866	32.2051	7.91326
44	35.2057	30.1091	7.88044
45	32.9893	28.296	7.81922
46	31.0991	26.7702	7.74334
47	29.3357	25.3826	7.70694
48	27.8205	24.1193	7.656
49	26.4087	22.918	7.60188
50	25.2542	21.9239	7.57734
51	24.1775	20.9568	7.53895
52	23.2708	20.1551	7.53003
53	22.4897	19.4876	7.51693
54	21.8131	18.9532	7.49509
55	21.2837	18.522	7.48191
56	20.81	18.1061	7.47762
57	20.4258	17.7388	7.46445
58	20.0647	17.4146	7.46491
59	19.6828	17.0646	7.46593
60	19.2943	16.7417	7.47017

## Sheet: Fig.2.b
Bins	Adult-coverage	Old-coverage	Input-coverage
1	9.15263	9.73991	7.16255
2	9.22429	9.83394	7.16286
3	9.32339	9.91401	7.16002
4	9.45701	10.069	7.17206
5	9.65699	10.2587	7.16176
6	9.85891	10.4619	7.17687
7	10.0809	10.6866	7.19348
8	10.3672	10.988	7.2056
9	10.7205	11.3555	7.22288
10	11.1273	11.7949	7.24849
11	11.6404	12.3401	7.25822
12	12.2258	13.0057	7.27936
13	12.8495	13.7105	7.28909
14	13.5196	14.5458	7.30232
15	14.3111	15.479	7.30795
16	15.2417	16.6294	7.34
17	16.3822	18.0744	7.36321
18	17.9076	19.8915	7.39161
19	20.0216	22.3241	7.42725
20	22.6537	25.4106	7.46292
21	25.9947	29.1388	7.50343
22	30.27	33.9336	7.55924
23	35.5115	39.9	7.61893
24	41.7858	47.1455	7.70855
25	48.5297	55.1207	7.80937
26	55.3036	63.6699	7.91081
27	66.8794	78.5097	8.09177
28	84.8347	100.847	8.34174
29	105.738	126.478	8.56837
30	126.769	151.046	8.786
31	141.975	167.687	8.96329
32	143.928	168.314	8.97985
33	132.973	153.834	8.90236
34	112.802	128.841	8.77767
35	88.5556	100.166	8.60835
36	64.563	72.7755	8.4326
37	49.7295	56.6159	8.30874
38	41.9407	48.0358	8.23403
39	36.6997	41.9759	8.15106
40	32.5424	37.0452	8.0791
41	29.1693	32.9226	8.04322
42	26.4601	29.4537	7.9732
43	24.2086	26.5849	7.91326
44	22.3763	24.3164	7.88044
45	20.8497	22.467	7.81922
46	19.588	20.9106	7.74334
47	18.4491	19.6539	7.70694
48	17.4694	18.4784	7.656
49	16.5854	17.4071	7.60188
50	15.9106	16.5244	7.57734
51	15.2309	15.7596	7.53895
52	14.7266	15.1619	7.53003
53	14.2898	14.6552	7.51693
54	13.9768	14.3025	7.49509
55	13.7446	14.0302	7.48191
56	13.4911	13.7299	7.47762
57	13.2581	13.3997	7.46445
58	13.0981	13.1827	7.46491
59	12.8858	12.9072	7.46593
60	12.7018	12.705	7.47017

## Sheet: Fig.2.c
id	young_TR_log	old_TR_log	RNAPII travel ratios
Taf13	2.23901	2.33409
Mphosph8	1.59898	2.30177
Zfp568	1.78906	2.26717
Cecr5	1.74518	2.25434
Mxd1	1.64752	2.16114
Plekha4	1.79259	2.14919
Taf12	2.11922	2.12503
Nxf1	2.07028	2.05295
Manf	1.59816	2.01433
Ciapin1	1.73411	2.00371
Swt1	1.76965	2.00226
Zfp213	1.89932	1.98862
Plekha3	1.32153	1.98051
Cab39l	1.76242	1.97488
Ccdc62	1.74211	1.97455
Riok3	1.42969	1.9674
Rnf216	1.70339	1.95921
Pnn	1.72867	1.95765
Nuak1	1.49312	1.95378
Herc2	1.68084	1.95149
Cadm1	1.52514	1.94258
Ubr7	1.20803	1.93671
Eif2a	1.70828	1.93027
Tmem175	1.75545	1.92654
Rc3h2	1.90261	1.9258
Rab13	1.75671	1.91971
Esd	1.6703	1.91848
Fam207a	1.55759	1.91716
Crlf3	1.75006	1.9135
Rfwd2	1.90982	1.90648
Dkc1	1.05721	1.90445
2022-03-02	1.60543	1.89684
Tsg101	1.8976	1.89593
Tmem134	1.48259	1.89293
Pik3r3	1.79264	1.88878
Zer1	1.55708	1.88842
Adprh	1.64598	1.88839
Ykt6	1.78696	1.88423
Gnai2	1.8671	1.88282
Rwdd4a	1.58597	1.88173
Gart	2.01277	1.87151
Nars	1.86568	1.86742
Prpf40a	1.69712	1.86468
Gm16998	1.73177	1.86157
Epc1	1.99133	1.85846
Zfp597	1.45071	1.8581
Pqlc2	1.76622	1.85421
Amd1	1.44566	1.85002
Psmg1	1.43286	1.83481
Zfp189	1.56824	1.83224
Fam109a	1.49203	1.82429
Hsf4	1.70087	1.81911
Gtpbp1	1.68851	1.81749
Zswim7	1.92718	1.81661
Poldip2	1.59124	1.81612
Sugp1	1.34102	1.81517
Coa5	1.79571	1.81116
8430429K09Rik	1.74864	1.80844
Hgsnat	1.75012	1.8084
Usb1	1.78312	1.80717
Exosc7	1.49597	1.80649
Med17	1.6912	1.8046
Ndufb6	1.50279	1.80303
Sdha	1.79777	1.80232
Lyar	1.41507	1.79627
Dexi	1.644	1.79382
R3hdm4	1.64827	1.79312
Abat	1.58434	1.78862
Zfp397	1.63866	1.78762
Ccdc127	1.59632	1.7875
Nudt8	1.64738	1.78384
Kars	1.69633	1.78335
Atp6v0a1	1.42662	1.7809
Dmgdh	1.72365	1.77696
Spg11	1.76354	1.77442
Mtmr10	1.42676	1.77345
Unc50	1.64889	1.77013
G3bp1	1.45705	1.76965
Arfip2	1.57039	1.76817
Itpr1	1.72684	1.76769
Btaf1	1.56588	1.76729
Calu	1.56724	1.76663
Fbxo18	1.33124	1.76592
Pmpca	1.79471	1.76514
Ifi35	1.36737	1.76296
Rapgef6	1.55881	1.76255
Gm42743	1.72786	1.76225
Nsrp1	1.62951	1.76223
Dtd2	1.46179	1.76168
Mak16	2.00756	1.76132
Cdk10	1.84811	1.76092
Bzw2	1.57573	1.76051
Mrpl37	1.58716	1.7598
Il17rb	1.70049	1.7565
Mylip	1.4191	1.75649
Abce1	1.28838	1.75625
Sf3b4	1.40018	1.75536
Gtf2h5	1.58458	1.75494
Smim14	1.75112	1.7542
Apip	1.6033	1.75409
Dtwd2	1.61101	1.75333
5430416N02Rik	1.31047	1.75284
Gm4890	1.85119	1.75233
Synrg	1.54492	1.75149
Lmtk2	1.60753	1.75089
Zyg11b	1.5555	1.74718
Etv5	1.77307	1.74695
Pxn	1.78196	1.74607
Pikfyve	1.9147	1.74563
Rab35	1.60754	1.74527
Rrn3	1.71962	1.74158
Pias4	1.20142	1.74032
Mau2	1.53284	1.73953
Bsg	1.71245	1.73904
Isoc2a	1.52931	1.73797
Zfp438	1.81017	1.73283
Prpf39	1.75386	1.73175
2022-09-01	1.45412	1.73146
2810408I11Rik	1.3926	1.73015
Acer2	2.0591	1.72862
Zfp654	1.67088	1.72806
Rpn1	1.21777	1.72805
Setdb2	1.62001	1.72667
Plcxd2	1.46176	1.72565
Vars2	1.58186	1.72523
Sec24a	1.71713	1.72506
Apobec1	1.53029	1.72421
Gm27003	1.20619	1.72341
1700037H04Rik	1.59065	1.72238
4930467K11Rik	1.65708	1.72055
Pih1d1	1.81174	1.71918
Ccdc40	1.51191	1.71913
Cpne2	1.08531	1.71812
Med29	1.41591	1.71767
Pip5k1c	1.46827	1.71476
Rpl7l1	1.55742	1.71389
Ints5	1.5663	1.70923
Snta1	1.63042	1.70803
Serac1	1.81509	1.7047
Ncbp1	1.61289	1.70393
Ndufa4	1.53033	1.70195
Fhl3	0.86943	1.70157
Mfsd7b	1.71414	1.70135
Sfxn2	1.36646	1.70109
Slc7a5	1.46081	1.70104
Ncoa3	1.57578	1.69695
Cir1	1.72354	1.69387
Secisbp2l	1.66115	1.69363
Luc7l	1.46859	1.69358
Clcc1	1.73895	1.69245
Tbc1d20	1.5595	1.69157
Snip1	1.48075	1.69088
Slc26a2	1.69237	1.69076
Prpf3	1.63485	1.69064
Pigs	1.51557	1.6902
Park7	1.55099	1.68882
Car8	1.61576	1.68864
Focad	1.65489	1.68643
Canx	1.72291	1.68541
Tspan9	1.35446	1.68518
Sphk2	1.50297	1.68479
Alg11	1.37751	1.6838
Tnfsf13os	1.61746	1.68338
Slc3a2	1.29039	1.68193
Csrp2	1.30794	1.68181
Adssl1	1.45892	1.68026
Man1a2	1.58704	1.67968
BC049762	1.73545	1.67842
Ift20	1.55503	1.6773
Cep95	1.5273	1.67705
Trnt1	1.39206	1.67644
Mpg	1.58954	1.67604
Cox4i1	1.85527	1.67521
Tubd1	1.42099	1.6738
Fam134c	1.57059	1.67358
Sdhd	1.57043	1.67303
2210016L21Rik	1.21297	1.67261
Rnf41	1.53963	1.67251
Auh	1.29272	1.67076
Fam35a	1.60273	1.67056
Nsun3	1.51634	1.67043
Gm10069	1.71707	1.66965
Tbc1d7	1.58126	1.66965
Styxl1	1.44716	1.66951
Glce	1.60371	1.66821
4833420G17Rik	1.84146	1.66643
Slc35d2	1.69248	1.66533
Sacm1l	1.49467	1.66513
Fam188a	1.436	1.66451
Eepd1	1.67036	1.66426
Gnai3	1.6895	1.6629
Emc7	1.64062	1.6622
Cdc5l	1.44985	1.66208
Foxred1	1.84271	1.66098
Actn4	1.62016	1.66026
Trim26	1.48016	1.6587
Bhlhe41	1.56601	1.65817
Acad10	1.69421	1.65748
Skp1a	1.4409	1.65708
Hinfp	2.07369	1.65546
Tapt1	1.77065	1.65449
Psmc6	1.18047	1.65387
Sart1	1.5201	1.65139
Zfp69	1.86284	1.65091
Abhd12	1.62793	1.65039
Apopt1	1.56091	1.64993
Snx7	1.79278	1.64916
Trmt44	1.51544	1.6489
Uqcrfs1	1.51591	1.64789
Gsap	1.50084	1.64744
Gm2479	1.50198	1.64678
D430042O09Rik	1.57871	1.64662
Pisd-ps2	1.59735	1.64517
Nptn	1.26153	1.64483
Fam3a	1.24591	1.644
Vcl	1.2582	1.64351
Rab21	1.33999	1.64274
Uhrf2	1.45047	1.63703
Cdc42se1	1.44171	1.63583
Swi5	1.36941	1.63389
3110009E18Rik	1.50087	1.63343
Hadha	1.40027	1.63317
Sbf1	1.5676	1.63223
Tnfrsf9	1.8966	1.63211
Usp25	1.32857	1.63194
Zbtb24	1.5938	1.63048
Ghitm	1.68859	1.63036
Ero1lb	1.47206	1.62996
Numb	1.55961	1.6294
Cabyr	1.1922	1.62916
D030056L22Rik	1.50393	1.62836
Acot13	1.55684	1.62745
Rbbp7	1.54431	1.62706
Mccc2	1.45801	1.62687
Tbc1d13	1.598	1.62621
Asb13	1.5006	1.62613
Rmnd1	1.77933	1.62575
2022-03-03	1.60444	1.6256
Hdgfrp2	1.58395	1.62496
Sec61a2	1.44677	1.62422
Gm17484	1.61867	1.62328
Ccser2	1.82038	1.62306
Rnmt	1.57993	1.62253
Paip2b	1.58954	1.62203
Hsd17b7	1.98224	1.621
Cyb5rl	1.36375	1.62024
Cox15	1.54954	1.62007
Senp5	1.13039	1.61941
Calr	1.64245	1.61939
Engase	1.24427	1.61805
Pdia6	1.51434	1.61733
Gtf2e1	1.4361	1.61698
Adam17	1.54682	1.61611
Impdh2	1.3208	1.61581
Psmd4	1.48189	1.61509
S1pr5	1.48872	1.61491
AU022252	1.53576	1.61425
Ice1	1.38446	1.61379
Inpp5a	1.50043	1.61359
Gfod2	1.35925	1.61191
Casc1	2.12017	1.61049
Zfp664	1.36325	1.60908
Drg1	1.44245	1.60775
Ube2j1	1.47243	1.60691
Prkcz	1.25177	1.60677
Setd2	1.03002	1.60656
Slc9a1	1.55469	1.60622
Dmxl1	1.55522	1.6062
Trp53inp1	1.55412	1.6055
Cpsf4	1.58732	1.60539
Ccl25	1.95282	1.60503
Tmem138	1.5566	1.60492
Tmem79	1.46973	1.603
Ddb1	1.59297	1.60297
Ttpal	1.67946	1.60247
Rcn2	1.44551	1.60113
Timm23	1.8116	1.6008
Hgs	1.63882	1.60009
Selenoi	1.45122	1.59978
Zfp346	1.55925	1.59907
Tbc1d10a	1.52507	1.59889
Lsm12	1.41488	1.59879
Zswim3	1.30802	1.59721
Slc9a3r1	1.30926	1.59715
Tecpr1	1.5876	1.59551
Fbxl12	1.19648	1.5952
Atp5g1	1.35655	1.59506
Nabp1	1.56768	1.59454
Acot8	1.59742	1.59395
Lmbr1	1.28216	1.59394
Ccng1	1.67587	1.59384
Hbegf	1.80629	1.59376
Gnpat	1.55922	1.59273
Upf2	1.37143	1.59249
Crbn	1.19199	1.59205
Chchd7	1.94042	1.5915
Fbxw2	1.44795	1.59144
Rfwd3	1.34971	1.59137
Mettl7a1	1.379	1.59126
Trappc2	1.20563	1.5901
Erc1	1.44733	1.58962
Usp8	1.81019	1.58907
Bccip	1.61817	1.58882
Mtch2	1.3904	1.58873
Otud6b	1.34743	1.58869
Gak	1.67548	1.58847
Rnd1	1.63534	1.58803
Atad3aos	1.197	1.58728
Acot7	1.55063	1.5871
Tbrg4	1.4251	1.5871
Cdc37l1	1.54783	1.58638
Zfand1	1.29516	1.58591
Frs2	1.53808	1.58577
Zswim8	1.41746	1.58566
Ptcd1	1.99402	1.58375
Rab18	1.32875	1.58183
Gfod1	1.61857	1.5818
Alg1	1.56441	1.58153
Kmt5c	1.34813	1.58151
Pithd1	1.55935	1.58148
Acsm3	1.50242	1.58147
Gm26766	1.47075	1.58125
Samhd1	1.12743	1.58
B130034C11Rik	1.45825	1.57908
Acyp1	1.51558	1.57749
Tipin	1.36306	1.57609
Trim3	1.33253	1.57583
Myo6	1.57142	1.57581
Zbtb34	1.4466	1.57568
Ankra2	1.43345	1.57516
Nop9	1.68884	1.57412
Eif2b3	1.43658	1.5741
Ccdc130	1.38891	1.57387
Hnrnpc	1.44599	1.57332
Cyb561a3	1.33635	1.57173
Il17rc	1.7792	1.57138
Prrc2a	1.27202	1.57098
Pop1	1.3322	1.57098
Add1	1.39376	1.56957
Terf2ip	1.69447	1.56853
Atp10d	1.61001	1.56767
Rpl4	1.68022	1.56711
Gskip	1.43921	1.56709
Ero1l	1.54819	1.56546
Serpine1	1.60555	1.56518
Cherp	1.32188	1.56447
Sptan1	1.70451	1.56346
Arhgef18	1.60732	1.56308
Abhd17a	1.52007	1.56114
Dnajc5	1.30264	1.56101
2310035C23Rik	1.53639	1.56061
Ddx21	1.41417	1.56046
Ppp1r21	1.33102	1.56034
Mapk1ip1l	1.12822	1.55976
Rubcn	1.72573	1.55958
Kif20a	1.18235	1.55937
Bnip3	1.43482	1.55849
2810004N23Rik	1.36165	1.55835
Gtpbp4	1.72112	1.55768
6330562C20Rik	1.63853	1.55765
Med8	1.52404	1.55683
Rtf1	1.40688	1.55622
Atox1	1.52863	1.55605
Ppp1r8	1.68362	1.55558
Lrrc63	1.14981	1.5554
Mgat4b	1.51422	1.55539
Rnf20	1.5772	1.55532
Klhl11	1.54009	1.55529
Fan1	1.3221	1.55422
Nupl1	1.26801	1.55408
Trnau1ap	1.65457	1.554
Mrpl15	1.69163	1.55393
Map1lc3b	1.31928	1.55306
Mpz	1.60199	1.55207
Ndufv3	1.39474	1.55057
Gm26879	1.60469	1.54869
Pdss2	1.55945	1.54805
Sdccag3	1.6005	1.54795
Acp1	1.50688	1.54683
Edem3	1.29286	1.54653
Mmaa	1.38226	1.5465
Zfp326	1.55317	1.54632
Golga1	1.28631	1.54629
Snap23	1.37741	1.54488
Hn1	1.7045	1.54445
Kctd10	1.51225	1.54438
Nup188	1.66821	1.54364
Tmf1	1.42459	1.54295
Axin1	1.18042	1.54278
Mpv17l	1.44337	1.54243
Kdm1b	1.77672	1.54243
Swap70	1.57789	1.54215
Gm28051	1.37651	1.54158
Ric8b	1.62955	1.54125
Rab30	1.23787	1.54107
Cog6	1.54102	1.54094
Osbpl2	1.26596	1.54082
Tmem18	1.65255	1.53942
Zfp959	1.37719	1.53931
Zc3h15	1.38464	1.53814
Ubr1	1.4123	1.53761
Tdp2	1.4406	1.53677
Zfand2a	1.3136	1.53614
Aplp2	1.2888	1.53612
2010001A14Rik	1.35039	1.5358
Zdhhc7	1.26215	1.53508
Necap2	1.39545	1.53337
Hmgcs1	1.50477	1.53224
Phrf1	1.25357	1.53216
Vps25	1.15677	1.53209
Aaed1	1.22457	1.53119
Ywhag	1.58627	1.52903
Nrd1	1.5265	1.52887
Senp3	1.26049	1.52862
Camta1	1.3225	1.52854
4931406G06Rik	1.36848	1.52642
Tatdn1	1.5451	1.52614
Armc1	1.38684	1.52577
Pmaip1	0.81759	1.52573
Pigt	1.55907	1.5257
Spata2	1.35631	1.52453
Tmem104	1.83477	1.52452
Irf8	1.71921	1.5236
Snupn	1.59146	1.52226
Tmem208	1.3779	1.52206
Gzf1	1.52512	1.52197
Med26	1.70056	1.52129
Mapk1	1.43185	1.52081
Myo1d	1.56403	1.52016
Adpgk	1.56251	1.51983
Mtg2	1.69419	1.5195
Csnk1a1	1.34986	1.51944
Mtx3	0.589882	1.51927
Enox2	1.33904	1.51917
Faf1	1.27636	1.51893
Secisbp2	1.59379	1.51786
Rbm7	1.32551	1.51733
Smarcd1	1.25258	1.51661
Chp1	1.30647	1.51635
Man1a	1.21628	1.51634
Mtch1	1.63217	1.51607
Tra2b	1.24376	1.51586
Dbr1	1.32113	1.5155
Ppib	1.5307	1.51534
Chid1	1.51487	1.51514
Cep83os	1.38022	1.51262
Farsa	1.56103	1.5119
Pts	1.35075	1.51185
Gm17344	1.47171	1.51178
Usp46	1.59238	1.51168
Dhrs1	1.30957	1.51155
Mettl5	1.33774	1.51121
Pofut2	1.41729	1.51067
Mcoln1	1.55343	1.51053
Ctnnd1	1.27932	1.5105
Copz2	1.21707	1.51013
Ivd	1.49177	1.51004
Tmem19	1.54584	1.50879
Zfp866	1.22854	1.50865
Agfg1	1.24494	1.50839
Akap11	1.36391	1.50784
Rnf34	1.62903	1.50702
Aff1	1.35539	1.5067
Nsmce1	1.09151	1.50666
Glod4	1.16134	1.50663
Adal	1.58524	1.5065
Fkbp15	1.28676	1.50638
Ppp2r5d	1.53409	1.50625
Cebpz	1.2638	1.50578
Polg2	1.37183	1.50497
Taf1d	1.63904	1.50424
Arid1a	1.16428	1.50393
Idh1	1.59934	1.5037
F730035M05Rik	1.56929	1.50364
Klf4	1.43464	1.50364
Ap5z1	1.23501	1.50344
Mrpl14	1.55449	1.50343
Rbm27	1.64861	1.50307
Dopey2	1.48193	1.50267
Mysm1	1.49421	1.50257
Mtmr14	1.13438	1.5025
Jag1	1.40777	1.5019
Cep78	1.09903	1.50174
Ccnk	1.38381	1.50165
Dapk3	1.77218	1.50163
Lzts3	1.36098	1.50152
Mtmr12	1.4011	1.50114
Smchd1	1.31781	1.50081
Bag1	1.4336	1.50025
Txnl1	1.53155	1.50005
Atrn	1.32215	1.49908
Nmrk1	1.26218	1.49903
Supt5	1.42652	1.49863
Mesdc2	1.44112	1.4985
Snapc1	1.44046	1.49786
Ndufa12	1.35159	1.49678
Pacsin2	1.37596	1.49656
Pik3c2a	1.56363	1.4956
Gm16675	1.30237	1.49546
Tmem184b	1.53679	1.49479
Dnm2	1.41218	1.49452
Heatr5a	1.51644	1.49348
Pcca	1.31541	1.49175
Sun1	1.75925	1.49168
Tbc1d16	1.54125	1.49131
Ndufs6	1.39303	1.49078
Ldb1	1.45204	1.49057
4930405A21Rik	1.46678	1.48946
Caskin2	1.03962	1.48933
Selenos	1.43935	1.48929
Mpst	1.41118	1.48925
Srp68	1.47915	1.48895
Gnl3	1.40322	1.487
Tgds	1.57985	1.48693
Strap	1.53564	1.48664
Ptar1	1.45601	1.48663
Atp2b1	1.49759	1.48637
Ipp	1.48525	1.48633
A430018G15Rik	1.48057	1.48482
Bicd2	1.24863	1.48419
Atg12	1.21847	1.48414
C130036L24Rik	1.59638	1.48362
Bambi	1.72226	1.48359
C4b	1.82341	1.48275
Mfn1	1.21581	1.48267
Coro1b	1.72453	1.4824
Hic2	1.62408	1.48222
Rgl3	1.19872	1.48087
Snrnp70	1.59406	1.48017
Zfp106	1.66828	1.47946
Fam213a	1.34942	1.47929
Arfgap1	1.83382	1.47924
Cmc2	1.00022	1.47897
Meis1	1.54833	1.47833
Ttc19	1.17621	1.4778
Xpc	1.29716	1.47701
Nlrc5	1.55096	1.47684
Dus4l	1.52431	1.4764
Limd1	1.08096	1.47638
Catsper2	1.46064	1.47636
Ncln	0.972852	1.47616
Tmem220	1.62593	1.4761
Srsf7	1.29581	1.47497
Slc29a3	1.39101	1.47493
Sec61a1	1.49858	1.47477
Ube2v2	1.64523	1.47454
Akap13	1.5055	1.47201
Txndc11	1.11726	1.47134
Plekhm1	1.53239	1.4713
Snapc3	1.44291	1.47121
Zbtb41	1.32999	1.47084
Psme3	1.5042	1.47023
Akap8l	1.66583	1.47016
Gsto1	1.36684	1.46965
Rai14	1.38055	1.46804
Hook2	1.43328	1.46764
Epb41l2	1.42804	1.46759
Xylt2	1.63755	1.46687
Pfdn2	1.3477	1.46686
Ik	1.23	1.46645
Tec	1.14068	1.46562
Depdc7	1.66825	1.46445
Bckdhb	1.33957	1.46435
Crls1	1.16203	1.46395
Aagab	1.41756	1.4639
Parp6	1.19156	1.46309
4930473A02Rik	1.41143	1.463
Prmt5	1.37068	1.46133
Scly	1.58409	1.46077
Ndnl2	1.42544	1.46023
Serinc5	1.20093	1.45948
Capza1	1.43748	1.45911
Hprt	0.9973	1.45892
Appl2	1.46952	1.45838
Malsu1	1.49663	1.45789
Bmt2	1.46756	1.45774
Cryl1	1.61325	1.45759
Ifngr1	1.50113	1.45743
Vamp1	1.46061	1.4574
Tsr1	1.17881	1.45701
1700112J16Rik	1.19872	1.45676
Dohh	1.41684	1.45646
Tfrc	1.34474	1.45628
Marf1	1.3656	1.45604
Cbx1	1.21259	1.45558
Anapc4	1.03073	1.4551
Ripk2	1.18165	1.45481
Wdr89	1.39533	1.4544
Slc22a5	1.18682	1.45428
Akap10	1.39675	1.45399
Psmb2	1.37455	1.4539
Clcn7	1.25224	1.45357
AA415398	1.12809	1.45321
Pphln1	1.6592	1.45281
Gtpbp2	1.35132	1.45247
Mapk8ip3	1.18876	1.45199
Nup98	1.22362	1.45179
Kctd13	1.30027	1.45145
Ggcx	1.71799	1.45067
Rab11fip1	1.53437	1.45056
Smad3	1.51775	1.45042
Hdac1	1.60625	1.45023
Slc31a1	1.30432	1.45017
Mpp7	1.28036	1.44956
2900009J06Rik	1.2152	1.4494
Zfp322a	1.34912	1.44868
Naa30	1.21103	1.44836
Gm12905	1.7269	1.44835
Arpc1a	1.38852	1.44604
Farp2	1.48295	1.44604
Ap2a2	1.42862	1.44601
Cant1	1.40526	1.44588
2410004B18Rik	1.53111	1.44586
Cnbp	1.31869	1.44568
Kbtbd4	1.19726	1.44545
Twf2	1.38456	1.44402
0610007P14Rik	1.4649	1.44387
Mcee	1.46378	1.44345
Taf4b	1.65894	1.44312
Cds2	1.31147	1.44196
1300002E11Rik	1.45172	1.44125
Sipa1l2	1.61024	1.4411
Pex7	1.21266	1.44091
Ppp1r12a	1.35037	1.44073
Gm29427	1.34617	1.4406
Rab3gap1	1.348	1.44034
Tbce	1.38709	1.43977
Nfxl1	1.30447	1.43933
Ext1	1.37	1.43906
Flywch1	1.4959	1.43893
Mettl16	1.16364	1.43883
Gm20422	1.10302	1.43879
Clk2	1.51078	1.43672
3110002H16Rik	1.40818	1.43551
Calm3	1.50797	1.43546
Kdelc1	1.08744	1.43537
Bap1	1.39167	1.43521
Smg5	1.41665	1.43515
Donson	1.30558	1.4333
Polr2j	1.20339	1.43326
Tmem209	1.40923	1.43302
Eml5	1.4123	1.43299
Ublcp1	1.31094	1.43297
Skiv2l2	0.932087	1.43232
2700060E02Rik	1.30183	1.432
Slc25a32	1.25581	1.43088
Rab5b	1.33991	1.43075
Itpka	0.689997	1.43047
Trap1	1.41166	1.43047
AW209491	1.50283	1.43002
Fam149b	1.34636	1.42984
Ccdc148	1.66212	1.42976
Styx	1.53014	1.42968
Gdap2	1.41766	1.42911
Slc30a6	1.35066	1.42897
Rpf1	1.26508	1.42859
Slc9a8	1.41517	1.42832
Dcakd	1.40355	1.42801
Arid5a	1.88308	1.42769
Akirin1	1.31127	1.42727
Gpatch2	1.27679	1.4271
Ylpm1	1.22575	1.42674
Lrrc29	2.27041	1.42652
Gga2	1.18493	1.4265
Rida	1.44365	1.42578
Rbm42	1.39995	1.42547
Frmd6	1.42035	1.42515
Mrpl9	1.45907	1.42512
Fpgt	1.55366	1.42473
Ppp1r2	1.2047	1.4246
Vps11	1.70119	1.42425
Abca6	1.39783	1.42416
Tmem268	1.11387	1.42381
Manbal	1.31838	1.42304
Gpat4	1.21168	1.42259
Man2b1	1.71271	1.42257
Spsb1	1.29785	1.42256
1700003D09Rik	1.35597	1.42194
Xpnpep3	1.10488	1.42077
Herc1	1.27502	1.42066
Setd5	1.22593	1.42065
Myrf	1.39316	1.4206
Mrps35	1.29729	1.42055
Epm2aip1	1.27847	1.42036
Tmem167b	1.12669	1.42023
Rpl26	1.44321	1.41998
Snx14	1.26242	1.41994
Pcmt1	1.38966	1.41984
E2f4	1.48055	1.41928
Dtwd1	1.46194	1.41902
Isy1	1.60717	1.41885
Trim23	1.57607	1.41852
4930599N23Rik	1.32928	1.41851
Kctd12	1.49977	1.41824
Lin7c	1.2591	1.41804
Rhbdd2	1.35029	1.41768
Paf1	1.28984	1.41754
Dnajb11	1.12092	1.41726
Ogfod1	1.31018	1.41711
Cntrob	1.75681	1.41691
Fam120b	1.26577	1.41688
D230025D16Rik	1.24451	1.41674
Smarcd2	1.23687	1.41655
Ap5m1	1.57906	1.4165
Trmo	1.42782	1.41646
Itfg1	1.37046	1.41644
Zfp526	1.07704	1.41627
Mkrn2	1.88788	1.41608
Ppp3r1	1.49605	1.41544
Wdr45b	1.28666	1.41454
Als2	1.494	1.41441
Nup88	1.50587	1.41431
Mybbp1a	1.35899	1.4139
Slc25a30	1.41752	1.41389
Ces3b	1.34504	1.4137
Snx8	1.53112	1.41365
Cap1	1.29025	1.41347
Ncoa4	1.23495	1.41316
1500015A07Rik	1.33785	1.41296
Tmem165	1.2348	1.41252
Sec31a	1.50748	1.41244
Usp33	1.23022	1.41224
Il1rap	1.28141	1.41192
Mast4	1.17695	1.41125
Ranbp3	1.35701	1.41114
Zdhhc3	1.3101	1.41099
Copb2	1.43974	1.41083
Zswim6	1.24635	1.41082
Nsfl1c	1.50712	1.41077
Ifnar1	1.80196	1.41052
Tubg1	1.5052	1.41048
Snx29	1.39245	1.41043
Atp6v1c1	1.1682	1.41038
Ebpl	1.30555	1.41012
Stx6	1.27117	1.40993
Tbl2	1.45853	1.40977
Gm20431	1.44897	1.4097
Ensa	1.22088	1.40955
Plk2	1.33984	1.40941
Mfn2	1.27104	1.40937
Fign	1.22254	1.40897
Glyr1	1.41308	1.40872
Mef2a	1.33447	1.40804
Inca1	1.74689	1.4076
Itih1	1.53386	1.40742
Nkiras1	1.20331	1.40711
Eml4	1.47283	1.40694
Gna11	1.29686	1.40673
Lmln	1.3503	1.40645
Adgre5	1.10863	1.40548
Wbp4	1.14522	1.40518
Acadsb	1.33574	1.40497
Slc30a9	1.3622	1.40439
0610040J01Rik	1.31587	1.40423
Pigf	1.52357	1.40407
Spty2d1	1.24235	1.40404
Rad17	1.05969	1.40392
Ecd	1.33688	1.4036
Zdhhc6	1.17578	1.40349
Prkaca	1.68414	1.40314
Arpc5	1.29964	1.4031
3110062M04Rik	1.66919	1.40307
Gm26854	1.3043	1.40284
Erp29	1.42134	1.40281
Zdhhc8	0.967892	1.40257
4932438A13Rik	1.32431	1.40243
Ube2s	1.20947	1.40226
Prr14l	1.5708	1.40192
Rgmb	1.08179	1.40188
Mlf2	1.33446	1.40181
Abhd5	1.17238	1.40152
Krit1	1.33324	1.40106
Wdr7	1.0948	1.40061
Ptpa	1.45473	1.40051
0610009O20Rik	1.22783	1.40047
Chtf8	1.42214	1.40029
Itsn1	1.16356	1.40014
Gm1661	1.73214	1.39987
Fastk	1.3752	1.3997
Trp53bp2	1.55599	1.39969
D10Jhu81e	1.32236	1.39922
RP23-114A6.7	1.45183	1.39904
Pdia3	1.37605	1.39895
Adamts9	1.12461	1.39813
Gm10785	1.3328	1.39766
Rabgef1	1.50282	1.39717
Ankrd50	1.08538	1.39615
Rnf31	1.4003	1.39608
Bcas2	1.24845	1.39569
Pgrmc1	1.32566	1.39566
Dock9	1.67146	1.39545
Metap1	1.22705	1.39523
Zfand4	1.2358	1.39468
H2-T22	1.39211	1.39467
Tarsl2	1.12649	1.39461
Fbxo30	1.18277	1.39378
Ctdp1	1.43613	1.39307
Kif1bp	1.56374	1.3924
Ehd1	1.23333	1.39215
Tfb2m	1.28033	1.39182
Gnb1l	1.37402	1.39141
Letmd1	1.18238	1.39106
Nln	1.00089	1.39089
Phtf2	1.26166	1.39055
Tmem183a	1.27468	1.38911
BC025920	1.35843	1.3891
Ranbp1	1.39324	1.38902
Lgr4	1.23703	1.38834
Sar1a	1.68627	1.3882
Rbbp4	1.18974	1.38785
Phax	1.5524	1.38709
Ptrh2	1.41159	1.38687
Ywhah	1.13602	1.38657
Rer1	1.8175	1.38629
Tesk2	1.28485	1.38626
Galnt4	1.09288	1.3862
Commd8	1.40859	1.38603
Tmem68	1.23569	1.38578
Ctns	1.28161	1.38544
Ttc25	1.15063	1.38503
9230114K14Rik	1.53262	1.38476
Fam103a1	1.20824	1.38463
Tasp1	1.31159	1.38445
Ncstn	1.15983	1.38388
Fam76a	1.3085	1.3831
Nek9	1.33228	1.38306
Map2k1	1.16385	1.38294
Mrs2	1.41964	1.38142
Pik3r2	1.49293	1.38127
Pddc1	1.14333	1.38122
Hykk	1.231	1.38109
Bik	1.27386	1.38046
Tradd	1.41385	1.38025
Psmd12	1.60498	1.37984
Sf3b1	1.3382	1.3798
Mettl21a	1.23083	1.37948
Large1	1.23822	1.37902
Arpc5l	1.22191	1.37892
Apba3	1.46971	1.37888
2510039O18Rik	1.12905	1.37882
Ercc5	1.37803	1.37881
Ppp1r13b	1.15254	1.37874
Nipa2	1.34507	1.3787
Txlng	1.20649	1.3782
Slc25a29	1.26549	1.3781
Chpt1	1.00845	1.37796
Ybx1	1.14486	1.37674
AU041133	1.20728	1.3764
Aar2	0.868719	1.37637
Fbxo21	1.11007	1.37623
Nupr1l	1.42338	1.37623
Rab7	1.29026	1.37601
Ccnd3	1.16207	1.37545
Mblac2	1.39998	1.37545
Cul3	1.17907	1.37544
Txn2	1.27794	1.37527
4930593A02Rik	2.19852	1.37526
Ssb	1.19786	1.37508
Pten	1.23391	1.37425
B4galt3	1.27518	1.37404
Rint1	1.21412	1.37389
Nt5dc1	1.17125	1.37375
Klc4	1.21175	1.37364
U2af1	1.33793	1.37358
Arl6ip1	1.16358	1.37331
Ttc37	1.02763	1.37331
Etf1	1.25385	1.37274
Naglu	1.32857	1.37255
Abcf1	1.27413	1.37247
Cotl1	1.32028	1.3724
Prdm9	1.39436	1.37234
Gm15506	1.27056	1.37183
Orai3	1.36887	1.37132
Gipc1	1.19007	1.36999
Gm17949	1.38905	1.36956
Ccdc85c	1.05119	1.36903
Mycbp2	1.28321	1.36861
Sgpl1	1.36761	1.36802
Rnf7	1.2108	1.36791
Ptpn23	1.38857	1.36715
Nabp2	1.47687	1.36684
Sin3b	1.23909	1.36647
Jmjd4	1.22359	1.36641
Tbccd1	1.18896	1.36608
Exosc1	1.41741	1.36547
C4a	1.17482	1.36543
Ints3	1.28746	1.36531
Cep85	1.35043	1.3651
Rmnd5b	1.31126	1.36436
Usp28	1.21085	1.36417
Dcp1a	1.16592	1.3641
Eif3b	1.3143	1.36409
Gpr180	1.26531	1.36408
Fech	1.43344	1.36404
Pex12	0.873913	1.36333
Asap3	1.37167	1.36326
Fbxo32	1.23316	1.36304
Flot1	0.851706	1.36293
Cdnf	1.35424	1.36291
Cox11	1.12409	1.36278
Gdpgp1	1.15337	1.3627
2610507B11Rik	1.35897	1.36243
Rnf10	1.3156	1.36239
Pctp	1.19019	1.36184
Ncbp2	1.45549	1.36183
Irf6	1.12641	1.36161
Rtn3	1.30932	1.36126
Map2k4	1.07925	1.36122
Selenok	1.34718	1.36105
Polrmt	1.04445	1.3605
Lonrf3	1.67796	1.36044
Cog5	1.24725	1.36034
Ccdc28a	1.51692	1.36015
Pitpna	1.24295	1.36014
Srsf11	1.20702	1.36008
Gcat	1.09704	1.35992
Nras	1.18855	1.35978
Dtx2	1.1835	1.35941
Trim34a	1.00559	1.35923
Chmp1a	1.29932	1.3592
Lrrc47	1.133	1.35889
Rnf130	1.128	1.35831
Wdr44	1.23715	1.35813
Thumpd3	1.32457	1.35787
Timm17a	1.22603	1.35763
Map2k3os	1.38216	1.35762
Hmgcr	1.06082	1.35756
Lins1	1.13761	1.3573
Slc30a7	1.32638	1.35698
Pgm3	1.6101	1.35653
Mrps33	1.40591	1.35603
Tmem30a	1.4635	1.35573
Tbc1d8	1.09921	1.35562
Ubr3	1.17428	1.35559
Shf	1.2264	1.35542
Mon2	1.21723	1.35537
Sf3b2	1.20769	1.355
Sprtn	1.35137	1.35495
Bdp1	1.30455	1.35493
Fbxo42	1.23331	1.35492
Ccdc122	1.35862	1.35473
Prmt9	1.33406	1.35449
Map2k2	1.27683	1.35402
Mars2	1.15858	1.35356
Hibadh	1.18665	1.35325
Ciao1	1.4009	1.35251
Plagl2	1.50053	1.35234
Kdelr2	1.19714	1.35216
Ppm1g	1.38554	1.35182
Btf3	1.20462	1.35163
Gm2a	1.25986	1.35147
Parg	1.29499	1.35134
Traf6	1.24128	1.35111
Tmem65	1.17417	1.35097
Nedd4l	1.16553	1.35091
Uvssa	1.33086	1.35045
Rack1	1.20241	1.35019
Ercc6	1.42372	1.35008
Stat1	1.46438	1.34918
Ptcd2	1.39823	1.34893
Rps6kb1	1.2416	1.34856
Atad3a	1.10035	1.34847
Pop4	1.48118	1.34844
Hs2st1	1.19105	1.34836
Gna12	1.037	1.34774
Slc27a4	1.37817	1.34764
Zdhhc14	1.25511	1.3473
Etnk1	1.15724	1.3472
Pdxdc1	1.36274	1.34709
Ddx42	1.26553	1.34698
Gmcl1	1.30898	1.34665
Zkscan3	1.17832	1.34633
Fam13a	1.16369	1.34613
Abhd3	1.34233	1.346
Acy1	1.51516	1.34586
Pisd	1.14023	1.3457
Retsat	1.32333	1.34508
Zfp939	1.25668	1.34502
Ankrd52	1.41439	1.34495
Orc2	1.29016	1.34466
Ccdc117	0.94293	1.34449
St3gal3	1.17301	1.34399
Pwp2	1.4244	1.34352
Ptpn11	1.46614	1.34321
Phkb	1.63186	1.34314
Klhl25	1.24213	1.34281
Orc5	1.36885	1.34276
AW549877	1.2265	1.3427
Srsf9	1.23635	1.3427
Eif2ak2	1.51075	1.34247
Clp1	1.75781	1.34224
Agtpbp1	1.22012	1.34187
1700112E06Rik	1.19885	1.3418
Nek8	1.12702	1.34108
Psma5	1.32703	1.34063
Usp22	1.16026	1.34042
Ift88	1.42106	1.33995
Zbtb49	1.41531	1.33982
Ndufb8	1.60483	1.33971
F3	1.44133	1.33967
Pkdcc	1.15324	1.33966
Gm26608	1.10235	1.33918
Chd8	1.37511	1.33912
Msh6	1.22018	1.33904
Malt1	1.30545	1.3388
Cbl	1.1304	1.33873
Mob1a	1.19228	1.3386
Chchd4	1.05087	1.3377
9430091E24Rik	1.16009	1.33757
Vps4a	1.31081	1.33695
Bnip2	1.35667	1.3365
Stip1	1.2714	1.33646
1700020I14Rik	1.05867	1.33645
Nedd1	1.35648	1.33558
Agrn	1.19294	1.33519
Fzd5	1.24013	1.33513
Prdx2	1.31966	1.33508
Akr7a5	1.1991	1.33479
1810013D15Rik	1.22249	1.33471
D330041H03Rik	1.36551	1.33427
Gm28285	1.35283	1.33412
Slc35f6	1.47685	1.33383
Psmb1	1.5892	1.33365
Rassf6	1.4846	1.3332
Dnajc8	1.16838	1.33265
C2cd2l	1.43353	1.33246
Atp5b	1.29823	1.33224
Dpysl2	1.15399	1.33222
Stxbp5	1.19559	1.3321
1110008F13Rik	1.20614	1.33141
Zfp330	1.2351	1.33131
Yme1l1	1.42597	1.33069
Stau1	1.23561	1.33056
Mfsd12	1.25227	1.33038
Efnb1	1.16089	1.33024
Pla2g16	0.922441	1.33011
CAAA01180111.2	1.23014	1.3301
Ube2d-ps	1.29868	1.32972
Twf1	1.12992	1.32965
Atp11b	1.25398	1.32922
Tcirg1	1.46288	1.32752
Taf11	1.28163	1.32703
Gm45112	1.16511	1.32698
Bid	1.26191	1.32648
Hmox1	1.39214	1.32636
Cacybp	1.33996	1.32632
Tmem50b	1.22829	1.32612
Vasp	1.35158	1.32608
Zfyve16	1.16693	1.32598
Icam1	1.20403	1.32584
Abl2	1.10782	1.32565
Acad9	1.24709	1.32565
Mtor	1.20141	1.32564
Car7	1.40739	1.32541
Ndufa10	1.2715	1.32525
Lgals3bp	1.29644	1.32523
Them7	1.19805	1.32493
Eps15l1	1.38144	1.32451
Sarnp	1.6109	1.32437
Ankle2	1.27441	1.32436
Nfs1	1.39812	1.32412
Capn7	1.0993	1.32403
Tram2	1.90369	1.324
Dcun1d5	1.24286	1.32391
Rfx5	1.5292	1.32355
Vps4b	1.19325	1.32297
Cnot10	1.25338	1.32238
Dnttip2	1.11235	1.32213
Nit2	1.19051	1.32173
Fam195b	1.16447	1.32148
Habp4	1.19377	1.32143
Rars	1.12832	1.32133
Stk11	1.24459	1.32116
Armc6	1.27611	1.32109
Cct6b	1.21496	1.3208
Prmt7	1.29289	1.32064
Ankrd46	1.1569	1.32063
Dcaf6	1.14844	1.32041
Snrpg	1.17442	1.31972
Haus4	1.22153	1.31945
Itm2b	1.52261	1.31934
Eef1g	1.27212	1.31873
Mettl6	1.38905	1.31867
4632427E13Rik	1.20086	1.31866
Elp4	1.43747	1.31836
Bin1	1.37926	1.31715
Golph3	1.26962	1.31711
Nhp2l1	1.2824	1.31687
Pwwp2b	1.67781	1.31666
Armt1	1.23595	1.31641
Sclt1	1.54429	1.31617
Eif3j1	1.14914	1.31614
Pag1	1.45435	1.31612
Apeh	1.21488	1.31577
Atp13a1	1.31144	1.31544
Mob1b	1.19906	1.31543
Smad7	1.24119	1.31488
Snx6	1.32615	1.31472
Gm15787	1.07975	1.31449
Npc2	0.949594	1.31442
Jagn1	1.10232	1.3141
Map7d1	1.48461	1.31384
Ltn1	1.05636	1.3135
Tmed7	1.28348	1.3134
Eif3a	1.12669	1.31313
Gfm1	1.17383	1.31281
Rnft1	1.1836	1.3126
Tada2a	1.21096	1.31234
Rwdd1	1.25592	1.31209
1700082M22Rik	1.35509	1.31208
4921524J17Rik	0.942429	1.31207
Psmd3	1.16834	1.31204
Slc39a6	0.99804	1.31189
Baz2b	1.36136	1.31167
Trit1	1.06843	1.3116
Sap30l	1.22486	1.31144
Ric1	1.27211	1.31133
Klhl26	1.18991	1.3112
Sptssa	1.28312	1.31107
Prdx1	1.29888	1.3105
Ube2f	1.37335	1.31036
Usp36	1.18474	1.31035
Sars2	1.37744	1.31031
Sav1	1.36458	1.31028
Glrx3	1.26563	1.31002
Taok3	1.29834	1.30999
Mgme1	1.3085	1.30898
Rsrc2	1.32408	1.30878
Aldh7a1	1.36412	1.30875
Clic4	1.24585	1.30866
Bloc1s2	1.31071	1.30864
Polr3k	1.17133	1.30838
Uso1	1.4236	1.30834
Dr1	1.41085	1.30831
Tdg	1.04134	1.30794
Pm20d1	1.2389	1.30724
Mtpn	1.2178	1.30722
Nsa2	1.1405	1.30707
Eif2d	1.30845	1.30702
Ppa1	1.31149	1.30689
Hsf1	1.22519	1.30686
Naa25	1.13369	1.30646
Smad6	1.14331	1.30629
Iscu	1.21842	1.30626
Fam210b	1.29975	1.30597
Mink1	1.18534	1.30455
Isca1	1.3239	1.30446
Sgta	1.47117	1.30372
Trmu	1.21409	1.30349
Eapp	1.20872	1.30297
Eefsec	1.16092	1.30288
Dera	1.42392	1.30288
Cry2	1.11402	1.30279
Vcpkmt	1.5299	1.30256
Napa	1.47107	1.30241
Rlim	1.0526	1.3023
Adap2	1.34629	1.30223
Snap29	1.38673	1.30077
Exoc2	1.27847	1.30024
Zcchc9	1.26681	1.30012
Rbm4b	1.17046	1.3001
Usp21	1.41368	1.29997
Stard3	1.64543	1.29958
Rbks	1.33757	1.29931
Pstk	1.03207	1.29922
Nmnat1	1.1845	1.29877
Dvl3	1.21992	1.29854
Sec23ip	1.04224	1.29802
Rnf215	1.00101	1.29747
Tomm34	1.17604	1.29704
Ptk2	1.36367	1.29648
Arhgap12	1.33098	1.29628
Lgals9	1.26323	1.29615
Ddx51	1.39887	1.29559
Cyth3	1.39259	1.29553
Lrp6	1.09793	1.29495
Eif3i	1.94517	1.29486
Daglb	1.51581	1.29485
Stx7	1.27725	1.29424
Tmem204	1.17757	1.29386
Cct4	1.16587	1.29354
Mtr	1.1629	1.29316
Atad1	1.45559	1.29285
Qsox1	1.14479	1.29269
1110019D14Rik	1.90544	1.29228
Ndufv2	1.34471	1.292
Dld	1.11649	1.29189
Mapk8	1.43537	1.29164
Trim56	1.01573	1.29114
Cars2	1.25137	1.29099
Ppp1r12b	1.20702	1.29085
Caml	1.15979	1.2906
Vmp1	1.35242	1.29051
Cdr2l	1.27553	1.29047
Rps3	1.27832	1.29017
0610010F05Rik	1.21362	1.28991
Zfyve26	1.27594	1.28954
Arf1	1.06843	1.2895
Safb	1.1754	1.28927
Tgfbrap1	1.39745	1.28894
Timm9	1.21194	1.28865
Gm12915	1.39183	1.28826
Ndufb3	1.13498	1.28807
Naaa	1.24339	1.28794
Os9	1.46859	1.28794
Calm1	1.3264	1.28791
Lima1	1.47413	1.28784
Pign	1.36542	1.28766
Grk6	1.33106	1.28742
Dido1	1.14525	1.2873
Cisd1	1.12715	1.28677
Ftcd	1.11249	1.28597
Rap2a	1.4344	1.28594
Zcchc6	1.30616	1.28592
Dpy19l4	1.33118	1.28575
Gm20427	1.20638	1.2854
E130308A19Rik	1.28126	1.2852
Fzd4	1.32481	1.28501
Nup214	1.20603	1.28462
Map2k3	1.11104	1.28455
Nhlrc3	1.23427	1.28447
Wdr81	1.12405	1.28357
Serinc1	1.26328	1.28357
Rps28	1.22304	1.2832
Mertk	1.03023	1.28283
Rps7	1.41408	1.28277
Adam10	1.05235	1.28247
4930480K23Rik	1.31418	1.2824
Tpst2	1.21476	1.28227
Tnip2	1.3553	1.28227
Sdhaf4	1.02459	1.28192
Itpa	1.28718	1.28181
Uqcrc1	1.20144	1.28161
Sarm1	0.820518	1.28146
Zfp146	1.15156	1.28138
Ufsp2	0.944709	1.28129
Abhd17b	0.987407	1.28123
Tmem2	1.23952	1.2812
Spryd3	1.44396	1.28091
Otud3	1.34748	1.28078
Mmd	1.24645	1.28065
Fance	1.3746	1.2804
Rab11fip3	1.57742	1.28015
Ppm1d	1.21539	1.27995
Btg1	1.18578	1.2799
Epn1	1.18409	1.27972
Ppp3cc	1.24155	1.27916
Nucb1	1.03899	1.27903
Dgat1	1.40559	1.2786
Cep76	1.40643	1.27848
Ppfibp1	1.27243	1.27826
Ip6k1	1.21361	1.27791
Lrba	1.36248	1.27791
Agl	1.46947	1.27782
Zfyve1	1.16846	1.27716
Cd2ap	1.20126	1.27701
Adgrl4	0.914216	1.27701
Ube2z	1.16666	1.27658
Gtf3c1	1.39159	1.27641
Cyp4v3	1.1929	1.27577
Kmt2a	0.901696	1.27548
Ociad1	1.14517	1.27537
Sec14l1	1.40674	1.27529
Nfkbie	1.17257	1.2751
Tep1	1.15018	1.27504
Arhgap17	1.72095	1.27437
Fam53a	1.11556	1.27435
Nadsyn1	1.18161	1.27405
Mical2	1.34145	1.27401
Dnajb2	1.10285	1.27387
Sbds	1.23709	1.27386
Lman2	1.15427	1.27379
Map3k4	1.30553	1.27374
Tmprss6	1.44365	1.27354
Slc25a17	1.17659	1.27346
Stoml1	1.28361	1.27315
Lrrc20	1.00995	1.27279
Vps13b	0.991908	1.27262
Snx19	1.05572	1.27262
Kpna2	1.3411	1.27202
B230219D22Rik	1.31396	1.27188
Mcat	1.22327	1.27155
Serp1	1.09813	1.27135
Ccdc47	1.18754	1.2713
Zscan21	1.35417	1.27104
Lig4	1.27635	1.27091
Gm20503	1.06689	1.27071
Cyb5b	1.17603	1.27063
Kif13b	1.23732	1.27009
Rab22a	1.20992	1.26993
Hspa5	1.25802	1.26942
Ikzf5	1.2357	1.26925
Cog8	1.07646	1.26909
Zfp598	1.28344	1.26875
Gm38399	0.757891	1.26843
Ssr3	1.15564	1.2684
Tmem234	1.28697	1.26792
Ulk1	1.09071	1.26792
Ctso	1.09367	1.26788
Fubp3	1.9069	1.26779
Slc44a1	1.2048	1.2677
Slc12a4	1.33145	1.26748
1810026B05Rik	1.04258	1.26721
Fam114a1	1.29034	1.26661
Bphl	1.09765	1.26661
Vdac3	1.18902	1.26652
Socs4	1.09945	1.26644
Rrp36	1.27468	1.26641
Gm16023	1.26306	1.26619
Rfk	1.29009	1.26571
Mkln1os	1.44094	1.26534
Polb	1.38774	1.26498
Mapk1ip1	1.14688	1.26472
Tpcn1	1.36957	1.26457
Itga5	1.14282	1.26407
Nop58	1.27485	1.26399
Wbp11	1.03836	1.26382
Plbd2	0.960658	1.26354
Klhl20	1.12438	1.2634
Sema6a	1.13694	1.26313
Zfp706	1.27768	1.2631
Maea	1.19092	1.26295
N4bp3	0.952709	1.26292
Fzr1	1.01486	1.26286
Frmd8os	1.1096	1.26278
Cblc	1.3781	1.26275
Stat2	1.32697	1.26233
Map3k2	1.11598	1.26205
Suv39h2	1.21829	1.26192
Cnnm3	1.09756	1.2617
Samm50	1.26061	1.26153
Atf2	1.17808	1.2614
C2	1.14401	1.26076
Ago3	1.11109	1.26031
4833439L19Rik	1.06567	1.26027
AI846148	1.19218	1.26005
Bcl2l11	1.0989	1.25991
Lysmd3	1.19458	1.25958
Zfp655	1.33778	1.25947
Nt5dc3	1.04744	1.25938
Cyp2j6	0.921804	1.25928
Dync1li1	1.15375	1.25919
Fam135a	1.15471	1.25878
Nsf	1.28801	1.25873
Utp14a	1.2757	1.25821
Tmx3	1.19816	1.25789
Gtf2h1	1.14153	1.25785
Epha2	1.10413	1.25754
Ints8	1.11828	1.25704
Abcd1	1.30594	1.25696
Fam98a	1.20531	1.25645
Mob2	1.25068	1.25618
Sh3bgrl2	1.34536	1.25594
Jade3	1.18356	1.25581
Birc2	1.21371	1.25545
Npat	1.47221	1.25527
Simc1	1.10829	1.2549
Gm28539	1.46338	1.25471
Wdr61	1.15447	1.25452
Alg10b	1.2213	1.25363
Mterf3	1.22239	1.25341
Nrf1	1.107	1.25337
Denr	1.51099	1.25337
Btd	1.46993	1.25324
Slc2a8	1.16872	1.25308
Slc12a7	1.43589	1.25294
Dis3l2	1.17766	1.25268
Prrc2c	1.24544	1.25258
Gng12	1.11673	1.25153
Psmb7	1.08303	1.25123
Pus7l	1.32938	1.25104
Pex5	1.13775	1.25088
Arrdc4	1.06168	1.25057
Atg14	0.937245	1.25013
Ap1b1	1.09613	1.25007
Tmem241	1.20229	1.24917
Med21	1.10926	1.24872
Fnbp1	1.52195	1.24871
Ano6	1.6148	1.24838
Phf7	1.33101	1.24806
Phf13	1.25866	1.24766
Kdsr	1.24067	1.24656
Hibch	1.1646	1.24623
Brf1	1.09783	1.24614
Rbm22	1.21938	1.24579
Cnot6	0.869656	1.24489
Asah1	1.27561	1.2445
Zfp612	1.1959	1.24428
Pgam1	1.37564	1.24367
Cog3	1.022	1.24356
Eny2	1.28464	1.24344
Dna2	1.06708	1.2426
Tceb3	1.39327	1.24218
Aak1	1.23261	1.24212
Alg5	0.927897	1.24176
Vps37b	1.44745	1.24154
2810403A07Rik	1.20006	1.24115
Fmr1	1.36078	1.24104
Azgp1	1.24374	1.24067
Pde7b	1.35167	1.24043
Selenbp1	1.39097	1.24033
Adarb1	1.42992	1.24022
Tex261	1.04006	1.23937
BC030336	1.12356	1.23935
D16Ertd472e	1.27876	1.23863
Klc1	1.14034	1.23848
Gm44899	1.23394	1.23844
Ak3	1.14214	1.23836
Sf3b3	1.31185	1.23805
Hdac5	1.28228	1.23794
Psmc5	1.34591	1.2371
Cpsf3	1.11995	1.23663
C1d	1.1077	1.23663
Hgfac	1.21148	1.23642
Uba3	1.29531	1.23615
Hnrnpll	1.12286	1.23571
Hsd17b12	1.20421	1.23535
Ap4e1	1.12906	1.23526
Ap3b1	1.15849	1.23502
Ap1ar	1.29359	1.23478
Sox7	1.00064	1.23462
Sqle	1.15242	1.23446
Diaph1	1.28189	1.23337
Rnf43	1.09897	1.23331
Ppp1r3f	1.00002	1.23324
Mrps10	1.1895	1.233
Foxa3	1.21539	1.23267
Gm11767	0.885037	1.23257
Tk2	1.30776	1.23254
Cry1	1.09616	1.23229
Efhd2	1.24633	1.23169
Rabggtb	1.43661	1.23142
Jak1	1.23316	1.23132
Plxna1	1.08011	1.2313
Gm16892	1.29066	1.23101
Ubqln1	1.28577	1.23085
Mia3	1.12066	1.23023
Pgrmc2	1.19226	1.23016
Xpo7	1.17986	1.23001
Nprl3	1.11798	1.22979
Cdk5rap3	1.01981	1.22914
Creg1	1.17712	1.22903
Ddx59	1.26055	1.22901
Smad4	1.22778	1.22875
Pgd	1.45484	1.22874
Hadhb	1.13254	1.22856
Pkd1	1.18149	1.22855
Fra10ac1	1.55208	1.22849
Aig1	0.935526	1.22846
Zfp628	1.45046	1.22779
Snx21	1.07683	1.22766
Brat1	1.30078	1.22758
8030462N17Rik	1.20164	1.22753
Ubqln4	1.13337	1.22741
Mitd1	1.39064	1.22731
Ppfia1	1.40755	1.22729
Helz2	1.15565	1.22709
Ergic3	1.18866	1.22692
Maob	0.916823	1.22607
Rbm33	1.29598	1.22557
Gde1	1.15213	1.22544
Prep	1.20335	1.22523
Gtf3a	1.20606	1.22513
Med7	1.19311	1.2251
Ndfip1	1.05561	1.22474
B3galnt2	1.03783	1.22473
Vps33a	1.15508	1.22473
Med22	1.17523	1.22466
Fkbp7	1.07454	1.22466
Osgep	1.27336	1.2245
RP23-91H23.3	1.24838	1.22449
Slc25a28	1.2001	1.22428
Nat8f1	1.04169	1.22399
Rnf44	1.18384	1.2238
Cct8	1.17757	1.22368
Magi3	1.25073	1.22353
Ntan1	1.17303	1.22343
2310057M21Rik	1.0954	1.22316
Ldlrad3	0.953592	1.22281
Tmem50a	1.05552	1.22264
Rnf149	1.11622	1.22195
Ppwd1	1.37062	1.22127
C1qbp	1.12442	1.2211
Slc25a19	0.976197	1.22106
Znrf3	1.06934	1.2204
Mthfsd	1.19645	1.2204
Gm16035	1.23849	1.22039
Eps8l2	1.0953	1.22028
Fbxo31	0.891913	1.22026
Tubgcp6	1.09608	1.22019
Erp44	1.192	1.22012
Morn1	1.05073	1.22001
Iffo1	0.993444	1.21966
Ndufb5	1.00777	1.21953
Ppid	1.36278	1.21948
Efnb2	1.1757	1.21942
Senp2	1.09479	1.21934
Xrcc4	1.04229	1.21925
Dffb	1.28949	1.21919
B230319C09Rik	1.12904	1.21903
Mex3d	1.18318	1.21874
Kdm1a	1.32031	1.2187
Cgn	1.18809	1.21869
Atp5s	1.10563	1.21863
Mrto4	1.21806	1.21818
Gm11613	1.31641	1.21812
Kif16b	1.08772	1.2181
Uchl3	1.10741	1.21807
Ighmbp2	1.41121	1.21802
Parp1	1.43916	1.21785
Mrpl50	1.27855	1.21777
Fam133b	1.0448	1.21708
Trmt1l	1.25062	1.21685
Rwdd2b	1.17039	1.21679
Acsl3	0.987257	1.21657
Kat8	1.17393	1.21636
Babam1	1.1142	1.21631
Api5	1.32997	1.21621
Cln5	0.950932	1.21609
Mrpl17	1.46877	1.2159
Naxd	1.25846	1.21575
Wdsub1	1.01087	1.21573
Nt5c3	1.02621	1.21535
Bach1	1.20708	1.21521
Wrap73	1.21665	1.21506
Nelfa	1.11771	1.21505
Fam3c	1.31326	1.21468
Pip5k1a	1.10583	1.21454
Lgmn	1.44254	1.21453
Kat6a	1.10826	1.21453
Susd6	1.23091	1.21447
Grtp1	1.0621	1.2144
Ahsa1	1.4425	1.21421
Sbno2	1.38184	1.21396
Lnx2	1.29413	1.2137
Rusc2	1.11962	1.21362
Psme4	1.05389	1.2136
Blvrb	1.40132	1.21356
Becn1	1.35392	1.21342
Fam208b	0.923345	1.21318
Rbm34	1.31853	1.21307
Hsp90b1	1.05696	1.21279
Sympk	1.18084	1.21277
Nudt1	1.39835	1.21272
Idh3a	1.13559	1.21271
Acsl4	1.59849	1.2119
Cpt2	1.2927	1.21147
Fam105a	1.08577	1.21145
Gtf2a2	1.30018	1.21143
Nufip1	1.20467	1.21113
Rnf187	0.935412	1.21103
Ube4a	1.11494	1.21086
Zfp277	1.23259	1.21082
Thoc5	1.44267	1.2108
Eme2	1.41032	1.21069
Enpp5	1.12998	1.21068
Pgls	1.15273	1.2105
Gpatch2l	1.3273	1.21048
Rhod	1.14793	1.2104
Scrib	1.09885	1.21039
Fxr1	1.13057	1.21026
Tmem222	1.56249	1.20962
Per3	1.07639	1.20948
Msantd2	1.16013	1.2088
Tppp	1.12033	1.20877
Zfp592	1.25418	1.20868
Timmdc1	1.13457	1.20861
Trim32	1.5466	1.20859
Ufl1	1.29752	1.20858
Gcnt4	0.965806	1.20781
Snw1	0.836683	1.20762
1700093J21Rik	1.04559	1.20761
Dnajc19	1.05591	1.20713
Dgkd	1.31874	1.20705
Ecsit	1.03894	1.20601
Tor1b	1.28801	1.20586
2022-09-11	1.35855	1.20544
Cc2d1b	1.12464	1.20521
Alg2	1.23721	1.20517
Wbp1l	1.0269	1.20467
Mlxip	1.35575	1.20454
Pcgf3	1.15399	1.20436
RP23-269O24.5	1.29035	1.20435
Arl15	1.22398	1.20391
Stard5	1.07086	1.20366
Gtf2b	0.803049	1.20361
Osbpl1a	0.71263	1.20356
Lims1	1.28765	1.20325
Fam126a	1.36132	1.203
Cd300lg	0.822095	1.20251
2022-03-07	1.36107	1.20249
Sppl2b	1.08319	1.20249
Ei24	1.24859	1.20202
Gatad2b	1.11391	1.20193
Anln	1.50154	1.20174
Tgfbr1	1.02492	1.20121
Myo1f	0.784142	1.20113
Aen	1.37613	1.20082
Ddx60	0.966576	1.20069
Ubap2	1.48729	1.20046
Atp6v1d	1.28816	1.19866
Map3k14	1.30006	1.19848
Ss18	1.03145	1.19846
Rhobtb1	1.14005	1.19841
Mre11a	1.11865	1.19825
Abhd6	1.13966	1.19766
Ephb4	0.979015	1.1976
Il6st	1.09233	1.19731
Stap2	1.23785	1.19717
Dstyk	1.39452	1.19697
Spen	1.05206	1.19691
Lyrm4	1.097	1.19682
Dpy19l1	0.947326	1.19632
Suz12	1.1131	1.19621
Gpatch3	1.48195	1.19619
Rnf19b	1.14878	1.19616
Hspa9	1.01652	1.19612
Zfp553	1.10068	1.19603
Cdc73	1.14193	1.19588
Enpp1	1.15504	1.19578
Rdh5	0.977055	1.19552
Gars	1.36126	1.19552
Pdcd2	1.12769	1.19548
Supt16	0.970277	1.19538
Sil1	1.18797	1.19525
Piezo1	1.25261	1.19519
Dpp9	1.18747	1.19502
Golga5	1.03544	1.19493
Arnt	1.13135	1.19421
Pi4k2a	1.12106	1.19396
Rbsn	1.17613	1.19382
Cyp2c44	1.20997	1.19354
Usp4	1.15628	1.19352
Tefm	1.08211	1.19333
Ppp1r9b	1.06735	1.19331
Cpne3	0.968485	1.19289
Herc4	1.2009	1.19287
Med15	1.50626	1.19285
Hhex	0.843968	1.19267
Ppp2r5e	0.978316	1.19259
Eif3f	1.12592	1.19206
Cyp4f13	1.35003	1.19191
Chordc1	1.28332	1.19173
Dbnl	1.1909	1.19165
Lfng	1.24735	1.19142
Tanc1	1.27819	1.19064
Pip4k2c	1.08404	1.19058
Prpf38b	1.0823	1.19025
Nufip2	1.08731	1.19021
5430405H02Rik	1.29017	1.19002
Cyp4a32	0.96835	1.18999
Topors	1.06009	1.18997
Mib1	0.822714	1.18964
Top1	0.937617	1.18964
Dusp7	1.17944	1.18959
Timm50	1.02339	1.18953
Asb1	1.14167	1.18952
Odc1	0.68067	1.1891
Abcf3	1.38166	1.18885
Slc43a3	0.972189	1.18828
Gm20388	1.1224	1.18824
Ostc	1.03993	1.18812
Arel1	1.11548	1.18791
Psmc4	1.00723	1.18741
Dact1	0.98592	1.18721
Fam117a	1.40481	1.18718
Casp3	1.13052	1.18702
Hpcal1	1.42933	1.18678
Mbnl2	1.12372	1.18616
Atad2	1.24772	1.18609
Megf9	1.15877	1.18574
Atp5c1	1.1812	1.18564
Xrn1	1.12026	1.18559
Sash1	1.2137	1.18541
Rexo2	1.0174	1.18539
Dnaja2	0.968055	1.18482
Zfr2	1.21418	1.18399
Pim1	1.29525	1.18394
Mycn	1.05296	1.18361
Eif3d	1.20216	1.18356
Ccm2	0.996119	1.18345
Dus3l	0.970493	1.18295
Ankib1	1.18848	1.18286
Trib3	1.09602	1.18279
Arpc4	1.27012	1.18274
Tm2d2	1.18167	1.1827
Snx4	1.09465	1.18262
Ddx52	0.806072	1.18248
Zdhhc4	1.18285	1.18245
Cpsf1	1.28771	1.1824
Slc45a4	1.1247	1.18184
Snx18	1.11044	1.18177
RP23-187B11.7	1.35783	1.18166
Selenow	1.13795	1.18165
Smim7	1.14987	1.18163
Mettl25	1.16011	1.1812
Ksr1	1.12224	1.18099
Mmadhc	1.04155	1.18078
Capzb	1.30368	1.18068
9030617O03Rik	1.28432	1.1806
Cox18	1.15612	1.18045
G630016G05Rik	0.866485	1.17993
Noa1	1.24066	1.17992
Rnf115	1.27696	1.17989
Tprn	1.13042	1.17946
Tomm40	1.05236	1.17922
Rgp1	1.09475	1.17902
Cfhr2	1.15565	1.17884
Pde7a	1.25001	1.17867
Tmcc1	1.18181	1.1785
Lbh	1.15903	1.17849
Mdh2	1.24111	1.1783
Casp6	1.03881	1.17826
Wwp1	1.08362	1.17824
Tubgcp3	1.12668	1.17822
Dynlrb1	1.15024	1.17803
Slc17a5	1.16109	1.1775
6430548M08Rik	1.22261	1.17745
Rae1	0.923273	1.17743
Rragc	1.04432	1.17694
Hars2	1.1381	1.17682
Nf1	1.29104	1.17674
Mkks	1.09597	1.17652
Neu3	1.00008	1.17643
Phykpl	1.11579	1.17642
Bcl2l13	1.28862	1.17613
Abhd13	1.39131	1.17572
Pxk	1.18604	1.17565
Mpv17	1.14295	1.17559
Ern1	1.13443	1.17525
Psmg4	1.16021	1.17514
Mavs	1.32461	1.17501
Unc13b	0.575446	1.17484
Usp34	1.08364	1.17415
Dynlt3	0.978147	1.17375
Xpr1	1.06676	1.17371
Afm	0.949187	1.17354
Plekhb2	0.993066	1.17351
Atp6v0d1	1.12769	1.17347
Arpp19	1.12587	1.17339
Tomm70a	0.995056	1.17337
Pdia5	1.02809	1.17301
Nelfcd	0.956105	1.17286
Smcr8	1.07512	1.17283
Tiprl	1.0995	1.17242
Atg7	1.28344	1.17237
Eci1	0.901598	1.17236
Isoc1	1.02435	1.17225
Kyat3	1.10004	1.17213
Ccdc186	1.12339	1.17205
Dda1	1.48983	1.17204
Srrm1	1.04219	1.1719
Stam	1.24894	1.17176
Peli1	1.04178	1.17169
Strip1	1.06921	1.17162
Zufsp	1.28213	1.17156
Sec16a	1.06739	1.17154
Ireb2	1.34081	1.17142
Myo19	1.20115	1.17115
Farsb	1.06186	1.17098
Cspp1	1.2274	1.1709
Hmox2	1.2247	1.17027
Rab10	1.05746	1.17012
Fam21	1.0657	1.17006
Klhl2	1.32637	1.17001
Bche	1.24393	1.1697
Cyp4f17	1.22006	1.16947
Cct3	1.2725	1.16946
Sipa1l1	1.05283	1.16944
Llgl1	1.15315	1.16925
Spryd7	1.21315	1.16891
Ankrd42	0.939882	1.16879
Uvrag	1.09457	1.16858
Gas6	1.10735	1.16851
Ilkap	1.14067	1.16836
Cdc123	1.22696	1.16834
Smg7	1.14	1.16818
Tacc3	1.04063	1.16787
Cct5	1.15701	1.16754
Sec13	0.995421	1.16749
Jak2	1.20127	1.16732
Pard6b	1.02852	1.16702
Prkrir	1.07716	1.167
Stk38	1.10122	1.16694
Inpp4a	1.20807	1.16665
Rtn4rl1	1.00783	1.1664
Gls	1.25046	1.16633
Jph1	0.997225	1.16633
Agap3	1.20371	1.16633
Magt1	1.10488	1.16628
Stx16	0.902336	1.16626
Tha1	1.27044	1.16623
Ubac2	1.08213	1.16548
Nol9	0.965308	1.1651
Eif2s3x	1.09438	1.16501
Crot	1.07543	1.16432
Twnk	0.767005	1.16429
Themis2	0.625591	1.16427
Tmem127	1.14611	1.16418
Dnttip1	1.11292	1.16387
Lyst	1.13542	1.16384
Tiparp	1.08536	1.16372
Dguok	1.0034	1.16372
Gopc	1.17677	1.1635
Ndufab1	0.907706	1.16273
Ubxn7	1.1024	1.16254
Diexf	0.981985	1.16237
Prkch	1.05486	1.16228
Col4a2	1.11996	1.1622
Foxp4	1.07369	1.16214
Rnf24	1.1771	1.16211
Eif1a	1.19043	1.1618
Ahsa2	0.928971	1.16176
Naa16	1.17137	1.16092
Cgrrf1	1.24581	1.16071
Rassf5	1.09914	1.1605
Crim1	1.27514	1.16006
Fig4	0.896506	1.15985
Ncaph2	1.05115	1.15982
Mier3	1.09368	1.15979
Dusp4	1.07921	1.15975
Arl2bp	0.96701	1.15922
Dcbld1	0.966573	1.15869
Ddx50	1.09372	1.15847
Meaf6	1.07833	1.15827
Dusp5	1.16845	1.15773
Cltc	1.30668	1.1575
Wsb1	1.06077	1.15721
Prkcd	0.933338	1.1564
Tmem140	1.20218	1.15638
Hacd2	1.08118	1.15634
Zfp457	0.963575	1.15593
Kidins220	1.27313	1.1557
Hao1	1.03611	1.15567
Scamp3	1.12454	1.15559
Aldh8a1	1.27608	1.15558
Lars	1.04444	1.1555
Pecr	1.20042	1.15538
Cdr2	1.04258	1.155
Unc5b	1.30415	1.15496
Dhrs7	1.1507	1.1547
B4galt7	0.99875	1.15424
Cd164	1.07502	1.15424
Trim62	0.96553	1.15415
Zfp963	0.898042	1.15391
Nr4a1	0.928282	1.15365
Enc1	1.14371	1.15352
Pcyt1a	1.21704	1.1532
Gsk3a	0.969052	1.15281
Pdxk	0.942893	1.15261
Szrd1	1.27552	1.15259
Uqcrh	1.07611	1.15251
Tead4	0.692634	1.1524
Lrig3	1.09667	1.15226
Micu1	1.24565	1.15207
Pbx1	0.620953	1.15185
Ttl	1.21945	1.15175
Mapk9	1.21254	1.15169
Cox7a2l	0.977971	1.15169
Rnps1	1.06606	1.15167
Fbrsl1	1.09693	1.15162
Spata1	1.01344	1.15158
Fnbp1l	1.2408	1.15157
Agxt	1.07918	1.15151
Ppp6r1	1.12922	1.1515
Ephx2	0.987654	1.15131
Pigg	1.13507	1.15101
Slc4a7	1.04292	1.15079
Vezt	0.97935	1.15067
Tmem8	1.0939	1.15064
Psap	1.09982	1.1504
Atp8a1	1.10338	1.15037
Sc5d	1.10429	1.15016
Nans	0.922972	1.14969
Iah1	0.788294	1.14965
Ranbp10	1.06313	1.14945
Eif2ak1	1.10257	1.14945
Ppfibp2	1.3245	1.14933
Zscan26	1.1491	1.14911
Gm16008	0.945916	1.14899
Aqp1	1.37804	1.14892
Acads	1.01942	1.14891
Yif1b	0.856106	1.1489
Atp9b	1.07559	1.14833
Diaph2	1.09892	1.14785
Tceb1	0.935412	1.14754
Itch	1.12843	1.14737
Stk3	1.05982	1.14724
Dot1l	1.243	1.14689
Fam126b	1.219	1.14676
Ccdc126	1.46699	1.14659
Eif2ak3	1.08777	1.14655
Tma7	1.58827	1.14626
Rbm5	1.28538	1.14618
Gosr2	1.14618	1.14613
Rps6ka4	1.3579	1.14583
Gabarapl2	1.18926	1.14534
Commd2	0.923043	1.14533
Klhl18	1.30902	1.14522
Gm7160	0.982143	1.14505
Zbtb17	0.959441	1.14499
Hmga1	1.08746	1.14498
Skiv2l	1.14793	1.14487
Ppil3	0.899807	1.14471
Agap1	1.32892	1.14459
Whamm	0.85675	1.14417
Ddi2	0.955533	1.144
Tbc1d15	1.02487	1.14392
Acox3	1.5165	1.14382
Cttnbp2nl	1.14963	1.14379
Itgav	1.13705	1.14373
Tbc1d8b	1.01329	1.14354
Nfat5	1.03871	1.1432
Lrrc59	1.00493	1.14282
Smc5	1.32803	1.14249
Nipsnap3b	1.17524	1.14231
Serf2	1.06743	1.1422
Inf2	1.25224	1.14198
Oas1b	1.41363	1.14197
Dcaf7	1.24272	1.14171
Gramd1c	0.9259	1.14165
Ammecr1l	0.98389	1.1416
Ipmk	1.00636	1.14156
Zfp945	0.9137	1.14151
Bmp2k	1.0969	1.14144
Kctd2	1.16778	1.1414
Wdr78	0.887642	1.14093
Eif2ak4	1.37288	1.14086
Fdx1l	1.19691	1.14086
Klhl22	1.18864	1.14055
Phlpp2	0.965248	1.1405
Fam160a2	2.11423	1.14023
Mlh1	0.980034	1.14009
Slc25a16	1.22389	1.13991
2610021A01Rik	1.25374	1.13964
Bckdk	1.05962	1.13953
Bhmt2	1.18042	1.13943
Rcbtb1	1.01181	1.13929
1810055G02Rik	1.08731	1.13926
Ube2h	1.07617	1.13919
Cep131	1.17462	1.1387
Mtmr1	1.02707	1.13843
Slc26a11	1.1202	1.13786
Entpd5	1.22799	1.13763
Slain2	0.98919	1.13685
Uchl5	1.13563	1.13643
Atp5o	1.15272	1.13584
Cdc42ep2	0.845512	1.13571
Tmem110	1.00733	1.13562
Fh1	0.976481	1.13531
Trak2	1.23126	1.13525
Ipo13	1.19464	1.13505
Cyp2j5	1.14096	1.13477
Sec22b	1.55106	1.13442
Atxn3	0.956418	1.13438
Mfsd4b3	1.1151	1.13421
Gorasp2	1.02402	1.13402
Emd	1.27094	1.13401
Xrcc6bp1	0.998444	1.13364
C430014B12Rik	1.41035	1.13359
Cops7a	0.959288	1.13326
Ext2	1.2252	1.13322
Dcaf8	1.21542	1.13318
Ubap1	1.10783	1.13291
Adgra3	1.09843	1.13271
Snx16	1.05768	1.13266
Agfg2	0.974849	1.13222
Pigm	1.11298	1.13165
Fnta	1.1354	1.13156
Dclre1c	0.938425	1.13154
Ube2q1	1.17477	1.13152
Fam179b	0.929135	1.13141
Stt3a	1.06461	1.13127
Itpk1	1.15073	1.13123
Dnmbp	1.07846	1.13092
Fbxw11	0.962959	1.13037
1110034G24Rik	1.0224	1.13033
Harbi1	1.07427	1.13007
Rars2	1.14981	1.12993
Gm40190	1.31959	1.12993
Usp38	1.0068	1.12987
Fam168a	1.16633	1.12962
Wwtr1	1.11101	1.12913
Usmg5	0.976271	1.12867
Pdap1	1.02405	1.12865
Capn15	1.09479	1.12814
Gm20753	0.877767	1.12803
Dnajb4	0.928147	1.12772
Naa35	1.0161	1.12764
Mief1	1.13271	1.12755
Wasf2	1.15064	1.12734
Vps37a	1.05191	1.12651
Upf1	1.09887	1.12648
2310022B05Rik	0.859614	1.12644
Papd4	1.06536	1.12633
Dpf2	1.02798	1.12611
Tnks1bp1	1.09934	1.12577
Anks4b	1.00653	1.12553
Rps15a	1.14895	1.12515
[truncated: 7,345 more rows]

## Sheet: Fig.2.d
id	old_log	young_log
CTD-2201I18.1	4.28171	4.62423
RPL31	4.1693	4.28564
PRG4	3.60765	3.78524
RPL38	3.68799	3.78431
TPT1	3.6668	3.73878
VIM	3.76619	3.73656
B2M	3.51677	3.65449
RPL35A	3.5126	3.64271
RPS5	3.44796	3.57838
VIM-AS1	3.5627	3.54611
N4BP2L2	3.42449	3.4864
RPS20	3.44047	3.47958
SYF2	3.36463	3.42263
FGF7	3.58279	3.39924
TNMD	2.80003	3.30771
RPS23	3.12005	3.27571
MMP3	3.752	3.14341
LDHA	3.01292	3.13648
RBM3	3.00809	3.07981
NACA	3.00372	3.06967
RPS24	2.84708	3.04385
COL3A1	2.00945	3.03872
CALR	2.71248	3.03643
DNM3OS	2.80044	3.0303
CYBRD1	3.11113	3.02653
GIGYF2	2.84311	3.02243
SAP18	2.98155	3.01463
PRELP	2.97109	3.00507
ANTXR1	2.52401	2.99902
ZFAS1	2.97525	2.99012
CAV1	2.87887	2.97278
RPL13	2.90385	2.96895
PRDX1	2.74005	2.9619
ANGPTL7	2.93892	2.96047
USP53	2.74523	2.95809
PLS3	2.74492	2.94535
NNMT	2.99423	2.94362
MCL1	2.86735	2.94362
HSP90B1	2.69179	2.93235
REXO2	2.78104	2.92402
RPS19	2.79879	2.91829
ANXA1	2.68502	2.91182
COX4I1	2.71567	2.89708
SLC39A9	2.6721	2.8957
RPL34	2.73846	2.87981
SERF2-C15ORF63	2.51162	2.86761
LINC01578	2.8984	2.86362
BHLHE41	2.50813	2.85141
RPL5	2.79989	2.84479
VAMP3	2.68681	2.83059
UQCRC2	2.70053	2.82151
LRP1	2.76597	2.81839
TGOLN2	2.78333	2.80669
MYL12A	2.61151	2.80072
GPX3	3.14151	2.79309
LOC105377102	2.69618	2.78122
RPL24	2.72819	2.77415
PCDHGC3	2.64816	2.77415
APLP2	2.69179	2.75948
TMCO1	2.62469	2.75797
PARK7	2.44747	2.75032
NT5E	2.89752	2.74722
ZEB1	2.62778	2.736
HNRNPDL	2.69355	2.733
FN1	2.49415	2.73159
PRRX1	2.41564	2.73159
RPL26	2.57449	2.72099
MYL12B	2.46	2.71933
METAP2	2.56585	2.69592
STAG2	2.54555	2.69219
EIF3L	2.62593	2.6882
PLXDC2	2.48544	2.68034
COL14A1	2.05077	2.67233
NGRN	2.50596	2.66511
LAMTOR4	2.42716	2.66323
LOX	2.48544	2.65466
RPS9	2.49776	2.65176
ARRDC3	2.48029	2.64296
IFI44	2.49276	2.63699
PPIB	2.28511	2.63649
RPS3	2.55991	2.62506
CAPZA2	2.42455	2.62428
XRCC6	2.59062	2.62402
ARRDC3-AS1	2.45818	2.62351
HSP90AB1	2.54158	2.62066
MAF	2.40993	2.61935
RPL28	2.32428	2.61857
IFI16	2.53275	2.61595
C11orf58	2.50813	2.60124
RBM34	2.44185	2.59906
EIF4A2	2.46805	2.59715
RPS3A	2.54728	2.59577
IQGAP1	2.51561	2.59439
ARL14EPL	2.51878	2.59023
BHLHE40	2.12775	2.5832
HSBP1	2.2465	2.57634
RPL17-C18orf32	2.47828	2.57403
NSA2	2.38739	2.57229
CALD1	2.41564	2.57142
RAB23	2.24005	2.56937
DYNC1I2	2.4368	2.56644
COL1A2	2.3969	2.56644
DSTN	2.59682	2.56378
PSMC3	2.39058	2.5611
PPP1CB	2.72477	2.55931
SUPT4H1	2.39129	2.55841
MGST3	2.37328	2.55841
IMPDH2	2.36549	2.55479
GPX8	2.24353	2.55479
ADH5	2.63789	2.55358
BTF3	2.5227	2.55358
MMP2	2.19424	2.55328
DCN	2.45667	2.55297
AKR1C1	2.09968	2.55145
LRRC75A-AS1	2.31133	2.54808
CDKN1B	2.48373	2.54747
PSMA4	2.29842	2.54716
RWDD1	2.32593	2.54127
NFE2L1	2.58478	2.53908
OS9	2.40415	2.53498
LINC01089	2.51957	2.53434
PCF11	2.65629	2.53339
CD9	2.42619	2.5302
SBDSP1	2.57449	2.52407
CTSL	2.35334	2.52407
CALM1	2.30449	2.52375
ASPN	2.32797	2.52212
KLF9	2.49136	2.51983
RPS4Y1	1.98498	2.51884
MRPS18C	2.4603	2.5172
SEC62	2.43361	2.51654
SNRPB2	2.41497	2.51388
KIAA0391	2.22737	2.51155
CAV2	2.41128	2.50311
PTMA	2.32263	2.49658
NSRP1	2.29048	2.49485
SFPQ	2.4894	2.49031
GPNMB	2.25042	2.49031
SH3BGRL	2.35908	2.48572
SOD1	2.48202	2.48466
CFH	2.59704	2.47056
ARL6IP5	2.23249	2.46835
RPS29	2.30449	2.46687
NBR1	2.36698	2.46464
TMED2	2.41061	2.46352
TGFBR2	2.29579	2.4609
CARMN	2.45879	2.45939
NDUFS4	2.32634	2.45561
SPARCL1	2.02531	2.45408
U2SURP	2.36996	2.45255
FXR1	2.32552	2.45102
LMAN2	2.36773	2.44948
RAB11A	2.28012	2.44909
GBP2	2.59748	2.44716
GNL3	2.2971	2.4456
UBA52	2.32346	2.44483
PRMT2	2.4014	2.43973
EMC2	2.31175	2.43894
UGP2	2.48657	2.43815
RECQL	2.17898	2.43696
BCL6	2.56348	2.43497
DERL2	2.29181	2.43257
MBNL2	2.30016	2.43217
SLTM	2.35526	2.42854
NOL7	2.38775	2.42488
CHMP5	2.37365	2.42201
PLK2	2.33325	2.41622
C16orf72	2.31723	2.41372
CTNNA1	2.29579	2.40782
PDHB	2.25042	2.40782
OSTC	2.06967	2.40697
MRPL43	2.2284	2.40483
ATP5C1	2.13418	2.40483
PSMB7	2.28466	2.40441
CANX	2.22011	2.40398
NOV	1.67761	2.40398
IFIT1	2.21801	2.40312
ITM2B	2.38274	2.40183
YIPF5	2.24699	2.39576
TM9SF2	2.23147	2.39489
FAM204A	2.32098	2.39401
ARL2BP	2.2014	2.39138
CPED1	2.35025	2.38694
SLC25A3	2.3934	2.3865
LSM3	2.17667	2.38516
RSL1D1	2.34203	2.38471
DDX3Y	1.90956	2.38471
LAMA2	2.50678	2.38426
ENY2	2.22272	2.38292
PPHLN1	2.30363	2.38066
ANXA5	2.11327	2.38066
ISCU	2.35064	2.38021
SLK	2.28556	2.37976
PHF3	2.2737	2.37885
C14orf166	2.18355	2.37885
UNC50	2.3189	2.37612
MYL9	2.27784	2.37612
MBNL1	2.31133	2.37337
FYTTD1	2.18184	2.36782
CLEC3B	2.07041	2.36782
STRN3	2.34518	2.36361
DDX3X	2.33925	2.36361
ITFG1	2.22376	2.36361
C11orf71	2.41229	2.35984
COMP	2.25237	2.35936
PSMA3	2.20575	2.35841
ACTR3	2.1329	2.35793
RAN	2.13988	2.35698
RBMS3	2.26764	2.35507
TPM2	2.24105	2.35315
LYZ	1.86213	2.35315
AP3S1	2.23955	2.35218
LOC729970	2.34124	2.34928
MRPS21	2.20575	2.34879
SON	2.22376	2.34488
TIMP3	2.36135	2.34094
SRSF3	2.29667	2.33846
ANO6	2.31133	2.33746
LNPK	2.12057	2.33546
TUG1	2.30406	2.33496
ATRAID	2.32675	2.33445
SKIV2L2	2.18977	2.33445
SSFA2	2.20194	2.33395
FGD5-AS1	2.35257	2.33092
EEF1A1	2.37658	2.32838
PDCD5	2.2079	2.32736
MAGED2	2.32552	2.32582
MAP4K4	2.10517	2.32582
ERBIN	2.1959	2.32325
ZC3H11A	2.2052	2.32274
SBDS	2.44871	2.32118
COX7B	2.10585	2.32118
AAMP	2.33486	2.32067
PTEN	2.18808	2.32067
COL6A1	1.92117	2.32015
PLN	2.45393	2.31597
SARS	2.3006	2.31439
IGFBP7-AS1	1.94547	2.31439
CASC3	2.24993	2.31122
WASHC3	2.23045	2.31122
CTNND1	2.11059	2.31122
DNAJC10	2.1284	2.31016
COL6A2	1.92324	2.30803
TUBB6	2.16197	2.30266
MBNL1-AS1	2.24993	2.29831
ATP6V1G1	2.28556	2.29391
RAB1B	2.13033	2.29391
YPEL5	2.29667	2.29226
CLTC	2.09202	2.2917
BLOC1S1-RDH5	2.10924	2.28836
PCBP2	2.23401	2.28668
INSIG1	2.20249	2.28556
EMP1	2.1038	2.28443
POLR2B	2.18184	2.28387
ERGIC3	2.20085	2.2833
GABARAPL2	2.09412	2.28217
SELENOP	2.16316	2.2816
ATP5G2	2.16137	2.27818
CIRBP	2.37328	2.27589
ACTN4	2.20085	2.27589
SRRM1	2.25042	2.27358
LINC00667	2.24502	2.27358
RPS15A	2.10517	2.2701
NIFK-AS1	2.20412	2.26834
NME2	2.05994	2.26717
CHD2	2.2052	2.26541
SNRNP70	2.16197	2.26541
FRA10AC1	2.21059	2.26482
HNRNPK	2.17143	2.26304
EIF3M	2.08207	2.26304
PSMC6	2.03262	2.26245
TMEM126B	2.04376	2.25768
NDUFV2	2.10992	2.25648
LINC00641	2.38917	2.25588
GIMAP5	1.90526	2.25467
ILK	2.06744	2.25285
ZFAND5	2.26951	2.25103
EIF4E2	2.03262	2.25103
ATP5B	2.0607	2.25042
BCAP29	2.16376	2.24981
DIS3	2.30792	2.2492
ERLEC1	2.18639	2.24736
C21orf91-OT1	2.06145	2.24551
PPCS	2.15897	2.2449
CCDC80	1.62531	2.24428
LOC105375166	2.1284	2.24304
MEOX2	2.02694	2.24304
SRFBP1	2.0835	2.24055
SNRPC	2.18808	2.23992
STRAP	2.06595	2.23992
ATM	2.22427	2.23805
HDGF	2.10653	2.23742
MVP	2.04844	2.23742
POLR2G	2.02366	2.23742
ATP5L	2.03181	2.23679
WTAP	2.21748	2.23553
CBX3	2.16673	2.2349
COPS4	2.06819	2.23426
RBM8A	2.15715	2.23363
RARS	2.07188	2.233
WAC	2.08279	2.23236
TACC1	2.13862	2.23109
PALMD	1.88081	2.23109
MAGI2-AS3	2.37107	2.22981
TPM1	2.19645	2.22981
TRAM1	2.1038	2.22917
BHLHE40-AS1	1.68305	2.22853
TTC14	2.2079	2.2266
RAB2A	2.08636	2.22596
OSBPL9	2.27231	2.22466
MTDH	2.14799	2.22401
KCNRG	1.89982	2.22272
AQP1	1.89432	2.22272
CTNNB1	2.1529	2.22011
VTA1	2.03019	2.21748
MDH2	2.0187	2.21617
SRSF1	2.08636	2.21551
SDC2	1.97772	2.21551
DKK3	2.35984	2.21484
MEOX1	1.92737	2.21484
GSTK1	2.03663	2.21418
RBL2	2.23147	2.21219
C1R	2.27738	2.21152
COL8A1	2.00775	2.21152
CASC4	2.02531	2.21085
MEDAG	2.32181	2.21018
MYLIP	2.14364	2.21018
VCAN	2.06446	2.21018
METTL7A	2.2572	2.20952
IK	2.07846	2.2075
CSNK1A1	2.10037	2.20683
TOR1AIP1	2.14613	2.20615
ACP1	2.08636	2.20615
UTRN	2.24993	2.20548
IFI44L	2.06819	2.20548
HSPE1-MOB4	1.98588	2.20412
ADH1B	2.28556	2.20344
PFDN4	2.16495	2.20276
CCT7	1.97589	2.20276
HSPB2-C11orf52	2.197	2.20208
TRIB2	1.92531	2.20208
RAB3GAP1	2.13481	2.2014
MAN1A2	2.07846	2.2014
PNKD	2.06521	2.20071
AP2M1	1.85974	2.20003
MSL1	1.9722	2.19934
PRPF4	2.13354	2.19728
PLSCR4	2.29092	2.19521
SERPING1	2.21005	2.19521
MFN1	1.99564	2.19521
OGT	2.07262	2.19243
CCDC14	2.2014	2.19173
RTFDC1	2.16909	2.18893
ANXA2	1.87506	2.18752
RAB21	2.14051	2.18611
HNRNPU	2.06145	2.18611
PSMC2	2.02531	2.18611
CCNL1	2.17551	2.1854
GABPA	2.01953	2.18469
SUB1	1.92117	2.18469
TIPARP	1.74507	2.18469
KDELR3	1.38739	2.18469
CACYBP	2.02776	2.18398
CTBP1-AS	1.99913	2.18398
TMEM50A	1.97405	2.18398
ZNF397	2.13481	2.18327
RSU1	2.01115	2.18184
GOSR1	2.18355	2.18113
RAB8A	2.03503	2.18041
SEC61B	1.88874	2.18041
LOC100128494	2.18013	2.17898
CDV3	2.18184	2.17826
PDE7B	1.95617	2.17681
RAP1B	2.11727	2.17609
COL4A2	1.80482	2.17609
DDOST	1.97405	2.17537
GATAD1	2.17377	2.17464
ZMAT2	2.02449	2.17319
LSM14A	2.00346	2.17246
PSMB5	1.94052	2.17173
DCTN6	2.08207	2.17099
THBS1	2.02938	2.17099
C1S	2.21748	2.17026
KLHDC3	1.94939	2.16953
XRCC5	2.18127	2.16879
FIS1	1.97128	2.16879
HTRA1	1.91062	2.16879
GLT8D1	2.05538	2.16806
SNRK-AS1	2.02776	2.16806
CAPZA1	1.91593	2.16658
PER3	2.00689	2.16584
LAMC1	2.13162	2.1651
OCIAD1	2.1807	2.16435
USP15	2.11926	2.16435
CDKN2C	1.92221	2.16361
RNF20	2.07115	2.16286
NDUFB8	2.08778	2.16212
PRKCSH	2.08493	2.16137
UFM1	2.05154	2.16062
CD55	2.05154	2.15761
GALNT15	2.22272	2.15609
HDLBP	2.00432	2.15609
DHX9	2.05154	2.15458
C1orf21	2.12646	2.15381
HSPA5	1.79796	2.15305
NANS	1.82737	2.15076
ABHD2	2.09482	2.14768
TMEM256-PLSCR3	2.00173	2.14768
RPL14	2.27231	2.1469
SAP30BP	2.00173	2.1469
COG6	1.98227	2.14535
ERVK3-1	1.95036	2.14535
CLTA	2.0026	2.1438
RBBP6	2.17782	2.14301
QARS	1.9345	2.14301
ITCH	2.03262	2.14145
MAN1B1	2.03262	2.14145
AES	2.06221	2.13751
SLIRP	2.0607	2.13672
SLC25A27	2.23905	2.13434
PLA2G4A	1.7767	2.13434
PCNP	2.18013	2.13354
NDEL1	2.12385	2.13354
SYAP1	2.1232	2.13274
FAM32A	2.02938	2.13274
POLR1D	2.07188	2.13194
ARPP19	1.93752	2.13194
CREBL2	2.02119	2.13114
KLF6	2.00432	2.13114
GTF2A1	2.00346	2.1271
ZNF207	1.97589	2.1271
OTUB1	1.9284	2.12548
ZNF189	2.03902	2.12385
PSMB3	1.96095	2.12303
NDUFS5	1.9284	2.12303
STEAP1	2.01703	2.12222
GSTO1	1.94939	2.12222
PRCD	2.04766	2.1214
ITGB1BP1	1.96567	2.12057
RBM4	1.94547	2.12057
CAP1	1.97772	2.11893
KHDRBS1	2.05461	2.1181
RAB12	2.06446	2.11727
MOB4	1.93551	2.11727
BZW1	1.98408	2.11561
SERPINI1	1.43775	2.11561
DYNC2LI1	2.03181	2.11394
CD46	2.08135	2.11143
KPNB1	1.92531	2.11059
QKI	2.04532	2.10975
RPAIN	2.00173	2.1089
SAP30	2.13672	2.10806
ACKR3	2.11461	2.10806
GLS	2.02202	2.10806
FHL5	2.17085	2.10721
DPY30	1.92737	2.10721
LUC7L3	2.031	2.10636
ALKBH2	2.14551	2.10551
ABCA5	2.25334	2.10466
PRPF38A	2.02036	2.10466
PICALM	1.96942	2.10466
GUK1	1.94349	2.10466
ARHGEF12	2.03342	2.1038
PAPD4	2.1232	2.10295
BRK1	2.04532	2.10209
POLK	1.98046	2.10209
A2M	1.91698	2.09951
AKR1A1	1.71433	2.09951
SSR2	1.87852	2.09864
CLEC2D	2.13162	2.09691
INO80B-WBP1	2.06221	2.09691
FAHD1	1.95999	2.09342
SEC22B	2.08135	2.09255
NDUFS6	1.91487	2.09255
PABPN1	1.99739	2.09167
GPSM2	1.8169	2.09167
CTSS	1.91169	2.08991
DUSP6	1.83885	2.08991
CYBB	1.56585	2.08991
CD44	2.0461	2.08902
RNF13	2.0026	2.08902
YY1	2.0187	2.08814
SSBP1	2.0892	2.08725
UTY	1.79379	2.08725
USPL1	2.10106	2.08636
CCDC59	2.0667	2.08547
VPS45	1.91908	2.08547
TGFB2	1.72591	2.08458
PGK1	2.02857	2.08368
COMMD3-BMI1	1.9284	2.08368
BAG2	1.83123	2.08368
AIMP1	2.01199	2.08279
FXYD5	1.94645	2.08189
GALNT1	1.8537	2.08189
NDUFA12	1.9722	2.08099
WASHC4	1.93651	2.08099
CREBRF	2.02036	2.07918
WDR70	1.97589	2.07918
RNASEK-C17orf49	1.94939	2.07918
BACE2	1.86332	2.07918
CDC42	1.83632	2.07737
DDX41	2.05308	2.07646
ATP6V0E1	1.96473	2.07646
PCDH18	1.9619	2.07646
VPS13B	1.99388	2.07463
PRPF6	2.05843	2.07372
CMPK1	2.00604	2.0728
NDUFB4	1.9345	2.0728
RAB5A	1.83506	2.0728
GLUL	2.01787	2.07188
ASNSD1	1.89763	2.07188
CPE	1.71096	2.07096
ADD1	1.89873	2.07004
CAST	2.15351	2.06911
YWHAH	2.01199	2.06819
ZNF271P	1.78104	2.06726
SNRPF	1.99651	2.06446
ASCC1	1.93551	2.06352
SLC4A1AP	1.96755	2.06258
RBM5	2.01115	2.05881
ARF1	1.85974	2.05881
ATP8B2	1.95328	2.05786
RPP30	1.98227	2.0569
SVBP	1.902	2.0569
GLIPR1	1.78958	2.0569
TARS	1.78247	2.0569
PIK3R1	1.95231	2.05595
CCDC28A	1.8739	2.05595
EIF3K	1.92324	2.055
EPC2	2.16316	2.05404
HBP1	2.01953	2.05404
DTWD1	2.01368	2.05404
PSMA5	1.86806	2.05404
SNX7	2.02449	2.05308
UBA2	1.97405	2.05308
PSMD8	1.92531	2.05308
RABGGTB	1.87967	2.05115
KTN1	1.99739	2.05019
NCOA4	1.87737	2.04922
VCAM1	2.13609	2.04825
PITHD1	2.04454	2.04825
CNIH4	1.8704	2.04825
CTDSPL2	1.98137	2.04727
ATP5F1	1.89432	2.04336
GHITM	2.03262	2.04238
ZNHIT1	1.81023	2.04238
TBRG1	2.02366	2.0404
GMPR2	1.94743	2.0404
EIF3I	1.93551	2.03842
FMNL2	1.92324	2.03842
HNRNPH3	1.90741	2.03743
COX6B1	1.82866	2.03743
CCNG1	1.89873	2.03643
SRSF6	1.87737	2.03543
ZNF559	1.76343	2.03543
FAP	0.832509	2.03543
CNOT2	1.88762	2.03242
EIF4A1	1.83378	2.03242
EXOC4	1.94052	2.03141
ACTR2	1.8537	2.03141
SNX33	1.93349	2.0304
HNRNPH2	1.8537	2.0304
ABCF3	1.89763	2.02938
LAMB2	1.82347	2.02735
LSM8	2.03262	2.02531
TBCB	2.01536	2.02531
WDR74	1.98318	2.02428
RBM15	1.91169	2.02325
PPM1L	1.79934	2.02325
DYNC1LI2	1.82866	2.02222
HNRNPH1	1.98318	2.02119
CCT6A	1.79099	2.02119
EIF4H	2.02202	2.02015
CYP20A1	1.86094	2.02015
CNPY2	1.83885	2.02015
RHOQ	2.07115	2.01912
COPB1	1.85854	2.01912
ORC4	1.91381	2.01808
FIP1L1	1.91062	2.01703
TFAM	1.85126	2.01703
IRF9	1.74194	2.01703
DDX21	1.80618	2.01599
CCNDBP1	2.00689	2.01494
CDO1	2.39794	2.01389
ZC3H6	2.13162	2.01389
KCNMA1	2.07188	2.01389
EMCN	1.48572	2.01284
SRPRA	1.94448	2.01178
FBXO38	1.95521	2.01072
CDC34	1.82995	2.01072
NDUFB9	1.91062	2.00753
DCAF6	1.86094	2.00753
EIF1AY	1.59329	2.00753
ORMDL1	1.96942	2.00647
TUBE1	1.91062	2.00647
IDH3B	1.80618	2.00647
FSTL1	2.0162	2.00432
PRPF4B	1.82995	2.00432
USP16	1.81558	2.00432
MFAP5	1.95617	2.00325
FDPS	1.79099	2.00325
YWHAB	1.7574	2.00325
SERTAD4	1.73878	2.00325
DCAF11	1.94645	2.00217
TM2D2	1.90417	2.00217
IFI27	1.69897	2.00217
SIK2	2	2.00108
SAP30L	1.95424	2.00108
DPP4	2.06145	2
SSB	1.95999	2
BUD31	1.94939	1.99891
LAP3	1.70243	1.99891
UFL1	1.91169	1.99782
TMEM135	1.90634	1.99673
RND3	1.88423	1.99673
OTUD6B	1.85612	1.99673
DCAF8	1.97497	1.99564
FCF1	1.91275	1.99454
MYNN	1.88423	1.99454
ING3	1.85003	1.99233
TES	1.82866	1.99233
LSM1	1.7839	1.99233
RAB18	1.75282	1.99233
PDCD2	1.98137	1.99123
DHRS3	1.87274	1.989
LMCD1	1.87506	1.98789
STEAP2	2.03342	1.98677
AHSA1	1.94349	1.98565
CMSS1	1.86213	1.98565
SNRPD3	1.85003	1.98565
RHOBTB3	2.03262	1.98453
STX10	1.7796	1.9834
MTX3	1.87737	1.98227
CLIC4	1.80209	1.98227
RBX1	1.7679	1.98227
G3BP1	1.88536	1.98114
CNOT8	2.01115	1.98
ALDH3A2	1.92012	1.97886
UBE2D2	1.96473	1.97772
BNIP3L	1.93349	1.97772
MAPK14	1.91698	1.97772
UBE2K	1.88649	1.97772
TXLNGY	1.48572	1.97772
SCAMP1	1.89542	1.97658
RCN2	1.72099	1.97658
CALCRL	1.64933	1.97658
LOC101929516	2.13735	1.97543
ABCE1	1.91275	1.97543
RAD23B	1.89982	1.97543
PPWD1	1.85491	1.97428
LAMA4	1.68842	1.97428
AKT3	1.92737	1.97313
FAM162A	1.8537	1.97313
MAPRE1	1.73719	1.97313
PSMD6-AS2	1.90741	1.97197
TBC1D23	1.88423	1.97197
P4HB	1.73719	1.97197
MED21	1.80346	1.97081
SPIN1	1.79379	1.97081
NDUFAF2	1.82347	1.96965
TRIM38	1.82217	1.96965
CAPRIN1	1.81558	1.96965
ZNF226	2.00346	1.96848
FAM114A1	1.72099	1.96848
NMD3	1.68124	1.96848
MRPL30	1.88195	1.96614
RASGRF2	1.64933	1.96497
DR1	1.62118	1.96261
RBM12B	2.01787	1.96142
METTL14	1.91487	1.96142
THYN1	1.92531	1.96023
PREPL	1.84386	1.96023
RAB8B	1.82478	1.96023
ATG101	1.7356	1.96023
ANAPC16	1.90741	1.95904
ETFRF1	1.82607	1.95785
FGFR1OP2	1.80889	1.95785
PKD2	1.89321	1.95665
BCCIP	1.82347	1.95665
DDX47	1.79379	1.95665
PCOLCE	1.61909	1.95665
ATF1	1.91169	1.95424
ZNF143	1.80072	1.95424
MAX	1.71933	1.95303
MYOC	1.9284	1.95182
NHLRC3	1.91487	1.95182
TM9SF1	1.80754	1.95182
ANGPTL2	1.7356	1.95182
COL4A2-AS1	1.64147	1.95182
SNAPC3	1.86094	1.95061
MRPS22	1.94151	1.94939
ZNHIT3	1.92117	1.94939
BUB3	1.83506	1.94817
NDUFA13	1.80482	1.94817
SCFD1	1.78533	1.94817
JKAMP	1.75891	1.94817
NT5C3B	1.93551	1.94694
FTO	1.85854	1.94694
METTL17	1.83885	1.94694
GGPS1	1.79099	1.94694
TLR4	1.95424	1.94448
SLC35B3	1.87967	1.94448
HNRNPC	2.1245	1.94325
IDS	1.93044	1.94325
HEBP2	1.90417	1.94325
ITGA10	1.90417	1.94325
LOC286059	1.75587	1.94325
NUCB2	1.5955	1.94325
KRIT1	1.90741	1.94201
PA2G4	1.89542	1.94201
CLEC2B	1.53403	1.94201
CRISPLD1	1.02531	1.94201
NOP53	2.00945	1.94077
AAAS	2.00604	1.94077
NDUFV1	1.92737	1.94077
MRPL39	1.902	1.94077
HSD17B4	1.87157	1.94077
JAK2	2.07188	1.93952
CYP4V2	2.04766	1.93952
MFGE8	2.01703	1.93952
BCAS2	1.92737	1.93952
TRIM13	1.79796	1.93952
SF3A3	1.88195	1.93827
FAF2	1.87622	1.93827
STT3B	1.83885	1.93827
TMEM14A	1.79239	1.93827
PSMD6	1.86688	1.93702
KLHL20	1.85126	1.93702
MDH1	1.66839	1.93702
CRELD2	1.57978	1.93702
PSMD5-AS1	2.00604	1.93576
MDM2	1.88649	1.93576
SAFB	1.82607	1.93576
PCMT1	1.75891	1.93576
GNL3L	1.72428	1.93576
DMTF1	1.78533	1.9345
PPP6R3	1.80346	1.93323
PAFAH1B2	1.75128	1.93323
MRPS18B	1.88649	1.93197
ZNF577	1.83759	1.93197
CDC123	1.77815	1.93197
GABPB1	2.15655	1.93069
LARP7	1.9722	1.92942
GORASP2	1.80482	1.92942
PPFIBP1	1.68664	1.92942
TTC32	2.11528	1.92814
OTUD6B-AS1	1.89982	1.92814
MIR548AA1	1.70243	1.92814
DNAJC3	1.79518	1.92686
EMC4	1.84634	1.92557
BLOC1S6	1.8451	1.92557
NUBP1	1.84011	1.92557
BCL7C	1.7356	1.92557
UQCRC1	1.68842	1.92557
HIF1A	1.46835	1.92557
EXOSC9	1.83251	1.92428
IRF2BP2	1.66464	1.92428
MMADHC	1.8488	1.92298
CTTN	1.81558	1.92038
SPRED1	1.87737	1.91908
WNK1	1.83885	1.91908
RPF2	1.72916	1.91908
SNAP23	1.78817	1.91777
GNAI3	1.72754	1.91645
SWAP70	1.87157	1.91514
PPIH	1.83632	1.91514
PRRC2C	1.80209	1.91514
PEA15	1.68664	1.91514
RPSA	1.83759	1.91381
TRIM22	1.77232	1.91381
PSMD9	1.61066	1.91381
DRAM2	1.8451	1.91249
PCYOX1	1.82478	1.91249
PRPF31	1.81425	1.91249
ABCA6	2.03181	1.91116
ACADM	1.76193	1.91116
ALKBH5	1.73878	1.91116
PGRMC1	2.01368	1.90982
EBF3	1.76042	1.90982
DNAJA1	1.6721	1.90982
HERC4	1.87737	1.90849
GOLGA7	1.82995	1.90849
XRN2	1.77232	1.90849
PMM2	1.72754	1.90849
NMNAT1	1.68485	1.90849
LOC101928404	1.52375	1.90849
DHX40	1.88874	1.9058
ABI3BP	1.65321	1.9058
DAZAP2	1.85854	1.90445
VPS51	1.81425	1.90445
ARID4B	1.80072	1.90445
IVNS1ABP	1.44091	1.90445
TMEM106B	1.91487	1.90173
ECH1	1.82217	1.90173
CTSZ	1.81023	1.90173
CIAO1	1.74974	1.90173
ELMOD2	1.74507	1.90173
OAF	1.59106	1.90173
CCNC	1.89432	1.90037
DPCD	1.78104	1.90037
RBM7	1.77379	1.90037
PRPF3	1.93349	1.899
AP4S1	1.87852	1.899
RBM22	1.87506	1.899
MTR	1.8488	1.899
XIAP	1.81823	1.899
DOCK4-AS1	1.61278	1.899
LYPLAL1	1.83506	1.89763
PTPN12	1.81823	1.89763
MBD5	1.84136	1.89625
ZCCHC7	1.82866	1.89625
DCP2	1.77232	1.89625
UBE2R2	1.734	1.89625
BMP5	1.93247	1.89487
GOLGA4	1.85003	1.89487
DCTN2	1.75587	1.89487
EFEMP2	1.66276	1.89487
TDP2	2.00087	1.89348
TMED9	1.69373	1.89348
ARL5A	1.67761	1.89348
NAA10	1.57519	1.89348
MICAL1	1.92117	1.89209
C2orf27A	1.85003	1.89209
NDFIP1	1.81425	1.89209
EGLN1	1.50515	1.89209
ZNF302	1.902	1.8907
MIR4458HG	1.86806	1.8907
TSC22D1	1.84386	1.8907
PQBP1	1.68664	1.8907
ARFGAP2	1.93349	1.8893
TTC17	1.83251	1.8893
STX5	1.70757	1.8893
MRPS9	1.85248	1.8879
ATP1A1	1.80618	1.8879
LBH	1.76343	1.8879
ATP2A2	1.70415	1.8879
WSB1	2.03902	1.88649
ZDHHC6	1.87157	1.88649
PNN	1.81954	1.88649
C1orf43	1.79518	1.88649
MPHOSPH10	1.7839	1.88649
DCAF16	1.96473	1.88508
PPP2R1B	1.94151	1.88508
WDR43	1.85733	1.88508
ILF2	1.61066	1.88508
ZNF75D	1.93044	1.88366
WISP2	1.90309	1.88366
PDGFRA	1.94841	1.88224
FAM111A	1.89432	1.88224
PRMT5	1.78533	1.88224
NGDN	1.72099	1.88224
BFAR	1.67761	1.88224
SPIN3	1.82086	1.88081
EIF4EBP2	2.01536	1.87938
MEF2A	1.82478	1.87938
THBS2	1.94645	1.87795
PPP2R2D	1.85003	1.87795
FAM8A1	1.84261	1.87795
ALKBH3-AS1	1.83759	1.87795
C11orf57	1.80072	1.87795
CEPT1	1.6721	1.87795
CRABP2	0.579784	1.87795
PCM1	1.92737	1.87651
DOPEY1	1.8537	1.87651
EIF2S1	1.79934	1.87651
ARID5A	1.65321	1.87651
CEP95	2.0086	1.87506
ALG13	1.79099	1.87506
CALU	1.52375	1.87506
CDK2AP1	1.35025	1.87506
MGAT1	1.73719	1.87361
CTSF	1.5955	1.87361
SCD	1.4216	1.87361
PDK4	2.15168	1.87216
PRPF8	1.83632	1.87216
SLC1A4	1.81158	1.87216
NAGK	1.64738	1.87216
GOLT1B	1.65514	1.8707
COPS8	1.95424	1.86923
IGFBP4	1.77232	1.86923
KIAA0586	1.77085	1.86923
LUC7L	1.72099	1.86923
ACOT13	1.65514	1.86923
FMO2	2.15168	1.86776
LETMD1	1.91381	1.86776
FNDC1	1.61066	1.86776
NOP58	1.88762	1.86629
THRAP3	1.82086	1.86629
BSDC1	1.81823	1.86629
TMX1	1.79657	1.86629
TTC1	1.63347	1.86629
SAMD4A	1.9619	1.86481
CEP126	1.89432	1.86481
YBX1	1.86332	1.86332
TAX1BP1	1.79657	1.86332
CLU	1.91275	1.86183
RNF40	1.76193	1.86183
EFCAB2	1.72754	1.86034
FAT4	1.6149	1.86034
MRPS23	1.73078	1.85884
ECM2	1.66087	1.85884
ZNF638	1.85612	1.85733
LMOD1	1.83885	1.85733
SMARCA5	1.83123	1.85733
MOCS2	1.5611	1.85733
ZNF460	1.72428	1.85582
PPP3CC	1.87622	1.85431
MLH1	1.7839	1.85431
ZDHHC17	1.7679	1.85431
MRE11	1.69897	1.85431
MRPS11	1.64147	1.85431
COL5A2	1.50786	1.85431
MIR99AHG	1.49136	1.85431
CRTAP	1.8488	1.85278
TSR1	1.7796	1.85278
JAM3	1.76042	1.85278
IL13RA1	1.74974	1.85278
SIKE1	1.73239	1.85278
MRPL20	1.71767	1.85278
ORC3	1.93551	1.85126
RBBP7	1.86806	1.85126
FBLN1	1.83759	1.85126
RPE	1.78817	1.85126
KBTBD4	1.74036	1.85126
E2F4	1.71433	1.85126
ATP5J	1.70927	1.85126
LAMTOR3	1.63347	1.85126
NFX1	1.87622	1.84973
SMIM19	1.80072	1.84973
EIF2S3	1.75587	1.84973
PAFAH1B1	1.71933	1.84973
CFLAR	1.71265	1.84973
GPR34	1.58659	1.84973
UAP1	2.01199	1.84819
NUBPL	1.80889	1.84819
ELP2	1.74819	1.84819
NCSTN	1.87737	1.84665
MCEE	1.84386	1.84665
PRDX6	1.81158	1.84665
SS18	1.7796	1.84665
TERF2IP	1.7796	1.84665
CALM3	1.63347	1.84665
ASAH1	1.58433	1.84665
SERPINE1	0.869232	1.84665
FKBP8	2.10857	1.8451
ACAT1	1.82347	1.8451
PLPP1	1.76193	1.8451
LINC00278	1.36549	1.8451
C1orf123	1.75891	1.84354
DDX46	1.65321	1.84354
FMOD	1.61278	1.84354
DNM1L	1.52892	1.84354
CNPY4	1.61066	1.84198
ZFYVE16	1.56348	1.84198
PTPN1	1.89653	1.84042
EMP3	1.85003	1.84042
WWC2-AS1	1.76193	1.84042
STK11	1.63144	1.84042
AP2B1	1.70586	1.83885
DESI2	1.5611	1.83885
MARS	1.44404	1.83885
PCOLCE-AS1	1.33846	1.83885
CALCOCO2	1.89209	1.83727
MNAT1	1.81823	1.83727
ATXN7L3	1.7356	1.83727
PHF14	1.64542	1.83727
MAGOHB	1.90741	1.83569
NELFB	1.72916	1.83569
IFI35	1.53656	1.83569
DDB2	1.74507	1.8341
CPSF6	1.87157	1.83251
FBXO9	1.77525	1.83251
C9orf64	1.73078	1.83251
ARL8B	1.67578	1.83251
STT3A	1.60638	1.83251
CLINT1	1.78104	1.83091
KMT2E	1.77232	1.83091
PLAC9	1.716	1.83091
ARPC2	1.59988	1.83091
GABARAPL1	1.97405	1.8293
TPP2	1.82217	1.8293
NOP14-AS1	1.81954	1.8293
SLF2	1.81558	1.8293
CAND1	1.79518	1.8293
SCAF8	1.79099	1.8293
SNX19	1.67394	1.8293
GTF2H5	1.63949	1.8293
VDAC1	1.58433	1.8293
MTURN	1.93146	1.82769
ARFIP2	1.81558	1.82769
C2orf49	1.81291	1.82769
PTS	1.81291	1.82769
PMPCB	1.7839	1.82769
NONO	1.72591	1.82769
UBE2B	1.72099	1.82769
TADA3	1.69548	1.82769
POLR1E	1.67394	1.82769
FLJ44635	1.58206	1.82769
ZBTB16	2.00945	1.82607
ZCCHC17	1.8451	1.82607
NCOA3	1.7796	1.82607
CUX1	1.73719	1.82607
BRIX1	1.72263	1.82607
SSPN	1.71265	1.82607
OPTN	1.69723	1.82607
HCFC2	1.65514	1.82607
EIF6	1.62531	1.82607
EIF5A	1.47712	1.82607
OXA1L	1.72428	1.82445
LOC101928008	1.67025	1.82445
POMP	1.61066	1.82445
TMEM242	1.46835	1.82445
BTG1	1.91381	1.82282
PRKRA	1.79379	1.82282
TRAPPC4	1.59106	1.82282
ABHD10	1.93044	1.82119
SMCHD1	1.81558	1.82119
RBP7	1.4624	1.82119
NFYB	1.84757	1.81954
VPS25	1.72428	1.81954
COL6A3	1.48001	1.81954
TNFAIP6	1.45939	1.81954
FBXO7	1.89982	1.8179
March_7	1.72916	1.8179
PRPF18	1.71767	1.8179
PLEKHA5	1.70927	1.8179
MSN	1.69373	1.8179
PIBF1	1.60423	1.8179
EPC1	1.57978	1.8179
SRSF4	1.78675	1.81624
MR1	1.7679	1.81624
MAMDC2	1.72099	1.81624
CDH5	1.5977	1.81624
SLC40A1	1.57054	1.81624
PCBP1-AS1	1.89653	1.81458
TBCA	1.95424	1.81291
CPNE3	1.70586	1.81291
RIF1	1.70415	1.81291
PDK3	1.5611	1.81291
YTHDC2	1.86923	1.81124
TRPC1	1.86213	1.81124
OSGEPL1	1.84011	1.81124
VAPA	1.77815	1.81124
STAG3L5P	1.76193	1.81124
ZNF146	1.72099	1.81124
KPNA6	1.68305	1.81124
CPSF7	1.63347	1.81124
MTIF3	1.57978	1.81124
ADAMTS9	1.54654	1.81124
AHSA2	1.84261	1.80956
DNAJB9	1.68664	1.80956
STX12	1.64542	1.80956
ENPP1	1.45025	1.80956
PER1	1.77085	1.80787
CPQ	1.72428	1.80787
CLPP	1.5955	1.80787
IGFBP7	1.49136	1.80787
JPX	1.9345	1.80618
MTMR14	1.80209	1.80618
OIP5-AS1	1.76042	1.80618
PTPRA	1.51322	1.80618
CCDC84	1.8704	1.80448
CD163	1.80209	1.80448
RSBN1L	1.79379	1.80448
MLLT6	1.73239	1.80448
GRWD1	1.72916	1.80448
PQLC3	1.72099	1.80448
FBXL14	1.64738	1.80277
ZMPSTE24	1.61278	1.80277
IL10RA	1.52114	1.80277
ADAMTS13	1.82347	1.80106
GSN	1.69548	1.80106
SLFN5	1.68664	1.80106
ACTR6	1.57749	1.80106
PTPRC	1.40824	1.80106
RNF7	1.72263	1.79934
LAS1L	1.71096	1.79934
AHRR	1.5955	1.79934
SPTBN1	1.5955	1.79934
NPM1	1.75587	1.79761
C12orf10	1.73078	1.79761
TRAPPC2L	1.66087	1.79761
OPA1-AS1	1.90741	1.79588
FAM26E	1.83885	1.79588
PSMD7	1.81425	1.79588
LAMP1	1.7007	1.79588
HIST1H2BD	1.52375	1.79588
STK38L	1.78533	1.79414
BIRC2	1.75282	1.79414
YWHAQ	1.67943	1.79414
C1QBP	1.75891	1.79239
CCT2	1.73719	1.79239
TSC2	1.53403	1.79239
MYCT1	1.26482	1.79239
C5orf51	1.66276	1.79064
SOAT1	1.617	1.79064
MKNK1	1.58883	1.79064
UST-AS1	1.78675	1.78888
AK3	1.74194	1.78888
CFAP36	1.69373	1.78888
HTATIP2	1.6721	1.78888
IRS1	1.63749	1.78888
LZIC	1.617	1.78888
ARPC1A	1.5563	1.78888
LOC401261	1.8739	1.78711
RCN3	1.66652	1.78711
GJA1	1.62941	1.78711
FAM50A	1.49969	1.78711
GSTM5	1.91698	1.78533
BIVM-ERCC5	1.79518	1.78533
STXBP3	1.72916	1.78533
EIF3J	1.716	1.78533
GAB1	1.52634	1.78533
MFSD1	1.43775	1.78533
LEMD3	1.79657	1.78355
FBXO28	1.78675	1.78355
POMZP3	1.68305	1.78355
SUGT1	1.60206	1.78355
SLC30A9	1.75891	1.78176
DMXL1	1.68305	1.78176
FKBP9	1.48287	1.78176
ZBED5	1.83378	1.77996
BICC1	1.75587	1.77996
ARHGAP5	1.71096	1.77996
NBPF10	1.69897	1.77996
PLEKHA3	1.66087	1.77996
FAM120A	1.64542	1.77996
RNF6	1.73878	1.77815
AEBP1	1.63749	1.77815
CHPT1	1.87274	1.77634
TSR2	1.75435	1.77634
FCGRT	1.74036	1.77634
PCDHGB4	1.69897	1.77634
2022-09-02	1.57749	1.77634
CEP112	1.56585	1.77634
NEMF	1.549	1.77634
DSEL	1.72916	1.77452
WDR35	1.62737	1.77452
MORF4L1	1.61909	1.77452
ANAPC4	1.5955	1.77452
CCDC50	1.57749	1.77452
RNASEH2B-AS1	1.55388	1.77452
KATNAL1	1.50243	1.77452
PNO1	1.44716	1.77452
SMAD2	1.7839	1.77269
L3MBTL2	1.63548	1.77269
MRPL52	1.5955	1.77269
THUMPD3	1.59329	1.77269
PSMC4	1.55388	1.77269
PPP2R2A	1.62737	1.77085
MZT2B	1.52892	1.77085
GIMAP7	1.36922	1.77085
FAM13A-AS1	1.85126	1.76901
GIGYF1	1.79934	1.76901
LOC283335	1.7679	1.76901
DYNC2H1	1.68842	1.76901
ILF3	1.67394	1.76901
C18orf8	1.65128	1.76901
BTN3A1	1.4624	1.76901
HECTD2-AS1	1.96567	1.76716
ATP6V0A1	1.75587	1.76716
DICER1	1.74819	1.76716
PRRC2B	1.67025	1.76716
INO80E	1.64738	1.76716
HAUS1	1.54158	1.76716
DLST	1.78958	1.7653
LSM6	1.67943	1.7653
ZNF644	1.63949	1.7653
PAPOLG	1.62737	1.7653
UMPS	1.52114	1.7653
VIT	1.86094	1.76343
KAT5	1.75128	1.76343
PHF5A	1.69897	1.76343
CDK2	1.57054	1.76343
C2orf68	1.5682	1.76343
SNX9	1.74663	1.76155
GPBP1	1.6721	1.76155
PRIM2	1.63749	1.76155
ELOB	1.63347	1.76155
COPG1	1.57519	1.76155
RCC1	1.92634	1.75967
POLR2F	1.62941	1.75967
MGST2	1.44716	1.75967
EPS8	1.81291	1.75778
FMR1	1.80072	1.75778
SLC43A3	1.71767	1.75778
SMAP2	1.68664	1.75778
COX20	1.65514	1.75778
IAH1	1.64345	1.75778
TMEM109	1.54654	1.75778
LOC101060091	1.45332	1.75778
TRIM28	1.69197	1.75587
PAIP2	1.6721	1.75587
IDH1	1.57749	1.75587
DYNLRB1	1.4014	1.75587
SUPT5H	1.77085	1.75397
HLF	1.70927	1.75397
UBE2Q2	1.69373	1.75397
GRK5	1.6902	1.75397
SPATS2L	1.39794	1.75397
CEP350	1.85974	1.75205
SMAD4	1.68664	1.75205
TMEM165	1.61066	1.75205
IRAK3	1.60638	1.75205
TTC8	1.5611	1.75205
AHR	1.54407	1.75205
UTP14A	1.49693	1.75205
PRDX4	1.43136	1.75205
DNAJC24	1.81425	1.75012
CEP290	1.70415	1.75012
ASAP2	1.68842	1.75012
MRPL58	1.52375	1.75012
FAM76B	1.77085	1.74819
DCTN5	1.57978	1.74819
MNDA	1.40483	1.74819
PRRC1	1.7007	1.74624
AAMDC	1.63548	1.74624
ITGA6	1.62325	1.74624
ATP11B	1.58433	1.74624
ZNF33A	1.57519	1.74624
HUS1	1.5611	1.74624
MGAT5	1.47422	1.74624
ATP10D	1.87157	1.74429
ERCC5	1.79934	1.74429
MPHOSPH8	1.79657	1.74429
DDR2	1.79239	1.74429
CC2D2A	1.7767	1.74429
CRCP	1.69723	1.74429
PHB2	1.65706	1.74429
RPL15	1.63548	1.74429
RPN2	1.58206	1.74429
HIKESHI	1.48855	1.74429
CHCHD7	1.74663	1.74233
ACO2	1.60638	1.74233
BABAM1	1.53403	1.74233
PCDHGA2	1.51851	1.74233
RNF138P1	1.48855	1.74233
SNX1	1.74819	1.74036
DDX27	1.73239	1.74036
KIAA0040	1.71433	1.74036
SLC9B2	1.64738	1.74036
ZNF181	1.61909	1.74036
NABP2	1.549	1.74036
OSTF1	1.51851	1.74036
ZC2HC1A	1.66276	1.73838
ATL3	1.65706	1.73838
TM4SF1	1.63548	1.73838
RABEP1	1.51322	1.73838
PGM3	1.44091	1.73838
NDUFS3	1.43775	1.73838
RRAGB	1.81425	1.7364
CAT	1.67394	1.7364
ATF7IP	1.62325	1.7364
BROX	1.549	1.7364
TRIM8	1.79518	1.7344
ARL14EP	1.7356	1.7344
DDX1	1.73239	1.7344
PNISR	1.69723	1.7344
BMP2K	1.69197	1.7344
KBTBD3	1.69197	1.7344
PHKB	1.66276	1.7344
LRIG3	1.64147	1.7344
MAP3K8	1.96473	1.73239
EBAG9	1.83378	1.73239
ATG12	1.72754	1.73239
KCTD5	1.72754	1.73239
PAGR1	1.71933	1.73239
TNKS	1.69197	1.73239
ATMIN	1.66276	1.73239
RAB10	1.63749	1.73239
RNF185	1.61909	1.73239
APPL1	1.58883	1.73239
PSTPIP1	1.40824	1.73239
PDCD10	1.70757	1.73038
SLC2A3	1.67761	1.73038
KCTD3	1.66087	1.73038
CYTOR	1.62325	1.73038
PBX1	1.5955	1.73038
LOC100506606	1.59329	1.73038
ARHGAP42	1.85003	1.72835
TPRG1L	1.73239	1.72835
TJAP1	1.72099	1.72835
USP8	1.69723	1.72835
DECR1	1.64542	1.72835
TAGLN	1.58206	1.72835
GLUD1	1.51055	1.72835
NCF2	1.43775	1.72835
HECTD3	1.43457	1.72835
KDM5A	1.82866	1.72632
CAMK1D	1.63949	1.72632
CYLD	1.62941	1.72632
CD2AP	1.52892	1.72632
HACD3	1.52114	1.72632
CTB-113P19.1	1.50786	1.72632
BRI3	1.48287	1.72632
SH3BP5-AS1	1.86688	1.72428
HLX	1.83123	1.72428
MSANTD4	1.75435	1.72428
EIF2B4	1.5955	1.72428
UBA3	1.57978	1.72428
RUNX1T1	1.5611	1.72428
SNHG16	1.54407	1.72428
CRIM1	1.70243	1.72222
NENF	1.65896	1.72222
BCL2	1.90309	1.72016
TCP11L2	1.716	1.72016
CAMLG	1.7007	1.72016
YAF2	1.62531	1.72016
HSPD1	1.47129	1.72016
ZNF474	1.36173	1.72016
SNRPE	1.7356	1.71809
PDCD4	1.73239	1.71809
SERPINF1	1.7007	1.71809
SENP6	1.65514	1.71809
CUL5	1.56348	1.71809
TNPO1	1.5563	1.71809
DUT	1.76938	1.716
SLC30A7	1.57519	1.716
RBM15B	1.49136	1.716
C11orf54	1.38739	1.716
PSMC1	1.69897	1.71391
KLC1	1.66276	1.71391
NBEAL1	1.53403	1.71391
NBPF9	1.79099	1.71181
RNF139	1.75587	1.71181
TGFBR1	1.68124	1.71181
TAF15	1.67394	1.71181
GTF3A	1.66276	1.71181
CCNL2	1.65514	1.71181
CNTLN	1.57978	1.71181
PLCB1	1.49969	1.71181
GMFG	1.47129	1.71181
SLC35A5	1.33041	1.71181
DNAJC9	1.75891	1.70969
NMT1	1.734	1.70969
KAT2B	1.65128	1.70969
ANKIB1	1.617	1.70969
MIR548AC	1.61278	1.70969
TSC22D2	1.60206	1.70969
WWP1	1.46835	1.70969
TBCK	1.4014	1.70969
GNAI1	1.39794	1.70969
MS4A7	1.37291	1.70969
GIMAP2	1.22531	1.70969
TRIP6	1.75891	1.70757
FAM149B1	1.72916	1.70757
SDCBP	1.64542	1.70757
NUCB1	1.59988	1.70757
REEP3	1.57054	1.70757
ASNA1	1.54654	1.70757
TFG	1.45637	1.70757
NCOA1	1.76343	1.70544
RUFY3	1.7007	1.70544
PSMD4	1.62941	1.70544
CNDP2	1.59988	1.70544
TMEM263	1.56585	1.70544
SAMM50	1.52634	1.70544
TAGAP	1.35025	1.70544
C8orf59	1.74507	1.70329
NAA30	1.734	1.70329
KIAA1109	1.72591	1.70329
C2orf40	1.66652	1.70329
ZC3H15	1.65706	1.70329
TMEM126A	1.63949	1.70329
CYB5D2	1.62325	1.70329
TXNDC15	1.5977	1.70329
NDUFB5	1.51851	1.70329
TINAGL1	1.44404	1.70329
TRA2B	1.88986	1.70114
NUB1	1.72263	1.70114
PWP1	1.64345	1.70114
POLL	1.62118	1.70114
UQCRH	1.52892	1.70114
PPP4R2	1.50515	1.70114
SLC19A2	1.81823	1.69897
CDK5RAP3	1.78247	1.69897
CDKAL1	1.77815	1.69897
TRAPPC11	1.76343	1.69897
ARHGAP35	1.65706	1.69897
SNRPD1	1.60423	1.69897
DTD1	1.57054	1.69897
NFIX	1.5682	1.69897
CADM3-AS1	1.53908	1.69897
SEC61A1	1.49693	1.69897
RIN2	1.26007	1.69897
PLEKHA4	1.17026	1.69897
HLA-DQA1	1.67394	1.69679
C1orf27	1.66464	1.69679
WBP4	1.63749	1.69679
MGLL	1.5977	1.69679
TRIP12	1.55871	1.69679
MRPL1	1.55388	1.69679
YIPF2	1.52114	1.69679
HSD17B12	1.47129	1.69679
GTF3C6	1.42488	1.69679
CCT5	1.2878	1.69679
RNF11	1.64147	1.69461
RB1CC1	1.84386	1.69241
HTATSF1	1.78247	1.69241
UBE2V2	1.67761	1.69241
TYW3	1.66276	1.69241
LOC101928809	1.60423	1.69241
SLC20A1	1.5955	1.69241
POLB	1.57978	1.69241
USP1	1.549	1.69241
BRD7	1.46835	1.69241
PCDHGB7	1.36922	1.69241
ARPC1B	1.36173	1.69241
TK2	1.8704	1.6902
ZBTB1	1.83632	1.6902
ELF1	1.74974	1.6902
NABP1	1.74194	1.6902
DIAPH2	1.72263	1.6902
WBP1L	1.5955	1.6902
DOCK1	1.58206	1.6902
NFYC	1.57287	1.6902
MORC3	1.52114	1.6902
CSAD	1.49415	1.6902
MAPK6	1.44091	1.6902
TMBIM4	1.78675	1.68797
RSPRY1	1.78247	1.68797
YY1AP1	1.44404	1.68797
GSTM2	1.82478	1.68574
LPXN	1.80346	1.68574
ZNF330	1.76641	1.68574
UTP14C	1.70243	1.68574
RBMS1	1.69197	1.68574
MED23	1.60638	1.68574
NSMCE4A	1.5977	1.68574
RIT1	1.55871	1.68574
LOC105379194	1.50243	1.68574
MAEA	1.39445	1.68574
PKN2	1.69197	1.6835
KDM3A	1.67761	1.6835
DZIP3	1.66087	1.6835
MAMDC2-AS1	1.63949	1.6835
SLC14A1	1.5563	1.6835
CTNNBL1	1.50515	1.6835
RGS6	1.30103	1.6835
C15orf61	1.73239	1.68124
LUM	1.69373	1.68124
MARK3	1.63749	1.68124
HPS5	1.60206	1.68124
BLZF1	1.54407	1.68124
SRP19	1.47712	1.68124
ADAM9	1.6149	1.67897
POLE4	1.60853	1.67897
RAB11B	1.60423	1.67897
RBM26	1.59988	1.67897
IGBP1	1.5977	1.67897
LOC102723439	1.56348	1.67897
ZMYND11	1.51322	1.67897
HMGN4	1.48855	1.67897
BNIP1	1.44091	1.67897
RAP2C	1.73719	1.67669
TOM1	1.69723	1.67669
GTF2H1	1.69197	1.67669
VEZT	1.58206	1.67669
MCPH1	1.5563	1.67669
FAM35A	1.53148	1.67669
IPO11-LRRC70	1.52634	1.67669
APP	1.45939	1.67669
CDC42BPA	1.72428	1.6744
SLC25A36	1.71433	1.6744
TMEM167B	1.617	1.6744
PHF20	1.59329	1.6744
RAD17	1.48572	1.6744
USF2	1.67394	1.6721
TAF9B	1.62737	1.6721
GHR	1.54654	1.6721
SMIM7	1.48855	1.6721
COL10A1	1.43457	1.6721
IMP4	1.38739	1.6721
SH3BGRL2	1.19866	1.6721
C12orf29	1.68305	1.66978
SFSWAP	1.65706	1.66978
KIF13A	1.64147	1.66978
ZFHX4	1.63949	1.66978
FAM92A	1.63749	1.66978
YIPF1	1.63749	1.66978
BMPR1A	1.62941	1.66978
YEATS4	1.44091	1.66978
FAM213A	1.39794	1.66978
PDLIM5	1.38739	1.66978
PLTP	1.18184	1.66978
GAS2	0.681241	1.66978
DDX18	1.72591	1.66745
CENPQ	1.70586	1.66745
GEMIN8	1.65896	1.66745
DAP3	1.64933	1.66745
MCTS1	1.54407	1.66745
RPS7	1.50786	1.66745
WDR13	1.46538	1.66745
SOCS5	1.4183	1.66745
PROCR	1.37291	1.66745
SSR3	1.09342	1.66745
LOC101928020	1.77525	1.66511
U2AF2	1.62941	1.66511
NIFK	1.62737	1.66511
GOLPH3	1.61278	1.66511
ZC3H14	1.60423	1.66511
DUSP22	1.57749	1.66511
TARDBP	1.55871	1.66511
TMEM219	1.42813	1.66511
MGST1	2.031	1.66276
MDFIC	1.80072	1.66276
LMO4	1.76193	1.66276
CDC5L	1.70415	1.66276
LINC00339	1.69548	1.66276
MRPL49	1.66464	1.66276
DDX50	1.64738	1.66276
MYOZ2	1.64345	1.66276
BBIP1	1.6149	1.66276
TALDO1	1.53908	1.66276
TNKS2	1.51587	1.66276
TPK1	1.37658	1.66276
PDZRN4	1.71433	1.66039
GCC2	1.68124	1.66039
RNF114	1.68124	1.66039
SDF2	1.66839	1.66039
REEP5	1.65706	1.66039
ANKZF1	1.64542	1.66039
MRPS30	1.62325	1.66039
UBE3C	1.61278	1.66039
ATP6V1A	1.41162	1.66039
CTSA	1.35411	1.66039
PIGP	1.69723	1.65801
PANK2	1.60853	1.65801
TBPL1	1.59988	1.65801
PSMD2	1.59329	1.65801
MMS19	1.5682	1.65801
KDM1A	1.51322	1.65801
CSE1L	1.50515	1.65801
GOLGA5	1.32222	1.65801
FAM228B	1.26007	1.65801
SCARA3	1.79934	1.65562
YTHDC1	1.69723	1.65562
SMG8	1.69197	1.65562
DDX20	1.66464	1.65562
WDR11	1.65514	1.65562
VTI1A	1.64738	1.65562
CCDC66	1.56348	1.65562
HNRNPAB	1.5563	1.65562
RNF103	1.52634	1.65562
EMSY	1.51322	1.65562
C9orf78	1.72591	1.65321
DGUOK	1.70415	1.65321
TMEM44-AS1	1.68842	1.65321
ZBTB8OS	1.64542	1.65321
FNDC3A	1.63749	1.65321
CBX6	1.55388	1.65321
ESYT1	1.49693	1.65321
CYFIP1	1.48001	1.65321
TSPO	1.38021	1.65321
OSER1-AS1	1.74663	1.65079
TRIP11	1.74194	1.65079
CAPS2	1.67025	1.65079
INTS10	1.64345	1.65079
TRA2A	1.62941	1.65079
YWHAZ	1.62118	1.65079
CREB1	1.59988	1.65079
CBFB	1.58659	1.65079
UNK	1.5611	1.65079
COQ10B	1.54407	1.65079
CROT	1.54407	1.65079
CARMIL1	1.53148	1.65079
RASAL2	1.46835	1.65079
LIMS1	1.36173	1.65079
CDC73	1.35793	1.65079
MAOA	1.97128	1.64836
TSN	1.71265	1.64836
INTS6L	1.51587	1.64836
LOC100506142	1.49415	1.64836
TRAPPC13	1.46835	1.64836
NDUFB3	1.42813	1.64836
HMG20B	1.2878	1.64836
LASP1	1.63749	1.64591
SRRT	1.63749	1.64591
TCF25	1.56348	1.64591
SLC20A2	1.549	1.64591
WDR76	1.50243	1.64591
RNF217	1.47712	1.64591
DBT	1.74819	1.64345
CBLB	1.74351	1.64345
AVL9	1.64738	1.64345
LRR1	1.64738	1.64345
DYRK2	1.62737	1.64345
TIMM21	1.51851	1.64345
SPARC	1.47712	1.64345
SAE1	1.42813	1.64345
KDELR1	1.13354	1.64345
LNPEP	1.71096	1.64098
FTX	1.63144	1.64098
HNRNPM	1.61909	1.64098
GNG12-AS1	1.57054	1.64098
FARS2	1.53656	1.64098
PMS1	1.52375	1.64098
CLCN3	1.4183	1.64098
C1orf54	1.35411	1.64098
TSPYL2	1.81158	1.63849
PSMB1	1.79099	1.63849
LOC102724691	1.60423	1.63849
RRP15	1.60423	1.63849
PPIG	1.56348	1.63849
PARP14	1.549	1.63849
YBEY	1.54654	1.63849
YTHDF3	1.54407	1.63849
ARID2	1.42488	1.63849
ITGBL1	1.4216	1.63849
NAB1	1.38739	1.63849
DNAJB11	1.29226	1.63849
TLR1	1.22531	1.63849
ATP1B3	1.16435	1.63849
TPRG1	1.78104	1.63599
ARCN1	1.69723	1.63599
PARVA	1.67943	1.63599
ERMARD	1.66276	1.63599
FAXDC2	1.617	1.63599
ARIH1	1.59106	1.63599
STX4	1.58659	1.63599
CHMP4B	1.57978	1.63599
SNX17	1.52114	1.63599
SYPL1	1.50786	1.63599
IL33	1.47712	1.63599
HOXC10	1.46538	1.63599
DNAJC9-AS1	1.45025	1.63599
AHCYL1	1.44716	1.63599
TTC3	1.25042	1.63599
PIN4	1.04139	1.63599
NKTR	1.70586	1.63347
PTPRM	1.64542	1.63347
TTC27	1.53908	1.63347
TMPO	1.51055	1.63347
LYRM2	1.46835	1.63347
FAM208B	1.45939	1.63347
UTP11	1.43136	1.63347
AMY2B	1.8488	1.63094
LGALS3	1.74974	1.63094
CAPN7	1.64738	1.63094
UTP20	1.58883	1.63094
FAM214A	1.54654	1.63094
UHRF2	1.54407	1.63094
PDCD6IP	1.51851	1.63094
GALNT11	1.51322	1.63094
ITPR1	1.47712	1.63094
OGFRL1	1.36173	1.63094
ZNF384	1.34242	1.63094
RETREG2	1.73878	1.62839
MORN2	1.63949	1.62839
IFIT5	1.63749	1.62839
HIPK1	1.57749	1.62839
GSPT1	1.55871	1.62839
PEX3	1.54158	1.62839
LINC01359	1.49415	1.62839
PECAM1	1.49136	1.62839
IFT46	1.47712	1.62839
CASP1	1.40824	1.62839
RNASEH2B	1.37658	1.62839
SLC39A8	1.79379	1.62583
TEAD1	1.73078	1.62583
FAM200B	1.68124	1.62583
LINC01619	1.67025	1.62583
UXT	1.62118	1.62583
RICTOR	1.60423	1.62583
IFIT2	1.5955	1.62583
SNX5	1.54654	1.62583
PDS5A	1.54407	1.62583
CCDC88A	1.54158	1.62583
MRPL22	1.54158	1.62583
ZNF493	1.52114	1.62583
ZBTB10	1.50515	1.62583
TTC26	1.49969	1.62583
ALKBH8	1.49415	1.62583
DYNLL2	1.49415	1.62583
PLA2G16	1.4624	1.62583
EPAS1	1.43136	1.62583
SH3GLB1	1.39794	1.62583
RAVER2	1.38021	1.62583
GARS	1.32222	1.62583
HNRNPA2B1	1.7839	1.62325
HNRNPA1	1.57287	1.62325
DAAM1	1.27416	1.62325
NR2C2	1.69197	1.62066
NAP1L1	1.62737	1.62066
PLPP5	1.60638	1.62066
SDHAF2	1.60423	1.62066
PPP1R21	1.54654	1.62066
PDGFRB	1.51055	1.62066
AKAP9	1.46835	1.62066
MSH2	1.35411	1.62066
BMI1	1.19866	1.62066
LYRM1	1.71433	1.61805
PTGFR	1.70927	1.61805
ARFRP1	1.61278	1.61805
RPF1	1.60853	1.61805
HMBOX1	1.60206	1.61805
INTS3	1.5563	1.61805
RPA2	1.48287	1.61805
SNRK	1.41497	1.61805
SCYL2	1.36922	1.61805
HBEGF	1.34635	1.61805
SERPINA3	1.99388	1.61542
DDX56	1.62118	1.61542
VWA5A	1.59329	1.61542
CCDC90B	1.57287	1.61542
PSEN1	1.549	1.61542
MYO15B	1.54654	1.61542
ARHGEF10	1.53908	1.61542
GBE1	1.53148	1.61542
FAM91A1	1.51851	1.61542
B4GALT4-AS1	1.49693	1.61542
ATF6	1.47422	1.61542
DLD	1.39794	1.61542
NR1D2	1.36173	1.61542
SEC13	1.30103	1.61542
FOXN2	1.09342	1.61542
TET2	1.66652	1.61278
AEBP2	1.65706	1.61278
GTPBP10	1.62325	1.61278
CD164	1.61909	1.61278
C18orf21	1.54654	1.61278
PBLD	1.53403	1.61278
PTCD3	1.52892	1.61278
ATP2B4	1.51055	1.61278
SLC12A6	1.50243	1.61278
NOC3L	1.47422	1.61278
C1orf112	1.41162	1.61278
PPP4R1	1.41162	1.61278
ZNF227	1.30103	1.61278
MIB1	1.74036	1.61013
CCDC174	1.61909	1.61013
PKIG	1.50515	1.61013
PEX13	1.47129	1.61013
MRPL32	1.35793	1.61013
LRCH3	1.31806	1.61013
HTRA3	1.29226	1.61013
SYT11	1.63144	1.60746
TAF2	1.61066	1.60746
STYX	1.54158	1.60746
CGRRF1	1.52114	1.60746
MFN2	1.43136	1.60746
CYB5B	1.38021	1.60746
GORAB	1.31387	1.60746
ELK3	1.25527	1.60746
NDUFAF7	1.60423	1.60477
FGF2	1.58883	1.60477
IL6ST	1.53908	1.60477
TXN2	1.49693	1.60477
RRN3P1	1.49136	1.60477
PSD3	1.47422	1.60477
NEK7	1.46538	1.60477
TSC22D3	1.42813	1.60477
ELMO1	1.40824	1.60477
GPI	1.66839	1.60206
VCPKMT	1.66652	1.60206
PIP5K1A	1.63144	1.60206
ARMT1	1.61909	1.60206
CBR4	1.49693	1.60206
DLEU1	1.45332	1.60206
ZBTB20-AS1	1.43136	1.60206
WARS	1.4183	1.60206
CHSY1	1.26951	1.60206
TTTY15	1.25527	1.60206
GTF2F1	1.70415	1.59934
USP47	1.65514	1.59934
SPCS3	1.59988	1.59934
PPIA	1.5682	1.59934
HIPK3	1.54654	1.59934
PPIP5K2	1.54654	1.59934
TMA16	1.50786	1.59934
YBX3	1.81954	1.5966
PSMG4	1.75282	1.5966
TMEM140	1.56585	1.5966
WWOX	1.53403	1.5966
HEATR5B	1.49415	1.5966
NAA15	1.49136	1.5966
HMGXB4	1.48572	1.5966
CAMSAP2	1.48001	1.5966
PRDX2	1.30535	1.5966
SIRT1	1.67578	1.59384
UBXN4	1.67578	1.59384
RRM1	1.58433	1.59384
NCK1	1.57287	1.59384
RRP36	1.51055	1.59384
NSMCE2	1.49693	1.59384
SERPINB6	1.49415	1.59384
BMS1P20	1.46835	1.59384
SCAMP3	1.45939	1.59384
RECK	1.41162	1.59384
ERAP2	0.748188	1.59384
ADHFE1	1.6902	1.59106
RNPC3	1.67943	1.59106
TIMM9	1.64147	1.59106
RTF1	1.5977	1.59106
ZNF791	1.57978	1.59106
CDH13	1.54654	1.59106
PDHX	1.52892	1.59106
PPP1R7	1.52375	1.59106
GNPTG	1.48855	1.59106
SF3B3	1.48001	1.59106
AP1AR	1.47422	1.59106
NUP214	1.47422	1.59106
RBBP4	1.45332	1.59106
PM20D2	1.89873	1.58827
FBXO4	1.81425	1.58827
RNF34	1.55871	1.58827
FZD4	1.53908	1.58827
MINDY2	1.50786	1.58827
MTIF2	1.49136	1.58827
SPTAN1	1.48855	1.58827
MET	1.43136	1.58827
LYSMD1	1.41497	1.58827
C6orf141	1.32634	1.58827
PMS2P9	1.2833	1.58827
SELENOW	1.26007	1.58827
LDB2	1.23553	1.58827
SYCE1L	1.63144	1.58546
PPM1B	1.61066	1.58546
FAM174A	1.57519	1.58546
GUCY1A3	1.53148	1.58546
NOL11	1.49969	1.58546
PLEKHF1	1.49969	1.58546
TCOF1	1.48855	1.58546
ATP6V1C1	1.42488	1.58546
HPSE2	1.29667	1.58546
CDK13	1.68124	1.58263
ZNF438	1.617	1.58263
ZRANB1	1.61278	1.58263
BAP1	1.5611	1.58263
KPNA5	1.52375	1.58263
SKI	1.46835	1.58263
SPG7	1.45332	1.58263
MTA2	1.41162	1.58263
APEH	1.2833	1.58263
SRGN	1.02531	1.58263
DIO2-AS1	0.662758	1.58263
THAP6	1.61066	1.57978
SEPT4-AS1	1.60853	1.57978
FUNDC1	1.58433	1.57978
POLR2M	1.57519	1.57978
PCNX1	1.50515	1.57978
KIAA1551	1.47712	1.57978
NBDY	1.44716	1.57978
TSPAN7	1.43775	1.57978
C3orf38	1.4216	1.57978
PDIA5	1.39094	1.57978
PARP6	1.35793	1.57978
UBA7	1.24055	1.57978
IRF3	1.65706	1.57692
CNN3	1.64147	1.57692
PEBP1	1.63347	1.57692
TM2D1	1.59988	1.57692
EED	1.49693	1.57692
CCNT2	1.49415	1.57692
LOC145783	1.43775	1.57692
MIA3	1.24055	1.57692
ACTR10	1.19312	1.57692
GPRASP1	1.85248	1.57403
CWC27	1.60423	1.57403
STK24	1.58883	1.57403
DANCR	1.57287	1.57403
EXOSC2	1.56585	1.57403
PRPF39	1.5611	1.57403
CLK1	1.53656	1.57403
VDAC3	1.53656	1.57403
NUP205	1.49415	1.57403
DPYSL3	1.47712	1.57403
SLC39A10	1.42813	1.57403
HEY2	1.4183	1.57403
NR2F2-AS1	1.34242	1.57403
LRRTM2	1.31806	1.57403
TEK	1.30535	1.57403
TMEM45A	1.30103	1.57403
TIMM17A	1.29667	1.57403
BASP1	1.18184	1.57403
PLS3-AS1	1.73239	1.57113
RAB9A	1.65706	1.57113
ZNF10	1.6149	1.57113
YAE1D1	1.5977	1.57113
IPO7	1.52114	1.57113
PTPDC1	1.48001	1.57113
DPH3	1.37658	1.57113
LRRC49	1.37291	1.57113
GOLGA3	1.32222	1.57113
DCK	1.30103	1.57113
MAGI3	1.2878	1.57113
NDUFB2	1.02531	1.57113
MAN2A1	1.72263	1.5682
AKIRIN2	1.58433	1.5682
EWSR1	1.55871	1.5682
FBXO21	1.54654	1.5682
PID1	1.52114	1.5682
NECAP1	1.48287	1.5682
PRKCI	1.4014	1.5682
PDXDC1	1.39094	1.5682
CPA3	0.973128	1.5682
LOC100996724	1.76492	1.56526
APIP	1.72916	1.56526
UTP15	1.71096	1.56526
SP100	1.62531	1.56526
GPN2	1.59106	1.56526
KCMF1	1.55388	1.56526
STAT1	1.51322	1.56526
PBX3	1.50515	1.56526
DYNC1LI1	1.49693	1.56526
FAR1	1.44091	1.56526
PPP4C	1.42488	1.56526
GULP1	1.41497	1.56526
PARM1	1.39794	1.56526
INTS8	1.36173	1.56526
LSM7	1.2878	1.56526
PLPP3	1.78958	1.56229
EFEMP1	1.734	1.56229
CYB5R1	1.68305	1.56229
MAN2C1	1.60638	1.56229
SYNM	1.60206	1.56229
RASA1	1.59329	1.56229
HSDL2	1.58883	1.56229
WRN	1.58883	1.56229
ETAA1	1.5611	1.56229
SMARCB1	1.55388	1.56229
SCYL1	1.53908	1.56229
EIF2A	1.49969	1.56229
SLBP	1.48287	1.56229
OLFML1	1.4624	1.56229
CISD1	1.44404	1.56229
RFX5	1.4216	1.56229
C19orf66	1.41497	1.56229
RAB7A	1.41162	1.56229
PDGFRL	1.36922	1.56229
NUPL2	1.30103	1.56229
MRPL33	1.69548	1.55931
HOXA-AS3	1.67025	1.55931
CYP2R1	1.6149	1.55931
RIOK3	1.52634	1.55931
ICE2	1.50515	1.55931
EIF2B5	1.44091	1.55931
NASP	1.41497	1.55931
SEC23B	1.32222	1.55931
CCPG1	1.30103	1.55931
COA5	1.75587	1.5563
C6orf62	1.67025	1.5563
ARMCX5-GPRASP2	1.62118	1.5563
WDR48	1.57749	1.5563
SELENOS	1.57054	1.5563
DIS3L2	1.54158	1.5563
PIGB	1.53148	1.5563
TFIP11	1.50243	1.5563
NXT2	1.48001	1.5563
ANKRD12	1.45025	1.5563
HS2ST1	1.43775	1.5563
ERVK13-1	1.43457	1.5563
AFDN	1.38739	1.5563
SNF8	1.37291	1.5563
CARF	1.36173	1.5563
SGCA	1.35793	1.5563
COMMD2	1.34635	1.5563
TPD52L2	1.30963	1.5563
TMEM5	1.65896	1.55328
GPATCH11	1.52892	1.55328
MEPCE	1.51851	1.55328
TMEM43	1.50786	1.55328
PELI1	1.50515	1.55328
FAM98B	1.49136	1.55328
MPRIP	1.44091	1.55328
ATG4B	1.43136	1.55328
SYNE2	1.4183	1.55328
SULF2	1.38021	1.55328
2022-09-11	1.36922	1.55328
MXD4	1.35025	1.55328
GNRH1	1.6721	1.55023
RTCA	1.61278	1.55023
EPDR1	1.60206	1.55023
NIT1	1.5682	1.55023
FUBP3	1.5563	1.55023
ZKSCAN5	1.549	1.55023
EIF3E	1.53403	1.55023
PUM2	1.51851	1.55023
KAT8	1.51055	1.55023
PCDHGA10	1.47712	1.55023
NUTF2	1.45332	1.55023
MCMBP	1.39445	1.55023
NARF	1.38021	1.55023
CBY1	1.31806	1.55023
LY96	1.26482	1.55023
SAR1A	1.60206	1.54716
MDC1-AS1	1.57287	1.54716
SREK1	1.55871	1.54716
GUF1	1.55145	1.54716
FAS	1.45332	1.54716
EXOSC3	1.4216	1.54716
VPS8	1.36549	1.54716
SPCS2	1.35025	1.54716
PDK2	1.34635	1.54716
GAP43	1.29667	1.54716
MYO1B	1.29226	1.54716
LGALSL	1.22531	1.54716
NAT9	1.549	1.54407
CARS2	1.52892	1.54407
[truncated: 10,528 more rows]

## Sheet: Fig.2.e
	old_log	young_log	Nascent RNA density on TSS+1kb
NM_001003948	4.10817	4.13943
NM_177224	3.99877	3.28345
NM_001081328	3.82937	3.77796
NM_201410	3.81774	4.05336
NM_148926	3.72376	3.73245
NM_138590	3.70865	3.62163
NR_106195	3.7016	3.64833
NM_013806	3.66711	4.05798
NM_001033767	3.60785	3.80252
NM_001276449	3.59421	3.74904
NM_001114386	3.55445	3.30949
NR_028593	3.48785	3.56514
NM_019740	3.48444	3.96658
NM_028247	3.46543	3.50302
NM_008981	3.44122	3.79211
NM_001162946	3.43126	3.78082
NM_130450	3.42215	3.53466
NM_001146275	3.40886	3.38495
NM_001122667	3.39235	3.11639
NM_001113417	3.36085	3.61913
NM_019990	3.33116	3.47722
NM_001177812	3.30081	3.38202
NR_035422	3.29863	3.16771
NM_007961	3.29623	3.32688
NR_035427	3.27176	3.37912
NM_001244891	3.27161	3.3668
NR_110470	3.26269	3.6904
NM_001142943	3.26182	3.04702
NR_030568	3.25269	3.56746
NM_130449	3.25009	3.59894
NM_170778	3.24822	3.82997
NM_013697	3.23274	3.49043
NM_001303102	3.23113	3.3604
NM_172448	3.22548	3.54054
NM_009688	3.21827	3.55051
NM_013646	3.19884	3.51095
NM_009654	3.19238	3.30984
NM_028803	3.19182	3.17124
NM_177263	3.19145	3.50019
NM_001081229	3.18893	3.16997
NM_001077364	3.18893	3.05563
NM_134082	3.18488	3.11782
NM_001284519	3.1807	3.78533
NR_130959	3.16544	3.21414
NM_001113283	3.15685	3.75213
NM_001145952	3.14592	3.34895
NM_025287	3.13098	3.28126
NM_178061	3.12046	3.39568
NM_001291143	3.10585	3.23578
NM_008139	3.1046	3.15836
NR_039557	3.08481	3.2492
NM_008256	3.07846	3.24138
NM_001083906	3.07797	3.79644
NM_133626	3.07053	3.10255
NM_001310088	3.06682	3.2254
NR_038088	3.0657	3.12309
NR_110471	3.05614	3.49225
NM_011767	3.05487	3.16732
NM_015756	3.04676	3.37088
NM_146057	3.04584	2.99534
NM_001101433	3.04218	3.34387
NM_001085355	3.0406	3.21731
NM_001253713	3.0406	3.08159
NM_013490	3.03994	2.19312
NM_007964	3.03981	3.12591
NR_035473	3.02803	3.45225
NM_011327	3.01662	3.38846
NM_054056	3.01592	3.11716
NM_001168541	3.01592	2.55186
NM_173866	3.01199	3.06967
NM_183186	3.00087	3.40937
NM_133722	3.00072	3.22496
NM_001042675	2.99782	2.78557
NM_028817	2.99049	2.73373
NM_001081177	2.98378	3.12926
NM_010019	2.97909	2.78935
NM_028275	2.97589	2.96583
NM_001285805	2.97374	3.57661
NM_145700	2.97297	3.43917
NM_013467	2.97097	3.14644
NM_080555	2.96926	3.19071
NM_011281	2.96442	2.86153
NM_025356	2.9611	3.09587
NR_131173	2.95617	3.00274
NM_001172424	2.95569	3.19673
NM_001290128	2.94988	2.9765
NM_001166501	2.94841	3.05525
NM_001025613	2.93416	3.09202
NR_138545	2.93382	3.00618
NM_198023	2.92186	2.95649
NM_008061	2.91275	2.83632
NM_145570	2.90218	3.15776
NM_178682	2.88949	2.84344
NM_001311132	2.88743	2.94135
NM_001267846	2.88347	3.23257
NM_207221	2.88347	3.00245
NM_001080548	2.88271	3.14912
NM_146155	2.87967	2.80686
NM_144925	2.87583	3.1453
NM_206856	2.8653	2.74507
NM_015794	2.86332	3.60311
NR_105063	2.86134	3.55481
NM_008598	2.85974	3.1452
NM_001037863	2.85814	3.21889
NM_021523	2.85673	3.10653
NM_008739	2.85085	3.04999
NR_002875	2.84819	2.51851
NM_001168540	2.84778	2.07065
NM_178764	2.84675	2.82434
NM_027485	2.84032	2.9794
NM_177732	2.83738	3.06195
NM_008096	2.83569	3.12483
NM_138953	2.83293	3.02353
NM_172510	2.83208	2.91873
NM_001277149	2.82478	2.91786
NM_021282	2.82347	3.6274
NM_146067	2.82304	3.0361
NM_183028	2.82151	3.1046
NM_001314010	2.81513	3.15014
NM_008983	2.81513	2.94465
NM_009021	2.81269	3.05282
NM_001109691	2.81269	2.88138
NM_001242396	2.80641	2.95761
NM_001080809	2.8055	3.11126
NM_001081304	2.80277	2.93835
NM_001042513	2.79727	2.86786
NM_008960	2.79611	2.9968
NM_172563	2.79449	3.33852
NM_023587	2.79075	2.86943
NM_001077353	2.79052	3.29277
NM_001168292	2.7877	3.00159
NM_001271584	2.78509	2.80117
NM_175114	2.77984	3.1245
NM_027871	2.7767	3.1155
NM_001039354	2.77476	3.02544
NM_133653	2.77427	3.31295
NR_039590	2.76962	2.99196
NM_001290678	2.76368	2.91116
NM_001033272	2.76268	2.83187
NM_001113487	2.76118	2.96567
NM_001168591	2.75409	3.02036
NM_010124	2.74767	3.0227
NM_011801	2.74429	2.7332
NM_001025575	2.74299	3.11749
NM_030168	2.74115	2.91346
NM_028844	2.7401	2.96457
NM_001113486	2.73427	3.00475
NR_024093	2.73427	2.88271
NM_011145	2.73346	2.62737
NM_177412	2.73213	2.84634
NM_001113386	2.73024	3.4221
NM_024436	2.72618	2.77597
NM_173440	2.72455	2.74063
NM_001347342	2.71712	2.96895
NM_177322	2.71153	2.9705
NM_008937	2.70842	2.94234
NR_045886	2.70814	2.98227
NM_172997	2.70472	2.99049
NM_027950	2.70386	2.6149
NM_010437	2.70272	2.59952
NM_029478	2.70243	2.6156
NM_023598	2.70128	3.15157
NM_145466	2.70128	3.07494
NR_040441	2.70042	3.05918
NM_001001932	2.69781	2.74819
NM_001113424	2.69285	2.3962
NM_013478	2.69197	3.02325
NM_009408	2.69138	2.90018
NM_001042674	2.68544	2.56506
NM_007840	2.67973	2.8308
NM_201361	2.67486	3.0249
NM_145935	2.67148	3.12374
NM_009320	2.67056	2.79634
NM_001081074	2.67025	3.29856
NM_001316667	2.66932	2.91943
NM_028399	2.66714	2.84219
NM_145128	2.66558	2.48572
NM_001290489	2.66087	2.77694
NM_025299	2.65128	2.61278
NM_009706	2.65031	2.71124
NM_001164413	2.64966	2.89061
NM_001024205	2.64966	2.70099
NM_025459	2.64771	2.86054
NM_033602	2.64147	2.84052
NM_001271016	2.64048	2.75358
NM_146207	2.63982	2.8766
NM_198294	2.63716	2.41162
NM_144512	2.63582	2.90073
NM_009738	2.63548	3.12775
NM_001256380	2.63548	2.77984
NM_026189	2.63347	2.97772
NM_009169	2.63313	2.75916
NM_007772	2.62839	2.98662
NM_001168514	2.62839	2.87293
NM_023184	2.62737	3.04571
NM_174852	2.62566	2.81158
NM_001081029	2.62359	2.80368
NM_012042	2.62359	2.61384
NM_007576	2.6184	2.83144
NM_021534	2.61595	2.71153
NR_038088	2.61455	2.67912
NM_008737	2.60495	3.07237
NM_001017966	2.60206	2.87699
NM_001110852	2.59988	2.48049
NM_011104	2.59952	3.01171
NM_053122	2.59696	2.85126
NM_025887	2.5955	2.74455
NM_009888	2.59329	3.21792
NM_172684	2.58846	2.65353
NM_181860	2.58846	2.27339
NM_026899	2.58659	2.77183
NM_080844	2.58659	2.75282
NM_029942	2.58621	1.64673
NM_010303	2.5832	2.60959
NM_080465	2.58244	2.90526
NM_008777	2.58168	3.3119
NR_104468	2.57902	2.72673
NM_001009949	2.57749	2.66714
NM_053072	2.57634	2.93651
NM_019472	2.57596	2.8213
NM_001171036	2.57248	2.89505
NR_030448	2.57132	2.73293
NM_001085492	2.57132	2.68872
NM_011034	2.57054	2.64966
NM_178936	2.56663	2.86923
NM_053272	2.56545	2.8109
NM_009693	2.56269	2.86173
NM_011546	2.55911	2.86609
NM_178771	2.55871	2.70558
NM_178641	2.55831	2.64803
NM_181344	2.5563	2.98257
NM_001146085	2.55509	2.70643
NR_015595	2.55429	2.51587
NM_001081400	2.55348	2.90634
NM_026984	2.55267	2.78104
NM_001003717	2.55064	2.64542
NM_182939	2.54695	2.62463
NM_008866	2.54654	2.97374
NM_033037	2.54241	2.73984
NM_021497	2.53908	2.8451
NM_001310708	2.53866	2.59879
NR_045813	2.5374	2.55791
NM_172671	2.53698	2.78152
NM_133977	2.53445	2.74168
NM_028139	2.5336	2.82737
NM_144514	2.5336	2.59069
NM_001033261	2.53318	2.59255
NR_015523	2.5319	2.98272
NM_025336	2.53148	2.87157
NR_028381	2.52114	2.65896
NM_017399	2.51851	2.95328
NM_181849	2.51587	2.0657
NM_001081355	2.5141	2.69108
NM_001167983	2.5141	2.56663
NM_001039509	2.51277	2.53824
NM_001033445	2.5101	2.69781
NM_007954	2.50651	2.78271
NM_010928	2.50651	2.51455
NM_011458	2.50651	2.50334
NR_040409	2.50379	2.56506
NR_045731	2.50288	2.43669
NM_028772	2.50197	2.63882
NM_009245	2.50106	2.69402
NM_001114119	2.49969	2.63347
NM_008133	2.49969	2.40824
NM_181072	2.49831	2.22789
NM_010302	2.49693	3.01634
NM_007519	2.49601	2.88799
NR_037569	2.49508	2.62187
NR_126433	2.49089	2.83696
NM_001166531	2.49089	2.69138
NM_007690	2.48667	2.8158
NM_146087	2.48619	2.73266
NM_001172097	2.4843	2.55831
NM_011187	2.48287	2.69373
NM_001038635	2.48096	2.60025
NM_001289777	2.48049	2.6637
NM_145519	2.48001	2.54283
NM_021455	2.47857	2.72808
NM_145489	2.47519	2.52288
NR_033573	2.47031	2.66527
NM_181322	2.46835	2.48572
NM_010418	2.46835	2.42543
NM_138654	2.46736	3.16564
NM_021390	2.4634	2.5207
NM_133220	2.45788	2.61208
NM_010585	2.45738	2.37718
NM_153555	2.45687	2.8399
NM_008391	2.45434	2.64345
NM_029692	2.45332	3.38015
NM_008877	2.4523	2.47373
NM_013876	2.45076	2.75689
NM_001283030	2.45025	2.64279
NM_001169576	2.44871	2.91768
NM_145368	2.44871	1.98378
NM_022655	2.44509	2.87196
NM_133781	2.44404	2.53614
NM_001305675	2.44352	2.35539
NM_001309810	2.44143	3.34498
NM_021506	2.44038	2.71517
NR_039557	2.43986	2.65546
NM_007764	2.43722	2.61419
NM_028385	2.43722	2.57749
NM_194340	2.43669	2.53908
NM_028298	2.43563	2.59292
NM_001159288	2.43563	2.50605
NR_037248	2.4319	2.47519
NM_007819	2.43083	2.54324
NM_001347627	2.43083	2.52548
NM_009244	2.42921	2.54489
NM_178707	2.42813	2.58282
NR_132747	2.42759	2.20412
NM_023617	2.42597	2.97451
NM_010356	2.42597	2.9536
NM_011978	2.42597	2.92203
NM_025811	2.42325	2.75486
NM_007976	2.4227	2.98137
NM_028873	2.42106	2.30103
NM_001039390	2.42051	2.62839
NR_027778	2.41664	3.01438
NM_138679	2.41553	2.60888
NM_181412	2.41386	2.40025
NM_001123386	2.4133	2.57826
NM_018738	2.41106	2.00575
NM_146161	2.40993	2.53105
NM_001162917	2.40824	2.70472
NM_181347	2.40597	2.5813
NM_007497	2.4054	2.5832
NM_001293804	2.40483	2.90866
NM_054078	2.40483	2.61031
NM_177710	2.40369	2.85024
NM_175388	2.4014	2.64312
NR_033527	2.40083	2.80978
NM_199446	2.40083	2.71489
NM_010999	2.39967	2.01143
NM_007714	2.3991	2.72646
NM_029742	2.39852	2.5047
NR_037311	2.39852	2.44767
NM_019773	2.39736	2.51764
NM_001164572	2.39562	2.72564
NM_001289833	2.39387	2.34242
NM_194053	2.39387	2.22358
NM_001142655	2.3927	2.53233
NM_015800	2.39152	2.40937
NM_001311146	2.39035	2.43828
NM_001195632	2.38976	2.45332
NM_153542	2.38857	2.42215
NM_178920	2.38739	2.38798
NM_031199	2.38142	2.39852
NM_008830	2.38021	2.57864
NM_009178	2.38021	2.22703
NR_105955	2.37718	2.38441
NM_022019	2.37658	2.49508
NM_011044	2.37597	2.8226
NM_026002	2.37597	2.50651
NM_053109	2.37475	2.73239
NM_001164056	2.37414	2.23888
NM_013933	2.3723	2.49923
NM_013862	2.37045	3.06396
NM_144873	2.37045	2.5619
NM_181045	2.36983	2.82042
NM_030704	2.36983	2.75205
NM_001190401	2.36922	2.5207
NM_001012306	2.3686	3.21555
NM_177602	2.36798	2.63548
NM_178635	2.36549	2.82651
NM_001135657	2.36361	2.29447
NM_177470	2.3573	2.707
NM_001081050	2.35666	3.17551
NM_008292	2.35539	2.63481
NM_001081286	2.35411	2.39967
NM_009982	2.35347	2.46588
NM_007664	2.35218	2.63649
NM_017476	2.35089	2.63144
NM_001081409	2.35089	2.53445
NM_007408	2.35089	2.21573
NM_009546	2.35025	2.57132
NM_008580	2.3496	2.53698
NR_033551	2.34895	2.42651
NM_029924	2.3483	2.91978
NR_045404	2.34766	2.28631
NM_001113517	2.34308	2.48001
NM_001033145	2.34308	2.39967
NM_001159492	2.3411	2.56663
NM_145402	2.3411	2.43986
NM_178719	2.33978	2.58546
NM_001308486	2.33978	2.56031
NR_136909	2.33779	2.69108
NM_001310618	2.33713	2.51144
NR_122118	2.33646	2.53148
NM_001277926	2.33512	2.43669
NM_181281	2.33244	2.51587
NM_011185	2.33176	2.53148
NM_199307	2.33041	2.3862
NM_172505	2.32974	2.81911
NM_027469	2.3277	2.08754
NM_001177379	2.32702	2.32838
NM_028260	2.32428	2.41386
NM_178398	2.3236	2.64213
NM_009537	2.32222	2.49089
NR_033509	2.32222	2.35347
NM_001163061	2.32015	2.44404
NM_194069	2.31876	2.01564
NM_001163640	2.31806	2.57365
NM_001311062	2.31527	2.45839
NM_028637	2.31457	2.73799
NM_144903	2.31316	2.52977
NM_173444	2.31246	2.39035
NM_001128151	2.31175	2.59106
NM_021371	2.31105	2.85633
NM_001243857	2.31105	1.73239
NM_001253718	2.31034	2.52806
NR_037311	2.31034	2.34308
NM_025334	2.31034	2.29226
NM_025729	2.30963	2.44196
NM_001128094	2.30821	2.42215
NM_001160108	2.30821	2.40426
NM_025831	2.30535	2.45484
NM_009456	2.30463	2.4824
NM_001289916	2.30392	2.64966
NM_198298	2.30392	2.50605
NM_001159517	2.30392	2.22185
NM_001113533	2.30103	2.32565
NM_146229	2.2974	2.32565
NM_010120	2.29447	2.29447
NM_001253704	2.29373	2.49323
NM_176835	2.29299	2.5092
NM_026095	2.29152	2.35666
NR_015457	2.28855	2.58282
NM_010485	2.2878	2.41106
NM_001302811	2.28405	2.34766
NM_001013012	2.2833	2.49369
NM_025845	2.28255	2.45434
NM_172663	2.28255	2.43775
NM_001289776	2.28179	2.58282
NM_175088	2.28179	2.1346
NM_010636	2.28103	2.49508
NM_133832	2.28027	2.44091
NM_001033432	2.28027	2.26482
NM_030703	2.27723	2.54613
NM_001033286	2.27723	2.09807
NM_025833	2.27646	2.53824
NM_207302	2.27493	2.46785
NM_001145954	2.27416	2.51366
NM_009565	2.27416	2.4054
NM_178652	2.27339	2.61909
NM_001161456	2.27262	2.27184
NM_008898	2.27184	2.96174
NM_001039555	2.27107	2.45281
NM_019413	2.27107	2.38917
NM_001164231	2.26873	2.40937
NM_199449	2.26795	2.97711
NM_030732	2.26795	2.40025
NM_008540	2.26795	2.32497
NM_021539	2.26717	2.30392
NM_177604	2.26717	1.72154
NM_144896	2.26639	2.44404
NM_026368	2.2656	2.54572
NM_028049	2.2656	2.5207
NM_001081267	2.2656	2.42867
NM_001190734	2.26403	2.59366
NM_029332	2.26324	2.58771
NM_009247	2.26245	2.28705
NM_001012310	2.26166	2.37414
NM_146126	2.26087	2.88986
NM_001011873	2.25928	2.49831
NR_015543	2.25848	2.93785
NM_029270	2.25848	2.21573
NM_001310664	2.25768	2.0569
NM_008719	2.25608	0.30103
NM_001290339	2.25447	2.67271
NM_026275	2.25366	2.47712
NM_199143	2.25366	2.2656
NM_016797	2.25285	2.17706
NM_001278075	2.24961	2.25366
NM_001317042	2.24797	2.48996
NR_015554	2.24797	1.42597
NR_108037	2.24715	2.37718
NM_001310530	2.24633	2.27951
NM_007606	2.24221	2.87429
NM_001128609	2.24221	2.43669
NM_009682	2.23972	2.4194
NM_001110227	2.23805	2.33978
NR_015470	2.23721	2.5319
NR_027784	2.23721	2.51277
NM_019971	2.23721	1.70186
NM_178726	2.23553	2.32015
NM_001146024	2.23469	2.50243
NM_010137	2.233	2.27184
NM_021518	2.2313	2.40824
NM_001286221	2.23045	2.38382
NM_153550	2.2296	2.17993
NR_045739	2.22874	2.25123
NM_026829	2.22789	2.57326
NR_146211	2.22703	2.35857
NM_198957	2.22703	2.26245
NM_172525	2.22617	2.64411
NM_025985	2.22617	2.40881
NM_001271708	2.22531	3.00959
NM_001081408	2.22445	2.74637
NM_138745	2.22358	2.60278
NM_033269	2.22358	2.24551
NM_025423	2.22272	2.66181
NM_001243123	2.22272	2.38501
NM_178616	2.22272	2.28027
NR_033993	2.22185	2.3962
NM_001164071	2.21661	2.54075
NM_009873	2.21573	2.48477
NM_026213	2.21396	2.48144
NM_001163433	2.21396	2.14406
NM_175472	2.21219	2.5319
NM_001290537	2.21219	2.49415
NM_010688	2.21219	1.97159
NM_010918	2.2113	2.39678
NM_133771	2.20952	2.28405
NM_029012	2.20862	2.41162
NM_001003719	2.20772	2.21836
NM_009253	2.20772	2.0657
NM_175143	2.20502	2.37291
NM_001305421	2.20502	1.91027
NM_001081351	2.20412	2.76691
NM_001033348	2.20412	2.48619
NM_029655	2.20321	2.21307
NM_181595	2.20049	3.01354
NM_139300	2.20049	2.96724
NM_054094	2.20049	2.85167
NM_177725	2.19866	2.347
NM_001310693	2.19682	2.16534
NM_001042620	2.1959	2.3411
NM_011543	2.1959	2.2974
NM_153599	2.19498	2.35025
NM_144845	2.19312	2.89561
NM_177739	2.19033	2.44922
NM_001033536	2.1894	2.50741
NM_008129	2.18846	2.41274
NM_033521	2.18846	2.16928
NM_009458	2.18752	2.54241
NM_030611	2.18564	2.73957
NM_177185	2.18564	2.46982
NM_023906	2.18469	2.23045
NM_001081103	2.18374	2.39328
NM_001001446	2.18279	2.89634
NM_145491	2.18279	2.14197
NM_011845	2.18279	2.10152
NM_001310084	2.18184	2.46389
NM_027892	2.18184	2.36922
NM_001037848	2.17993	2.44352
NM_133955	2.17993	2.14093
NM_029661	2.17802	2.3483
NM_173441	2.17706	2.4194
NM_177267	2.17706	2.37658
NM_145958	2.17706	2.36673
NM_028312	2.17706	2.19774
NM_001285946	2.17513	2.36173
NM_173767	2.17319	2.07433
NM_009287	2.17221	2.347
NR_045163	2.17124	2.04007
NM_025272	2.16928	2.3032
NM_001004362	2.16732	2.4105
NM_019797	2.16237	2.7332
NM_153516	2.16237	2.33846
NM_011484	2.16237	2.31876
NM_001290014	2.16037	2.67302
NM_001304744	2.16037	2.39504
NM_009804	2.15937	2.64803
NM_024452	2.15937	2.17898
NM_025705	2.15836	2.04271
NM_001159421	2.15635	2.50741
NM_026484	2.15635	2.32634
NM_001080940	2.15534	2.32222
NR_040294	2.15534	2.26007
NM_001199568	2.15331	2.65896
NM_001289660	2.15229	3.13672
NM_001286987	2.15229	2.19957
NM_019411	2.15024	2.28855
NM_029508	2.15024	2.24797
NM_001033341	2.14922	2.29299
NM_028791	2.14922	2.26403
NM_029077	2.14922	2.15937
NM_148945	2.14922	1.9049
NM_027740	2.14819	2.24551
NM_001039092	2.14406	2.49923
NR_045760	2.14197	2.5794
NM_173443	2.13988	2.31105
NM_001048207	2.13988	2.16928
NR_015502	2.13883	2.61066
NM_024189	2.13566	2.4133
NM_024264	2.1346	2.31316
NM_001042591	2.13354	2.68215
NM_008548	2.13354	2.38739
NM_026438	2.1314	2.10721
NM_145381	2.13033	2.38976
NM_172739	2.13033	2.30175
NM_001114312	2.12818	2.0569
NM_023116	2.12602	1.98227
NM_027060	2.12385	2.35283
NM_001289510	2.12276	2.02803
NM_026085	2.12167	2.66433
NM_023514	2.12057	2.31246
NM_001146052	2.12057	2.19126
NM_177077	2.11948	2.58395
NM_009246	2.11948	2.36173
NM_001252097	2.11948	2.07065
NM_028790	2.11506	2.47567
NM_153055	2.11394	2.31034
NM_010023	2.11283	2.41442
NR_040449	2.11283	2.13988
NR_030711	2.11171	2.33713
NM_001305437	2.11171	2.0569
NM_201358	2.11059	2.32015
NM_001161765	2.11059	2.15127
NR_110581	2.11059	2.15127
NM_013885	2.10947	1.96536
NM_001012449	2.10834	2.48382
NM_027477	2.10721	2.22531
NM_001285901	2.10608	2.32974
NM_001081012	2.10494	2.15432
NM_010168	2.1038	2.47712
NM_145944	2.1038	2.233
NM_001081750	2.10266	2.10494
NM_001163300	2.10152	2.41996
NM_011660	2.10152	2.03342
NM_007385	2.10037	2.49831
NM_153167	2.09922	2.28481
NM_010517	2.09807	2.53318
NM_008261	2.09807	1.84303
NM_028053	2.09691	2.21484
NM_001160017	2.09691	1.92428
NM_134255	2.09691	1.81734
NM_001111016	2.09575	2.67608
NM_134034	2.09575	2.3573
NM_019769	2.09459	2.29226
NM_001167967	2.09342	2.35666
NM_172120	2.09342	2.28255
NM_019912	2.09225	2.21924
NM_027492	2.08991	2.28103
NM_001291153	2.08991	1.63347
NR_015566	2.08873	2.23045
NM_001277322	2.08754	2.48572
NM_028725	2.08754	2.39736
NM_008878	2.08636	2.09575
NM_001166556	2.08398	2.36922
NM_001024952	2.08398	2.23721
NM_138677	2.08398	2.23637
NM_144839	2.08279	2.47857
NM_011068	2.08159	2.15534
NM_001080934	2.08159	1.83675
NM_029896	2.08039	2.28179
NR_045754	2.07918	2.30821
NR_037958	2.07918	2.15836
NR_045794	2.07918	2.11283
NM_013791	2.07797	2.33912
NR_040476	2.07797	2.26951
NM_013635	2.07797	2.15331
NR_038166	2.07676	2.88837
NM_173753	2.07676	2.50741
NM_134007	2.07676	2.4456
NM_027823	2.07676	2.42488
NM_026856	2.07676	2.37107
NM_001290659	2.07676	1.95904
NM_177464	2.07433	2.30892
NM_009187	2.07433	2.26245
NM_053102	2.07065	2.34374
NM_001135001	2.07065	2.13247
NM_001111121	2.07065	2.03875
NM_001101445	2.07065	2.03743
NM_053262	2.06942	2.51587
NM_007409	2.06942	2.47227
NM_013785	2.06942	2.34044
NM_001081345	2.06942	2.3032
NM_009252	2.06942	1.78056
NM_027382	2.06819	2.89098
NM_001134480	2.06819	2.82845
NM_177249	2.06819	2.25768
NM_019951	2.06819	2.16435
NM_001081175	2.06819	2.02394
NM_008341	2.06819	1.61979
NM_019975	2.06695	2.38917
NM_175312	2.06695	2.3457
NM_030711	2.06695	2.21748
NM_007509	2.06695	2.13883
NR_136934	2.06695	2.08039
NM_008679	2.06695	2.0518
NM_026944	2.06446	2.30821
NM_008640	2.06446	2.09922
NM_009541	2.06321	2.19774
NM_001113358	2.06321	2.17319
NM_001253813	2.06321	1.49136
NM_010771	2.06195	2.35089
NM_024459	2.06195	2.14509
NM_152809	2.0607	2.28705
NM_133673	2.0607	2.13566
NR_045716	2.0607	1.9971
NM_019657	2.05944	2.52114
NM_175149	2.05944	2.40654
NM_001033222	2.05944	2.2974
NM_145952	2.05944	2.00145
NM_172881	2.05817	2.29593
NR_027010	2.05817	2.20862
NM_080633	2.0569	2.25848
NM_008311	2.0569	2.21307
NM_029936	2.0569	2.10494
NM_019811	2.05563	2.65546
NM_024208	2.05563	2.38202
NM_007818	2.05563	2.2833
NM_011521	2.05563	2.14613
NM_026301	2.05563	2.04532
NM_009776	2.05436	2.35539
NM_010756	2.05436	2.31316
NM_145546	2.05436	2.24469
NM_010909	2.05436	2.20862
NM_027558	2.05436	2.1959
NM_026402	2.05308	2.40937
NR_037304	2.05308	2.22358
NM_001286647	2.05308	2.10947
NM_001252436	2.04922	2.12494
NM_001081295	2.04922	1.95424
NM_025717	2.04663	2.37718
NM_001293636	2.04663	2.12167
NM_022028	2.04663	2.02531
NM_022985	2.04532	2.35857
NM_001159986	2.04532	2.18752
NM_026327	2.04532	2.18374
NM_001253877	2.04532	2.06195
NM_010119	2.04402	1.92428
NR_039557	2.04271	2.44974
NM_153423	2.04271	2.10494
NM_011156	2.04139	2.25204
NM_001164661	2.04139	2.09225
NR_110511	2.04139	2.06446
NM_013476	2.04139	1.727
NM_145356	2.04007	2.24386
NM_173761	2.04007	2.23637
NM_018748	2.04007	2.22617
NM_001077193	2.03875	2.19682
NR_029450	2.03875	2.09691
NM_013594	2.03875	2.01842
NM_001109985	2.0361	2.15836
NM_001285864	2.0361	2.07433
NM_026641	2.03476	2.17513
NM_021496	2.03342	2.65192
NM_001036293	2.03342	2.14922
NM_001141927	2.03342	2.05436
NM_180974	2.03342	2.02803
NM_008991	2.03208	2.56585
NM_001347428	2.03208	2.33378
NR_027641	2.03208	2.18374
NM_010121	2.03208	1.93618
NM_001205043	2.03073	2.28929
NM_001143802	2.03073	2.21219
NM_009106	2.03073	1.88271
NM_172516	2.02938	2.18846
NM_010150	2.02938	2.15229
NM_007399	2.02938	2.09225
NM_019911	2.02803	2.61278
NM_145567	2.02803	2.4629
NM_001114332	2.02667	2.30678
NM_001271511	2.02531	2.43136
NM_011959	2.02531	2.26245
NM_001039061	2.02531	2.19682
NM_182807	2.02531	1.42597
NM_001346657	2.02394	2.2313
NM_001005510	2.02119	2.30607
NM_013795	2.02119	2.29593
NM_027030	2.02119	2.2313
NM_183249	2.02119	2.22617
NM_133825	2.02119	2.06195
NM_011082	2.02119	1.89023
NM_001271349	2.01981	2.16534
NM_011947	2.01981	2.11727
NM_010007	2.01842	2.51676
NM_018773	2.01703	2.15229
NM_173432	2.01564	2.43083
NM_176849	2.01564	2.1346
NM_019930	2.01424	2.25123
NM_007462	2.01424	2.14197
NR_030708	2.01424	2.07797
NM_001039180	2.01424	2.05944
NM_030565	2.01284	2.44457
NM_027928	2.01284	1.98975
NR_030566	2.01284	1.94776
NR_035426	2.01143	1.97467
NM_007459	2.01143	1.89946
NM_001301367	2.01002	2.22874
NM_001302342	2.01002	2.19866
NM_001003908	2.01002	2.14406
NM_001310525	2.0086	2.12926
NM_172769	2.00718	2.39562
NM_001110311	2.00718	2.35984
NM_001289543	2.00718	2.33978
NR_126461	2.00718	2.21661
NM_030750	2.00718	2.17319
NM_010773	2.00575	2.08279
NM_010295	2.00575	1.90309
NM_172694	2.00575	1.85126
NM_144549	2.00289	2.5977
NM_008131	2.00289	2.27875
NM_008636	2.00145	2.26795
NM_024239	2.00145	2.10494
NM_031881	2.00145	1.68124
NM_007924	2	2.42597
NM_001164772	2	2.13566
NM_133753	2	2.06942
NM_022989	1.99855	2.2313
NM_145937	1.99855	2.16435
NR_132746	1.99855	1.84303
NM_021280	1.9971	2.66808
NM_009692	1.9971	1.87506
NM_133701	1.99564	2.25527
NM_008326	1.99564	1.91381
NM_001346740	1.99417	2.13033
NM_009502	1.9927	2.34176
NM_153538	1.9927	2.22272
NM_001291226	1.9927	2.22011
NM_007943	1.9927	2.07433
NM_026124	1.99123	2.27262
NM_173757	1.99123	2.14197
NM_013867	1.98975	2.5611
NM_145539	1.98975	2.40025
NM_025576	1.98975	2.31105
NM_029402	1.98975	2.07555
NM_025434	1.98826	1.98528
NR_040413	1.98826	1.68124
NM_199068	1.98677	2.38262
NM_001159351	1.98677	2.09108
NM_027592	1.98677	2.05944
NR_029475	1.98528	2.26087
NM_001283063	1.98528	2.2296
NM_001331180	1.98378	2.10037
NM_009251	1.98378	1.69897
NM_144894	1.98076	2.12818
NM_023665	1.98076	1.95101
NM_025283	1.97924	2.18374
NM_172742	1.97772	2.30103
NM_145541	1.97772	2.15229
NM_029431	1.9762	2.17609
NM_023141	1.9762	1.76092
NM_001001737	1.97313	2.28705
NM_027406	1.97313	2.10834
NR_073368	1.97313	2.08039
NM_013492	1.97159	2.23637
NM_001290512	1.97159	2.18374
NM_009474	1.97004	2.60206
NM_001331162	1.97004	2.07555
NM_026027	1.97004	1.91908
NM_177821	1.96848	2.1922
NM_028341	1.96692	2.60387
NM_001199304	1.96692	2.45127
NM_028864	1.96692	2.08279
NM_007958	1.96692	2.0569
NM_025841	1.96536	2.27107
NM_029353	1.96536	2.233
NM_027874	1.96536	2.10152
NM_028264	1.96536	2.01564
NR_045502	1.96379	2.15534
NM_008395	1.96221	2.23045
NM_001024602	1.96221	1.93281
NM_133857	1.96063	2.15024
NM_178782	1.96063	2.03476
NR_045178	1.95745	1.90669
NM_138665	1.95585	2.43881
NM_010240	1.95424	2.1922
NM_019806	1.95424	2.02394
NM_032541	1.95263	2.23215
NR_110965	1.95263	2.14922
NM_175180	1.95263	1.77573
NM_025816	1.94939	2.27107
NM_175331	1.94939	1.926
NM_023530	1.94939	1.89023
NM_145483	1.94776	2.06321
NM_001113553	1.94612	2.32291
NM_178670	1.94448	2.08279
NM_145617	1.94448	1.88649
NR_033541	1.94283	2.00575
NM_001109661	1.94118	2.55104
NR_030694	1.94118	2.19405
NM_172674	1.94118	2.09691
NM_145499	1.94118	1.53148
NM_176959	1.93952	2.15937
NM_011188	1.93785	2.22098
NM_021489	1.93785	2.04532
NM_001081979	1.93785	2.03875
NM_133741	1.93618	2.24386
NM_025617	1.93618	2.12926
NM_024203	1.93618	1.94612
NM_029357	1.9345	2.22185
NM_173364	1.9345	2.15024
NM_010147	1.9345	2.11616
NM_178041	1.9345	1.88081
NM_001081308	1.93281	2.18564
NM_001080132	1.93281	2.10834
NM_025699	1.93281	2.03208
NR_033123	1.93281	1.98227
NR_040349	1.93281	1.95424
NM_028761	1.93112	2.35089
NM_010197	1.93112	2.34766
NM_153778	1.93112	2.32084
NM_007917	1.93112	2.04792
NM_015791	1.92942	2.19312
NM_133657	1.92942	2.08991
NM_001243792	1.92771	2.90598
NM_031197	1.92771	2.32153
NM_178892	1.926	1.85126
NM_013495	1.92428	2.39562
NM_007376	1.92428	2.24633
NM_001252503	1.92428	2.0518
NM_009536	1.92428	1.97924
NM_009191	1.92428	1.87313
NM_001243048	1.92428	0.970037
NM_152810	1.92255	2.06321
NR_040640	1.92082	2.30963
NM_133214	1.92082	2
NM_146175	1.92082	1.95904
NM_029498	1.91908	2.16435
NM_026454	1.91908	2.06195
NM_026155	1.91908	2.0607
NM_145393	1.91733	1.99417
NM_001163310	1.91733	1.88271
NM_011267	1.91558	2.15534
NM_001081365	1.91558	1.79005
NM_001025594	1.91381	2.27493
NM_021287	1.91381	2.26245
NM_001164367	1.91381	2.02531
NM_029949	1.91381	2.01564
NM_026527	1.91204	2.20683
NM_026295	1.91204	2.14301
NM_007510	1.91204	2.04532
NM_001313973	1.91204	1.95585
NM_001081232	1.91204	1.94283
NM_025476	1.91027	2.22531
NM_016668	1.91027	1.27875
NM_010002	1.90849	2.25042
NR_015478	1.90849	2.24633
NM_001283046	1.90849	2.16037
NM_001163635	1.90849	2.05436
NM_001276316	1.90849	1.98826
NM_178756	1.90849	1.79005
NM_001039530	1.90849	1.63009
NM_009127	1.90849	0.69897
NM_177362	1.90669	2.25527
NM_145364	1.90669	2.20049
NM_007788	1.90669	2.09922
NM_018814	1.90669	1.93281
NR_130987	1.90669	1.82607
NM_025682	1.90309	2.03073
NM_030153	1.90309	2.0086
NM_146109	1.90309	1.84094
NM_173764	1.90128	2.3862
NM_172507	1.89946	2.44038
NM_026129	1.89946	1.84094
NM_008185	1.89763	2.24055
NM_025902	1.89763	2.20412
NM_178644	1.89763	2.12385
NM_146151	1.89763	2.06695
NM_028814	1.89763	2.05051
NM_026775	1.89763	2.03208
NM_026391	1.89763	1.82173
NM_008156	1.89579	2.15432
NM_027427	1.89579	2.15229
NM_013860	1.89579	2.15024
NM_145467	1.89579	2.00145
NM_008453	1.89579	1.98975
NM_175386	1.89395	1.95904
NM_022891	1.89395	1.90309
NM_026487	1.89209	1.98378
NM_001316310	1.89023	2.11059
NM_023799	1.89023	1.98677
NM_029572	1.88649	2.09575
NM_011755	1.88649	1.98677
NM_018776	1.88649	1.94118
NM_146214	1.88461	2.14613
NM_001014974	1.88461	2.06695
NM_009847	1.88461	2.01981
NM_026386	1.88081	2.17802
NM_026197	1.88081	1.95585
NR_045329	1.8789	2.36611
NM_025827	1.8789	2.24304
NM_153501	1.8789	2.12926
NM_026268	1.8789	2.11948
NM_028018	1.8789	1.98677
NM_001290660	1.87699	2.36611
NM_177663	1.87699	2.20412
NM_011946	1.87699	2.04007
NM_178622	1.87506	2.21396
NM_007790	1.87506	2.08636
NM_001081293	1.87506	1.86923
NM_182994	1.87313	2.25204
NM_010237	1.87313	2.14197
NM_026499	1.87313	1.92771
NM_011387	1.87118	2.33579
NM_147218	1.87118	2.25285
NM_001013786	1.87118	2.15024
NM_007644	1.87118	2.0657
NM_007596	1.87118	1.79934
NM_177242	1.86923	2.08636
NM_001164683	1.86923	2.00432
NM_030225	1.86923	1.96848
NM_026114	1.86923	1.94448
NM_001163064	1.86923	1.90128
NM_139272	1.86727	1.87506
NR_015508	1.8653	2.41609
NM_016881	1.8653	2.26087
NM_027498	1.8653	2.0607
NM_020267	1.8653	1.92082
NM_001163996	1.8653	1.83251
NM_177002	1.86332	2.42867
NR_027289	1.86332	2.29373
NM_001014973	1.86332	2.15736
NM_025948	1.86332	2
NM_009780	1.86332	1.97467
NR_105742	1.86332	1.44196
NM_178713	1.86134	2.29078
NM_178665	1.86134	2.08398
NM_008996	1.85934	2.12926
NR_027953	1.85934	1.99123
NR_145522	1.85934	1.94118
NM_022432	1.85934	1.93785
NM_178763	1.85733	2.2296
NM_011342	1.85733	2.12602
NM_001256520	1.85733	2.12385
NM_001163754	1.85733	1.97772
NM_015769	1.85733	1.95263
NM_008562	1.85733	1.82607
NM_001013792	1.85532	2.19866
NM_175145	1.85532	2.10947
NM_009298	1.85532	1.94283
NM_008212	1.85329	2.39328
NM_026849	1.85329	2.11727
NM_175375	1.85329	2.05051
NR_028428	1.85329	1.99564
NM_001039939	1.85329	1.97159
NR_028382	1.85126	2.17802
NM_024282	1.85126	1.727
NM_016704	1.84921	2.25527
NM_001033306	1.84921	2.02803
NM_019983	1.84921	1.91027
NM_181545	1.84921	0.801632
NM_011134	1.84716	2.62359
NM_025987	1.84716	2.24138
NM_008707	1.84716	2.08279
NM_011749	1.84716	2.07918
NM_178686	1.84716	1.99417
NM_145547	1.84716	1.95745
NM_011723	1.84716	1.93952
NM_019395	1.8451	2.65801
NM_001289686	1.8451	2.45989
NM_173007	1.8451	2.31597
NM_001160304	1.8451	2.20502
NM_028234	1.8451	2.11506
NM_013836	1.8451	2.09459
NM_146023	1.8451	1.80391
NM_177340	1.8451	1.75841
NM_172907	1.84303	2.43616
NM_026877	1.84303	2.14716
NM_020520	1.84303	2.1038
NM_016741	1.84303	2.0607
NM_027135	1.84303	2.05563
NM_023281	1.84303	2.02531
NM_026604	1.84303	1.98975
NM_001164565	1.84303	1.79934
NM_001166063	1.84094	2.32974
NM_001039086	1.84094	2.23805
NR_027446	1.84094	2.07676
NM_145991	1.84094	1.94612
NM_001081006	1.84094	1.87506
NM_009656	1.83885	2.20952
NR_040428	1.83885	1.7877
NM_175324	1.83675	2.43083
NM_013541	1.83675	2.17124
NM_001252454	1.83675	2.12167
NM_001166177	1.83675	1.9927
NM_138758	1.83675	1.98378
NM_176840	1.83675	1.97159
NM_015780	1.83251	2.52548
NM_011629	1.83251	2.33378
NM_023651	1.83251	2.14716
NM_020332	1.83251	1.88461
NM_025783	1.83251	1.8789
NM_011372	1.83251	1.80391
NM_007563	1.83037	1.87699
NR_027343	1.82823	2.00575
NM_025834	1.82607	2.29813
NM_025626	1.82607	2.19682
NR_040407	1.82607	2.04922
NM_173874	1.82607	1.93112
NR_029425	1.82607	1.82823
NR_045963	1.82391	2.20049
NM_175546	1.82391	1.96221
NR_034038	1.82391	1.93618
NM_010513	1.82391	1.82823
NM_001042499	1.82173	2.17319
NM_133947	1.82173	2.16534
NM_009949	1.82173	2.11394
NM_010690	1.82173	2.02257
NM_019770	1.82173	1.83037
NM_028333	1.82173	1.82607
NM_173185	1.82173	1.82173
NM_023383	1.81954	2.37291
NM_009864	1.81954	2.27262
NM_197993	1.81954	1.82823
NM_153529	1.81734	2.04402
NM_023266	1.81734	2.03743
NM_177633	1.81734	1.99564
NM_007592	1.81513	2.4194
NM_010406	1.81513	2.2952
NM_001004185	1.81513	2.25285
NM_001290700	1.81513	1.8789
NM_011434	1.81291	2.23384
NM_175127	1.81291	1.91733
NM_175256	1.81291	1.6596
NM_145497	1.81068	2.41609
NM_001001798	1.81068	2.26639
NM_025888	1.81068	2.07188
NM_177660	1.81068	1.98076
NM_001145877	1.81068	1.926
NM_001309445	1.81068	1.87118
NM_008861	1.81068	1.83885
NM_001033324	1.81068	1.10266
NM_053009	1.80844	2.12167
NM_013818	1.80844	2.03875
NM_146239	1.80844	2.02803
NM_026832	1.80844	2.01842
NM_001168471	1.80844	1.55226
NM_025535	1.80618	2.08754
NM_025846	1.80618	1.87118
NM_009647	1.80391	2.41442
NM_181406	1.80391	2.02394
NM_009282	1.80391	1.88461
NM_146243	1.80391	1.80163
NM_008959	1.80391	1.78533
NM_177379	1.80391	1.74819
NM_009649	1.80391	0.367977
NM_178747	1.80163	2.28405
NM_011506	1.80163	2.03342
NM_145575	1.80163	2.01002
NM_008929	1.80163	1.97924
NM_025510	1.80163	1.96379
NM_001290180	1.79934	2.75942
NM_008380	1.79934	2.02257
NM_057172	1.79934	2.00575
NR_073374	1.79704	2.31316
NM_013789	1.79704	2.11283
NM_197985	1.79704	2.0607
NM_133739	1.79472	2.13354
NM_001102565	1.79472	1.94939
NM_011273	1.79472	1.94776
NM_054080	1.79472	1.94283
NM_019949	1.79472	1.86727
NM_170669	1.79472	1.81954
NM_008402	1.79472	1.81513
NM_026232	1.79239	1.84303
NM_145565	1.79239	1.84303
NM_010123	1.79239	1.77085
NM_011809	1.79239	1.4624
NM_029554	1.79005	2.37168
NM_145953	1.79005	2.27339
NM_001177552	1.79005	2.14301
NM_001033795	1.79005	2.02119
NM_026405	1.79005	1.98826
NM_026313	1.79005	1.96848
NM_001128096	1.79005	1.87506
NM_080558	1.79005	1.83675
NM_025295	1.7877	1.85532
NM_023755	1.7877	1.48192
NM_025370	1.78533	2.35666
NM_001271583	1.78533	2.02531
NM_145942	1.78533	1.98528
NM_001304774	1.78533	1.95101
NM_001159963	1.78533	1.81954
NM_031164	1.78295	2.31806
NM_133998	1.78295	2.03476
NM_009031	1.78295	1.94612
NR_040661	1.78295	1.5682
NM_011909	1.78295	1.30821
NR_045778	1.78056	2.25285
NM_172943	1.78056	2.0607
NM_001081371	1.78056	1.89023
NM_080795	1.78056	1.68425
NM_023523	1.77815	2.3686
NM_001312905	1.77815	2.30463
NM_007611	1.77815	2.14819
NR_046026	1.77815	1.99855
NM_001346525	1.77573	2.19957
NM_172579	1.77573	1.95745
NM_181590	1.77573	1.88081
NM_001001650	1.77573	1.85329
NM_207216	1.7733	2.31527
NM_024274	1.7733	2.11837
NR_040557	1.7733	2.08159
NM_007437	1.7733	2.07555
NM_001082414	1.7733	2.06321
NM_028012	1.7733	2.03073
NM_134123	1.7733	2
NM_010325	1.7733	1.97772
NM_133704	1.7733	1.94939
NM_001267622	1.7733	1.94118
NM_001159361	1.7733	1.77815
NM_175344	1.7733	1.38021
NM_009112	1.7733	1.13566
NR_073181	1.77085	1.77085
NR_015556	1.76839	2.5682
NM_008784	1.76839	1.99417
NM_007983	1.76839	1.89023
NM_001204983	1.76839	1.87506
NM_025999	1.76839	1.86923
NM_026474	1.76839	1.76343
NM_001276455	1.76839	1.76092
NM_001100181	1.76592	2.12602
NM_001164769	1.76592	1.926
NM_001081370	1.76343	2.58168
NM_133354	1.76343	1.89946
NM_019654	1.76343	1.81513
NM_001172062	1.76092	2.17609
NM_019551	1.76092	2.17416
NM_145359	1.76092	2.16037
NM_030692	1.76092	1.99417
NM_025844	1.76092	1.9345
NM_019776	1.76092	1.86923
NM_198292	1.76092	1.79005
NM_011632	1.76092	1.74036
NM_001164214	1.76092	1.71878
NM_007824	1.75841	1.91381
NM_026482	1.75841	1.79005
NM_027294	1.75587	2.28255
NM_009231	1.75587	2.13354
NR_040432	1.75587	1.90309
NR_037281	1.75587	1.64673
NM_001167883	1.75587	1.48667
NM_028810	1.75333	2.01981
NM_026127	1.75333	2.00718
NM_001252253	1.75333	1.89023
NM_016898	1.75333	1.68124
NM_001162417	1.75333	1.66276
NM_011834	1.75077	2.25123
NR_040621	1.75077	2.17221
NM_029648	1.75077	1.98378
NM_133726	1.75077	1.96848
NM_026879	1.75077	1.66589
NM_026442	1.74819	2.39211
NM_001347731	1.74819	1.89023
NM_030253	1.74819	1.87313
NM_030257	1.74819	1.79704
NM_010139	1.74819	1.60924
NM_007520	1.7456	2.21836
NM_175105	1.7456	2.15127
NM_022996	1.7456	2.07676
NM_001039059	1.7456	1.88837
NM_017472	1.7456	1.82173
NR_028021	1.7456	1.79704
NM_172410	1.7456	1.6596
NM_008879	1.74299	2.40083
NM_008645	1.74299	2.24797
NM_001033238	1.74299	2.10834
NM_001286567	1.74299	1.76092
NM_029436	1.74036	2.29447
NM_177460	1.74036	2.07797
NM_025624	1.74036	1.98826
NM_001033135	1.74036	1.95101
NM_025602	1.74036	1.79239
NM_001001491	1.74036	1.68425
NM_023175	1.73772	2.18752
NR_040532	1.73772	2.11837
NM_175356	1.73772	1.97772
NM_030112	1.73772	1.97004
NM_001285902	1.73772	1.95745
NM_029074	1.73772	1.8653
NM_001163328	1.73772	1.81513
NM_024256	1.73772	1.78056
NM_001290626	1.73507	2.01284
NM_146217	1.73507	1.89023
NM_029364	1.73239	2.28929
NM_178746	1.73239	2.23553
NM_026240	1.73239	2.16336
NM_001254754	1.73239	2.06695
NR_038173	1.73239	2.0086
NM_010887	1.73239	1.92942
NM_015781	1.73239	1.92771
NR_037905	1.73239	1.92082
NM_012024	1.73239	1.89763
NM_145925	1.73239	1.8789
NM_016667	1.73239	1.87118
NM_007987	1.73239	1.86332
NM_011081	1.73239	1.33579
NM_027430	1.7297	2.37352
NM_146259	1.7297	1.81954
NM_001164621	1.7297	1.79934
NM_181421	1.7297	1.79005
NM_001346660	1.7297	1.7877
NM_133360	1.7297	1.7297
NM_001294302	1.727	1.98528
NR_028380	1.727	1.83885
NM_026367	1.727	1.82607
NR_040257	1.72428	2.66339
NM_029031	1.72428	2.20502
NM_172260	1.72428	2.02938
NM_016851	1.72428	1.95904
NM_016985	1.72428	1.95745
NR_040382	1.72428	1.49601
NM_176842	1.72154	2.30175
NM_172993	1.72154	2.17513
NM_016661	1.72154	2.06195
NM_001007589	1.72154	2.01424
NM_181071	1.72154	1.91558
NR_105783	1.72154	1.6721
NM_028281	1.71878	2.63313
NM_001081169	1.71878	2.33512
NM_008993	1.71878	2.15836
NM_173788	1.71878	1.97467
NM_001163239	1.71878	1.96063
NM_021605	1.71878	1.88271
NM_001037726	1.71878	1.8653
NM_010158	1.71878	1.79704
NM_027935	1.71878	1.69607
NM_011051	1.716	2.1038
NM_133818	1.716	2.03875
NM_001291075	1.716	1.97467
NM_023324	1.716	1.95101
NM_172740	1.716	1.92082
NM_013843	1.716	1.91027
NM_007868	1.716	1.3862
NM_023671	1.71321	1.8789
NM_028604	1.71321	1.87699
NM_001039581	1.71321	1.75841
NM_027562	1.71321	1.42051
NM_177005	1.7104	2.06819
NM_172747	1.7104	2.02394
NR_035474	1.7104	2.00145
NM_007944	1.70757	2.14406
NM_023831	1.70757	2.04532
NM_027889	1.70757	1.81513
NM_026274	1.70472	2.12494
NM_026283	1.70472	2.11727
NM_153526	1.70472	2.10947
NM_010752	1.70472	2.09342
NM_027534	1.70472	2.03342
NM_001289708	1.70472	1.94448
NM_001310605	1.70472	1.9345
NM_145985	1.70472	1.86923
NM_001081426	1.70472	1.77573
NM_020601	1.70472	1.73507
NM_001002008	1.70472	1.54818
NM_001190409	1.70186	2.10947
NM_028986	1.70186	2.09225
NM_173038	1.70186	2.08279
NM_025772	1.70186	1.97159
NM_173783	1.70186	1.96848
NM_144902	1.70186	1.91204
NM_021548	1.70186	1.79005
NM_009481	1.69897	1.94118
NM_144853	1.69897	1.926
NM_026384	1.69897	1.89023
NR_045955	1.69897	1.81513
NM_053157	1.69897	1.78295
NM_145209	1.69897	1.6163
NM_011920	1.69607	2.21661
NM_024178	1.69607	2.01002
NR_110343	1.69607	1.97467
NM_178606	1.69607	1.88271
NM_001080931	1.69607	1.87118
NM_011981	1.69607	1.85733
NM_011254	1.69607	1.53991
NM_001177879	1.69314	2.14301
NR_045995	1.69314	1.99417
NM_026934	1.69314	1.94776
NM_001291204	1.69314	1.926
NM_172592	1.69314	1.89579
NM_027324	1.69314	1.88081
NM_025824	1.69314	1.85329
NM_008850	1.69314	1.83037
NM_001005509	1.69314	1.81734
NM_012032	1.69314	1.48192
NM_008882	1.69314	1.47712
NR_033220	1.6902	2.38202
NM_198296	1.6902	2.07676
NM_134077	1.6902	2.07188
NM_026497	1.6902	2.02667
NM_009572	1.6902	1.96063
NM_025873	1.6902	1.93618
NM_001136496	1.6902	1.84094
NM_026390	1.6902	1.83251
NM_029394	1.6902	1.75333
NM_001313724	1.6902	1.67517
NM_009984	1.6902	1.53572
NM_008407	1.6902	1.36798
NM_013602	1.6902	1.24715
NM_027903	1.68723	2.35283
NM_053176	1.68723	2.15937
NM_026331	1.68723	2.13672
NR_045765	1.68723	1.88461
NM_024197	1.68723	1.87506
NM_008112	1.68723	1.86923
NM_027722	1.68723	1.84921
NM_026603	1.68723	1.82391
NM_144900	1.68723	1.72154
NM_001122594	1.68723	1.70472
NM_001286131	1.68425	2.36298
NM_144812	1.68425	2.24469
NM_023580	1.68425	2
NM_178667	1.68425	1.96536
NM_001312649	1.68425	1.95424
NM_011931	1.68425	1.926
NM_030688	1.68425	1.91908
NM_145514	1.68425	1.86332
NM_001033431	1.68425	1.75333
NM_201354	1.68124	2.90831
NM_025280	1.68124	2.11616
NM_009680	1.68124	1.95424
NM_008149	1.68124	1.93281
NR_045086	1.68124	1.87118
NM_008290	1.67821	2.15127
NM_178379	1.67821	2.00575
NM_001291141	1.67821	1.8789
NM_177151	1.67821	1.8789
NM_011732	1.67821	1.82391
NR_045606	1.67517	2.20231
NM_013475	1.67517	1.99855
NM_172590	1.67517	1.86727
NM_013753	1.67517	1.84094
NM_019980	1.67517	1.83675
NR_130997	1.67517	1.82173
NM_133954	1.67517	1.81291
NM_001115153	1.67517	1.7877
NM_018828	1.67517	1.76343
NM_013855	1.67517	1.68124
NM_028894	1.67517	1.06695
NM_009875	1.6721	1.93112
NM_029705	1.6721	1.87118
NM_172154	1.6721	1.79472
NM_207209	1.6721	1.75333
NM_145923	1.6721	1.31527
NM_028788	1.6721	1.23045
NR_003270	1.6721	1.16633
NM_001253782	1.66901	1.96379
NM_170756	1.66901	1.81513
NM_001243748	1.66901	1.7297
NM_021420	1.66901	1.67821
NM_025670	1.66901	1.62325
NM_021526	1.66901	1.54407
NM_028744	1.66589	1.926
NM_028056	1.66589	1.85733
NM_145625	1.66589	1.79704
NR_040431	1.66589	1.76092
NM_138598	1.66589	1.727
NM_173439	1.66589	1.65642
NM_033074	1.66589	1.5563
NM_017371	1.66589	1.43136
NM_001271479	1.66589	1.34242
NM_009450	1.66589	0.823909
NM_133684	1.66276	2.25928
NM_025780	1.66276	2.14922
NM_030014	1.66276	2.00145
NM_001080977	1.66276	1.91908
NM_145442	1.66276	1.86727
NM_008824	1.66276	1.66901
NM_001146349	1.66276	1.64673
NM_001285455	1.66276	0.801632
NM_001081319	1.6596	2.0518
NR_045916	1.6596	1.89946
NM_001168476	1.6596	1.89763
NM_001291136	1.6596	1.86332
NM_001163572	1.6596	1.83885
NM_001290984	1.6596	1.77815
NM_013711	1.65642	2.10037
NM_001081288	1.65642	1.90309
NM_001293229	1.65642	1.8789
NM_198613	1.65642	1.64998
NM_010776	1.65321	2.09691
NM_001081055	1.65321	1.85329
NM_211357	1.65321	1.76592
NM_172635	1.65321	1.72154
NR_045893	1.65321	1.69314
NM_177595	1.65321	1.64673
NR_045904	1.65321	1.60206
NM_177092	1.64998	1.94939
NM_029576	1.64998	1.94448
NM_011316	1.64998	1.81734
NM_134029	1.64998	1.81291
NM_198162	1.64998	1.716
NM_011921	1.64998	1.56427
NM_010493	1.64998	1.40937
NM_020557	1.64998	1.40937
NR_040619	1.64673	1.98677
NM_178724	1.64673	1.97159
NM_001301402	1.64673	1.86923
NM_001024622	1.64673	1.82823
NM_024221	1.64673	1.81068
NM_011790	1.64673	1.80844
NM_178112	1.64673	1.75841
NR_028264	1.64345	2.37352
NM_001347064	1.64345	2.19774
NM_027976	1.64345	2.04532
NM_010324	1.64345	1.92428
NM_172965	1.64345	1.9049
NM_013840	1.64345	1.88271
NM_024258	1.64345	1.82173
NM_001111110	1.64015	2.90508
NM_001177561	1.64015	2.14716
NM_145448	1.64015	2.06819
NM_153198	1.64015	1.97004
NM_025677	1.64015	1.94612
NM_008173	1.64015	1.94448
NM_001159942	1.64015	1.85329
NM_025557	1.64015	1.79934
NM_011413	1.64015	1.75333
NM_172833	1.64015	1.73772
NM_001159865	1.64015	1.59476
NM_010258	1.64015	1.47227
NM_175172	1.64015	1.41497
NM_178767	1.63682	2.21661
NR_040355	1.63682	1.90309
NM_001114334	1.63682	1.88649
NM_053014	1.63682	1.85126
NM_007896	1.63682	1.67517
NM_028102	1.63347	2.07188
NM_027528	1.63347	1.98975
NM_145604	1.63347	1.95424
NM_146013	1.63347	1.94118
NM_175400	1.63347	1.87699
NM_146096	1.63347	1.87313
NM_025323	1.63347	1.86727
NM_001177771	1.63347	1.85329
NM_001081352	1.63347	1.84094
NM_007923	1.63347	1.76092
NM_011300	1.63347	1.51851
NM_001013820	1.63009	2.16137
NM_026178	1.63009	2.02119
NM_016897	1.63009	1.85126
NM_175606	1.63009	1.82173
NM_026868	1.63009	1.81954
NM_009055	1.63009	1.78295
NM_144920	1.63009	1.75587
NM_001199059	1.63009	1.64673
NR_131896	1.62668	2.11059
NM_138587	1.62668	2
NM_181547	1.62668	1.9762
NM_001081163	1.62668	1.94448
NM_025364	1.62668	1.8451
NR_131052	1.62668	1.83885
NM_001253392	1.62668	1.81734
NM_025345	1.62668	1.78295
NM_053273	1.62668	1.77815
NM_025907	1.62668	1.76592
NM_010858	1.62668	1.69607
NM_175443	1.62325	2.01143
NM_153799	1.62325	1.91381
NM_011668	1.62325	1.91204
NM_153144	1.62325	1.83037
NM_023737	1.62325	1.7297
NR_075085	1.62325	1.71878
NM_001331197	1.62325	1.66276
NM_009321	1.62325	1.63347
NM_172300	1.62325	1.5563
NM_001033466	1.61979	1.9345
NM_029570	1.61979	1.92428
NM_033563	1.61979	1.87313
NM_001159718	1.61979	1.86923
NM_176962	1.61979	1.80163
NM_028820	1.61979	1.37414
NM_009834	1.61979	1.27107
NM_020048	1.6163	1.90849
NM_024207	1.6163	1.89579
NM_013659	1.6163	1.85126
NM_001304266	1.6163	1.82607
NM_024214	1.6163	1.79005
NM_026968	1.6163	1.79005
NM_008977	1.6163	1.7877
NM_021384	1.6163	1.42597
NM_024434	1.61278	2.11171
NM_008287	1.61278	2.06695
NM_009190	1.61278	1.82391
NM_001168507	1.61278	1.75333
NM_029762	1.61278	1.63682
NM_001313977	1.61278	1.58358
NM_027947	1.60924	1.97004
NM_144535	1.60924	1.7877
NM_181403	1.60924	1.53148
NM_007456	1.60924	1.5141
NM_010726	1.60566	2.35539
NM_183261	1.60566	2.14922
NM_028876	1.60566	2.09342
NM_030133	1.60566	2.06195
NM_011462	1.60566	1.85733
NR_045793	1.60566	1.79005
NM_001267724	1.60566	1.7877
NM_009070	1.60566	1.74819
NM_139229	1.60566	1.73239
NM_152812	1.60566	1.7104
NM_016783	1.60206	2.05563
NM_001310629	1.60206	1.90309
NM_001167944	1.60206	1.86923
NM_178930	1.60206	1.82607
NM_133948	1.60206	1.74036
NM_177608	1.60206	1.72154
NM_009720	1.60206	1.7104
NM_001122892	1.60206	1.68723
NM_001253836	1.60206	1.62325
NR_028359	1.60206	1.5721
NM_009467	1.59843	2.1683
NM_015732	1.59843	2.07555
NR_040462	1.59843	1.98975
NM_028125	1.59843	1.92255
NM_178690	1.59843	1.89395
NM_025456	1.59843	1.85329
NM_178143	1.59843	1.79472
NM_009553	1.59843	1.74036
NR_033517	1.59843	1.56031
NM_010794	1.59843	1.27107
NM_028176	1.59476	2.26795
NM_001015681	1.59476	2.09575
NM_001310585	1.59476	1.93952
NM_025407	1.59476	1.89946
NM_026343	1.59476	1.86727
NR_027648	1.59476	1.82391
NM_026175	1.59476	1.81734
NM_025668	1.59476	1.62325
NM_001146119	1.59476	1.40369
NM_013642	1.59476	1.30821
NM_016861	1.59476	1.30821
NM_011584	1.59106	2.3862
NM_145505	1.59106	2.05308
NM_026667	1.59106	1.9049
NM_029291	1.59106	1.9049
NM_172124	1.59106	1.88271
NM_177389	1.59106	1.88081
NM_175507	1.59106	1.84303
NM_001136226	1.59106	1.81068
NM_028123	1.59106	1.80844
NM_178283	1.59106	1.74036
NM_013499	1.59106	1.73507
NM_010448	1.59106	1.71878
NM_023363	1.59106	1.68723
NM_001013367	1.59106	1.57596
NM_001168219	1.59106	1.40937
NM_198421	1.58734	2.26951
NM_011673	1.58734	2.0569
NM_177124	1.58734	1.9971
NM_001289695	1.58734	1.926
NM_028019	1.58734	1.89395
NM_153598	1.58734	1.79472
NM_001160319	1.58734	1.77085
NM_018739	1.58734	1.7456
NM_029573	1.58734	1.66901
NM_001017429	1.58734	1.60924
NM_010511	1.58734	1.44716
NM_009125	1.58358	2.05944
NM_010004	1.58358	1.81068
NM_026406	1.58358	1.76343
NM_133683	1.58358	1.7297
NM_130889	1.58358	1.69314
NM_013830	1.58358	1.66589
NM_001033312	1.58358	1.63682
NM_009143	1.58358	1.63009
NR_045990	1.58358	1.63009
NM_008277	1.57978	2.36236
NM_028626	1.57978	2.04271
NR_103516	1.57978	1.99855
NM_153058	1.57978	1.85733
NM_008756	1.57978	1.76343
NM_001290370	1.57978	1.70186
NM_138659	1.57978	1.6902
NM_026212	1.57978	1.44196
NM_021284	1.57978	1.3862
NM_023668	1.57596	1.89946
NM_025669	1.57596	1.89579
NM_145955	1.57596	1.85934
NM_009003	1.57596	1.83675
NR_110583	1.57596	1.75841
NM_010189	1.57596	1.69607
NM_020026	1.57596	1.63682
NM_133655	1.57596	1.46736
NM_020560	1.5721	1.89579
NM_007382	1.5721	1.84921
NM_028177	1.5721	1.77573
NM_001347086	1.5721	1.75077
NM_026647	1.5721	1.69607
NM_013913	1.5721	1.68723
NM_007566	1.5721	1.6721
NM_025448	1.5721	1.66589
NM_010414	1.5721	1.4523
NM_008630	1.5721	1.05436
NM_013797	1.5682	2.41996
NM_001330608	1.5682	2.25688
NM_009060	1.5682	2.15534
NR_040429	1.5682	1.97313
NM_172606	1.5682	1.94283
NM_080845	1.5682	1.86134
NM_178672	1.5682	1.85532
NM_133821	1.5682	1.82173
NM_028448	1.5682	1.75333
NM_015751	1.5682	1.65642
NR_033144	1.5682	1.65642
NM_018868	1.5682	1.64673
NR_045368	1.5682	1.44196
NM_028794	1.5682	1.39794
NM_009778	1.5682	1.34895
NM_025790	1.56427	2.13247
NM_022311	1.56427	2.00432
NM_001290712	1.56427	1.98826
NM_027144	1.56427	1.83251
NM_008857	1.56427	1.70186
NM_008044	1.56427	1.55226
NM_175111	1.56427	1.44716
NM_001161665	1.56031	2.38917
NM_013584	1.56031	2.31316
NM_001114664	1.56031	1.88081
NM_133889	1.56031	1.85733
NM_033565	1.56031	1.83675
NM_026610	1.56031	1.80844
NM_001163263	1.56031	1.80618
NM_001310433	1.56031	1.75841
NM_133222	1.56031	1.7456
NM_175224	1.56031	1.66276
NM_008513	1.56031	1.42051
NM_001161746	1.56031	0.920819
NM_207677	1.5563	2.18658
NM_023202	1.5563	1.94448
NM_010901	1.5563	1.69607
NM_027057	1.5563	1.69314
NM_001080706	1.5563	1.68723
NM_011303	1.5563	1.66589
NM_201600	1.5563	1.4523
NM_011486	1.5563	1.36173
NM_026951	1.55226	1.99123
NM_001039093	1.55226	1.9049
NM_027897	1.55226	1.81954
NM_145138	1.55226	1.81068
NM_021461	1.55226	1.78533
NM_007624	1.55226	1.76092
NM_009748	1.55226	1.76092
NM_001085493	1.55226	1.74819
NM_138599	1.55226	1.7456
NR_040580	1.55226	1.74036
NM_001205083	1.55226	1.73507
NM_001347453	1.55226	1.6902
NM_008950	1.55226	1.63009
NM_145987	1.55226	1.58734
NR_045902	1.55226	1.53148
NM_022310	1.55226	1.44196
NM_023268	1.55226	1.32222
NM_146578	1.54818	2.27723
NM_026000	1.54818	2.0086
NM_145579	1.54818	1.89763
NM_001113560	1.54818	1.87506
NM_023220	1.54818	1.84303
NM_030016	1.54818	1.81291
NM_178620	1.54818	1.81291
NR_045055	1.54818	1.81291
NM_023311	1.54818	1.75587
NM_001083891	1.54818	1.66589
NM_001347084	1.54818	1.58358
NM_001162864	1.54818	1.54407
NM_144855	1.54818	1.52288
NM_010005	1.54407	1.87313
NM_001042660	1.54407	1.86727
NM_172617	1.54407	1.79704
NM_011263	1.54407	1.76839
NM_025570	1.54407	1.72154
NM_023538	1.54407	1.5563
NM_172679	1.54407	1.4523
NM_001277219	1.54407	1.32906
NR_130176	1.53991	2.01424
NM_008910	1.53991	1.91558
NM_025673	1.53991	1.86134
NM_001252556	1.53991	1.8451
NM_011498	1.53991	1.80618
NM_009011	1.53991	1.76592
NM_010508	1.53991	1.73772
NM_009261	1.53991	1.70186
NM_028860	1.53991	1.64673
NM_172054	1.53991	1.64015
NM_172643	1.53991	1.62668
NM_172133	1.53991	1.61979
NM_030730	1.53991	1.49601
NM_001101430	1.53991	1.40937
NM_001093749	1.53991	1.40369
NM_001033436	1.53572	2.30031
NM_181848	1.53572	2.10152
NM_024473	1.53572	1.88461
NM_178684	1.53572	1.77573
NM_026703	1.53572	1.73772
NM_025500	1.53572	1.69897
NM_198017	1.53572	1.68124
NM_020590	1.53572	1.61979
NM_013716	1.53572	1.60924
NM_184088	1.53572	1.60924
NM_016723	1.53572	1.41497
NM_144909	1.53572	1.34895
NR_045932	1.53572	1.17609
NM_025374	1.53148	1.91381
NM_001033606	1.53148	1.85532
NM_001081101	1.53148	1.83251
NM_001190344	1.53148	1.81954
NM_027394	1.53148	1.81954
NR_045905	1.53148	1.73772
NM_001033213	1.53148	1.73507
NM_021354	1.53148	1.727
NM_011714	1.53148	1.69607
NM_172626	1.53148	1.67821
NM_001163552	1.53148	1.6596
NM_011394	1.53148	1.60206
NM_029928	1.53148	1.50515
NM_028598	1.53148	1.45738
NM_172715	1.53148	1.31527
NM_029494	1.5272	2.04792
NM_023750	1.5272	1.81734
NM_173446	1.5272	1.80163
NM_001025614	1.5272	1.74819
NM_019824	1.5272	1.716
NM_177208	1.5272	1.63682
NM_021554	1.5272	1.58734
NM_001312867	1.5272	1.57596
NM_001330687	1.5272	0.937852
NR_033515	1.52288	2.12385
NM_009360	1.52288	1.91558
NM_010306	1.52288	1.81068
NM_172865	1.52288	1.727
NR_104381	1.52288	1.6902
NM_028292	1.52288	1.60924
NM_001081315	1.52288	1.58734
NM_010806	1.52288	1.57978
NM_001347464	1.52288	1.49601
NM_007393	1.52288	1.30103
NM_020495	1.51851	2.38917
NM_001170488	1.51851	2.04532
NM_010209	1.51851	1.95904
NM_001252555	1.51851	1.95424
NM_019879	1.51851	1.9345
NM_001163455	1.51851	1.80391
NM_029562	1.51851	1.78533
NM_011399	1.51851	1.78056
NM_029389	1.51851	1.64345
NM_001326614	1.51851	1.5272
NM_026169	1.51851	1.43136
NM_134069	1.5141	2.38857
NM_001001321	1.5141	1.96221
NM_153125	1.5141	1.92428
NM_025747	1.5141	1.8451
NM_016872	1.5141	1.81513
NM_028812	1.5141	1.81291
NM_016792	1.5141	1.76839
NM_176833	1.5141	1.71321
NM_009745	1.5141	1.6596
NM_008549	1.5141	1.64673
NM_026455	1.5141	1.61278
NM_028780	1.5141	1.60566
NM_025709	1.5141	1.59106
NM_001166375	1.5141	1.16633
NM_029366	1.50965	1.9762
NM_011967	1.50965	1.69897
NM_031179	1.50965	1.61979
NM_011803	1.50965	1.12494
NM_001159543	1.50515	2.44038
NM_021446	1.50515	2.01143
NM_008410	1.50515	1.8451
NM_019989	1.50515	1.78533
NM_027332	1.50515	1.76839
NM_001081011	1.50515	1.74819
NM_173867	1.50515	1.73507
NM_025335	1.50515	1.62325
NM_031997	1.50515	1.60924
NM_028031	1.50515	1.23045
NM_001267808	1.50515	1.13566
NM_008278	1.5006	2.12494
NM_027872	1.5006	2.08991
NM_011758	1.5006	1.9049
NM_024185	1.5006	1.87118
NM_029022	1.5006	1.74819
NM_001081378	1.5006	1.66901
NR_045313	1.5006	1.66901
NM_009735	1.5006	1.62325
NM_145542	1.5006	1.59106
NM_025408	1.5006	1.55226
NM_145479	1.5006	1.53572
NM_001294331	1.5006	1.50515
NM_028207	1.5006	1.43669
NM_134247	1.49601	2.2296
NR_003552	1.49601	2.08279
NM_175150	1.49601	1.91204
NM_172836	1.49601	1.89946
NM_133697	1.49601	1.86134
NM_181399	1.49601	1.81734
NM_011294	1.49601	1.7877
NM_019650	1.49601	1.74299
NM_153100	1.49601	1.72154
NM_030717	1.49601	1.70186
NR_030571	1.49601	1.54818
NM_001251881	1.49136	1.84921
NM_009296	1.49136	1.77085
NM_011970	1.49136	1.64015
NM_001302467	1.49136	1.59843
NM_028319	1.49136	1.59106
NM_025663	1.49136	1.57978
NM_194341	1.49136	1.57978
NM_022885	1.49136	1.53991
NM_026050	1.49136	1.30821
NR_036607	1.49136	1.16633
NM_028295	1.48667	2.22789
NM_146074	1.48667	2.10494
NM_178079	1.48667	1.97313
NM_001161411	1.48667	1.89209
NM_001081251	1.48667	1.85733
NM_021434	1.48667	1.80844
NM_010496	1.48667	1.73772
NM_007837	1.48667	1.69607
NM_016810	1.48667	1.6902
NM_001164580	1.48667	1.68723
NM_018807	1.48667	1.65642
NM_144922	1.48667	1.65642
NM_001163026	1.48667	1.63347
NM_172771	1.48667	1.62668
NM_008467	1.48667	1.57978
NM_026369	1.48667	1.54407
NM_013923	1.48667	1.53148
NM_001081205	1.48667	1.31527
NM_027462	1.48192	2.03476
NM_008304	1.48192	2.03073
NM_026420	1.48192	1.85329
NM_145615	1.48192	1.82173
NM_028980	1.48192	1.80844
NM_172149	1.48192	1.79704
NM_175009	1.48192	1.7877
NM_001199020	1.48192	1.78533
NM_025757	1.48192	1.75077
NM_021495	1.48192	1.71878
NM_145501	1.48192	1.71878
NM_009928	1.48192	1.71321
NM_025859	1.48192	1.60924
NM_008413	1.48192	1.59843
NM_008539	1.48192	1.58734
NM_026845	1.48192	1.56427
NR_045956	1.48192	1.55226
NM_026065	1.48192	1.53572
NM_009095	1.48192	1.5006
NM_146261	1.48192	1.48192
NM_001163216	1.48192	1.4624
NR_033802	1.48192	1.42051
NM_025877	1.47712	2.18469
NM_146105	1.47712	1.91733
NM_178640	1.47712	1.91733
NM_019699	1.47712	1.88081
NM_001252616	1.47712	1.87506
NM_153117	1.47712	1.82607
NM_023371	1.47712	1.7877
NM_177730	1.47712	1.70186
NM_010560	1.47712	1.69897
NM_026217	1.47712	1.64998
NM_052835	1.47712	1.60206
NM_016891	1.47712	1.58734
NM_028017	1.47712	1.46736
NM_001290707	1.47712	1.42051
NM_145832	1.47712	1.26324
NM_011340	1.47227	1.84303
NM_026422	1.47227	1.76092
NM_018821	1.47227	1.67517
NM_007926	1.47227	1.64998
NM_028208	1.47227	1.64015
NM_026030	1.47227	1.63009
NR_104094	1.47227	1.59106
NM_019663	1.47227	1.50965
NM_027905	1.46736	1.94776
NM_025828	1.46736	1.88461
NM_011072	1.46736	1.76592
NM_027349	1.46736	1.76343
NM_001164643	1.46736	1.70757
NM_181411	1.46736	1.68425
NM_028151	1.46736	1.65642
NM_134141	1.46736	1.64015
NM_194334	1.46736	1.59476
NM_027959	1.46736	1.57596
NM_030210	1.46736	1.56031
NM_019802	1.46736	1.50965
NM_027708	1.46736	1.30821
NM_172285	1.46736	1.24715
NM_134072	1.4624	2.00718
NM_025848	1.4624	1.70757
NM_001024614	1.4624	1.63682
NM_172483	1.4624	1.61979
NM_001048058	1.4624	1.60924
NM_133687	1.4624	1.59476
NM_001081412	1.4624	1.59106
NM_026521	1.4624	1.58358
NM_007527	1.4624	1.5721
NM_026779	1.4624	1.40937
NM_025992	1.4624	1.22185
NM_009270	1.4624	1.17609
NM_178758	1.45738	1.9927
NM_001290713	1.45738	1.89946
NM_001289511	1.45738	1.84716
NM_001252480	1.45738	1.8451
NM_011936	1.45738	1.75587
NM_001195487	1.45738	1.73239
NM_025555	1.45738	1.6596
NM_001033305	1.45738	1.64673
NM_172400	1.45738	1.63682
NM_025796	1.45738	1.58734
NM_019642	1.45738	1.55226
NR_040376	1.45738	1.47712
NM_146193	1.45738	1.4624
NR_038053	1.45738	1.45738
[truncated: 5,635 more rows]

## Sheet: Fig.2.f
Gene	BIN1_EU-seq_OldvsAdult_log2fch	BIN2_EU-seq_OldvsAdult_log2fch	BIN3_EU-seq_OldvsAdult_log2fch	BIN1_tRNAPII_OldvsAdult_log2fch	BIN2_tRNAPII_OldvsAdult_log2fch	BIN3_tRNAPII_OldvsAdult_log2fch
NM_001113487	0.148668	0.187314	0.34026	0.760298	1.05973	1.16029
NM_133360	0.345099	0.420556	0.500109	0.75949	1.21348	0.68897
NM_172133	0.227599	0.251564	0.202712	0.711229	0.735087	0.665572
NM_146024	0.328997	0.0148253	-0.15782	-0.109203	0.0587999	0.496803
NM_001035854	0.0549012	0.101959	0.164794	0.184111	0.352167	0.391209
NM_001037754	2.06517	2.22809	1.97223	1.0517	1.05228	1.04669
NM_001166549	-0.0559795	0.133635	0.0250393	-0.153844	0.129459	-0.0697672
NM_145430	0.0930113	0.0758639	-0.285667	0.116569	0.276792	0.106999
NM_008175	0.833365	0.625767	0.14682	0.329083	0.548357	0.412578
NM_010688	1.42802	1.07748	1.21127	0.476262	0.792741	1.08085
NM_001252532	0.813718	0.428425	0.335413	0.747052	0.77074	0.875861
NM_134029	0.137017	-0.303185	-0.0240271	0.127261	0.1977	0.281255
NM_008850	0.0191051	-0.230605	0.0299522	0.158703	0.324677	0.461189
NM_178616	-0.0682138	0.0361776	-0.0941705	0.323049	0.425092	0.419318
NM_194052	1.04529	0.641322	0.425181	0.465163	0.408427	0.567763
NM_177708	1.43731	1.08383	0.663423	0.807932	1.19297	1.15492
NM_001164062	1.14756	0.798189	0.211147	0.339273	0.595309	0.362416
NM_194341	-0.211635	0.0452837	0.00988107	-0.203315	0.418242	0.325466
NM_172438	0.000803498	0.0847349	0.0146161	0.261202	0.324415	0.204142
NM_053273	-0.406005	0.106365	0.587179	-0.10621	0.274367	0.679272
NM_027860	0.232986	0.480273	0.091219	-0.24408	-0.0512843	0.399059
NM_019816	0.274884	0.0856335	-0.189413	-0.0273639	0.114158	0.11246
NM_013851	0.296979	0.172934	0.14704	0.418528	0.81863	0.582837
NM_001199296	-0.568446	0.383211	0.500258	-0.307613	0.66393	1.00808
NM_146243	-0.00528016	0.00708457	0.0721107	0.0638884	0.199048	0.317428
NM_001110211	0.346898	0.396164	0.0829589	0.22907	0.513028	0.585077
NM_178626	1.39745	1.26986	0.930001	0.0870915	0.357801	0.552101
NM_001282994	0.287179	0.339174	0.364677	0.0637524	-0.0904714	-0.153857
NM_001277106	0.677778	0.22186	0.148754	0.0198404	0.0970839	0.360445
NM_016672	1.98278	0.565214	-0.652319	2.02343	0.683079	0.414685
NM_026191	0.314687	0.0111865	0.0349255	0.253901	0.381304	0.108901
NM_001109995	0.186959	0.149551	0.314079	-0.276047	0.281778	0.318101
NM_001252188	0.473105	0.520428	0.273915	0.332365	0.342108	0.505959
NM_008163	0.0173677	0.108881	0.0715651	-0.0431095	0.206374	0.470613
NM_001077696	0.0751532	0.84857	0.856603	0.489616	1.08098	1.02957
NM_001159301	0.0813893	0.295471	0.182275	0.567752	1.32261	1.03435
NM_001167680	1.08966	0.851481	1.16131	0.789866	0.966293	0.817805
NM_030207	0.316272	-0.0159254	0.358083	0.205815	0.102267	0.130741
NM_009260	0.085619	0.114231	-0.126402	0.214585	0.128892	0.15588
NM_011480	-0.259198	0.148705	0.707872	0.593777	1.00674	1.43794
NM_198292	0.579795	0.731008	0.495355	0.341084	0.785211	0.345446
NM_001199275	0.5911	0.48205	0.177081	0.167565	0.321972	0.409786
NM_001083587	0.319553	0.287639	-0.393652	0.213381	0.342294	-0.0117531
NM_173755	1.10338	0.906163	1.12441	-0.0770823	0.164658	0.571282
NM_029478	0.468899	0.566705	0.390274	0.293325	0.566879	0.584665
NM_001004364	3.16783	2.70203	1.98856	0.628493	0.736748	0.477689
NM_001037756	0.407041	0.599834	0.359241	0.0832078	0.292019	0.564512
NM_030238	-0.0639087	-0.0345419	0.0616706	0.00494936	0.29448	0.378826
NM_028731	0.285954	0.343426	0.422764	0.0377088	0.4459	0.512309
NM_133798	0.026832	0.464021	-0.143133	-0.0150527	0.141456	0.218069
NM_145447	0.98484	0.889442	-0.506866	-0.0745172	0.00827337	-0.430237
NM_028127	0.194133	0.74162	0.235063	0.0536694	0.379276	0.402974
NM_016677	0.673441	0.5379	0.4575	0.193392	0.417505	0.441416
NM_026790	0.265959	0.923093	-0.0810896	0.250728	0.0443184	0.79621
NM_001081378	0.0590162	0.17061	0.155251	0.254799	0.313141	0.466615
NM_001025358	0.66986	0.375265	0.288414	0.188209	0.337128	0.0385323
NM_027706	0.128846	0.149751	-0.438124	0.402681	0.316763	0.222929
NM_001081170	0.605479	0.265442	-0.205173	-0.0901266	0.198844	0.393301
NM_198023	0.0980358	-0.0456924	-0.0666392	0.0413207	0.123206	0.203502
NM_001161365	0.305679	0.488296	-0.277851	0.226333	0.389768	0.575576
NM_009072	0.362909	0.457528	0.472519	0.0140212	0.628961	0.578857
NM_011519	-0.222266	-0.195137	-0.068039	0.0915321	0.521932	0.87406
NM_009253	0.785208	0.340111	0.452565	-0.523646	-0.32569	-0.128999
NM_001146217	0.903362	0.591106	-0.0357098	0.205203	1.07358	0.784779
NM_020614	0.135671	-0.215995	0.0289511	0.257207	0.211193	0.162193
NM_001081057	1.22473	1.1179	1.33398	0.822871	0.739122	0.820424
NM_001277266	0.21228	0.195095	-0.128995	0.0134685	0.359624	-0.31629
NM_001165894	0.293638	-0.107498	0.171775	0.342163	0.464206	0.523424
NM_013815	0.105164	0.244726	0.279528	-0.164434	0.392089	0.740239
NM_025840	0.136919	0.577893	-0.0459358	-0.0764476	0.386393	0.221792
NM_001159910	0.265119	0.244488	-0.115806	0.0706396	0.338106	0.561401
NM_134040	-0.213229	0.196144	0.150057	0.177042	0.372862	0.0851933
NM_008079	0.622816	0.271305	0.344777	0.295872	0.365708	0.445825
NM_177171	0.771606	-0.048126	-0.18707	0.25409	0.341158	0.558566
NM_172584	0.917991	0.690755	0.0109544	0.60891	0.558621	0.511525
NM_025707	-0.226476	0.221222	0.151946	-0.315601	0.256783	0.20228
NM_011175	-0.159126	0.0772131	-0.168099	0.775328	0.916184	0.653733
NM_011625	0.605556	0.771854	0.33649	0.0475149	0.295325	0.253459
NM_011877	-0.0519844	0.0339939	0.115831	-0.0391824	0.291652	0.407823
NM_133198	1.47225	-0.0646686	-0.359447	1.636	1.0664	0.820286
NM_001003719	-0.0146447	-0.0436973	-0.114251	0.121127	0.315928	0.0871639
NM_026998	0.511531	1.18271	0.0417056	0.0644149	0.388575	0.422406
NM_001164488	-0.396275	0.108844	0.0441307	0.331807	0.291718	0.150635
NM_011739	0.222342	0.114869	0.115571	-0.132089	0.0971182	0.1392
NM_001267724	0.571367	0.584596	0.0377534	0.387251	0.659831	0.967571
NM_001039179	0.183578	0.311998	-0.0461349	-0.145595	0.170352	0.0998307
NM_007596	0.168084	0.485897	-0.453831	0.03922	0.2217	0.247157
NM_172594	0.0312208	0.19091	0.173355	0.493666	0.247993	0.308316
NM_023842	0.427678	0.448	0.351458	0.221009	0.533247	0.78814
NM_001037955	0.388376	0.398676	0.311436	0.0350251	0.260272	0.269384
NM_008011	0.280052	0.542107	0.315127	-0.0469734	0.888293	1.03282
NM_144835	0.0728021	0.135822	-0.113059	0.190503	0.361446	0.0919722
NM_172015	0.116907	0.464301	0.556798	0.169482	0.430518	0.508334
NM_001170643	0.512891	0.309715	0.0894955	0.820446	1.10935	0.728805
NM_001039188	0.14318	0.0827099	0.0991603	0.012118	0.329448	0.598977
NM_176987	0.285314	-0.011847	0.111107	-0.26381	0.148864	-0.144007
NM_009321	0.0964266	-0.104556	-0.113757	0.197153	0.239131	0.316198
NM_012017	-0.0581406	0.0978805	0.00992543	-0.0267589	0.228092	0.266958
NM_001048008	1.17619	0.899004	0.923853	0.0137164	0.302811	0.517977
NM_016668	3.54993	3.29557	2.98267	0.000333051	0.519278	0.780494
NM_001301158	0.457372	0.401038	0.234197	0.0830007	-0.000425529	0.0962613
NM_027000	0.00489969	0.0332327	0.0389868	0.0303149	0.172947	0.234895
NM_001145779	0.313228	0.449782	0.251487	-0.125602	0.249459	0.228894
NM_011945	0.312031	0.142724	0.151098	0.13411	0.348911	0.466281
NM_175171	2.22873	0.801505	-0.0175061	0.387165	0.235283	0.292044
NM_001111324	0.276517	0.307426	0.423516	0.327475	0.300015	0.292484
NM_012048	-0.0739164	0.06589	0.159076	-0.0234868	0.200433	0.286356
NM_025831	0.307773	-0.103898	-0.129253	-0.27794	0.56397	0.211316
NM_019491	0.213865	0.371818	0.27707	0.191737	0.50624	0.329925
NM_173392	0.23195	0.409149	-0.00756036	0.179129	0.496773	0.371647
NM_145456	-0.10963	-0.0485197	-0.0188792	0.0191429	0.277526	0.189384
NM_025295	0.262521	0.134702	-0.0432161	0.718297	0.723941	0.824478
NM_145969	0.0647392	0.121663	0.35328	0.0821483	0.0411295	0.132138
NM_001286411	0.342726	0.35285	0.0408628	0.455338	0.362367	0.416698
NM_001081427	0.412544	0.225265	0.271814	0.189415	0.409283	0.374967
NM_008133	0.545199	0.965199	0.940292	0.0681604	1.01781	0.717052
NM_001159299	0.612467	0.51684	0.450436	1.3993	2.05857	1.79392
NM_008477	-0.0671335	-0.166812	0.0625919	0.308173	0.204571	0.341203
NM_201529	1.2804	-0.643766	-0.40933	0.096049	-0.200056	-0.0935524
NM_175341	0.359886	0.576963	0.324569	0.472091	0.461232	0.501724
NM_001308328	-0.0341853	0.305525	-0.11289	0.234562	0.307759	0.345798
NM_001145978	0.568072	0.0668086	0.0820436	0.0693991	-0.516106	0.379705
NM_028228	0.511845	0.262964	0.085751	0.272956	0.39856	0.339992
NM_001168318	3.70639	3.03072	0.910905	0.155083	0.37854	0.220167
NM_207652	1.09568	1.40041	-1.55316	0.329177	-0.0293978	-0.303236
NM_016723	0.763723	0.802667	0.685908	0.114619	0.307752	0.520447
NM_175546	0.140563	0.0802502	0.0696468	0.156363	0.458022	0.491
NM_001310666	0.389843	0.440271	-0.701045	-0.00970569	0.717455	0.155796
NM_001161667	0.307148	-0.0894822	-0.224211	0.753397	0.522598	0.390405
NM_009755	0.0920677	-0.0216668	-0.00446911	-0.127466	0.158893	0.168629
NM_001039106	0.885747	0.940161	0.681713	0.204352	0.829141	0.894925
NM_001310610	-0.166394	0.018167	-0.226283	0.279679	0.48735	0.517375
NM_001306078	0.534708	-0.040923	0.499953	0.362318	1.88683	1.62077
NM_008407	1.69592	1.76644	1.6	1.82893	2.58312	2.67359
NM_207215	0.00511845	-0.220765	0.0331333	0.225902	0.28292	0.263568
NM_025682	-0.377037	0.0858864	0.0497946	-0.0493526	0.354514	0.294201
NM_009029	0.109541	0.340217	0.217609	0.270545	0.00936006	0.0499985
NM_026232	-0.315107	-0.11407	-0.0935598	0.412415	1.67233	1.46711
NM_009351	0.377894	0.192209	0.104636	0.10764	0.497385	0.355602
NM_145928	0.587649	0.410599	0.322566	0.151253	0.594194	0.570907
NM_144839	0.395877	0.197264	-0.230355	0.34132	0.353714	0.288013
NM_001162906	1.14734	0.0809314	-0.109075	0.285085	0.1079	0.0526261
NM_020332	0.652264	0.528956	-0.417482	0.0607097	0.566006	-0.00438253
NM_146057	0.798568	0.884487	-0.0437058	0.230268	0.573787	0.338617
NM_001159361	0.493416	0.364106	-0.189683	0.178507	0.351322	0.216488
NM_001278269	1.24214	0.774985	0.698407	0.527144	0.57149	0.704575
NM_001205353	1.70315	0.493058	0.440031	0.545611	0.172909	0.390801
NM_008296	-0.0446777	-0.0299866	-0.0167551	0.000136778	0.232307	0.153749
NM_010158	0.324496	0.202125	0.00479027	0.243991	0.201121	0.214214
NM_033521	-0.0867998	-0.00732249	0.368594	0.0364585	0.132874	0.118477
NM_178920	-0.151728	-0.342641	-0.0692719	0.317311	0.479856	0.47031
NM_172958	0.20705	0.1389	-0.0309991	0.0964595	0.192403	0.275379
NM_001013367	0.303422	0.180769	0.18482	-0.0548251	0.166224	0.0864326
NM_178614	-0.00673623	-0.344935	-0.106082	0.287969	0.344535	0.308982
NM_033218	-0.271997	-0.0448714	0.0110806	0.00285097	0.249037	0.342019
NM_001167679	-0.281507	1.27996	2.11157	0.663775	1.73262	1.02047
NM_013481	0.0953159	0.129205	-0.268399	-0.0162848	-0.0203359	0.366273
NM_007637	0.136168	0.0188631	-0.440653	0.0415513	0.0252002	-0.0183708
NM_144846	0.869058	0.301479	0.487793	0.443261	-0.0254825	0.38737
NM_010577	0.744356	0.786695	0.675388	0.441071	0.946679	0.90368
NM_153049	1.35275	1.01614	0.867318	0.677572	0.575741	0.711196
NM_022410	-0.156121	0.363062	0.675693	0.0704808	0.449702	0.658044
NM_001159510	0.133905	0.110003	-0.0990016	0.0692279	0.333526	0.500106
NM_016781	-0.258138	0.220178	-0.00893227	-0.0958974	0.243597	0.21331
NM_001130409	0.274247	0.0960684	-0.0722684	0.107142	0.346459	0.160253
NM_001033872	3.14852	2.60707	1.44832	1.32209	0.774845	0.417861
NM_033074	1.29839	0.81852	0.622818	0.95949	1.53851	1.38998
NM_001253817	0.37204	0.369711	0.411631	-0.144418	0.118195	0.536105
NM_027902	0.188425	0.0793642	-0.111786	0.307667	0.728587	0.838278
NM_028404	0.427523	0.444987	0.172166	0.640162	0.564823	0.480835
NM_026700	1.50851	1.4799	1.60239	0.0715494	0.448565	0.624218
NM_028803	-0.183235	-0.00225626	0.131803	-0.203041	0.544025	0.510556
NM_019827	0.391576	0.277946	0.273849	0.0113063	0.516883	0.624325
NM_023587	0.262505	0.681061	0.453681	0.0497694	0.503123	0.6935
NM_175256	0.495787	0.676675	0.909543	0.111559	0.448736	0.534668
NM_010443	0.663986	0.761821	-0.0932411	0.242439	-0.0955086	-0.513843
NM_170599	1.28544	1.27935	0.991375	0.379286	0.801614	0.687444
NM_001145884	0.204764	0.485351	0.667005	0.427122	0.694203	0.747442
NM_001110276	0.460416	0.167096	-0.0768522	0.375654	0.516052	0.545149
NM_145479	0.283652	0.31482	-0.048875	-0.0257313	0.189636	0.157505
NM_001081255	0.336231	0.387456	0.192572	-0.118715	0.324053	0.173933
NM_153588	1.30254	0.565078	0.51229	0.862159	0.703252	0.519357
NM_001045529	0.457872	0.358877	0.555671	0.0475011	0.119294	0.305918
NM_176840	-0.0606957	-0.0298243	-0.146363	0.184829	0.407441	0.213307
NM_001110147	1.23819	1.31198	1.35162	0.690833	0.5954	1.30199
NM_001285893	0.16799	0.0826177	0.286979	0.194944	0.213096	0.351174
NM_001198823	0.683895	1.3305	1.11144	0.208044	0.245865	0.159188
NM_026879	0.455916	0.668512	0.34575	-0.00252372	0.363932	0.12383
NM_021428	0.629297	0.861308	0.420754	0.0584093	0.657417	0.761273
NM_033324	0.472586	0.578292	0.491408	0.0293649	0.116367	0.195601
NM_153550	0.565726	0.416681	0.415273	0.157984	0.270865	0.115745
NM_183029	3.06037	3.02042	2.30897	1.13864	0.825433	0.955504
NM_019980	0.451401	0.137961	0.134553	0.672002	1.38002	1.17181
NM_177718	0.446707	0.313466	0.204392	-0.0857804	0.340675	0.314196
NM_001098404	0.110566	0.0399868	-0.0888329	-0.0272491	0.0959805	0.106401
NM_173440	-0.191613	0.106429	0.632687	0.19639	0.600862	0.574036
NM_001039530	0.548064	1.01213	0.84977	0.312677	0.424732	0.575691
NM_001045515	-0.153515	0.0702306	0.0421888	-0.0428137	0.374978	0.472533
NM_029497	0.240441	0.411051	0.118297	0.00284177	0.242876	0.392838
NR_015618	0.55435	-0.294516	0.227921	-0.258477	0.251856	0.21179
NM_001039581	0.329034	0.51647	0.503026	0.290068	0.86727	0.773753
NM_178592	0.151215	0.113916	0.141989	-0.0351723	0.0550822	0.222034
NM_010806	-0.0852195	0.0144602	-0.118262	0.0382302	0.326755	0.349323
NM_030561	-0.112235	0.167699	0.278822	0.280103	0.558388	0.603076
NM_001081315	0.0859513	0.398634	-0.0328089	-0.0303528	0.276503	0.399692
NM_015800	-0.306426	0.00837902	0.211525	0.157056	0.360564	0.179738
NM_001101445	0.684805	0.707909	0.332309	0.781104	0.801802	0.859355
NM_010137	0.280609	0.286079	0.309491	-0.253844	0.00898118	0.0238273
NM_001304784	0.0440956	0.0646685	-0.225941	0.0946885	0.211407	0.392825
NM_001171053	0.494586	0.217316	0.126369	0.546146	0.418653	0.629676
NM_016670	-0.166079	0.122919	0.381023	-0.38497	0.124764	0.143426
NM_013880	0.370707	0.274738	0.0453887	0.263184	0.436859	0.296209
NM_008877	0.120666	-0.0734793	-0.139132	0.598025	0.736098	0.50638
NM_011145	0.800224	0.815679	2.14432	0.25812	0.545225	2.20334
NM_001159496	-0.0790445	-0.201283	0.193217	0.129768	0.521328	0.290259
NM_028658	0.0151661	0.118215	0.377623	0.0973942	0.229985	0.29138
NM_001114131	0.188694	-0.129488	-0.0651798	-0.00116959	0.272747	0.250046
NM_030598	1.30408	0.998721	0.368477	0.276669	0.267066	0.332958
NM_145491	1.04999	0.589362	-0.0551558	0.237657	0.448493	0.457544
NM_001161723	0.0703826	0.147496	-0.0615516	0.397571	0.364804	0.520713
NM_152817	-0.0290645	0.114857	-0.25047	0.0742755	0.126013	0.258984
NM_009778	0.747665	0.752736	0.551525	1.42616	2.36291	2.12904
NM_011413	0.139021	0.224545	0.406295	0.0557465	0.594256	0.781972
NM_009780	-0.192701	-0.110836	-0.0626361	0.0569821	0.822628	0.985354
NM_007589	0.117777	-0.205199	0.0601613	-0.18837	-0.0602398	0.243547
NM_001271353	0.306933	0.731781	0.939645	0.301247	1.71927	1.48555
NM_172624	0.984656	0.599667	0.573566	0.96521	0.934709	0.862639
NM_001206335	-0.0647445	-0.0685764	-0.16366	-0.0504038	0.390229	0.386916
NM_010220	2.2702	0.521494	-0.488805	-0.486889	-1.29387	-1.28632
NM_001110824	0.500893	0.339422	-0.0362577	0.0567607	0.446386	0.524947
NM_011948	0.328136	0.253109	-0.0835909	0.20558	0.243662	0.404112
NM_001163447	-0.0638479	0.4132	0.188432	0.011888	0.202718	0.213258
NM_001198949	0.167627	0.278241	0.424891	-0.0113433	0.11079	0.242046
NM_001252471	-0.109694	-0.193752	0.00596385	0.0978708	0.220609	0.59291
NM_001112798	0.384526	0.93121	0.606794	0.322625	0.332814	0.322841
NM_016795	0.314231	-0.0583021	-0.0242622	-0.00621978	0.180537	0.471482
NM_011500	0.153454	-0.00175242	-0.221267	-0.0403635	0.194454	0.144988
NM_212438	0.61633	-0.070947	-0.0366456	0.63003	0.261104	0.273031
NM_001083334	0.160482	0.113839	0.0456713	0.183406	0.31609	0.478412
NM_001081328	0.537602	0.402507	0.145368	0.150314	0.200533	0.188601
NM_009818	-0.0810668	0.208647	0.0111891	0.0230072	0.211071	0.269075
NM_133658	0.31804	0.126227	0.154896	-0.0995378	0.267057	0.255908
NM_001160404	0.352136	0.244658	-0.0211396	0.00903524	0.424609	0.372968
NM_010258	0.717971	0.250596	0.421151	-0.148982	0.0754154	0.167482
NM_013594	0.000274876	-0.115755	0.340306	-0.425401	-0.131032	-0.135008
NM_001311071	-0.116093	-0.202128	0.041624	0.255427	0.150837	0.456784
NM_026779	0.343067	-0.0974897	-0.34049	0.252881	0.612681	0.466565
NM_031881	1.06786	1.06097	0.497396	1.52469	1.20636	0.870412
NM_001081223	0.463971	0.616443	0.066385	0.201738	0.229956	0.419997
NM_026301	0.378002	1.19267	1.20513	0.65793	0.641226	2.2813
NM_029394	1.19955	0.956364	0.533714	0.571747	0.695949	0.523965
NM_001083967	-0.0343886	-0.253627	0.103319	0.141437	0.069858	0.232267
NM_198649	1.51427	1.33242	0.71276	0.521627	0.165916	0.236866
NM_001305980	0.594189	0.607173	0.39821	0.270602	0.590818	0.69584
NM_026854	0.281047	-0.0117831	-0.107168	-0.172956	0.169985	0.314522
NM_146084	0.205028	0.0289279	0.0372984	0.304275	0.251398	0.235078
NM_134137	0.0989887	0.266783	0.117365	-0.136879	0.283456	0.434761
NM_026027	0.524075	0.454969	0.477836	0.0502078	0.320096	0.430934
NM_029942	2.90605	3.07036	3.29571	1.05523	0.86586	0.95461
NM_177832	0.410991	0.336243	0.171455	-0.14834	0.525287	0.497754
NM_026120	0.0743995	0.440202	0.33967	-0.330039	0.232507	0.336928
NM_001271496	3.377	3.68499	2.73404	2.57475	3.1803	2.11077
NM_001102471	-0.136299	0.326218	-0.327352	-0.00856612	0.133099	0.208424
NM_026007	0.114663	0.075426	0.325152	0.0209291	0.590899	0.144412
NM_010119	0.554009	0.820018	0.764266	0.406577	0.0527497	0.664128
NM_001167829	-0.0913528	-0.186531	0.0225236	0.0310313	0.29981	0.315171
NM_001146708	0.211774	-0.181094	0.0465088	0.187948	0.521523	0.315414
NM_001163471	0.14665	0.442504	0.391198	0.129454	0.602555	0.428613
NM_028208	-0.00911436	0.0380424	0.368563	0.0642155	0.242308	0.144489
NM_145952	0.405937	0.432635	0.265648	0.0158868	0.243586	0.332561
NM_145500	-0.166106	-0.0872485	-0.0984922	0.0387305	0.206933	0.289131
NM_181403	0.418591	0.527361	0.465449	0.202691	0.29428	0.388119
NM_011921	0.450726	0.59495	0.640394	0.0150977	0.202937	0.153289
NM_145499	1.59445	1.61965	1.56004	1.2948	1.86018	1.76655
NM_138595	2.33759	2.31551	2.07991	1.33588	1.92637	1.9207
NM_008513	1.58349	1.15921	0.906937	0.926726	1.32048	1.29528
NM_029810	0.130307	0.240016	-0.0560596	0.279002	0.246132	0.343987
NM_144868	-0.0545189	-0.293966	-0.0120301	-0.00643675	0.242544	0.378241
NM_016861	1.81966	1.34803	1.39866	0.648954	0.689643	0.666318
NM_001003933	0.369851	0.366598	0.35844	-0.241214	0.100682	0.322331
NM_001114312	0.486103	0.536865	0.791598	0.371121	0.491491	0.504676
NM_134256	1.47667	1.1643	1.96159	0.556941	0.715773	0.699918
NM_016737	0.179083	0.308347	-0.0370966	0.0390187	0.26106	0.355943
NM_001198985	1.85181	1.67448	1.47204	0.591614	0.842007	0.939429
NM_001136104	0.100796	0.0135561	-0.0798132	0.11008	0.144056	0.356943
NM_133225	-0.100864	0.0010402	0.137271	-0.0115336	0.112921	0.133466
NM_001033606	0.840788	0.0381144	-0.242412	0.153712	0.498889	0.660126
NM_011780	0.425712	0.0613584	0.255456	0.34888	0.397485	0.400615
NM_011794	-0.0207388	-0.00539808	0.238435	-0.332516	0.388043	0.312344
NM_001097644	0.0877879	-0.237668	0.0537046	-0.15369	0.263925	0.0935237
NM_001033285	0.378671	0.452207	0.360269	0.218604	0.35932	0.439748
NM_001293300	0.321128	0.11474	-0.116965	-0.00726129	0.363464	0.21889
NM_007799	1.95934	1.36021	0.00137667	0.548521	0.314446	0.183812
NM_024264	0.377291	0.14739	-0.0188857	-0.83329	-0.214426	-0.157774
NM_024282	0.645021	0.578674	0.517996	0.649299	0.922534	0.89146
NM_001037725	0.337358	-0.153229	-0.124491	0.0296314	0.149561	-0.0383526
NM_001310773	0.339172	0.467588	-0.207907	-0.477926	-0.243396	-0.323292
NM_027677	0.759655	0.670306	0.35964	0.277992	0.44409	0.175954
NM_001123382	0.040978	-0.151323	0.450278	0.118975	0.253508	0.25617
NM_001111311	0.515482	0.805129	0.368325	0.00258837	0.1943	0.0682112
NM_001252200	2.04731	2.11496	1.78582	0.460404	0.552449	0.39638
NM_145128	0.75639	0.837332	0.873415	0.463298	0.518439	0.326569
NM_008882	0.526093	0.464936	0.0484631	0.243376	0.51322	0.287986
NM_019999	2.39639	1.57254	0.92631	1.45625	1.52617	1.32066
NM_028787	0.347057	0.273508	0.29183	0.320841	0.468174	0.281068
NM_001177628	3.40788	2.22623	1.56466	0.846417	0.89235	1.63121
NM_013673	0.607562	0.447633	0.305452	0.323591	0.349616	0.358946
NM_001205313	-0.0308898	-0.0648729	0.208576	0.285817	0.363302	0.532144
NM_001014974	0.14069	0.0305276	-0.120531	-0.0582972	0.0808215	0.294747
NM_026375	0.31128	0.313816	0.299741	0.12064	0.472804	0.476528
NM_146109	0.543133	0.409052	0.259179	0.100953	0.324883	0.305621
NM_001081360	0.0409846	-0.128542	-0.172884	-0.189435	0.200668	0.276178
NM_009794	1.66953	1.21412	-0.47749	0.804302	0.912104	0.104602
NM_001099637	-0.122372	-0.14	-0.116727	0.312268	0.389445	0.208901
NM_001037999	0.731017	0.585601	0.509956	0.609816	1.36512	1.87505
NM_011811	0.0639723	-0.158058	0.208117	0.205043	0.378613	0.370158
NM_207225	0.186873	0.149528	-0.0322846	0.00278202	0.269	0.122024
NM_172650	-0.00481866	0.284189	0.000579568	0.198839	0.23694	0.284995
NM_010683	0.701204	0.834617	0.224477	0.0494265	0.197573	0.389379
NM_178081	-0.0149326	-0.141262	0.364777	0.0560974	0.0830653	0.136844
NM_001005423	1.1621	1.09308	1.01892	0.174207	1.02	0.903882
NM_001161817	0.87851	1.07171	0.927342	-0.134919	0.295094	0.730458
NM_029342	0.269191	0.296939	0.20058	0.306594	-0.401482	0.0649943
NM_001003948	0.0362201	-0.305009	-0.359868	0.562176	0.704926	0.41598
NM_173760	0.710794	0.369985	0.335305	-0.0498318	0.0623215	0.111294
NM_001128605	-0.095733	-0.269468	0.564224	0.0492503	-0.0816055	0.795581
NM_001024945	1.16731	0.873395	0.972203	1.00933	1.85634	1.60312
NM_177644	0.195492	-0.0906902	-0.133872	0.0060403	0.0616431	0.112416
NM_178775	0.343147	0.128267	-0.155376	0.209927	0.269836	0.33054
NM_026041	0.282342	0.160578	-0.238692	0.00916323	0.270258	0.0789848
NM_001081011	0.215779	0.091228	-0.256321	0.124827	0.45342	0.271691
NM_018775	0.24484	0.259318	0.18821	-0.200512	0.094061	0.195193
NM_027884	1.14274	0.751978	0.140687	-0.223855	-0.137443	0.0563269
NM_172406	-0.0662755	0.0351395	0.455133	0.240763	0.42757	0.467314
NM_177409	0.528276	0.377418	0.0935063	0.0707874	0.0778493	0.125902
NM_027057	0.128858	0.0130114	-0.146938	-0.292637	-0.00204516	0.149795
NM_001290699	0.371617	0.339425	-0.124908	-0.12251	0.117537	-0.0297232
NM_178890	0.87746	0.459464	0.0619642	0.475479	0.686719	0.126877
NM_146124	0.244208	0.0935374	0.148293	0.392694	0.349868	0.221924
NM_001045523	-0.0437554	0.0368438	0.0912949	-0.321021	0.198105	0.139882
NM_029362	0.142898	0.210522	0.00477768	0.279156	0.0885717	0.368297
NM_001042487	0.250217	0.365018	0.144476	-0.00370275	0.220332	0.36012
NM_024181	0.799798	0.257657	0.444127	-0.0961125	0.19137	0.3035
NM_001198877	0.059134	0.242256	0.0281485	-0.00362423	0.253961	0.156046
NM_001177630	0.497757	0.139382	-0.538584	0.120293	0.119368	0.0476037
NM_001302077	1.06031	1.24097	1.22584	0.425758	0.492517	0.627525
NM_001177843	0.086761	-0.220376	0.143203	0.211348	0.182511	0.345924
NM_010274	0.995554	1.14134	1.04184	0.373931	0.834369	1.26374
NM_008402	0.227287	0.207798	0.0177288	0.206595	0.373168	0.528794
NM_024254	0.34782	0.262427	0.141368	-0.125967	0.0438066	0.155483
NM_008489	2.14473	1.14917	1.38763	1.66492	1.01215	1.0033
NM_008679	0.146158	0.128016	0.0792561	0.0551039	0.250646	0.289471
NM_001159631	0.428314	0.916245	0.566274	0.577208	1.16657	1.10332
NM_001290368	0.135562	-0.0360845	0.163716	0.0488606	0.525682	0.0565264
NM_001289677	-0.0624257	0.590449	0.112054	0.38501	0.188248	0.29391
NM_172674	0.156842	-0.142408	-0.0472095	0.0487817	0.304136	0.457191
NM_009086	0.0400269	0.0181615	0.0723833	-0.218831	-0.0104506	-0.245298
NM_001305436	0.405692	0.459522	0.311718	0.69159	1.13182	1.22246
NM_138748	0.352204	0.256043	0.192802	-0.048176	0.360515	0.444777
NM_001163688	0.14711	0.0951097	-0.294816	-0.0314083	0.144038	0.17669
NM_019642	-0.0267682	0.112694	0.147831	0.197027	0.419361	0.607358
NM_001281816	-0.0224691	0.102238	-0.10687	0.506298	0.414061	0.628286
NM_001177667	0.727989	0.506759	0.794398	0.0632945	0.461935	0.617035
NM_021420	0.0857386	-0.00310858	0.0964414	0.1678	0.31668	0.270968
NM_001290659	1.00874	0.75417	0.497669	0.333775	0.222401	0.0436327
NM_175285	0.491142	0.0716982	0.2634	-0.177919	0.229424	0.0537812
NM_001311147	0.519084	-0.150272	-0.180953	0.506883	0.615289	0.336854
NM_021022	1.02967	0.312492	-0.209589	1.81602	1.42638	1.00796
NM_024465	0.44921	0.127194	0.0480987	-0.0285089	0.239903	0.460292
NM_026212	1.07454	1.03424	1.2087	1.02109	1.16339	0.158201
NM_001289716	0.414696	0.259266	0.195727	-0.091498	-0.121021	0.0513061
NM_001111292	0.350834	0.121022	0.121205	0.326039	0.465398	0.579254
NM_022325	0.354984	0.249704	0.0459642	0.465418	0.282867	0.135292
NM_172662	0.517927	0.878216	0.332392	0.285951	0.326488	0.28965
NM_001012396	0.265126	0.18217	-0.0246232	0.305081	0.498356	0.245291
NM_001164477	0.169483	0.574513	-0.174037	0.0815399	0.136844	0.0260661
NM_001162418	0.0638856	0.0585264	0.260828	0.32726	0.228158	0.373785
NM_153126	0.0250335	0.164488	0.102785	0.284268	0.447877	0.380879
NM_144892	0.624777	0.509921	0.616023	0.140007	0.716221	0.694412
NM_030091	-0.0979518	-0.0640878	-0.391417	0.2201	0.265017	0.385046
NM_001135657	0.130835	0.0124894	-0.0215252	0.468216	0.596743	0.323551
NM_024281	-0.306444	0.373504	-0.0114922	-0.22674	0.167126	0.250362
NM_001139520	0.825016	0.482607	0.553601	0.466335	0.746415	0.536793
NM_172436	0.255491	0.133143	-0.0338507	0.327913	0.38196	0.39549
NM_009228	0.209892	0.0873758	-0.0526208	-0.0390972	0.0588433	0.624703
NM_024225	0.0831954	0.0909942	0.221173	0.0013933	0.390884	0.448862
NM_001165997	-0.117012	-0.0733019	-0.000877014	-0.0328993	0.176138	0.21712
NM_009373	1.18839	1.3094	1.25494	1.40643	1.25145	1.15949
NM_145538	0.533552	0.877324	0.903903	0.362767	0.761443	0.499317
NM_172679	0.469396	0.173761	-0.0857281	0.406649	0.422382	0.359975
NM_009836	0.134087	0.306272	0.0199366	0.135579	0.391054	0.43588
NM_007752	1.33666	0.995575	0.778358	0.871676	2.17445	1.29525
NM_001033155	0.659331	0.520133	0.302034	0.00988698	0.438814	0.327275
NM_007892	0.658059	0.266922	0.335412	-0.123836	0.191239	-0.0432493
NM_130450	-0.118856	0.196603	0.0580819	0.190168	0.683701	0.954873
NM_133862	1.4909	1.24616	1.52131	1.21273	1.37192	1.37648
NM_011020	0.968526	0.939229	1.06481	0.410643	0.394002	0.645407
NM_133858	-0.193544	-0.00415578	-0.16044	0.236075	0.705006	0.495156
NM_009834	0.640112	0.978856	3.06775	-0.644768	-0.247831	0.38126
NM_010928	0.0561046	-0.0108723	-0.113839	-0.00755367	0.35994	0.440112
NM_019971	1.80566	1.81284	1.87251	0.632176	0.550149	0.383221
NM_025662	0.243187	0.0792988	0.0032768	0.0389675	0.386518	0.350774
NM_008875	-0.0327314	-0.0218682	0.281095	0.32995	0.342194	0.275553
NM_178726	0.102825	0.074324	0.0603626	0.130628	0.23757	0.140665
NM_008857	0.24163	-0.01882	-0.0208386	0.105603	0.251044	0.444946
NM_001293734	0.773113	0.884015	0.910351	0.69356	0.633864	0.581757
NM_009112	2.61877	3.01284	2.84136	1.41162	1.9718	2.38443
NM_178246	-0.144342	0.200448	0.0490427	-0.0433302	0.244682	0.369817
NM_001163511	0.17803	0.00503812	-0.0975272	0.252865	0.230361	0.371456
NM_030732	0.241616	0.246356	0.266722	0.143043	0.183373	0.206668
NM_178892	0.673343	0.62305	0.561244	-0.339076	0.523346	0.619006
NM_001293749	0.455915	0.36151	-0.00270153	0.137773	0.371251	0.312614
NM_027808	0.986962	1.14562	0.499464	0.389691	0.505206	0.512888
NM_009673	1.93982	1.81659	1.76208	0.536316	0.602971	0.841026
NM_001081093	0.0584282	0.126578	-0.0206478	0.0151458	0.22494	0.281867
NM_001037711	1.69371	1.44032	0.748387	0.980276	0.88602	0.939256
NM_026539	0.474708	0.697743	0.567374	-0.0676246	0.191747	0.248553
NM_026225	0.335914	-0.205989	0.191482	-0.0782948	0.346516	0.593443
NM_181849	0.866334	1.01771	1.07534	0.900419	1.2505	1.2081
NM_001114665	0.0503933	0.192704	-0.206031	-0.130373	0.247485	0.184094
NM_173182	0.141339	0.351799	0.317115	0.232123	0.266157	0.403981
NM_001146323	0.398219	0.420415	0.123082	0.286845	0.445694	0.539653
NM_001111102	0.0143414	0.342807	0.507262	0.295909	0.714886	0.836149
NM_001159354	0.00699631	-0.0739975	0.0257431	-0.0220232	0.284566	0.382542
NM_010763	0.149662	0.218639	0.251948	-0.159838	0.203175	0.309415
NM_025434	0.227236	-0.0400623	-0.0598608	0.244996	0.267068	0.293196
NM_001001650	0.189128	-0.0471688	0.183347	-0.0573078	-0.309926	-0.337948
NM_001040690	0.534154	0.116856	-0.109768	0.0251456	0.345336	0.260251
NM_001164763	0.792723	0.447123	-0.0841618	0.270886	0.292617	0.1162
NM_207209	-0.0234467	0.0837235	-0.301732	0.116085	0.268847	0.194845
NM_001190156	0.8025	0.672522	0.752625	0.0690712	0.566915	0.559802
NM_011504	0.536969	0.61454	0.585479	0.0288245	0.426956	0.530959
NM_001025261	0.330751	0.211193	0.211792	0.320373	0.521881	0.176627
NM_001293728	1.01777	0.955666	0.957719	0.225344	0.499197	0.635802
NM_133784	0.651063	0.848231	0.666866	0.373872	0.406119	0.485037
NM_001035532	4.1197	2.7201	3.74565	0.761462	0.507777	0.67257
NM_172520	0.338592	0.300414	0.645546	1.02404	1.1022	1.16661
NM_175135	0.222903	-0.135103	0.156026	0.0339536	0.109659	0.29278
NM_001256195	0.525983	0.341511	-0.180355	0.468537	0.492942	0.317614
NM_023119	-0.413795	-0.172662	0.105273	-0.154955	0.424974	0.941707
NM_001025388	-0.425182	-0.173849	0.101448	-0.245072	0.422342	0.952649
NM_010139	0.693097	0.834752	0.830022	0.797062	1.58805	1.26153
NM_010166	-0.10276	-0.191196	-0.0455529	0.218106	0.343397	0.220469
NM_007983	-0.055898	-0.0643077	-0.0803428	-0.0364419	0.30584	0.31001
NM_001162980	0.974309	0.513875	-0.97014	0.229231	0.154007	-0.121946
NM_001160016	0.143903	0.163992	0.25889	0.116703	0.135168	0.341976
NM_008254	0.362091	0.231831	0.187859	0.789463	1.01719	0.847179
NM_024452	-0.0752328	-0.0804493	0.0979755	0.0449914	0.251085	0.25901
NM_001081392	0.278533	0.461843	0.381081	0.245256	0.350157	0.343122
NM_001290701	0.363632	0.166314	0.211242	-0.331264	0.428474	0.396528
NM_001195083	0.614751	0.458194	0.384828	-0.106583	0.506692	0.421697
NM_011034	-0.0799095	-0.118984	0.0136129	-0.41055	0.122708	0.68208
NM_001159633	1.69465	1.50567	1.38494	0.51556	0.596649	0.525417
NM_001145827	0.465575	0.202442	0.0235635	0.594552	0.617503	0.346002
NM_028788	1.3036	1.42768	1.62574	1.7639	2.04122	1.81691
NM_025579	0.563308	0.375098	-0.618664	-0.267003	0.120178	0.419265
NM_130879	-0.106703	0.10565	-0.174551	-2.87e-05	0.261532	0.434553
NM_153423	0.0595032	0.220997	-0.163761	0.119226	0.202405	0.260071
NM_138590	0.444094	0.37409	-0.489901	-0.0340641	0.318738	0.129135
NM_001039209	2.84344	-0.516004	-0.269649	0.242603	0.14881	0.249118
NM_145368	0.486406	0.208944	1.27825	0.284945	0.197942	1.63352
NM_021604	0.544086	0.249395	0.106336	0.139385	0.441073	0.477001
NM_007443	0.140605	-0.0525847	0.234545	0.369312	1.20165	1.03179
NM_001177855	0.590534	0.61324	0.559237	-0.0844773	0.219778	0.474498
NM_001243769	0.134228	0.132459	0.153919	0.0260027	0.367279	0.293881
NM_144527	0.138043	1.89986	0.584971	-0.291671	0.809207	0.193492
NM_025647	0.34872	0.184561	0.0604242	0.0703775	0.280058	0.258204
NM_001290636	0.985865	-0.185197	-0.068627	0.253452	-0.260916	0.0589535
NM_146152	0.625157	0.895228	0.450394	0.322519	0.410549	0.818203
NM_029985	-0.194772	-0.0658416	0.0537895	-0.296498	0.373613	0.332938
NM_001145970	0.495355	0.00651592	0.639491	0.195337	0.737172	0.49416
NM_001042743	0.00347931	0.212285	0.399064	0.0185448	0.178182	0.334738
NM_172694	0.993161	0.83305	0.832397	-0.154928	0.0405438	0.204809
NM_029662	0.718068	1.38873	1.46038	0.563743	0.937267	0.75341
NM_028453	0.326314	-0.15242	0.0636849	0.0164837	0.0216275	0.309069
NM_001081274	1.35408	1.82786	1.43277	1.08977	1.93554	1.39018
NM_001033150	0.622751	0.283059	-0.529946	0.0956474	0.544558	-0.706306
NM_001290527	-0.0117644	0.202158	-0.0743615	0.164572	0.0507598	0.233821
NM_011213	0.133567	0.193478	0.261948	0.303153	0.450769	0.797284
NM_029036	-0.0227269	0.0391593	-0.0176829	0.0153686	-0.0468931	0.0522614
NM_001033306	-0.459593	0.0350343	0.137045	0.0222811	0.432372	1.11462
NM_011385	0.241779	0.146706	-0.00547807	0.224804	0.463707	0.697762
NM_133887	0.267456	0.067212	-0.0586446	-0.0731833	0.083597	0.221804
NM_198170	0.51595	-0.156568	-0.397938	0.179393	0.25161	-0.122507
NM_027935	0.754525	0.524781	0.01109	-0.280595	-0.278829	-0.297376
NM_027925	0.317704	-0.236683	0.217643	-0.287386	0.0610974	0.0446144
NM_011660	0.477939	0.432912	0.374759	0.1677	0.967041	1.13691
NM_198248	0.324432	0.187549	-0.00455333	0.407846	0.523113	0.455673
NM_153160	0.237961	0.258825	-0.0666525	-0.186308	0.285067	0.323038
NM_172700	0.374743	0.436312	0.691728	0.210545	0.207182	0.304614
NM_001009818	1.80097	1.65591	1.13533	0.302322	0.343541	0.374651
NM_133904	0.501878	-0.201041	-0.191383	-0.0292789	-0.0202174	-0.112041
NM_024213	0.91055	0.748427	0.614841	0.348844	0.555155	0.450692
NM_080708	-0.0906008	-0.0963402	0.0502662	0.00184192	0.138733	0.0435593
NM_001081265	0.00605056	0.154274	-0.138409	0.00586443	0.300443	0.353115
NM_001256096	0.360075	0.293581	0.0869106	-0.0581786	0.400003	0.627909
NM_177869	0.703172	0.818129	0.619021	0.140608	0.333493	0.391025
NM_144909	0.607934	1.19489	0.357571	1.28329	1.35119	1.56535
NM_172715	0.928798	0.710613	0.86942	0.334458	0.541933	0.286348
NM_145070	0.866629	0.941857	0.669691	0.0530728	0.678873	0.759565
NM_010414	0.321802	0.133505	0.196713	0.158829	0.297934	0.388565
NM_001310524	0.0837417	0.180276	0.685835	-0.178489	0.0620289	0.660172
NM_001161800	0.129133	-0.0770766	0.058322	0.070389	0.283542	0.393017
NM_001081109	0.325136	0.292101	-0.204432	0.0856511	0.277918	0.402459
NM_178701	0.223802	0.0825409	0.190653	0.166088	0.27091	0.32352
NM_021500	0.087944	-0.120772	0.229639	0.0526366	0.186813	0.285798
NM_177582	-0.258446	-0.0729782	0.605195	0.181998	0.137516	0.125436
NM_028794	0.334837	0.319153	0.497939	-0.151928	0.178295	0.467247
NM_145209	-0.015399	0.343681	0.669497	0.790102	0.704398	0.439282
NM_175423	0.336263	0.764567	-0.164715	-0.225107	0.214167	0.526238
NM_011223	0.0988202	0.143276	-0.008759	0.0196344	-0.0334597	0.34194
NM_001199059	-0.0617818	0.0413128	-0.149803	-0.105303	0.236065	0.281722
NM_001113423	0.295635	0.230132	-0.113153	-0.160274	0.128177	0.256139
NM_001136260	1.14534	0.339586	0.744742	1.27266	0.706944	0.466094
NM_011626	0.731	0.0642013	0.175194	0.0397703	0.220779	0.725139
NM_009419	0.836709	0.550579	-0.0646321	0.279796	0.31154	0.383938
NM_133907	0.0112855	0.139386	0.218675	-0.00925983	0.386371	0.349054
NR_040413	1.09483	-0.032516	-2.03681	1.48151	2.16361	1.62285
NM_133911	0.34745	0.219047	0.0657	0.16488	0.509795	0.519188
NM_001042491	0.216406	-0.0843874	0.2175	0.240222	0.0525734	0.181971
NM_178407	0.361022	0.570248	0.341239	-0.0574469	0.309806	-0.0325119
NM_001159555	1.91205	1.18667	1.20776	0.70176	0.657969	0.853683
NM_007683	-0.0347	0.16617	0.179423	0.38816	0.416154	0.2715
NM_011779	0.820831	0.693298	0.646782	0.259243	0.177533	0.352247
NM_023733	0.848183	0.578966	0.445547	0.328002	2.33567	1.86587
NM_007818	-0.0041349	-0.368794	-0.395499	0.618801	1.34822	1.22091
NM_001033312	0.260955	0.370905	0.0992022	0.148828	0.284619	0.262245
NR_040428	-0.170982	0.0478125	0.604449	0.443999	0.496498	0.493291
NM_001081465	0.452037	0.311368	0.312021	0.620867	0.637285	0.833815
NM_013910	0.575711	0.418964	-0.610983	0.163017	0.379977	0.368723
NM_019694	0.229561	0.0899167	0.000957374	-0.0397437	0.309891	0.471538
NM_080795	1.01786	0.658236	0.610275	0.156379	0.74863	0.591621
NM_011914	0.292295	0.260803	0.103606	0.173048	0.611003	0.47444
NM_133921	0.112999	0.0408519	-0.0388655	0.243775	0.517537	0.742571
NM_177298	0.0784839	0.0690253	-0.127588	-0.0418178	0.351188	0.37708
NM_033572	0.0667183	-0.0317873	-0.104449	-0.143825	0.190999	0.423737
NM_145923	0.374511	0.338398	0.332852	0.175459	0.273762	0.355376
NM_001205083	0.44338	0.408543	0.291209	-0.205949	-0.126705	0.0486975
NM_172277	0.421055	0.376088	0.245184	0.159289	0.152299	0.189313
NM_133910	-0.0480659	0.0894369	0.127553	-0.00440813	0.301649	0.3453
NM_172712	0.173374	0.0198556	0.422627	-0.0382624	0.193544	0.59696
NM_009466	1.11843	1.00504	0.870102	0.415452	1.87042	1.87558
NM_011669	0.395441	0.345048	0.27865	0.114988	0.57992	0.513108
NM_177561	0.217456	-0.135382	-0.234362	-0.0775208	0.249412	0.345791
NM_172882	0.207888	0.107254	-0.281179	0.203605	0.280534	0.258275
NM_011715	0.0298938	0.546269	0.337457	0.259548	0.37589	0.295753
NM_001171000	0.596063	0.539038	0.119317	0.247341	0.370458	0.358283
NM_027406	0.360956	0.367265	0.351971	0.658851	0.163972	0.670159
NM_022992	0.306278	0.310897	0.182958	0.356467	0.445946	0.325083
NM_019426	0.186867	-0.164106	-0.3982	0.0641374	0.27305	0.189659
NM_007638	-0.047096	-0.128379	-0.0795841	-0.17055	0.266795	0.292653
NM_145979	0.52386	0.442272	0.392167	0.550182	0.797543	0.703224
NM_027562	0.0798079	1.41406	-0.688543	0.39896	0.245381	0.411338
NM_010121	0.410016	0.373503	0.676877	0.422582	0.613774	0.635214
NM_001252094	0.72004	0.211105	0.389446	-0.567258	-0.300528	-0.368388
NM_180678	0.96549	0.927042	0.798338	0.249142	0.513049	0.678474
NM_025992	0.335931	0.449397	0.636942	0.332239	0.364079	0.355843
NM_173737	-0.079612	0.483285	0.587785	-0.055758	0.12753	0.461404
NM_010585	0.323646	0.217965	0.34874	0.0593394	0.220495	0.41226
NM_175088	0.81743	1.00001	0.792455	0.501927	0.501091	0.337455
NM_001166250	0.326362	0.431207	0.517246	-0.239002	0.245228	0.60994
NM_027513	0.0962065	0.264076	0.253779	0.202341	0.0830717	0.315048
NM_144920	0.524115	0.516851	0.262545	0.188876	0.592573	0.30628
NM_009088	0.530334	0.576171	0.0608243	0.0274703	0.208734	0.275746
NM_011146	-0.142379	0.122295	-0.132137	0.412792	0.468392	0.65356
NM_001136227	0.265387	0.717579	0.666736	-0.395711	0.0567966	0.167895
NM_001127348	0.794006	0.953154	0.871336	0.599036	0.665285	0.713961
NM_172734	0.163812	0.183082	0.158111	-0.0479724	0.180956	0.443613
NM_011609	0.220902	0.309742	0.0541168	0.335925	0.509478	0.272512
NM_144940	0.0840342	0.00125294	0.0755569	0.0860761	0.109769	0.386625
NM_011909	0.987733	0.783119	0.612105	0.086108	0.314171	0.0663802
NM_026585	0.181496	0.303234	0.177697	0.0275767	0.415237	0.115752
NM_199143	0.253594	0.183348	0.0776306	0.115149	0.255016	0.437358
NR_130996	0.183869	0.113204	-0.0115541	0.390027	0.417229	0.381579
NM_197985	0.185602	-0.0081565	-0.0980726	0.709717	0.335137	0.929249
NM_013471	0.872659	0.777648	-0.131345	0.452074	0.475739	0.234112
NM_001109688	0.23263	0.139612	0.491614	0.249788	0.26725	0.407814
NM_007657	3.1998	3.26035	3.18588	1.43695	1.16979	1.1957
NM_011818	0.00933514	0.0364451	-0.0686427	-0.0838294	0.165171	0.301136
NM_144815	0.349254	0.333791	0.176295	-0.0141971	0.308661	0.351711
NM_153396	0.474402	0.430757	0.156433	0.518939	0.610944	0.552087
NM_172893	0.126397	0.054665	0.138428	0.142203	0.260868	0.447047
NM_133925	-0.0625434	-0.0770524	0.189537	-0.0210681	0.195118	0.113079
NM_018773	0.0455388	-0.125515	-0.27756	0.200443	0.414875	0.41203
NM_001079822	0.566207	0.00315803	-0.290363	0.104482	0.30203	0.783031
NM_177412	0.0519227	0.238025	0.0643397	-0.0672182	0.119454	0.167377
NM_001013366	0.802099	0.505021	0.850087	0.629898	0.664481	0.784213
NM_001185020	0.0293475	0.0573539	-0.226314	-0.0892072	0.461378	0.443236
NM_007459	0.84553	0.817308	0.660408	0.35114	0.584512	0.675646
NM_001243048	4.7606	3.84629	3.76984	1.70077	1.49737	1.53265
NM_009191	0.444681	-0.00875533	-0.101953	0.196006	0.374687	0.354541
NM_009431	0.0430322	0.146399	0.002323	-0.181276	0.2836	0.141593
NM_007813	1.60648	1.54866	0.302335	1.65453	1.15325	0.641309
NM_010000	1.59568	1.08737	0.232117	2.02722	2.00889	1.95866
NM_021608	-0.0399929	-0.11281	-0.0773023	-0.098663	0.18816	0.179481
NM_178764	0.42448	0.401082	0.0153156	0.175654	0.346345	0.403566
NM_010418	0.11579	0.0124582	-0.1384	-0.0162127	0.252923	0.312429
NM_001146052	0.0375971	-0.0376649	0.478697	0.182689	0.265865	0.291993
NM_001127363	0.137804	0.318996	0.402522	0.133854	0.302842	0.499164
NM_001122780	0.295649	0.216068	-0.402815	-0.162653	0.135344	0.174926
NM_025304	0.583277	0.260214	0.170651	0.278265	0.342444	0.380233
NM_001136069	0.813482	1.02619	0.921453	1.31611	1.60469	2.1175
NM_021554	-0.0602185	0.046991	-0.221818	0.0945141	0.239282	0.547267
NM_001193305	2.0074	2.11583	1.36333	0.828725	1.07964	1.24386
NM_153057	0.0805	0.232904	-0.0972998	0.132111	0.501201	0.610064
NM_133942	1.94106	2.37238	2.35207	0.833777	0.994743	1.04418
NM_026391	0.326049	0.0116198	-0.0672589	-0.419994	0.0696258	-0.212429
NM_133740	0.106676	0.263747	0.188058	0.128894	0.200703	0.327141
NM_027897	0.233619	0.121559	0.189541	0.135361	0.461753	0.528061
NM_009302	-0.152183	-0.131012	0.230836	-0.0843203	0.228587	0.359438
NM_021314	0.0705081	0.160619	0.256447	0.387418	0.362968	0.412956
NM_001166585	0.663988	0.792808	1.1944	0.402093	0.00591169	0.486363
NM_030684	-0.123732	0.385988	0.24571	0.0676362	0.575364	0.277308
NM_001168475	0.238422	0.551418	-0.10768	0.209958	0.292416	0.736265
NM_028031	0.850728	0.775573	0.668999	0.379129	0.414708	0.193112
NM_025408	0.528785	0.426255	0.351794	0.119938	0.323827	0.603275
NM_001122640	0.27086	0.199373	-0.0795753	0.122884	0.46531	0.387312
NM_033601	-0.322521	0.368494	0.954529	0.855671	1.12778	2.11441
NM_133700	1.02119	0.581667	0.837187	0.233965	0.220238	0.890569
NM_001252593	0.908393	0.979865	1.21319	0.534229	0.738538	0.79149
NM_173863	0.33868	0.279273	-0.381581	-0.125517	0.436433	0.319324
NM_001282072	0.825982	0.953615	0.535342	0.11206	0.536633	0.481728
NM_008155	0.147858	0.971024	0.925246	0.221655	0.818503	0.868223
NM_017371	0.095719	0.27217	0.0617101	0.719946	1.17229	1.51307
NM_024172	0.175251	-0.203026	0.0336876	0.00826183	0.102671	0.0920597
NM_173011	0.179475	0.709475	0.44879	0.260022	0.344507	0.431137
NM_016721	1.15333	0.537285	0.957347	0.676715	0.521341	0.627111
NM_027413	0.682549	0.816176	0.658935	0.524654	0.599704	0.899676
NM_001164184	0.723609	0.87657	0.147268	0.274295	0.644561	0.297966
NM_172279	-0.0505837	-0.121752	-0.233348	0.156915	0.108258	0.404195
NM_080638	0.180993	0.0832026	0.379901	0.358335	0.327086	0.467362
NM_027470	0.110353	-0.0548372	-0.0339935	-0.0373065	0.465823	0.280288
NM_011083	0.0183825	0.0036698	-0.0322924	-0.198544	0.241523	0.224908
NM_001305189	0.487291	0.152709	-0.0877887	0.406735	0.473555	0.259482
NM_001033319	0.0579394	-0.0622565	-0.16149	0.0181329	0.221665	0.361519
NM_029834	0.257715	0.0888735	0.449217	-0.0241927	0.225134	0.244789
NM_029211	0.606596	0.248015	0.328643	0.0178183	0.375841	0.567422
NM_025999	-0.121308	0.0539233	-0.0661361	0.0647422	0.40336	0.196843
NM_019748	0.282269	0.818445	0.752451	0.179157	0.270286	0.567967
NR_037617	1.59033	1.66214	1.25926	1.01846	0.998675	0.453496
NM_013676	0.0486707	-0.0757004	-0.172955	-0.16843	0.188932	0.126265
NM_172476	0.875521	0.223944	0.328816	-0.777997	-0.556211	-0.631251
NM_023835	0.280399	0.290939	0.177997	0.077185	-0.122808	0.61549
NM_001285870	0.976635	0.747977	0.696007	0.0964389	0.292154	0.372313
NM_009099	1.76809	1.22619	0.732891	0.491259	0.517614	0.360642
NM_021884	-0.0890452	-0.0287361	0.106448	0.0289461	0.171009	0.158592
NM_144932	0.100791	0.259552	0.0253126	0.23072	0.28727	0.235847
NM_007456	0.350196	0.231626	0.299925	-0.159955	0.411316	0.253984
NM_001293667	3.81501	2.92899	1.87973	1.18136	1.13906	0.918758
NM_001110100	0.0329173	0.846688	0.40222	-0.253842	0.532324	0.64506
NM_001310530	0.695205	0.136838	-0.0118793	0.0584018	0.425932	0.280769
NM_029074	-0.0415906	0.185664	0.271865	-0.228039	-0.181683	0.178329
NM_001293783	0.634309	0.447514	0.348415	0.25156	0.398228	0.251928
NM_001301176	0.304948	-0.269219	-0.154587	0.222379	0.483681	0.173753
NM_139272	0.747322	0.441834	0.309701	0.239103	0.404356	0.589695
NM_001081151	0.400164	0.184065	-0.0226716	0.481196	0.509145	0.310174
NM_010344	0.558445	0.475739	0.32491	0.439314	0.655032	0.513622
NM_001033207	0.274707	0.308979	0.205752	0.632895	0.838788	0.873213
NM_145404	0.712428	0.617385	0.674076	0.0383136	0.490519	0.471949
NM_001081241	0.418836	0.506429	-0.298601	-0.0473018	0.0534462	0.120218
NM_011394	0.200054	0.392405	0.0206052	-0.343818	0.333316	0.51918
NM_009229	0.700851	0.384664	0.281492	0.261707	0.210251	0.378416
NM_001001491	0.0503722	0.378731	0.266532	0.12527	0.374919	0.176078
NM_025830	-0.0063777	-0.0882287	-0.0765995	0.0470603	0.236927	0.25291
NM_001168623	-0.0103122	-0.000811848	-0.243798	0.276134	0.382425	0.461455
NM_007428	0.612857	0.83891	0.722943	0.174844	0.962005	1.10959
NM_019734	0.164335	0.098454	-0.00603811	0.428379	0.471452	0.425113
NM_024248	0.938696	0.050562	-0.126243	0.17802	0.579229	0.434978
NM_011801	-0.0219169	0.313702	-0.250843	-0.073572	0.218557	0.209808
NM_001293758	0.0700462	0.071023	0.252715	0.269986	0.277496	0.385301
NM_145594	0.401729	0.40805	0.446257	0.930042	2.01861	2.23557
NM_019521	2.3792	2.3625	2.3975	1.91539	1.64526	1.72536
NM_001113346	0.100467	0.0339312	0.115227	0.0930938	0.306805	0.229815
NM_027469	1.42113	1.38598	1.21097	0.683953	0.399072	0.560388
NM_009149	0.353787	0.325488	0.336082	-0.173116	0.328391	0.366695
NM_028007	0.0511341	-0.0822121	-0.15186	-0.0422014	0.252711	0.184121
NM_001145831	0.546148	0.526074	0.682341	0.604881	0.640198	0.721821
NM_001081150	0.118959	-0.208214	-0.322264	-0.0274515	0.357439	0.159397
NM_144931	0.153287	0.213238	0.263637	-0.0437585	-0.0641083	0.103646
NM_178591	3.7438	4.09004	4.34248	0.891386	1.11991	1.13861
NM_001199593	-0.218376	0.412867	0.0487421	0.37332	0.356938	0.522222
NM_011227	0.237175	0.0186932	-0.17256	0.217129	0.579421	0.149208
NM_001042675	0.567133	0.63904	0.935418	0.590404	0.417785	0.529107
NM_001253804	0.208219	0.245599	0.554717	0.452227	0.374445	0.39659
NM_207213	0.153184	-0.0117373	-0.0240617	0.154631	0.052215	0.0200769
NM_198031	0.134739	-0.186317	0.248985	-0.122765	0.157248	0.430273
NM_133791	0.18283	-0.122032	-0.423824	0.134364	0.280724	0.181814
NM_013476	1.7021	1.57373	1.47059	0.606769	0.285694	0.645713
NM_001109757	0.204531	0.449832	0.25802	0.125675	0.419117	0.40708
NM_001033472	0.231819	0.800115	0.67071	-0.0373157	0.281275	0.476315
NM_178782	0.404843	0.17878	0.309283	0.267659	0.59916	0.573196
NM_001289684	-0.0428388	0.112654	-0.388662	-0.00115307	0.311838	0.348009
NM_011845	0.347311	0.444963	0.310791	-0.0861629	0.271794	0.443691
NM_008824	0.610177	0.502981	0.237867	-0.94356	-0.753756	-0.88657
NM_148945	0.787131	0.668841	0.353494	0.263619	0.345237	0.439391
NM_020601	-0.00195448	0.0634954	0.0511966	0.0384038	0.387451	0.541509
NM_001305675	0.33594	0.429696	0.326808	0.153532	0.395478	0.364527
NM_001290274	-0.075459	0.173955	-0.0768684	-0.00574102	0.0130029	0.0956023
NM_012060	-0.126241	-0.101943	0.016967	0.179426	0.384143	0.363527
NM_001199349	0.497711	0.215763	0.286449	-0.082848	0.0550723	0.0338393
NM_001243762	0.817778	0.843988	0.804628	0.308177	0.372747	0.303958
NM_001161433	0.541057	1.41889	1.29713	0.58312	0.645291	0.402072
NM_008621	0.0711462	0.481512	-0.109695	0.0677037	0.219252	-0.111727
NM_001077364	0.925102	0.848142	0.478686	-0.677626	-0.708513	-0.554222
NM_001166650	0.134233	0.287865	-0.211219	0.0863422	0.294588	0.164569
NM_026179	0.0808791	0.0817563	0.155103	-0.162321	0.559198	0.216647
NM_007399	-0.0876657	0.021998	-0.0984019	-0.00275625	0.31266	0.355139
NM_133981	0.00447672	0.249896	0.368371	0.394016	0.1244	0.276746
NM_026303	-0.107226	-0.198583	0.125459	0.116544	-0.0531053	0.256414
NM_001195632	-0.0690362	0.311225	0.591722	-0.17928	-0.160363	0.397759
NM_028312	0.124057	0.07308	0.165088	0.161948	0.495689	0.252266
NM_001286603	0.207446	0.026545	-0.0291495	0.137668	0.281456	0.20701
NM_001044389	2.1552	1.84529	1.89785	1.94112	2.61666	2.33899
NM_173185	-0.010381	-0.0389024	-0.188025	0.117798	0.226767	0.287138
NM_010019	1.01825	1.14099	0.891937	0.493536	0.777813	0.992962
NM_134255	0.97396	1.05832	1.12172	1.47805	1.90535	1.9906
NM_010295	0.945223	0.84725	0.667473	0.739542	1.81389	1.59909
NM_145617	0.3096	0.204485	0.271054	0.258649	0.468208	0.515298
NM_010421	0.0427475	-0.0904899	-0.247417	0.285938	0.359366	0.166441
NM_001164838	0.12996	0.752653	0.0830508	0.215508	0.333246	0.29829
NM_001311163	1.01562	0.837553	0.830937	0.530621	0.340671	0.374097
NM_028369	-0.182274	0.0122017	0.652606	-0.523542	0.394306	0.466752
NM_181072	1.07212	1.05499	0.677785	-0.211119	0.19093	0.420488
NM_011636	0.378176	0.104606	0.21051	-0.0935925	0.137895	-0.230243
NM_172775	0.784726	0.683559	0.896296	-0.166345	0.214684	0.0280336
NM_008924	0.0208558	0.0731167	0.32255	0.00726753	0.170483	0.366206
NM_019651	0.859082	0.556623	-0.706868	0.178275	0.474229	-0.279188
NM_030261	0.568746	0.566229	0.716169	0.192312	0.456931	0.544659
NM_172289	0.543582	0.074087	0.54476	-0.00481085	0.0355961	0.0969798
NM_033314	0.606449	0.144139	-0.267705	0.20204	0.277907	0.111453
NM_133214	0.156894	0.282411	0.135992	0.242807	0.303791	0.291758
NM_007502	0.122025	0.203272	-0.0111728	-0.0739355	0.30859	0.427532
NM_007619	0.181806	0.435535	0.0942318	0.0974631	0.392587	0.613532
NM_001081373	0.474198	0.0598372	-0.0928275	0.239087	0.464806	0.474564
NM_029936	-0.0743751	-0.102826	-0.12917	0.0554116	0.191912	0.385174
NM_172920	-0.107229	0.54158	0.25318	-0.120764	0.531441	0.52716
NM_008138	0.586904	0.461111	-0.088776	-0.0667796	0.354796	0.12648
NM_008927	0.376783	0.160103	0.115499	-0.0983699	0.180061	0.191089
NM_001081043	0.313504	0.396483	0.078557	0.0704189	0.360429	0.116185
NM_024233	-0.0573233	-0.200077	0.0760686	0.230132	0.13969	0.600194
NM_009178	0.798561	0.393626	0.851578	0.234582	0.274545	0.571372
NM_194334	0.0163121	0.0811807	-0.0207663	-0.448417	-0.0962004	0.0763901
NM_016963	0.48495	0.0480613	0.343031	0.156675	0.3935	0.443316
NM_001164254	0.745908	1.056	0.905558	0.244883	0.722028	0.750337
NM_001033324	3.68052	3.52746	2.87539	-0.785231	-0.391665	0.712087
NM_198007	-0.281385	0.0051983	0.209418	-0.0428207	0.227926	0.18924
NM_026482	0.150338	0.0786058	-0.199777	0.0635678	0.35468	0.295828
NM_001163064	0.0256824	0.0669082	0.262829	-0.260876	0.0529624	-0.00916788
NM_001077184	0.952645	0.686658	0.21382	-0.100077	0.405438	0.4934
NM_001111121	0.0234955	0.0394572	-0.224086	0.306613	0.238293	0.403041
NM_029852	1.15328	0.313685	0.411316	0.0478098	0.458206	0.350947
NM_026444	0.753739	0.804824	0.634942	0.561715	0.909814	0.395172
NM_025705	0.0704867	0.167306	0.190106	0.00556076	0.081994	0.217775
NM_013888	0.3973	0.749265	-0.218327	0.597255	1.00113	0.8111
NM_199322	-0.00509708	-0.192492	0.275327	0.239267	0.376481	0.456454
NM_001302533	-0.125886	0.518475	0.552175	-0.16641	0.207201	0.176229
NM_172473	-0.102418	0.0931479	0.0310563	0.273724	0.107423	0.229845
NM_008229	-0.202466	0.0759423	-0.0527777	-0.0392402	0.315997	0.154295
NM_010437	0.0478335	0.383741	0.553334	-0.1633	0.243365	0.246334
NM_010511	-0.0522248	0.337256	0.306197	-0.236185	0.469507	0.412198
NM_201242	0.940463	0.820342	0.692705	0.348312	0.32715	0.0598085
NM_001291442	1.3386	0.751838	-0.900482	0.35959	0.77967	0.173691
NM_001163592	0.354268	0.352353	-0.120898	-0.10879	0.170302	0.0405506
NM_011030	0.909564	0.959142	0.967533	-0.0620508	0.735101	0.638414
NM_023530	0.457485	0.45117	0.172553	0.216821	0.632152	0.111014
NM_027423	0.000355522	0.182398	0.407976	0.016148	0.398814	0.236414
NM_026438	0.176176	0.513625	0.338865	0.321507	0.802459	0.62618
NM_001146120	0.0527077	0.123192	-0.343661	0.312639	0.637643	0.527639
NM_001013441	0.0445534	-0.0161934	0.188742	0.235601	0.360308	0.434659
NM_017472	0.243895	-0.0226799	-0.0423285	-0.148757	0.297182	0.133904
NM_001145826	0.324264	0.111406	0.156167	0.211541	0.383677	0.45624
NM_019963	-0.0448277	0.273195	0.121421	-0.142591	0.229588	0.410727
NM_016797	0.585494	0.748899	0.449525	0.150263	0.286292	0.253109
NM_001042514	0.00804977	0.0298223	0.00850898	0.357114	0.508756	0.503388
NM_019803	0.145623	0.345344	0.226184	0.23534	0.310938	0.272068
NM_001033375	-0.0175721	-0.0451205	-0.174837	0.127738	0.154491	0.351278
NM_025446	1.06398	1.24382	0.865908	0.488888	0.349497	0.252965
NM_001042558	0.510905	0.165585	0.703772	0.215838	0.28883	0.239853
NM_145220	0.183747	0.0593294	-0.00191575	0.0833043	0.248815	0.28937
NM_007771	0.640832	0.359836	0.492613	0.728987	1.173	1.2396
NM_008512	0.0601281	-0.153946	-0.146318	0.394605	0.554039	0.75686
NM_001003913	0.269696	0.0732533	-0.0261432	0.266448	0.382089	0.52417
NM_013753	0.321096	-0.0175169	0.194904	-0.0183937	0.161567	0.29064
NM_024457	-0.131606	-0.0568354	-0.252858	-0.106482	0.297192	0.401073
NM_183426	0.029053	0.015082	-0.201618	0.453498	0.678498	0.422476
NM_009163	0.44688	0.641646	0.577554	0.0872716	0.540034	0.78104
NM_028247	0.14497	0.55745	0.599921	-0.227668	0.630596	0.679368
NM_177388	1.45106	1.67774	1.50336	1.81455	1.90966	1.64737
NM_138667	0.439587	0.375065	0.159812	0.659626	0.715125	0.824013
NM_001033332	0.342768	0.352716	0.340216	-0.0029087	0.237817	0.202681
NM_001081055	-0.0351136	-0.077874	-0.234987	-0.00445018	0.146104	0.318771
NM_145420	0.280179	0.432652	0.197039	0.0664326	0.421462	0.352951
NM_175158	-0.0212414	0.0810366	-0.0127476	0.0515249	0.144099	0.485428
NM_013475	-0.865881	-1.25294	-1.45241	-0.806461	-0.70913	-0.542335
NM_007912	-1.90771	-1.86312	-2.07139	-0.60588	-1.31485	-2.21096
NM_173753	-1.42558	-1.45452	-1.28284	-0.357923	-0.505069	-0.417157
NM_011943	-2.942	-1.9191	-1.67915	0.0799502	-0.616775	-1.13648
NM_026178	-1.14072	-1.30865	-1.39989	-0.466688	-0.315524	-0.437153
NM_001282118	-1.10997	-1.30911	-0.896556	-0.528787	-0.281331	-0.2864
NM_001252222	-1.24179	-1.27987	-1.19703	-0.474416	-0.371542	-0.468368
NM_001159367	-1.169	-0.661525	-1.00657	-1.13334	-0.76888	-1.0137
NM_001166553	-1.29364	-0.907256	-1.26594	-0.53126	-0.21786	-0.282292
NM_029031	-1.23923	-1.1241	-1.18494	-0.602632	-0.368031	-0.410473
NM_012030	-1.66823	-1.55967	-1.30843	-0.670668	-0.044428	-0.353312
NM_134023	-1.98347	-2.04511	-1.86227	-0.744397	-0.410247	-0.650582
NM_001166557	-1.24275	-1.11714	-1.12089	-0.66191	-0.583357	-0.498008
NM_153145	-3.1124	-3.26195	-3.35274	-0.941745	-0.882033	-0.994424
NM_029600	-1.69583	-3.69459	-4.41615	0.334279	0.349774	0.277537
NM_007416	-2.10371	-2.32069	-2.62564	-0.186344	-0.149793	-0.220151
NR_102312	-3.72297	-3.67579	-4.71936	-0.860964	-0.26407	0.00171839
NM_178035	-0.980604	-0.917811	-1.21127	-1.00369	-0.802885	-0.502842
NM_172571	-3.3076	-2.64098	-2.5721	-0.259981	0.436229	0.0820902
NM_001252482	-1.55338	-1.49067	-1.87172	0.152379	-0.101718	-0.789253
NM_008618	-1.67519	-1.28107	-1.37701	-0.70176	-0.655171	-0.0417435
NM_008952	-0.714086	-1.08753	-1.45058	-0.538555	-0.717572	-0.700755
NM_015810	-1.97502	-2.24169	-1.88181	-0.863893	-1.02664	-0.643231
NM_011396	-2.13959	-2.06943	-2.11848	-0.42176	-0.0122389	-0.347681
NM_001271729	-1.59887	-1.25572	-0.968808	-0.565624	-0.512811	-0.553483
NM_178767	-1.67043	-2.2419	-1.53072	-0.540596	-0.349576	-0.107815
NM_001033436	-2.15519	-1.99651	-2.89398	-0.153207	0.018604	0.0629544
NM_001286452	-1.34455	-1.4222	-1.35609	-0.324404	-0.26895	-0.306066
NM_001252556	-1.62925	-1.25787	-0.992249	-0.417997	-0.485246	-0.28747
NM_001167768	-1.34192	-1.21977	-1.11497	-0.510331	-0.23533	-0.192661
NM_001165253	-1.43878	-1.4283	-1.48796	-0.612509	-0.67005	-0.700971
NM_001252625	-1.23685	-1.30259	-1.57972	-0.618183	-0.497956	-0.407032
NM_001081423	-1.48143	-1.39056	-1.08461	-0.326969	-0.343575	-0.17318
NM_001309809	-1.83707	-2.7124	-2.83466	-0.112571	0.0914821	0.124074
NM_001252569	-1.02489	-1.05373	-0.671713	-1.25808	-1.32852	-0.719848
NM_009244	-1.25208	-1.29877	-0.80283	-0.916163	-1.10116	-0.33849
NM_009245	-1.15765	-1.20264	-0.736127	-0.943404	-1.23043	-0.369939
NM_009246	-1.30739	-1.43239	-0.977295	-1.02773	-1.29884	-0.647883
NM_009247	-0.728331	-0.717468	-0.215643	-1.77793	-2.05893	-1.63267
NM_007618	-3.67077	-3.30342	-3.02796	-1.18862	-1.38116	-0.709824
NM_011387	-0.920189	-1.13595	-1.18169	-0.521762	-0.384844	-0.0549677
NM_172951	-1.21081	-2.49037	-2.32364	-0.364794	-0.110637	0.106324
NM_001008550	-1.18613	-1.24061	-1.26122	-0.280274	-0.349585	-0.298651
NM_013778	-1.27951	-1.2055	-1.78324	-0.219327	-0.248127	-0.452679
NM_134072	-1.34466	-1.3145	-1.41681	-1.21178	-0.641979	-0.75355
NM_001013785	-1.55569	-1.38177	-1.32033	-0.871438	-0.688766	-0.554913
NM_030611	-1.71567	-1.82898	-1.73402	-0.443914	-0.431169	-0.215162
NM_001111110	-1.45385	-2.91039	-3.02346	-0.745084	-0.623349	-0.245822
NM_028281	-1.65142	-2.11384	-3.02751	-0.194474	0.032604	0.00718462
NM_001170638	-2.4274	-2.57759	-2.55854	-0.0173849	0.161549	0.0446863
NM_144836	-2.49751	-2.35082	-2.63683	-1.08037	-0.473291	-0.484256
NM_013777	-1.33837	-1.82519	-2.10964	-0.247617	-0.206318	-0.558184
NM_016709	-1.27729	-2.23632	-2.87147	-0.0624977	0.123368	0.186843
NM_026825	-3.10644	-3.06131	-4.09088	0.123164	0.172226	0.175136
NM_001110331	-0.719582	-0.826358	-0.964483	-1.03178	-1.15416	-0.980041
NM_019395	-2.21105	-2.25583	-2.28306	-0.898142	-0.281204	-0.471956
NM_030026	-1.4642	-1.63286	-1.7629	-0.654825	-0.316482	-0.169738
NM_028493	-1.16684	-1.46973	-1.24887	-0.650962	-0.233206	-0.188809
NM_029153	-0.879995	-1.28048	-1.50609	-0.391082	-0.736076	-0.648953
NM_175283	-2.26413	-2.44906	-2.5185	-1.27582	-1.08265	-0.465773
NM_138654	-2.52225	-1.79702	-1.45473	0.000582737	0.141439	0.143947
NM_025341	-2.9382	-2.69462	-2.05146	-0.514234	-0.809828	-0.125114
NM_001161731	-1.32201	-1.80753	-1.90279	-1.13644	-1.10847	-0.988576
NM_029556	-1.21782	-2.71864	-3.81123	0.185609	0.233262	0.276439
NM_021472	-1.35167	-1.88124	-2.90736	-1.06643	-1.12713	-0.929665
NM_173758	-1.51716	-0.98356	-1.61321	-0.778599	-0.531983	-0.48823
NM_030004	-2.01131	-3.65333	-4.3899	0.122348	0.227647	0.410529
NM_001271421	-1.83512	-2.06731	-2.13189	-1.25208	-1.41744	-1.43287
NM_145466	-1.22563	-1.4289	-1.86048	-0.587762	-0.277815	-0.335663
NM_178747	-1.90547	-1.87565	-1.67146	-1.17382	-1.25574	-1.02962
NM_001164289	-1.4484	-1.0246	-1.57053	-0.720774	-0.516298	-0.167338
NM_001271408	-1.90981	-1.80608	-1.5451	-0.944229	-0.635056	-0.658504
NM_007546	-2.10093	-2.46988	-1.81135	-0.840144	-0.687639	-0.485498
NM_016704	-1.69565	-2.28366	-1.7844	-0.360784	-0.380968	-0.655013
NM_013485	-1.90111	-1.26829	-1.72387	-0.403126	-0.382105	-0.326309
NM_181588	-1.18601	-1.66835	-1.25196	-0.539926	-0.116042	-0.178342
NM_010006	-1.89732	-1.33294	-0.847546	-1.753	-1.53035	-1.28369
NM_145470	-0.827649	-1.00431	-1.27875	-0.232871	-0.63362	-0.675368
NM_001113386	-2.38375	-2.63897	-2.71319	-0.524799	0.494317	0.268188
NM_011144	-1.52722	-1.55179	-1.78745	-1.14429	-1.11976	-1.09171
NM_001277317	-0.967084	-0.881229	-1.0175	-1.71752	-0.691341	-1.09705
NM_153533	-1.96401	-2.30821	-2.04695	-0.948055	-0.777524	-0.512979
NM_144845	-2.04358	-2.03056	-1.94069	-0.384688	-0.879839	-0.883805
NM_010005	-0.744936	-1.02737	-0.862595	-0.76018	-0.728716	-0.572206
NR_003552	-2.04787	-1.4959	-1.33888	-0.964653	-0.890253	-0.854929
NM_001164466	-1.386	-2.51077	-3.91766	-0.942046	-1.20802	-0.45344
NM_001136077	-2.11739	-2.42293	-2.47378	-0.164351	0.0287888	-0.0596531
NM_001048178	-1.91289	-2.05593	-1.80994	-0.629324	-1.56346	-0.91416
NM_001146180	-0.842629	-1.02232	-1.57808	-0.586027	-0.570635	-1.06021
NM_027052	-3.44506	-3.1161	-2.55779	-2.90962	-1.7445	-1.16394
NM_019913	-1.28784	-1.12363	-0.91807	-0.545032	-0.790747	-0.451703
NM_001170978	-1.86984	-2.76105	-3.74342	-0.483046	-0.0921231	0.0530785
NM_001276449	-0.918824	-1.00003	-0.976066	-0.749756	-0.767554	-0.598526
NM_026402	-1.28932	-1.23502	-1.14979	-0.816024	-0.373664	-0.310813
NM_001122683	-1.23168	-1.3872	-1.20215	-0.0881146	-0.421511	-0.467855
NM_001083904	-1.43558	-1.81523	-1.93381	-0.918759	-0.954748	-0.670936
NM_013547	-1.85928	-1.46202	-1.42515	-0.739708	-0.2783	-0.212516
NM_053176	-1.25553	-1.21637	-1.49079	-0.527471	-0.523717	-0.65105
NM_134103	-1.80472	-1.67072	-2.04971	-0.800292	-0.469315	-0.24961
NR_015543	-1.52946	-1.93597	-0.946481	-0.300155	-0.124112	0.0311883
NM_139300	-1.40383	-3.46196	-3.3058	-0.585655	-0.184073	-0.000228109
NM_001290689	-1.13225	-1.31971	-1.00473	-0.647208	-0.336194	-0.228867
NM_001290148	-2.26918	-3.11525	-3.11965	0.0772052	0.0802199	0.0946931
NM_011434	-1.10468	-1.22077	-1.23669	-0.786564	-0.845738	-0.567323
NM_019778	-1.71389	-0.702039	-0.594268	-1.1336	-0.485168	0.0746402
NM_001302216	-1.30979	-1.28451	-1.16816	-0.402056	-0.476137	-0.322886
NM_001102410	-1.54085	-1.40131	-1.4205	0.103454	-0.282574	-0.300423
NM_001081154	-1.33084	-1.30431	-1.6044	-0.528653	-0.470728	-0.426078
NM_023175	-1.46862	-1.4876	-1.59565	-0.581581	-0.421944	-0.482694
NM_001252442	-3.28174	-3.21425	-3.27276	-0.31151	-0.0812898	-0.154366
NM_029870	-1.5681	-1.58534	-1.80732	-0.0499785	-0.34801	-0.538603
NM_134127	-0.957833	-1.61141	-1.25909	-0.759198	-0.363587	-0.317264
NM_176963	-2.34128	-2.12672	-2.23768	-0.948189	-0.54582	-0.508727
NM_001123372	-0.808051	-0.6476	-0.92599	#DIV/0!	-2.22422	-0.436177
NM_001159626	-1.49785	-1.34115	-1.56155	-0.925124	-0.577358	-0.470388
NM_001164885	-0.705432	-0.936627	-1.00694	-1.1565	-0.550892	-1.02491
NM_020042	-1.26662	-1.18294	-0.978274	-0.554105	-0.504286	-0.422509
NM_018819	-1.67072	-1.76939	-1.96494	-0.794301	-0.489985	-0.119964
NM_008650	-1.26244	-1.24436	-1.38419	-0.771914	-0.170038	-0.218926
NM_001163818	-1.25263	-1.93399	-2.15951	-1.06427	-1.67882	-1.19381
NM_013484	-2.09434	-2.04349	-1.8002	-0.654689	-0.457708	-0.902672
NM_130882	-1.09347	-1.23406	-1.1431	-0.295214	-0.710652	-0.21947
NM_001033279	-1.04476	-1.18525	-1.0524	-0.606881	-0.468588	-0.505181
NM_025325	-1.0787	-1.02478	-0.927547	-0.540671	-0.308164	-0.464305
NM_001171005	-0.857245	-1.75632	-1.55557	-0.805226	-1.16173	-0.752446
NM_177470	-1.21905	-1.29511	-1.31893	-0.993189	-0.806094	-1.01341
NM_001042418	-5.18035	-3.0289	-1.11304	-0.731243	-1.19384	-0.931971
NM_025797	-1.31724	-1.47911	-1.51602	-0.887126	-0.358679	-0.968312
NM_026240	-1.25504	-1.3089	-1.45396	-0.626747	-0.540997	-0.424424
NM_080465	-0.897306	-0.891229	-1.38088	-1.00685	-0.755176	-0.622574
NM_172631	-2.77307	-3.46176	-3.26691	-0.51903	-0.403967	-0.0270656
NM_028341	-1.47236	-1.92614	-2.19956	-1.32246	-1.23635	-1.8126
NM_138600	-0.96021	-1.51892	-1.36302	-0.534546	-0.251922	-0.114682
NM_007998	-1.20205	-1.5151	-1.60681	-0.461218	-0.728353	-0.56459
NM_133249	-1.23526	-1.06707	-1.60758	-0.783537	-0.808136	-0.260147
NM_001042768	-1.10735	-1.44151	-1.26281	-0.526884	-0.440465	-0.540109
NM_001164336	-1.28267	-1.26944	-1.08111	-0.805089	-0.217026	0.0154414
NM_001081074	-1.53922	-1.94607	-2.07716	-0.158787	-0.50373	-1.24112
NM_013806	-1.10629	-1.78408	-1.89757	-0.443763	-0.67136	-0.625346
NM_013495	-1.45854	-1.56481	-1.46394	-1.00419	-0.812067	-0.874987
NM_145935	-1.64884	-1.5365	-1.12455	-0.920186	-0.455661	-0.377705
NM_026152	-1.12793	-1.19717	-1.39427	-0.900986	-0.557715	-0.636328
NM_029550	-2.25359	-2.49094	-2.05141	-1.84782	-1.38855	-0.430496
NM_134147	-2.61164	-2.28793	-2.15329	-0.143433	0.00759612	0.00511833
NM_010776	-1.87946	-1.46922	-1.5313	-1.07694	-0.863707	-0.520204
NM_145497	-1.67206	-1.49981	-1.07381	-0.933843	-0.602876	-1.18196
NM_011864	-1.50184	-2.22497	-2.09552	-1.14083	-1.03866	-0.522852
NM_021525	-1.23404	-1.53218	-1.52811	-0.43556	-1.24152	-1.22938
NM_026003	-1.85316	-1.29759	-1.49038	-0.519292	-0.498358	-0.522175
NM_021287	-0.879033	-1.14452	-1.20376	-0.547292	-0.228766	-0.535443
NM_001293685	-0.398887	-3.24534	-3.90463	-0.0419368	0.153752	0.183616
NM_025423	-1.35907	-1.53728	-1.33759	-0.614653	-0.521381	-0.309106
NM_001167905	-3.30259	-3.04985	-2.65453	-1.51098	-1.36971	-1.22044
NM_206537	-2.78089	-3.8892	-4.18558	-1.30823	-1.09774	-1.6175
NM_019699	-1.47515	-1.36237	-1.07089	-1.35246	-0.861779	-0.801272
NM_010324	-1.73308	-1.27963	-0.920742	-0.653791	-0.127531	-0.2333
NM_011255	-1.54512	-1.60488	-1.8015	-0.900792	-1.21086	-1.0665
NM_023211	-1.66891	-1.39304	-1.31651	-0.805866	-0.893892	-0.0948187
NM_001198570	-1.90103	-2.83704	-3.50517	0.0854395	0.044844	-0.109604
NM_001039710	-2.42296	-2.6498	-2.59233	-1.14881	-0.505564	-0.570295
NM_025511	-0.621008	-1.04511	-1.07437	-0.654401	-0.773996	-0.570135
NM_031164	-1.65629	-1.89876	-2.06936	-0.624019	-0.833085	-0.597838
NM_007976	-1.85122	-1.68567	-1.5274	-1.07857	-0.881335	-0.861364
NM_001077353	-1.22575	-1.44157	-1.2749	-0.696581	-0.92076	-0.582912
NM_146108	-1.29454	-1.27977	-1.51174	-0.353244	-0.16261	-0.257239
NM_001310659	-1.1901	-1.29642	-1.33266	-2.39176	-1.44372	-1.71067
NM_133809	-1.48441	-1.47655	-1.35563	-0.744177	-0.529489	-0.74137
NM_008866	-1.15559	-1.21836	-1.02508	-0.503775	-0.264055	-0.213461
NM_027430	-1.47197	-1.6401	-1.68868	-0.542767	-0.389584	0.0113658
NM_011070	-1.13853	-1.0993	-1.21689	-0.456136	-0.381112	-0.359799
NM_029525	-2.25043	-2.29864	-1.12757	-0.143801	-0.0498073	0.00880147
NM_029269	-2.60751	-2.29347	-2.49038	-1.26796	-0.978836	-0.986328
NM_144796	-2.11251	-3.21254	-4.49252	-0.145939	0.038219	-0.127864
NM_001286628	-1.25989	-1.34243	-1.28187	-0.369341	-0.121582	-0.272828
NM_201641	-1.16735	-0.634291	-1.09778	-0.657368	-0.275252	-0.361658
NM_013701	-1.52386	-1.70237	-1.94607	0.00349245	-0.626684	-0.682898
NM_001290273	-1.30121	-0.66694	-1.29282	-0.638418	-0.671528	-0.789013
NM_001025575	-1.01244	-1.31186	-1.23309	-0.468648	-0.441591	-0.396977
NM_028759	-1.24401	-1.4194	-1.26425	-0.433441	-0.399	-0.410682
NM_010209	-1.46823	-1.75638	-1.29158	-0.623716	0.211112	-0.217191
NM_010231	-2.26258	-2.0727	-2.12547	-1.11112	-0.330561	-1.43833
NM_001029977	-1.15406	-1.1219	-1.23179	-0.326621	-0.299112	-0.196432
NM_011825	-2.13026	-2.60664	-2.79755	-1.68784	-0.972653	-1.10464
NM_001164682	-1.30496	-2.61082	-2.3817	0.305648	0.0557988	0.0693642
NM_019867	-1.78583	-1.88602	-1.8871	-0.533958	-0.672898	-0.468846
NM_001159769	-1.36877	-1.29557	-1.07533	-0.79567	-0.393047	-0.0707278
NM_011066	-1.47936	-1.36667	-0.768282	-0.416498	-0.844003	-0.23016
NM_153556	-1.51682	-1.65824	-1.35544	-0.432639	0.00453284	-0.332638
NM_001038621	-1.66492	-1.77756	-2.66789	-0.0989295	0.0637744	-0.0559503
NM_028637	-0.959902	-1.03586	-1.39268	-2.11335	-0.028013	-0.153629
NM_001102437	-1.13314	-1.22728	-1.25668	-0.821252	-0.406105	-0.442878
NM_009730	-1.71019	-1.71778	-1.89712	-0.473092	-0.131418	-0.548985
NR_040621	-1.35426	-1.39134	-1.3827	-0.216309	-0.319487	-0.509584
NM_001271499	-1.38674	-1.90358	-2.244	-0.643347	-0.648439	-0.762013
NM_019826	-2.41548	-2.09005	-1.99938	-0.686347	-0.869108	-0.764424
NM_001145857	-1.56841	-1.32636	-1.71021	-0.98541	-0.622894	-0.856419
NM_010726	-1.96871	-1.83861	-1.79349	-1.73243	-1.4967	-1.35578
NM_146251	-2.13115	-2.3756	-1.53698	-0.463946	-0.606287	-0.183897
NM_028724	-2.57769	-2.14989	-1.97019	-0.107736	0.285841	0.123504
NM_011393	-1.43784	-1.33976	-1.20864	-1.01689	-0.354845	-0.352401
NM_011978	-1.19904	-1.33227	-1.50107	-1.019	-0.746207	-0.800277
NM_146126	-1.71681	-1.80221	-1.90285	-1.13412	-0.626642	-0.919273
NM_001159638	-3.63518	-6.48072	-7.23157	0.211151	0.168988	0.17287
NM_001289659	-3.44102	-3.31731	-3.21807	-2.12399	-1.32296	-1.80967
NM_130452	-1.65568	-1.61123	-1.79451	-0.813347	-0.40823	-0.785156
NM_009804	-1.4539	-1.36105	-1.43577	-0.817969	-0.280926	-0.351538
NM_027225	-1.53594	-1.43576	-1.39909	-0.953085	-0.793455	-0.165382
NM_001081131	-1.46367	-1.71637	-1.78373	-0.780052	-0.641489	-0.692976
NM_001159543	-1.13532	-1.79896	-2.32974	-0.464865	-0.327708	-0.098199
NM_001042672	-2.65622	-3.05232	-3.0773	-1.25313	-0.698934	-0.936702
NM_010403	-1.43997	-1.86843	-2.41231	-1.07471	-0.967601	-1.03811
NM_080462	-1.69908	-2.05064	-1.89402	-0.468063	-0.333603	-0.395222
NM_181848	-1.07795	-1.15065	-1.20732	-0.391689	-0.344476	-0.520403
NM_001177758	-1.01967	-0.878445	-0.769424	-0.397777	-0.842994	-0.860693
NM_138665	-1.42804	-1.17988	-0.950871	-0.821435	-0.614641	-0.153005
NM_023383	-2.64318	-1.91321	-2.58503	-1.0829	-1.31734	-0.624088
NM_026622	-1.46241	-1.56122	-1.44462	-0.738476	-0.257262	-0.498369
NM_011996	-2.30691	-2.03418	-2.477	-0.677337	-0.885104	-0.587807
NM_007410	-1.51879	-1.29348	-1.40506	-0.673521	-0.366324	-0.3863
NM_001013806	-1.11952	-1.15746	-1.14696	-0.68007	-0.211097	-0.383861
NM_172525	-0.94908	-1.37137	-1.37312	-0.34171	-0.124748	-0.354481
NM_028044	-1.52882	-1.44802	-1.46807	-0.520195	-0.315677	-0.477691
NM_010022	-1.31707	-0.719733	-1.47482	-0.805197	-0.781767	-0.668311
NM_170778	-1.63218	-0.68845	-1.48555	-0.855116	-0.158844	0.162237
NM_027907	-2.78966	-3.19616	-2.15461	-2.28868	-1.26394	-0.412249
NR_038067	-1.58639	-1.5364	-0.961999	-0.298082	0.192291	-0.515475
NM_001130186	-2.26218	-2.23193	-1.94068	-0.845247	-0.759192	-0.80988
NM_001293560	-1.40564	-2.2233	-2.66317	-0.965086	-1.20736	-0.549377
NM_001289463	-1.3336	-1.83364	-2.05332	-0.376988	-0.116669	-0.321873
NM_009150	-1.5497	-1.57203	-1.12396	-0.496551	-0.689272	-0.361118
NM_001310705	-2.51269	-0.970112	-1.04588	-0.189987	-0.394919	-0.1954
NM_019483	-0.578016	-0.577859	-0.921978	-0.967524	-0.629279	-1.17496
NM_001166064	-1.37624	-1.1509	-1.15809	-0.800391	-0.337233	-0.446
NM_008991	-1.18481	-1.39336	-1.30973	-0.379657	-0.399798	-0.262031
NM_001081298	-1.44883	-1.46916	-1.318	-0.388358	-0.58569	-0.552191
NM_145953	-1.71073	-1.63881	-1.17858	-0.830429	0.598821	-0.10525
NM_027287	-2.03302	-2.51108	-1.59501	-0.810373	-0.559361	-0.422835
NM_001161742	-2.26345	-2.37778	-2.59124	-1.04844	-0.787242	-1.07421
NM_008295	-5.55381	-7.28349	-6.47813	-2.24074	-2.48564	-2.74128
NM_023245	-1.25267	-1.44347	-1.39325	-0.567624	-0.388679	-0.447206
NM_019911	-1.64767	-1.89132	-1.9087	-1.42011	-1.50958	-1.06472
NM_001081408	-1.1669	-1.0602	-0.925822	-0.571361	-0.565137	-0.278553
NM_001033966	-1.97678	-1.90706	-2.13074	-0.653523	-0.398292	-0.244232
NM_009647	-1.35306	-1.54706	-1.72318	-1.01165	-0.789461	-0.616973
NM_175438	-1.81662	-1.84267	-1.59598	-0.937214	-0.314734	-0.593249
NM_025685	-2.49614	-3.37892	-3.48889	0.0936549	0.00265589	0.0611184
NM_172687	-0.817759	-1.62755	-1.388	-0.514632	-0.465832	-0.205934
NM_177406	-1.4028	-1.87601	-1.92136	-0.343674	-0.196267	-0.537175
NM_172306	-1.97413	-2.20966	-2.32731	-0.0496948	0.173693	-0.203334
NM_001100181	-0.906682	-1.31203	-1.52808	-1.80452	-1.95618	-1.15136
NM_010704	-2.31089	-1.80756	-1.52084	-0.358208	0.0205528	-0.223032
NM_016678	-2.1454	-1.5101	-1.61563	-0.364227	-0.127573	0.0650219
NM_023374	-1.15056	-1.19328	-0.908364	-0.760859	-0.369403	-0.42285
NM_011542	-1.76348	-1.74386	-2.86489	0.30057	0.0228263	0.162777
NM_029589	-1.21216	-0.945719	-1.67037	-0.477416	-0.348574	-0.511766
NM_007519	-1.05464	-1.03926	-1.34817	-0.430795	-0.357248	-0.503569
NM_028979	-3.6944	-3.32784	-3.52586	0.195125	0.191487	0.185378
NM_001081141	-1.64413	-2.53178	-2.53595	-0.615474	-0.338718	-0.0635859
NM_001134644	-5.30795	-5.25545	-4.37707	-2.87139	-4.04619	-3.85041
NM_001163010	-4.95564	-5.03421	-5.05745	-2.02922	#NUM!	#DIV/0!
NM_001122647	-5.01031	-4.51785	-2.3247	0.266815	-1.93172	#DIV/0!
NM_001164526	-5.34941	-5.2635	-4.39217	-2.84049	-4.02864	-3.86892
NM_001199995	-5.05352	-5.00948	-3.69262	-0.577794	-1.06597	-3.06439
NM_001134674	-4.96301	-4.27405	-3.13417	-2.4903	-2.21469	#NUM!
NM_001199999	-4.72097	-4.23599	-3.58305	-1.39331	#DIV/0!	#DIV/0!
NM_001200004	-4.28655	-3.43481	-4.59985	-0.170387	0.0145779	-1.41365
NM_001199936	-4.89665	-5.0774	-2.41089	0.0967205	-0.0732528	-1.18483
NM_001200006	-4.77578	-4.8452	-3.31397	0.286794	-0.226431	-0.718763
NM_001199333	-4.80178	-4.8349	-2.8093	-0.313462	-0.573631	-0.844726
NM_001135127	-5.31355	-4.69195	-3.16832	#DIV/0!	-0.256062	-1.25411
NM_001009550	-3.55825	-3.95837	-3.54289	-1.45406	-1.85029	-2.47702
NM_001039544	-2.80228	-3.08103	-2.46424	-1.09063	-1.75824	-1.78897
NM_001134676	-5.03827	-5.17349	-3.07731	0.686621	0.369615	-0.643544
NM_001281979	-5.20828	-4.35996	-3.2593	-1.93939	-2.36211	-2.42161
NM_001113209	-1.11027	-1.45827	-2.04138	-0.392922	-0.259397	-0.534275
NM_153565	-1.1559	-1.37627	-1.29063	-0.427301	-0.189373	-0.305531
NM_027460	-1.85849	-1.86362	-1.58182	-0.261864	0.0507051	-0.0832454
NM_001163288	-3.63052	-2.91917	-2.97156	-0.462463	-0.0233292	-0.323976
NM_001285531	-1.26082	-1.28004	-1.12401	-0.912044	-0.509741	-0.446295
NR_045700	-1.7471	-1.95877	-3.28684	-0.211185	-0.0205116	-0.80979
NM_001252661	-3.15127	-2.2032	-2.82594	-0.74548	-0.360148	-0.77628
NM_001289544	-1.55076	-1.59474	-1.43256	-0.833505	-0.499587	-0.765315
NM_007761	-1.13875	-0.799839	-0.862086	-0.99747	-0.583475	-0.547852
NM_001105160	-2.13711	-2.34806	-2.34754	-0.759453	-0.368288	-0.707586
NM_001033478	-2.63301	-2.15487	-1.81043	-0.9065	-0.678259	-0.640138
NM_145564	-2.32043	-2.56416	-2.98464	-1.53143	-1.01903	-1.16287
NM_138646	-1.13286	-1.49833	-1.7871	-0.855206	-0.49805	-0.526773
NM_031180	-1.5777	-1.61216	-1.34052	-1.13404	-0.252599	-0.283246
NM_024434	-1.46849	-1.41089	-1.4568	-0.740771	-0.185082	-0.198592
NM_025939	-1.66858	-1.38017	-1.3869	-0.906593	-0.318267	-0.431142
NR_045369	-0.589298	-1.02343	-0.848642	-0.578722	-0.738333	-0.909725
NM_008898	-1.41401	-1.89024	-1.34693	-0.608419	-0.951856	-0.802854
NM_026000	-1.27583	-1.26204	-1.73342	-0.923598	-0.427876	-0.82424
NM_028037	-2.15074	-2.32477	-1.86948	-0.271753	-0.389913	-0.549872
NM_001303266	-1.35978	-1.26821	-0.857488	-0.55077	-0.205377	-0.308269
NM_001308450	-0.933573	-1.03637	-1.04569	-0.642011	-0.265469	-0.141266
NM_133768	-1.3196	-1.36536	-1.33728	-1.17686	-0.627257	-0.554687
NM_019792	-2.02192	-2.24129	-1.97825	-0.815865	-0.956517	-1.29814
NM_010302	-1.17465	-1.1372	-1.12744	-0.553068	-0.529053	-0.252509
NM_178878	-1.0344	-1.00574	-1.09911	-0.623776	-0.387865	-0.468819
NM_008277	-1.32105	-1.57336	-1.84435	-1.11476	-1.29121	-0.826639
NM_008904	-0.972642	-1.17253	-1.34645	-1.06442	-0.401233	-0.448516
NM_001102414	-1.68919	-3.68339	-5.09528	-0.671468	-0.0170685	-0.165945
NM_027872	-1.70279	-1.58185	-1.28228	-0.572619	-0.674619	-0.433857
NM_001029867	-1.59767	-1.6538	-1.66257	-0.970937	-0.706025	-0.405255
NM_009467	-1.56697	-1.63003	-1.7541	-1.13361	-0.951267	-0.808373
NR_040257	-1.76026	-3.15314	-3.91258	-0.848581	-0.344457	-0.316595
NM_023543	-2.54968	-2.31147	-2.77094	-0.116788	0.0362	-0.0428781
NM_001081351	-1.31217	-2.63634	-2.86858	-0.415808	-0.107244	-0.0120658
NR_040278	-2.99442	-2.87543	-3.4692	-0.13059	-0.228605	-0.273728
NM_017399	-1.21249	-1.25251	-1.31678	-0.62267	-0.849642	-0.666637
NR_003624	-2.25544	-2.59624	-2.56342	0.131321	-0.155214	-0.255096
NM_008591	-2.02463	-2.09588	-2.11004	-0.695733	-0.574756	-0.433407
NM_001171003	-1.79303	-1.30838	-1.50816	-0.317881	-0.262317	-0.220495
NM_019946	-1.38767	-1.41532	-1.34291	-0.764726	-0.238224	0.208106
NM_177883	-2.52798	-1.84901	-1.79835	0.0168846	0.0550553	-0.0673182
NM_008645	-1.52704	-1.64083	-1.62998	-1.93094	-1.41738	-1.34273
NR_027619	-1.56645	-2.36087	-2.02793	0.355375	-0.159956	-0.722716
NM_207683	-0.944196	-2.08216	-3.67421	0.191926	0.445544	0.156563
NM_181595	-2.10194	-2.93489	-4.03572	0.0944838	0.174136	-0.125334
NM_020495	-2.41081	-2.34448	-2.65526	-1.21594	-0.627642	-1.00764
NM_019879	-1.09115	-1.14408	-1.40974	-0.557531	-0.271525	-0.441127
NR_040265	-1.87761	-1.82995	-1.78801	-0.338782	-0.492069	-0.65686
NM_013930	-1.48587	-1.6368	-1.44066	-1.19797	-0.748899	-0.549698
NM_153574	-3.26584	-3.20871	-3.4368	-1.30964	-0.831707	-0.600605
NM_001197322	-1.05515	-1.22525	-1.35898	-0.400331	-0.415319	-0.516631
NM_001081318	-1.45059	-1.22462	-1.8263	-0.837387	-0.453986	-0.698019
NM_145572	-4.01357	-4.05476	-3.9845	-2.24001	-2.10673	-2.00892
NM_013546	-1.38897	-1.93044	-1.89079	-0.619786	-0.796607	-0.726145
NM_145567	-1.31641	-0.948743	-1.17976	-0.417193	-0.279776	-0.151695
NR_110469	-1.38809	-1.7352	-1.93065	-0.683026	-0.998479	-1.02316
NM_011134	-1.85097	-2.24872	-1.93817	-0.945553	-1.12486	-1.36859
NM_178639	-0.871253	-2.19658	-3.06068	-0.0620734	0.258459	0.132493
NM_001177572	-1.24465	-1.16246	-1.44151	-0.867145	-0.50052	-0.698691
NM_013797	-1.9694	-2.19787	-2.35215	-1.59214	-1.04923	-1.20815
NM_001113559	-1.97157	-2.30986	-1.95129	-0.269956	-0.324105	-0.436529
NM_173007	-1.18823	-1.47896	-1.31462	-0.571441	-0.54666	-0.415892
NM_177683	-1.34503	-1.62112	-0.891659	-0.599938	-0.43082	-0.187283
NR_073027	-1.51444	-1.01945	-0.906311	-0.3834	-0.171719	-0.0415839
NM_025826	-1.47635	-1.45973	-1.14492	-0.340228	-0.198539	-0.0510846
NM_054094	-1.44591	-1.75504	-2.03535	-0.769019	-0.665206	-0.882125
NM_212441	-1.11931	-1.84506	-1.33366	-0.83009	-1.0218	-0.83082
NM_178758	-1.35241	-1.40901	-1.63383	-0.645427	-0.534644	-0.812168
NM_026690	-0.950443	-0.856605	-1.16322	-0.142942	-0.564994	-0.694254
NM_001243052	-2.25403	-1.64987	-1.57038	-0.879685	-1.22692	-0.554036
NM_133657	-0.868808	-1.18535	-1.03466	-0.474517	-0.710734	-0.908982
NM_009997	-3.18888	-4.1626	-2.52265	0.146724	-0.480829	-0.216493
NM_007812	-3.32021	-3.66564	-3.62097	0.374874	-0.178856	0.1004
NM_021282	-2.42378	-2.28519	-2.41522	-1.74843	-1.75794	-1.34288
NM_001101598	-2.80257	-2.95128	-2.15472	-0.39075	-0.00139472	-0.382459
NM_029609	-2.45676	-2.11435	-2.92101	-0.319724	0.0735279	0.0449681
NM_001285833	-2.5869	-3.11418	-3.04534	-0.982829	-0.615909	-0.940956
NM_172907	-1.61401	-1.67193	-1.65153	-0.596953	-0.422866	-0.677134
NM_001252588	-1.37816	-1.16781	-1.40242	-0.112317	-0.32148	-0.217096
NM_001004185	-1.23537	-1.06554	-1.21906	-0.847725	-0.450577	-0.622588
NM_007533	-1.08324	-1.34148	-1.69714	-0.215795	-0.479933	-0.588293
NM_026384	-1.44012	-0.945765	-0.903007	-0.889409	-0.536847	-0.800908
NM_053119	-1.2187	-1.18327	-1.20212	-0.410965	-0.366578	-0.341335
NM_010176	-1.23302	-1.69743	-1.69049	-0.756347	-0.700239	-0.763191
NM_010207	-1.9044	-2.15565	-1.9194	-0.216963	-0.0288371	-0.0572294
NM_016978	-2.82003	-2.74071	-1.70667	-0.401143	0.55755	1.29432
NM_027943	-1.77387	-1.92361	-2.96338	-0.292061	0.0587093	0.116118
NM_001127351	-1.3568	-1.09061	-1.34845	-0.750427	-0.588937	-0.323096
NM_009512	-1.43618	-2.09544	-2.48633	-0.589016	-0.656769	-0.10758
NM_001199306	-3.84724	-3.88898	-4.72918	-1.89416	-1.85798	-2.13846
NM_026827	-1.30114	-1.16689	-1.16462	-0.0675317	-0.436588	-0.624737
NM_001164681	-1.75757	-1.74006	-1.86859	-0.683279	-0.339553	-0.266145
NM_001159415	-2.95999	-2.6993	-3.07769	-1.2395	-1.03774	-0.47075
NM_022331	-0.851779	-0.85683	-0.68066	-1.01101	-1.61654	-1.50016
NM_001167991	-1.88781	-1.25928	-1.76967	-0.819168	-0.405344	-0.503907
NM_008278	-2.48765	-2.55499	-2.36247	-1.03124	-0.423823	-0.375641
NM_019966	-1.02044	-1.29358	-1.3923	-0.568025	-0.770647	-0.781477
NM_001083906	-1.83523	-2.92687	-3.56128	0.131214	-0.266556	-0.412812
NM_001282000	-1.43134	-1.26886	-1.11183	-0.186475	-0.349938	-0.240814
NM_001044740	-1.79492	-1.79161	-1.77673	-1.56916	-1.51278	-1.1117
NM_001081372	-0.915265	-1.0831	-1.1087	-1.21279	-0.574522	-0.505127
NM_053200	-2.43959	-2.47123	-2.86116	-1.43882	-1.3276	-1.61616
NM_133660	-1.68733	-2.56121	-1.81613	-0.514951	-0.64031	-1.202
NM_144930	-2.01813	-2.11953	-2.17781	-1.00655	-1.03948	-1.02152
NM_133969	-2.04033	-2.07361	-1.94738	-0.90511	-0.704267	-0.807088
NM_001194941	-2.39065	-2.92937	-1.15046	-0.220087	-0.144848	-0.100424
NM_028066	-2.52621	-2.93797	-2.93307	-2.14982	-1.78177	-1.60357
NM_025768	-1.08448	-1.05665	-0.938227	-0.519333	-0.401754	-0.53027
NM_145949	-1.74921	-3.63262	-3.82956	-0.921105	-0.981962	-0.560446
NM_010568	-1.10577	-1.22847	-1.45612	-0.364297	-0.425483	-0.371635
NM_001005864	-1.195	-1.21287	-1.16926	-0.1992	-0.249266	-0.530671
NM_001081337	-1.96325	-2.23396	-2.95479	0.0336416	0.0570197	0.00922621
NM_027179	-1.32235	-2.49722	-2.6363	-0.457951	-0.542163	-0.139957
NM_001290535	-1.20477	-1.40197	-1.56644	-0.600545	-0.445078	-0.400728
NM_008769	-2.77514	-2.76311	-2.84729	-1.5871	-1.25136	-1.09741
NM_001177879	-1.29086	-1.33488	-1.74245	-0.354856	-0.243474	-0.32792
NM_009060	-2.30492	-2.44771	-2.33476	-0.531494	-1.11709	-0.872136
NM_021465	-1.01474	-1.28758	-1.28979	-0.354945	-0.405821	-0.280793
NM_001294138	-1.05055	-1.07145	-1.24318	-0.310048	-0.236126	-0.41297
NM_001167994	-1.39131	-1.49871	-1.75251	-0.387106	-0.0804344	-0.225846
NM_172465	-1.29011	-1.32912	-0.948801	-0.584193	-0.474578	-0.65735
NM_130864	-1.54718	-1.56105	-2.01402	-0.932733	-0.459352	-0.170681
NM_175324	-1.72674	-1.88081	-1.57382	-0.623257	-0.815769	-1.16917
NM_172928	-1.19848	-1.41228	-1.62977	-0.834773	-0.35055	-0.302607
NM_153799	-0.853541	-1.0214	-1.01067	-0.532025	-0.83544	-0.435156
NM_153584	-1.78842	-2.11136	-2.20816	-0.190679	-0.0743978	0.0361158
NR_110517	-4.30895	-2.79862	-3.58972	-1.17601	-0.19601	-0.094156
NM_145618	-1.34008	-1.46731	-1.55036	-0.405071	-0.371564	-0.277341
NM_001042708	-1.3348	-1.58418	-1.51471	-0.514406	-0.375204	-0.344424
NM_011966	-1.30387	-1.11785	-0.935358	-0.910718	-0.364483	-0.34837
NM_011734	-1.28728	-1.05674	-1.29817	-0.336368	-0.214794	-0.147615
NM_027918	-1.2503	-1.41807	-1.38521	-0.491015	-0.489898	-0.556458
NM_146230	-3.26247	-2.90655	-2.89009	0.220818	0.762276	0.687495
NM_001271843	-1.48332	-1.59712	-1.5787	-0.784176	-0.443946	-0.602986
NM_027823	-1.04386	-1.09473	-1.08878	-0.370606	-0.353298	-0.30312
NM_001311069	-4.07799	-1.03413	-1.19985	-0.1033	-0.53512	-0.397812
NM_001199217	-1.85331	-1.83006	-1.6095	-0.834936	-0.68851	-0.541186
NM_001253869	-1.48368	-0.899939	-1.61377	-0.0981908	-0.348439	-0.237837
NM_178713	-1.66996	-1.42285	-1.63668	-0.805282	-0.578617	-0.687201
NM_009670	-2.21493	-2.12466	-2.01973	-0.630938	-0.0891757	-0.0614079
NM_029364	-1.70706	-1.64231	-1.85715	-0.619393	-0.352477	-0.448156
NM_001111274	-1.26994	-1.69794	-1.86535	-0.251734	-0.151492	-0.808136
NM_027391	-1.3695	-1.16062	-1.19238	-0.854277	-0.337999	-0.107666
NM_177152	-1.03097	-1.24761	-1.11038	-0.489839	-0.312935	-0.0906098
NM_029272	-0.731519	-0.705021	-0.985759	-0.465339	-1.37287	-1.22976
NM_011629	-1.42154	-0.800008	-0.960281	-0.667183	-0.293459	-0.259566
NM_008777	-2.44006	-1.71927	-1.79657	-1.47206	-1.03773	-0.540361
NM_026701	-1.52382	-1.24965	-1.49946	-0.825752	-0.785703	-0.764293
NM_001252637	-0.994338	-1.31394	-1.33047	-1.09535	-1.11784	-1.19975
NM_146008	-1.11793	-1.67817	-1.78507	-0.481419	-0.19538	-0.654369
NM_011595	-1.87697	-2.56305	-3.12711	0.194642	0.231782	0.175173
NM_133995	-1.29943	-1.32414	-1.47712	-0.904479	-0.578156	-0.772053
NM_023598	-0.989965	-1.21034	-1.34241	-0.174802	-0.662993	-0.573232
NM_001146690	-1.45538	-1.89663	-2.05202	-0.504601	-0.308183	-0.604241
NM_134007	-0.699441	-1.14991	-1.06131	-0.46407	-0.84214	-0.593289
NM_134005	-1.39404	-1.51703	-1.62709	-0.354735	-0.248884	-0.0481418
NM_010153	-1.20779	-1.33522	-1.37606	-0.825631	-0.493879	-0.470173
NM_019740	-1.83705	-1.57755	-1.55275	-1.46305	-1.0751	-0.726429
NM_013786	-4.63335	-4.85741	-4.24939	-2.49996	-2.41369	-1.88177
NM_001163700	-1.18197	-1.32072	-1.16278	-0.285814	-0.198652	-0.434804
NM_138956	-1.56574	-1.40553	-1.29039	-0.995106	-0.690778	-0.496921
NM_011391	-2.34371	-2.04933	-1.67674	-1.18329	-1.0481	-0.639176
NM_001195596	-1.04206	-1.26433	-1.14424	-0.295233	-0.769999	-0.473822
NM_177368	-1.63783	-2.59469	-3.04694	-0.279048	-0.00942049	0.142681

## Sheet: Fig.2.g
Mouse liver aging	significant	non-significant
down regulated	32	2
up regulated	19	15

## Sheet: Fig.2.h
Rat liver aging	significant	non-significant
down regulated	8	0
up regulated	4	4
