# Supplementary material for: Genome-wide RNA polymerase stalling shapes the transcriptome during aging
Source: Nat Genet. 2023 Jan 19;55(2):268–79. doi: 10.1038/s41588-022-01279-6 (PMC9925383; doi:10.1038/s41588-022-01279-6)
Supplement: Supplementary file 6 — Statistical source data. [file 41588_2022_1279_MOESM6_ESM.xlsx]

## Sheet: Fig.3.a
Gene	BIN1_EU-seq_OldvsAdult_log2fch	BIN2_EU-seq_OldvsAdult_log2fch	BIN3_EU-seq_OldvsAdult_log2fch	BIN1_tRNAPII_OldvsAdult_log2fch	BIN2_tRNAPII_OldvsAdult_log2fch	BIN3_tRNAPII_OldvsAdult_log2fch
A930015D03Rik	0.827642	0.0475241	0.4163	-0.000427742	0.539868	0.441338
Plxnb1	0.902393	0.784338	0.755113	0.167046	0.741795	0.682533
Mnt	-1.23568	-0.782784	-1.18982	-0.0371	0.26769	0.31849
Stk25	0.120448	0.00751994	-0.142444	0.00141028	0.655571	0.870691
C2	-1.49755	-2.06443	-2.78912	-0.0008611	0.0197951	-0.817185
Zfp410	-0.149774	-0.135354	-0.529935	0.00193846	0.635412	0.700944
Dvl3	-0.528964	-0.127079	-0.565817	-0.00518371	2.25047	1.31533
Otud5	-0.404876	-0.692092	-0.616453	0.000623776	-0.0713091	0.489028
Ubap1	-0.283068	-0.400404	-0.520704	0.0024693	0.681693	0.941002
Gsta3	-1.13642	-1.52592	-1.62043	-0.375765	-0.722225	-0.276117
Tomm70a	-0.70753	-0.397083	-0.823265	-0.00297298	1.55622	0.366089
Nepro	0.316981	0.177585	-0.602036	0.343062	0.674189	1.04185
Fam208a	-0.153392	-0.0982161	-0.452122	0.00273445	0.586745	1.10352
Serpind1	-0.664209	0.248701	-0.0986758	0.00101312	0.323045	0.279161
Grsf1	-0.888133	-0.608727	-0.881559	-0.412051	0.621983	1.46437
Srpr	-0.33453	-0.463166	-1.10236	-0.0039159	1.1215	0.933956
Alkbh5	-0.329244	-0.513693	-0.614449	-0.00266133	0.629744	0.703369
Pcx	-0.720416	-0.90391	-0.894215	-0.00253596	0.233194	0.964571
Dlst	0.00356055	-0.115375	-0.613971	-0.00402996	1.27453	0.644173
Atg16l2	0.0321269	-0.229438	-0.483424	0.000982	0.0215706	-0.435126
Tor1aip1	0.82456	0.872788	0.421877	0.00464298	1.20665	0.610213
Glrx5	-0.286969	-0.685558	-1.16993	0.00431391	0.760457	0.928962
Ulk1	0.0592397	-0.431479	-0.78404	-0.000279255	0.214323	-0.106571
Snx18	-0.592369	-0.342478	-0.667265	0.00421425	0.686076	0.876193
Slc25a46	-0.0901671	-0.606565	-0.759345	0.00319665	0.544658	0.601463
Pxdc1	-0.0476379	-0.26867	0.0169842	0.00481654	0.936488	0.762755
Ywhae	0.00224215	0.0866345	-0.303513	-0.0037642	0.542286	0.733239
Ccnl2	-0.105956	-0.178049	-0.154273	0.00185626	0.201823	0.398357
Mta2	0.252096	1.22587	0.375509	-0.00400897	0.91587	0.31629
Akr1a1	0.153019	-0.226366	-0.569204	-0.00202445	0.0172734	0.563881
Irf1	0.245529	0.621723	0.302184	0.596015	1.34888	1.63049
Sirt2	0.245856	-0.226967	-0.792767	-0.0131248	0.409697	3.17801
Matr3	-0.38697	-0.606227	-0.637733	-0.292247	1.07205	0.528649
Smg7	0.0845832	-0.0242023	-0.064452	0.0104444	1.47381	1.30496
Hsp90b1	-0.244741	-0.55299	-0.984074	0.00753102	0.656411	1.33219
Aass	-0.86865	-1.0713	-1.29407	-0.970067	-0.551992	-0.0749306
Ppp2cb	-0.00532956	0.157834	-0.19827	0.0072888	0.825902	0.884638
F2rl2	0.0519567	-0.148771	-0.260764	-0.000893361	0.0312232	0.159718
Arglu1	-0.23115	-0.160097	-0.3896	-0.0105099	1.35173	0.8913
Sec13	-0.0652839	0.112738	-0.17148	0.010127	0.995471	1.10368
Ptp4a2	-0.168529	-0.227018	-0.518729	-0.00917081	0.977019	0.898583
Aaed1	-1.50401	-1.86797	-1.36446	-0.00608556	0.560163	0.678344
Sp3	-0.0880616	-0.212076	-0.489212	-0.00574919	0.572543	0.586919
Txndc11	-0.566891	-0.862596	-1.25936	-0.0196714	1.49922	2.41367
Pi4kb	-0.034095	-0.393963	-0.768477	0.00576965	0.545516	0.563371
Gbe1	0.035662	0.0162788	-0.224029	-0.0203813	1.84241	1.96833
Etfa	-0.476382	-0.61937	-0.690456	-0.00427378	0.628172	0.164368
Kpna6	0.0872563	-0.0208485	-0.515477	0.00861389	0.625504	0.965031
Trafd1	0.242658	-0.0766972	-0.239754	-0.00862273	0.711911	0.849861
Atp11c	-0.781508	-0.785016	-0.86573	-0.00320376	0.282361	0.294889
Ttc7	-0.979651	-1.23936	-3.12326	-0.00883422	0.877916	0.67466
Ppt2	0.111531	-0.519749	-0.736966	0.0071704	1.30983	-0.0657248
Taf1d	0.307339	0.469351	-0.892746	0.386192	0.986206	1.10893
Akap8	-0.46392	-0.557446	-0.970755	0.00706411	0.842921	0.355117
Sf1	-0.245688	-0.311163	-0.407424	-0.00609482	0.489856	0.541322
Abcf3	0.0885028	-0.766679	-0.407	-0.00908064	0.240286	1.22273
Anapc16	-0.0206097	-0.0807328	-0.308753	0.0138653	1.41241	0.799486
Dgat2	-0.372162	-0.509909	-1.46945	-0.550944	-0.344599	-0.417417
Elp5	-0.315155	0.37605	-0.0303736	0.0104435	0.271751	1.32017
Fam35a	-0.103449	0.638883	-0.774324	0.00317519	0.36598	0.106842
Larp1	0.0281596	-0.0585389	-0.0734059	0.0149084	0.846506	0.586526
Stau1	0.0472549	-0.454898	-0.622033	-0.0111895	1.10542	0.527882
Hnrnpab	0.439292	0.381807	0.408806	-0.0101447	0.411136	0.664924
Acsl4	-0.251514	-0.353273	-0.789683	-0.0104925	0.843902	0.57507
Psmd2	0.100522	-0.136576	-0.12755	0.0182843	1.0317	1.44656
Scaf11	-0.426231	-0.465557	-0.731459	0.00956954	0.795481	0.511917
Ubqln1	0.190209	0.164712	-0.187556	0.0180275	1.56257	0.894736
Wbp11	-0.194489	-0.209348	-0.695743	0.0061718	0.0341359	0.789694
Zdhhc6	-0.74163	-0.57143	-0.678072	0.0031918	0.208657	0.216071
Pmm2	-0.576179	-0.925799	-1.05683	0.00538799	0.188707	0.526756
Serpina3k	0.301781	0.576696	0.274262	-0.755333	-0.600031	-0.0238717
Rnf44	0.683375	0.132839	-0.184809	-0.00620062	-0.0880436	0.882494
Dhx9	-0.318275	-0.722496	-0.908123	-0.00479975	0.416423	0.189357
Gnpda1	-0.855417	-1.00631	-1.22853	-0.0114831	0.375664	1.01685
Narfl	-0.717518	-0.061803	0.29956	0.0158219	1.39564	0.495303
Prpf6	-0.427789	-0.608706	-1.00111	0.00810031	0.307177	0.628349
Npm1	-0.169643	0.00781831	-0.0501858	0.0226582	1.79379	0.862814
1110008F13Rik	0.0413723	-0.628683	-0.798041	-0.0168003	0.621144	1.27577
Klhl25	0.515166	0.0514076	-0.762671	-0.0191684	0.84931	1.30301
Desi1	-0.907837	-0.906109	-0.782409	0.0256389	0.991279	1.85474
Uhrf1bp1l	-0.360997	-0.493366	-0.661851	0.0173421	1.05618	0.874985
Mrpl50	-0.0320636	-0.344771	-0.68634	0.109957	2.26929	1.44789
Rab10	0.110489	0.00790594	-0.243316	-0.0191898	1.17299	0.867051
Spen	-0.165799	-0.203301	-0.638587	0.0817972	0.17688	0.605268
Pgk1	-0.454234	-0.622011	-0.561504	0.0185853	0.912139	0.969926
Rhot1	-0.221413	-0.279517	-0.606938	0.0238202	0.730334	1.62587
Cd164	0.362799	0.211655	-0.471824	0.0205967	0.686569	1.27458
Numa1	-0.310757	-0.759623	-0.654157	-0.018322	0.476359	0.806856
Man1a	-0.110126	-0.122376	-0.773092	-0.237493	1.31559	1.69447
Rtn3	0.538753	0.399624	0.142305	-0.0262276	0.517001	1.96175
Alkbh1	-0.117416	-0.128081	-0.720927	0.0951373	0.69518	0.0744664
Sec24c	-0.120927	-0.398474	-0.637994	-0.00962493	0.372727	0.510203
Cipc	0.0363258	-0.337037	-0.707064	0.032749	1.98764	0.982347
Ddi2	-0.447569	-0.304788	-0.731216	-0.0752994	0.290521	0.152469
Pink1	-0.180206	-0.910625	-0.948285	-0.0202484	1.28765	0.457841
Calm2	0.493119	0.150065	0.101538	0.00998922	0.249492	0.621646
Arhgef26	0.792013	0.600111	-0.234807	-0.13292	0.725535	-0.0906572
Ubl3	-0.400464	-0.519423	-0.676101	-0.0186948	0.724441	0.908906
Atf7	-0.045593	-0.281932	-0.352329	0.0471997	2.49965	1.55999
Xrn2	-0.614235	-0.749462	-0.96727	0.0521649	0.161487	0.216317
Thoc2	-0.0973891	-0.236962	-0.634102	0.439478	1.9909	2.19398
Thrap3	-0.237531	-0.0525701	-0.608694	0.161698	0.303443	0.401801
Snx3	0.460471	0.0591571	0.0100888	0.0410949	1.76541	1.52713
Clec2d	-0.9005	-0.864339	-1.29407	0.00853313	0.0333122	0.148141
Cables2	0.0408349	0.130965	-0.256637	-0.0244267	1.06835	0.900613
Atl3	-0.438639	-0.474499	-1.04867	-0.229916	0.57697	0.675496
Nrbp1	-0.0997533	-0.0314142	0.23816	-0.0770243	0.461267	0.864516
Fam104a	0.13865	0.260421	-0.2144	0.0868463	1.02562	0.494957
Ralgapa2	-0.279385	-0.412018	-0.969618	0.00470113	0.701306	-0.324375
Bap1	-0.162381	-0.187334	-0.212994	-0.0203181	0.54269	1.06122
1190002N15Rik	0.646622	0.144267	-0.102957	0.0602089	2.45538	2.2788
Tbk1	-0.177811	-0.222488	-0.595913	0.028531	1.30617	0.957199
Arih2	-0.598917	-0.50015	-0.68909	0.01749	0.844078	0.51049
Otud7b	-0.263038	-0.076931	-0.220876	0.0187464	0.937168	0.517661
Zfp598	0.216684	0.00269616	-0.259455	0.0338632	0.954218	1.38395
Pttg1ip	0.0114748	-0.0959236	-0.574838	0.0274292	0.610176	1.45395
Mfsd14a	0.0692315	0.170145	-0.46302	-0.023837	1.36135	0.438227
Mpdu1	0.229581	-0.113223	-0.477322	0.0187393	0.985454	0.42059
Rnf139	-0.11591	-0.61238	0.274622	-0.0490566	1.86518	0.955256
Atg14	-0.902304	-1.17686	-1.46799	0.0137859	0.534695	0.452235
C130074G19Rik	-0.361765	-1.06425	-1.36763	0.00842423	0.162611	0.437742
Wdr43	0.00403207	-0.224863	-0.483278	0.0452501	1.54234	1.6765
Elk4	-0.0743733	-0.16827	-0.659201	-0.00655176	0.107811	0.347445
Preb	-0.49755	-0.413413	-0.318777	0.013866	0.355981	0.602809
Arl5a	-0.753845	-0.911756	-0.934412	0.0519266	2.55128	0.983885
Ankhd1	-0.497958	-0.493193	-0.774653	0.0432155	0.830103	0.555289
Ctnnb1	-0.132872	-0.237902	-0.227177	-0.0237549	0.80143	0.760852
Bhmt	2.81195	2.72919	2.62373	-0.0214723	0.578531	0.780473
Fam168b	0.167128	-0.145739	-0.627273	0.0330438	1.12954	1.01422
Acly	0.406054	0.295053	-0.631164	-0.22566	1.66453	2.76011
Eif2d	-0.200637	-0.270174	-0.513902	0.0536459	0.492418	2.44557
Mafg	0.338422	-0.546165	-0.9137	-0.0077269	0.0748821	0.405666
Fam107b	-0.597554	-0.670889	-0.960069	-0.0737425	-0.0783605	-0.377458
Clu	-0.328933	0.234136	-0.566419	0.0313329	0.499517	1.01278
Dnajc3	-0.319577	-0.19376	0.0105499	-0.263765	0.912991	1.43479
Rpl3	0.397175	0.2738	0.201634	0.0641177	2.11719	1.67067
Arl8b	-0.266746	-0.369998	-0.766367	0.0443135	1.45252	1.1271
Eif4h	0.0559686	-0.143297	-0.378904	-0.0143549	0.248161	0.614677
Tial1	-0.439181	-0.276021	-0.863871	0.0385745	0.992439	1.22537
Irs1	-0.538229	-0.546157	-0.678865	-0.419881	0.131957	1.09234
Cyp2c67	-1.46668	-0.912708	-0.875516	0.0248533	0.823184	0.614096
Rchy1	0.120102	-0.100596	-0.713561	0.033359	1.06094	0.855766
Prrc2a	0.568556	0.436275	-0.184637	0.0207427	0.493762	0.691085
Tmem214	-0.303093	0.0608063	0.128324	-0.0457128	1.71084	0.810763
Surf4	-0.520024	0.152634	-0.295456	0.0320546	1.03335	0.776124
Mvb12a	-0.277678	0.158323	-0.0857299	0.0473264	0.911989	1.45754
Gclm	-0.307973	-0.489626	-0.710221	0.042339	0.944657	1.2645
Irak2	-0.795621	-0.9754	-1.40551	0.0677152	0.425485	0.38338
Mau2	-0.15909	-0.172575	-0.571666	-0.0355064	1.06556	0.650419
Chac2	-0.0913811	-0.633885	-0.619969	-0.33874	-0.917576	-0.067579
Wbscr22	0.672167	0.526187	0.33985	-0.0737582	2.68164	1.15965
Hsd3b3	-2.35083	-2.56097	-2.75124	-1.04794	-1.11158	-0.909546
Smg5	0.132478	0.32341	-0.268817	0.0687681	1.86165	1.69835
Tm4sf4	-1.02812	-0.891403	-1.03016	-0.0215623	0.660543	0.468462
Flcn	-0.360969	-0.687612	-0.971336	-0.0176899	0.415781	0.501079
Nup54	-0.196641	-0.0906886	-0.485427	0.046672	1.33563	1.07595
B3gnt2	-0.21179	-0.448118	-0.494551	-0.0255031	0.232046	1.02075
Ugt2b34	-0.0110162	-0.308158	-0.470166	0.0215609	0.151413	0.907428
Arpc5l	0.318566	-0.425752	-0.415037	-0.0418197	0.0396168	0.444274
Kcmf1	-0.368157	-0.730787	-0.8267	-0.0202264	0.351893	0.687091
Smc1a	-0.136193	0.0542336	-0.469485	-0.0488293	1.05329	1.32126
Klhdc3	0.33087	0.233536	-0.803735	0.0256884	1.1448	0.145297
Smek2	-0.493816	-0.389792	-0.818204	-0.0161547	0.306329	0.385425
Fam134c	0.168343	-0.133502	-0.747641	0.0544226	1.67765	0.890296
Heatr3	0.0779848	-0.114096	-0.47032	-0.0877297	2.88204	1.38855
Ginm1	-0.295514	-0.128298	-0.194173	0.0393789	0.720659	1.1059
Usp4	-0.355118	-0.496207	-0.77701	0.292697	0.826044	0.351987
Arf1	-0.0641247	-0.203045	-0.351406	0.0223444	0.899092	0.139147
Gnai3	-0.370889	-0.498533	-0.804094	-0.029358	0.661419	0.708279
Ifrd1	0.160183	0.00597931	-0.571628	-0.514318	0.223532	1.08747
Cxxc5	-0.297406	-0.464976	-0.814021	-0.0417264	0.900692	1.0499
Arhgap35	-0.174888	-0.206998	-0.858284	0.0620316	1.35736	1.50882
Arhgef7	0.175037	-0.264357	-0.568557	0.0502905	1.00847	1.29895
Tpd52l2	-0.025022	-0.618694	-0.984233	-0.0714335	2.22224	0.959525
Hs6st1	-1.4062e-05	-0.16398	-0.424957	-0.0275287	0.698756	0.568534
Clta	-0.0607704	0.243243	-0.766014	0.0540762	1.37442	1.06343
Prcc	-0.345706	-0.2096	-0.704261	-0.0149715	0.198933	0.472602
Ahsg	-0.192188	-0.201947	-0.597071	-0.424821	-0.518437	-0.320384
Nol9	0.171291	0.0876099	0.287733	0.0249747	0.170159	0.942372
Pm20d1	-0.796741	-1.28667	-1.35669	0.0924839	1.47208	2.55569
Ube3a	-0.308171	-0.0669742	-0.616267	0.0331975	0.237649	1.13511
Nr2f6	0.218415	-0.118831	-0.201048	0.0357921	0.776472	0.803186
Depdc7	-0.380409	-0.856159	-0.884297	-0.0645518	0.829768	1.72025
AI314180	-0.281118	-0.397941	-0.675365	0.0637372	0.622825	2.14844
1810058I24Rik	-1.17527	-1.74696	-1.57309	-0.0149738	-0.08382	-0.557339
Bckdha	-1.36148	-1.44949	-1.42728	0.0121423	-0.241877	-0.178821
Ei24	0.93864	0.698802	0.362186	-0.0646276	1.23321	1.49993
AW495222	0.0607435	-0.377637	-0.72019	1.51992	0.501746	0.346852
Tst	-0.346088	-0.96587	-1.45337	0.00764704	-0.0610074	0.383135
Herc4	-0.59835	-0.675553	-0.845689	-0.0381749	1.15137	0.491633
Clk1	-0.48888	-0.397033	-0.656231	0.00858912	-0.0727983	0.432611
Pafah1b2	-0.321816	0.212181	-0.509925	0.0495859	1.22644	0.821076
Eif4e2	0.120122	-0.381006	-1.10136	-0.0667568	0.643889	2.01859
Hspa4	0.117404	-0.142017	-0.552733	-0.0277217	0.730119	0.370009
Chd1	-0.778159	-0.292153	-0.523562	-0.0196061	0.487201	0.319596
Elf1	0.524423	0.233442	-0.205554	0.143793	2.54461	3.12326
Ppp1cb	-0.369339	-0.486672	-0.495527	-0.0739799	0.669493	0.761451
Taok3	-0.246672	-0.743198	-1.2128	0.1477	0.305587	0.241771
Ctdnep1	-0.0700574	-0.513896	-0.201634	-0.0537363	1.86828	0.372193
Atg4d	-0.41069	-0.583075	-0.454902	-0.0343517	0.485817	0.798287
Wbp4	-0.143281	-0.383808	-0.442669	-0.0102117	0.449651	-0.0250179
Atp5j	-0.711215	-0.923696	-1	-0.0332907	-0.950163	-0.00813516
Srp72	-0.581246	-0.412341	-0.521079	-0.0631642	1.67619	0.679348
Cdk12	-0.225331	-0.27763	-0.57688	0.0345203	0.596444	0.805437
Ctbp1	0.385707	-0.0365401	-0.437809	-0.0630172	1.27885	1.01528
Atp2a2	0.497149	-0.101372	-0.411834	0.075591	0.902929	0.963381
Nt5dc3	0.0044492	0.284068	-0.0691741	-0.0737295	2.24418	0.675404
Akirin2	-0.473347	-0.372444	-0.912708	0.0347981	0.663308	0.660472
Cnppd1	0.74989	-0.340457	-0.772194	-0.154332	-0.196248	-0.133957
Tmem243	0.0672986	-0.413935	-0.654191	0.0388194	0.7386	0.71099
Mmp14	1.00979	0.766398	0.807355	0.0700902	0.923136	1.71182
Srsf7	-0.453959	-0.0249621	-0.0518389	0.0512752	0.897445	0.822386
Eps8l2	1.00385	0.862997	0.366157	0.345889	2.23471	1.1264
Rnps1	-0.226662	0.0880545	-0.113211	-0.0874791	1.90859	1.09405
Senp5	-0.659501	-0.368374	-0.236067	0.104745	1.38588	2.38773
Nfyb	-0.345133	-0.721822	-1.14738	-0.155982	0.139556	0.811711
Mocs2	0.114524	-0.169269	-0.415037	0.0333726	0.0241338	1.12069
Glo1	-0.308384	-0.382046	-0.632769	0.397883	0.908984	1.25146
Sidt2	-0.252579	0.0490937	-0.419607	-0.0341314	0.683194	0.49232
Slc26a1	-0.682459	-0.637408	-0.985866	0.0103197	-0.175552	-0.176275
Tm9sf2	-0.452265	-0.513584	-0.629122	0.0569654	0.684609	1.30567
Rps19	0.244439	0.445168	-0.365284	0.0757348	1.20235	1.31665
Ptbp1	-0.0463945	-0.19313	-0.844722	-0.0404432	0.294992	1.07541
Crkl	-0.370122	-0.133835	-0.554374	0.0857281	0.941592	1.05804
Mrpl4	-0.337344	0.35472	-0.01543	-0.0981862	1.88782	1.26261
Cdh2	-0.296706	0.217514	-0.147147	0.0644211	0.98533	1.16882
Nudc	0.150884	0.0576666	-0.625604	0.133104	3.03701	1.38097
Dusp16	0.306194	-0.162893	-0.538568	0.0159445	0.452953	0.0683186
Pter	0.624021	0.602766	0.0569497	1.03157	2.00085	2.7551
Cyth2	-0.00139807	0.120177	0.321928	0.0180604	-0.391107	0.909484
Mob1a	-0.197994	-0.141237	-0.13516	-0.0981719	1.99358	1.25671
Onecut1	-1.07518	-1.63835	-2.06193	-0.0785102	1.26855	1.3775
Ociad1	-0.301775	-0.510222	-0.739877	0.412934	0.254176	0.952497
Cyp2c37	-0.846446	-1.85331	-2.25526	0.0738589	0.443252	1.95998
Tmem11	-0.491185	-0.443613	-0.287896	0.344873	0.511272	0.223473
Fkbp8	-0.430188	-0.584001	-0.620808	0.0230104	0.470572	0.229734
Zfp131	0.691194	0.31655	-0.194503	-0.157442	2.23011	2.58337
Actr3	-0.467782	0.0280436	-0.192645	0.089659	1.69384	1.22885
Lsm14a	0.0536125	-0.336674	-0.392021	0.127835	0.313182	0.88524
Pdcd6ip	-0.326739	-0.121668	-0.330046	0.0349641	0.328555	0.77838
Szrd1	-0.186737	-0.331366	-0.40439	-0.0314148	0.436405	0.567454
Fosl2	0.406947	-0.018156	0.473931	0.0989138	2.263	0.590098
Tnpo1	-0.417149	-0.658377	-0.732832	0.0422268	0.254951	0.947914
Dhrs1	-1.48236	-0.954824	-1.82397	-0.0258661	0.00247621	0.780482
Nufip2	0.309499	0.0192071	0.00817393	-0.0805104	0.778687	0.97271
Jup	0.4433	0.211813	-0.361908	0.14184	1.06539	1.31946
Lonp1	-0.189519	-0.452915	-1.03653	-0.136143	0.298973	0.338534
Rab18	-0.45529	-0.61591	-0.555562	0.120301	2.57481	1.14915
Selt	-0.462097	-0.239753	-0.482891	-0.0642905	0.689511	1.13085
Bsg	1.10176	0.556734	0.733093	0.0657455	0.736324	1.11475
Gorasp2	-0.20239	-0.189172	-0.728872	0.0618753	0.902889	0.959683
F10	-0.786426	-0.436916	-0.848435	-0.0200919	0.269837	0.240904
Ebp	-0.0610712	-0.754397	-0.886789	-0.0421515	0.120409	1.16299
Wwc1	-0.488667	-0.461722	-0.790039	-0.140205	1.45771	2.53523
Dnaja2	0.199192	0.079004	-0.374663	-0.0521783	0.727786	0.836242
Sec16a	-0.637629	-0.69004	-0.996609	0.114421	0.483183	0.563972
Slc47a1	-0.349324	-1.12011	-0.941354	0.104802	0.597437	0.904355
Zbtb21	1.15301	0.992355	0.30189	0.118326	1.51803	2.04166
Gss	-0.323816	0.16069	-0.126159	0.0389088	0.423288	0.77331
Pafah1b1	0.0751155	-0.156739	-0.457803	0.050109	0.466843	0.847513
D10Jhu81e	-0.936737	-1.06027	-0.956931	0.114195	-0.0581108	0.445601
St3gal1	0.363698	0.702175	0.237657	0.478774	1.13589	2.35058
Pi4k2a	0.513708	-0.362667	-0.414136	0.109836	0.896324	0.704842
Mtmr10	-0.613531	-0.733175	-1.05036	-0.206668	0.129025	0.531235
Ndufa8	-0.422492	-0.141237	-0.526748	0.266184	0.681708	2.24942
Cys1	0.807988	0.227006	-0.122857	0.077432	0.482508	1.40638
Park7	-0.656187	-1.09783	-0.93699	0.0276061	0.296732	0.476608
Tmem183a	-0.853436	-0.68766	-0.662965	-0.249761	-0.193147	0.197985
Psmd5	0.488425	-0.427438	-0.540568	-0.166195	2.50735	2.05968
Sel1l	-0.451196	-0.699233	-1.17096	0.351533	2.90482	1.15552
Abhd17c	-0.477673	-0.409876	-0.792393	-0.154473	0.507029	0.981352
Ddit3	0.0824737	-0.402586	-0.561879	0.140369	0.876408	1.34132
Inhba	-0.319032	-0.4895	-0.926751	0.451661	0.401735	1.04386
Car3	-1.43458	-1.3708	-1.55081	0.0235584	0.404569	-0.0487933
Rnf111	-0.369018	-0.464763	-0.896627	-0.0389966	0.544998	0.541661
Rsbn1l	-0.222884	-0.202971	-0.567139	-0.0724916	1.29444	0.804254
Mapkapk2	0.421739	-0.0472363	-0.675618	-0.149974	2.52915	1.69471
Ndufs2	0.492904	-0.261409	-0.519374	-0.0520599	0.555631	0.886249
Tmem126a	-0.596787	-0.747059	-0.287282	0.0070549	-0.0328746	0.218041
Pcmtd1	-0.660053	-0.664419	-0.909589	-0.0355884	-0.152245	0.758324
Apol7a	-0.29242	-1.05487	-1.39888	-0.0135089	0.191188	0.197024
Dpf2	0.36784	-0.0626277	-0.415037	-0.0460824	0.702996	0.622537
Stk11	0.0932305	-0.411495	-0.0576653	0.0371089	0.604882	0.371247
St3gal5	0.263356	0.380453	-0.367887	-0.378285	-0.659866	-0.590364
Slc25a42	-1.19302	-1.24557	-1.21215	-0.122358	0.815273	0.299406
Vps4a	0.0290446	0.293165	-0.280736	-0.236328	0.495404	0.178132
Ino80d	-0.0595625	-0.27124	-0.466044	0.0815004	0.970306	1.36731
Elovl2	-0.773156	-1.09843	-1.40653	-0.215191	0.109607	0.232525
Hipk1	-0.0876507	-0.260045	-0.47266	0.0283171	0.530645	0.280444
Phf12	-0.246011	-0.368967	-0.672615	0.0418699	0.46244	0.597023
Tmem37	-0.474221	-1.03606	-0.438121	0.0389194	0.261232	0.840043
Mgll	0.359563	0.0750504	-1.04063	0.165019	1.97646	2.72407
Ddx42	-0.271847	-0.211244	-0.393451	0.0761537	1.22468	0.74706
Ythdc1	-0.293849	-0.29101	-0.593841	0.0636759	0.594523	0.46238
Rtkn	0.377617	0.865817	0.581287	-0.0729146	0.442812	0.990964
Slc6a13	-0.338695	-0.893359	-1.05788	0.0645177	0.669138	1.04324
Bclaf1	-0.294417	-0.368769	-0.773588	0.0800652	0.518621	0.68158
Tmem30a	-0.59382	-0.926627	-1.15712	0.145853	2.52652	1.43283
Cul1	-0.00310513	0.131823	-0.253636	-0.0828147	0.582906	1.46445
Aldh9a1	-0.129531	-0.708373	-0.955501	0.0794994	1.27259	0.8577
Wdr45b	-0.511345	-0.413093	-0.76033	-0.0812216	1.0346	0.995794
Tmem259	0.412713	-0.0591833	-0.21201	-0.0136592	0.0528604	0.314902
Kdm6a	-0.735318	-0.830289	-0.778177	0.049222	0.445019	0.843171
Trappc3	-0.0443879	-0.329084	-0.375039	0.108895	2.26134	0.640162
Fam207a	-0.451269	-0.704458	-0.960788	-0.070865	0.892245	0.896217
Tet3	-0.537813	-0.742164	-0.86899	0.047061	0.255108	0.968781
Elovl6	-0.145302	0.00331582	-0.580331	0.153031	1.60934	2.50795
Ptpa	0.292898	0.0739594	-0.26197	0.123698	1.83369	0.78201
Rrbp1	0.277153	0.699097	-0.107147	0.049337	0.61399	0.665793
Tpm4	0.174466	0.845706	0.163746	0.314007	0.429464	1.02257
Rbbp5	-0.160135	0.0767632	-0.402098	0.181937	2.94416	1.18592
Stard10	-0.00374567	-0.179301	-0.306225	0.0219314	0.247353	0.296198
Bmp1	0.14215	0.0880748	-0.155623	0.0306934	0.251661	0.527289
Slmo2	-0.542317	-0.0343223	-0.267933	0.0717004	0.100726	1.73401
Phykpl	-0.0202536	-0.608187	-0.1164	0.0349168	0.228037	0.595725
Syf2	0.0243862	-0.0343223	-0.63743	-0.178608	-0.0269171	0.602567
Iqgap2	0.0149992	-0.0305802	-0.217795	0.051972	0.600191	0.667851
Wnk1	0.100557	0.258053	-0.100354	0.221157	2.79818	2.57364
Dusp11	0.385111	-0.113943	-0.442821	-0.0605729	0.479171	0.956446
Tmem14c	-0.194815	-1.18831	-1.20163	-0.0199233	0.34027	0.13466
Nup88	-0.295025	-0.231775	-0.24888	0.0926938	1.46063	0.889996
Prdx1	0.136863	-0.0346516	-0.304048	-0.0576578	0.271638	1.03849
Uba2	0.279198	-0.0153286	-0.0944959	0.116162	1.34528	1.48368
Cul4a	-0.249576	-0.401482	-1.08977	0.0404736	0.14359	0.80642
Aff1	-0.0591963	-0.287071	-0.5025	0.0872864	1.60863	0.58394
Ciapin1	-0.380262	-0.419869	-0.444481	0.142245	2.33363	0.886076
Cmtm8	-0.669561	-0.909307	-1.00732	-0.0115056	-0.247241	0.433348
Acin1	-0.050113	-0.258119	-0.562965	0.0934018	0.813731	0.56058
Rad23b	-0.433979	-0.422086	-0.60821	0.321948	0.602585	0.45093
Eif4a2	0.454071	0.42183	-0.137292	-0.0850791	0.902853	0.676093
Top1	-0.383423	-0.225675	-0.314204	-0.0566762	0.863877	0.435795
Papd7	-0.358898	-0.515194	-0.974555	-0.199664	0.30451	0.355384
Syncrip	0.13159	0.0243647	-0.204912	0.0641574	0.137928	1.37251
Zfp707	-0.89461	-0.884242	-0.903645	-0.294256	-0.874564	-0.424451
Ube2l6	-0.125576	0.0554945	0.363812	0.325035	0.505507	1.04801
Snx2	-0.502035	-0.630586	-0.783819	0.0761417	1.03493	0.821845
Zfp592	0.0126402	-0.208848	-0.424498	0.107158	0.521384	0.484817
Chd7	-0.0350219	-0.053863	-0.416877	0.15634	0.391528	1.03008
Ppp6r1	-0.273115	-0.44463	-0.81867	0.0277219	0.273094	0.316004
Pcdh1	0.117247	-0.744424	-0.956498	0.0576635	0.283185	0.320252
Pdxdc1	-0.417431	-0.446441	-0.848629	0.204045	1.15857	2.37536
Them4	-0.43723	-0.249928	-0.530923	-0.109013	0.638863	1.9607
Pten	-0.265766	-0.352385	-0.509742	0.0789849	0.718543	0.82
Atp6v0d1	-0.223693	-0.34091	-0.449438	0.0796492	0.902214	0.978783
Sec24a	-0.572603	-0.582584	-0.835648	-0.0138928	0.0722864	0.231853
2310001H17Rik	-1.58701	-1.59979	-1.59276	-0.0195561	-0.139069	-0.311262
Arap1	-0.297061	-0.9862	-1.57817	0.0876406	0.437143	0.976582
Gpbp1	-0.530107	-0.398364	-0.742648	0.0602393	0.508323	0.423033
Zfp750	-0.170098	-0.778039	-1.30339	-0.57882	-0.539279	0.144213
Prpf39	-0.129438	-0.164191	-0.526703	0.0633992	0.70329	0.674447
Dmtf1	-0.304389	-0.602259	-0.704035	-0.0965979	1.38366	0.737661
Actr8	-0.765481	-0.307974	-0.874469	0.060594	0.683555	0.647261
Rnf146	-0.263476	-0.123054	-0.379704	-0.0709537	0.897113	0.648065
Cpeb2	0.672042	0.324252	0.14674	0.0986046	0.786883	1.50998
Paip1	-0.440184	-0.56289	-0.517632	-0.0457112	0.637742	0.363567
Atf1	-0.224436	-0.325303	-0.517552	-0.0709699	0.517819	1.02747
Atn1	-0.33861	-0.444165	-0.395929	0.0416433	0.552282	0.328053
Atrx	-0.536928	-0.415941	-0.842324	0.273454	0.771779	1.14976
Pik3r1	-0.321065	-0.613518	-0.819274	0.0528764	0.454103	0.695889
Secisbp2l	0.124494	-0.211012	-0.623916	-0.0857901	1.14676	0.699137
Prosc	-0.130355	-0.237595	-0.955331	-0.0447154	0.71022	0.25806
Fkbp4	1.26232	0.63637	0	0.177352	1.88731	2.04016
Gpkow	-0.0478688	-0.0369875	-0.345135	-0.164959	0.969831	1.43739
Glrx	0.109775	-0.235874	-0.697971	-0.0719425	1.54939	-0.0759608
Wac	-0.412427	-0.510988	-0.634251	-0.026785	0.197535	0.369085
Cpox	0.279385	-0.175856	-0.172389	-0.0170503	0.0783066	0.3014
Eif5	0.35962	0.292336	0.0962153	-0.0668381	0.349319	1.00769
Rab21	0.168207	0.171595	-0.161436	0.139587	1.41931	1.52002
Ppp1r37	-0.260364	-0.593024	-0.725561	-0.0557689	0.25235	0.592638
Nrbf2	-0.142423	-0.186703	-0.550912	0.104932	0.0959831	0.794381
Pdia3	-0.349855	-0.553961	-0.496465	0.228747	2.53327	2.32634
Uhrf2	-0.242842	0.171822	-0.307573	0.192778	1.75953	2.28226
Ccar1	-0.0568451	-0.172435	-0.397631	0.414879	0.804721	0.888728
Ganab	-0.273308	-0.483294	-0.540894	0.0885705	1.17591	0.149294
Dleu2	-1.15739	-0.247032	-0.284911	0.0249253	0.0480009	0.469505
Mdh2	-0.102561	0.160686	-0.327927	-0.160752	0.518289	0.466552
Eif3d	0.465286	0.345811	-0.134301	0.0489067	0.387872	0.683248
Spata13	-0.156296	-0.0710413	-0.524869	0.132836	1.19286	1.58416
Ppil4	-0.374998	-0.256451	-0.730467	-0.0663845	0.457425	0.957756
Brd3	-0.24916	-0.41357	-0.938233	0.071017	0.441995	0.995835
Dgat1	0.513722	0.103875	-0.0723508	-0.0688975	0.674954	0.787878
Ptbp3	-0.411551	-0.643532	-0.90837	-0.0481232	0.377961	0.584526
Tm7sf3	-0.00211896	-0.454957	-0.549498	0.119851	0.245628	0.510832
Dgkq	0.199959	-0.374938	-0.52968	0.0478108	0.509005	0.429183
Mat2a	0.0111048	0.700333	0.28157	0.0790164	0.313766	1.29365
Atad3a	-0.377163	-0.464124	-0.799507	-0.13669	2.26524	0.557669
H13	-0.271288	-0.312118	-1.18286	0.568464	0.700521	0.794598
Wtap	0.262719	-0.184807	-0.557642	-0.102146	1.38923	0.682277
Numb	-0.419476	-0.485132	-0.646576	0.116615	0.811029	1.56297
Eed	-0.367818	-0.274427	-0.59761	-0.129317	1.15512	1.37813
Arpp19	-0.0960149	-0.133684	-0.343302	0.196297	1.92021	1.61948
Rab9	-0.15974	-0.0481281	-0.475551	0.0576009	0.429516	0.479494
Map3k11	-0.201342	0.160706	-0.643856	-0.0503011	0.504652	0.496435
Ctsz	0.409774	0.130273	-0.0425919	0.71924	1.07862	0.948584
Oxa1l	-0.885848	-0.280136	0.211504	-0.106213	0.617019	0.908103
Tmed5	0.274599	-1.09543	-1.4619	-0.341835	-0.320727	0.146549
Ccnk	-0.430383	-0.498571	-0.722092	-0.0659673	0.430968	0.841201
Scly	-0.0379761	-0.530804	-0.67338	0.649916	0.716275	0.652189
Rps6kb1	-0.358596	-0.361789	-0.674724	0.127405	1.41969	0.971978
Twf1	-0.107583	0.414398	-0.496762	0.0690623	0.21139	0.988084
Pcsk7	0.0154879	-0.412224	-0.728128	-0.115624	0.505596	1.74512
Pdia5	-1.4685	-1.30671	-1.15018	0.0894649	0.717259	0.834664
Rcl1	-1.02322	-0.995643	-1.37034	-0.0833097	-0.941139	-0.702568
Arf4	-0.384222	-0.359043	-0.171214	0.136898	1.17453	1.54499
Ubald1	-0.529225	-1.17992	-1.1867	-0.0623938	-0.47342	-0.338979
Sfpq	0.369154	-0.00986856	-0.731028	-0.0641892	0.407956	0.808967
Actr2	0.329632	0.236422	-0.0369942	0.173332	1.88391	1.51195
Ube2g1	-0.280222	-0.470998	-0.485427	-0.111748	0.913671	1.25934
Ppp2r5e	-0.126503	0.0236098	-0.133455	0.0640273	0.785623	0.440338
Eprs	-0.379176	-0.457502	-0.525283	-0.122748	1.15481	0.84752
Rasgef1b	0.848392	0.754749	-0.104697	-0.0620125	0.45148	0.686466
B2m	0.638813	0.715375	0.134901	0.0577267	0.24365	0.844407
Ndufs6	-0.0773269	-0.0963116	-0.490326	0.172163	2.07044	1.31223
Sgpp1	0.0403637	-0.0684812	-0.735267	0.091383	0.470606	1.19087
Ube3b	-0.447717	-0.38687	-0.564498	0.0727923	0.8769	0.528189
Lman1	-0.690836	-0.734563	-1.0055	0.191647	1.39723	2.37934
C8a	-0.296257	-0.184331	-0.596644	0.540728	0.642171	0.257403
Foxk1	-0.739203	-0.929382	-1.2097	0.0497477	-0.42346	-0.251547
Smg1	0.107102	0.147873	-0.157369	0.144719	1.47265	1.38746
Shc1	-0.144942	-0.0103434	-1.16506	0.189237	2.03919	1.40021
Txnl1	-0.220779	-0.127563	-0.78161	0.154561	1.883	0.913702
Zscan21	-0.08282	-0.422194	-0.799922	-0.0701201	0.222685	0.172191
Luc7l2	-0.0690673	-0.263194	-0.813137	0.0531744	0.281677	0.560952
Aqp11	-1.1895	-1.09418	-1.255	0.06174	0.142255	0.0646548
Yap1	-0.0581906	-0.361578	-0.686241	-0.035435	0.347018	0.310307
Rela	0.35125	0.0563466	0.0962153	0.114	0.866529	1.13405
Ttyh2	-0.0364703	0.336954	0.355719	0.107051	0.856589	1.11066
Irgm1	1.05206	0.535468	0.39626	0.688568	1.03788	1.10802
Aldh1l1	0.356917	0.014787	-0.25534	0.944798	0.479672	1.21476
Erbb2ip	-0.695696	-0.651626	-0.810893	0.0874657	1.04945	0.484189
P2rx4	0.0135245	-0.308263	-0.53579	-0.0835007	0.856428	0.548814
Rab5a	-0.33102	-0.148684	-0.795403	-0.0397223	0.106539	0.633119
Ptpn2	-0.00711325	-0.182684	-0.591823	-0.106353	0.588145	1.10614
Paip2	0.0611742	-0.096982	-0.387886	-0.0449289	0.00983015	0.842306
Edem1	-0.259392	-0.0506643	-0.296847	0.228908	2.01501	1.88039
Lnx2	0.829217	0.610835	0.491425	0.251117	3.19493	1.47236
Nr1i2	0.0870986	-0.35808	-0.496354	0.0914635	0.834508	0.694666
Pklr	0.185938	-0.279354	-0.91983	0.258289	1.00117	2.14401
Cep95	-0.29969	-0.786896	-1.58496	-0.091326	0.17256	-0.282012
Epb41	0.283643	-0.0365401	-0.309828	0.146988	0.673382	1.96605
Kdelr2	-0.251588	-0.395101	-0.874469	-0.0332006	0.299252	0.297802
Kin	-0.68839	-1.13825	-1.48094	-0.0695182	1.62572	-0.367458
Oplah	0.1635	-0.0804123	-0.370584	-0.050244	0.237667	0.634129
Fam20c	-0.701889	-0.747895	-2.14538	-0.173032	0.488718	1.73904
Zfand3	-0.0928465	0.216363	-0.610574	0.441686	0.443971	0.513121
Cacfd1	-0.00923592	-0.356443	-1.0695	0.147069	1.65401	1.00875
Nktr	-0.393261	-0.256472	-0.774658	0.11617	1.46621	0.514657
Edrf1	-0.292527	-0.610007	-0.928683	0.149497	0.488461	2.06278
Git2	0.307394	-0.322303	-0.73987	0.129292	0.508723	1.76864
Epc1	-0.170467	-0.322553	-0.650482	-0.0802079	0.591603	0.848863
Nap1l4	-0.39873	-0.548505	-0.797087	0.0843893	0.477726	0.713618
G3bp1	0.0615469	0.169631	-0.316291	-0.157553	1.32881	1.01025
Ogdh	-0.418985	-0.634919	-0.634385	-0.137592	0.634001	1.16704
Nuak2	-0.532286	-0.797901	-1.603	0.460397	1.12223	0.619441
Riok3	-0.235137	-0.384065	-0.433719	0.073207	0.654003	0.626327
Taf15	-0.487566	-0.444318	-0.749468	-0.239933	0.953693	0.436659
Glyr1	-0.0114192	-0.279572	-0.455564	0.0882056	0.545977	1.0061
Gabarapl1	-0.7163	-0.492633	-1.26227	-0.303149	-0.410349	-0.369204
Rbm10	-0.229567	-0.392199	-1.04731	-0.122379	0.903551	1.10067
Vdac1	-0.609694	-0.766558	-0.870232	-0.072763	0.474697	0.801327
Ik	-0.217157	0.221141	-0.0870856	-0.0871474	0.666087	0.658584
Uqcrc2	-0.33893	-0.532909	-0.813849	-0.0832408	0.73854	0.48945
Abhd16a	0.460861	0.0557993	0.159478	-0.0740411	0.325221	0.830328
Fbxo28	0.322735	-0.320123	-0.507509	-0.234435	1.51106	2.07926
Strn3	-0.140139	-0.267438	-0.404726	-0.177309	1.3175	1.32858
Abhd1	-0.543336	-0.506074	-0.864345	0.0823573	0.554108	0.733974
Sec11a	0.0593826	-0.137098	-0.616996	-0.166797	1.46626	1.41064
Cib1	0.109118	0.02716	-0.447459	-0.15735	0.943796	0.304346
Rab22a	0.240315	0.0481863	-0.355437	0.454249	1.99668	2.69144
G3bp2	0.619451	0.289529	0.0636002	0.153728	1.48831	1.05208
Sbno1	-0.261207	-0.40901	-0.708872	0.188659	1.61676	1.60623
Rbbp7	-0.183376	0.035488	-0.510831	-0.113567	1.87493	0.0468301
Zfp869	0.0812977	-0.920211	-0.770518	-0.0146617	-0.160296	0.397869
Hnrnpdl	-0.012026	-0.0883172	-0.260152	-0.0483749	0.33051	0.28144
Apob	-0.186749	-0.133103	-0.458817	0.0633666	0.621485	0.425111
Smek1	-0.276236	-0.195685	-0.478931	-0.0537509	0.497709	0.393461
Picalm	-0.306488	-0.50229	-0.904286	0.349261	0.608814	0.688526
U2af1	-0.311239	-0.0902222	-0.458759	0.0683828	0.590777	0.489862
Ppp1cc	-0.380041	-0.569474	-0.806252	0.107619	1.15817	0.548992
Ube2z	0.592727	0.47849	-0.31259	-0.0546602	0.186341	0.677801
Sar1a	0.371069	0.113929	-0.0797272	0.0611674	-0.0350651	0.753434
Mapkapk5	0.452426	-0.102274	-0.36105	0.194771	1.20226	1.8739
Smad3	-0.0799703	-0.267812	-0.365929	0.33441	2.64833	2.54885
Mapk14	-0.373647	-0.446937	-1.01312	-0.0411887	0.204776	0.337947
Tbc1d2b	0.207164	0.150659	-0.202115	0.0808101	0.448745	0.731309
Ino80	-0.582691	-0.636535	-0.843989	0.185519	1.43396	1.38533
Qk	0.0649081	-0.208542	-0.677443	0.0858357	0.515488	0.862788
Zfp809	-0.0230123	-0.0347949	-0.191925	0.15181	0.716036	0.757627
Brwd1	0.223969	0.00938876	-0.293283	0.112288	1.01231	0.852016
Ctsh	-0.702122	-0.937286	-1.55284	0.0354965	0.280957	0.295851
Med17	-0.339484	-0.206529	-0.597497	-0.0701044	0.519312	0.391908
Sec14l4	-0.119216	-0.806818	-1.27113	0.0522788	0.414066	0.381959
Tmem56	-0.508867	-0.779576	-0.863552	-0.111368	0.167386	0.222686
Prkag2	-0.366845	0.0183969	-0.124065	0.10891	1.3975	0.262911
Zfp746	-0.119741	-0.58266	-0.65966	-0.128771	1.21388	0.858849
Derl2	-0.434086	-0.52213	-1.05868	0.117648	0.0783924	0.986069
Chp1	-0.434853	-0.582255	-1.19876	-0.100446	0.815303	0.655579
Brd2	-0.0999689	-0.547805	-0.420451	0.0182283	-0.068611	0.344487
Mavs	-0.449889	-0.347021	-0.22741	0.0829365	0.569498	0.674282
Mb21d2	0.448449	0.578187	0.485554	0.300694	2.3633	2.02613
Pln	0.099026	0.30876	-0.0346541	-0.0247993	0.0994859	0.272982
Proser2	0.286115	0.61704	0.444219	0.162699	1.37531	1.02647
Smim10l1	0.608336	-0.306661	-0.673594	0.0772082	-1.25239	0.159941
Cpn1	-0.52499	-0.629387	-0.75269	0.0928682	0.590897	0.775179
Cab39	0.249486	0.10978	-0.203388	-0.137075	1.21936	0.769817
Ppp2r2a	0.0926541	-0.205071	-0.34668	0.0857681	0.43559	0.858643
Akr1c20	0.02181	0.0830679	-0.403752	0.140632	0.586663	1.63034
Sbf1	0.134196	0.276648	-0.122422	0.135466	0.952783	1.11857
Wdr73	0.718821	-0.211627	-0.334419	0.462106	0.537857	1.19325
Mtch2	-0.59496	-0.763247	-0.926343	0.0638325	0.398798	0.504991
Ppp2r2d	0.615481	0.354556	0.00648403	-0.154463	1.10279	0.00428188
Atg2a	-0.117837	-0.306037	-0.668253	0.0758497	0.549245	0.533376
Ppp6r3	-0.407192	-0.386648	-0.633263	0.0719529	0.375879	0.665326
Psmd8	0.678479	0.498117	0.569856	0.24678	2.06705	1.49204
Smad7	-0.795466	-0.925379	-1.27045	-0.0937728	0.509908	0.919454
Cpsf7	-0.0358392	-0.379397	-0.755041	-0.150694	0.991451	0.416328
Pxmp4	0.380164	-0.131197	-0.262565	0.0894639	0.508764	0.646698
Shb	0.310329	0.04852	-0.618285	0.193231	0.900046	1.83639
Clcn7	-0.300813	-0.459807	-0.584963	0.104231	1.27844	0.353998
Gzf1	-1.15325	-0.974666	-1.36528	-0.24637	-0.283151	-0.257902
2610507B11Rik	0.512224	-0.154459	-0.0949756	0.1795	1.4055	1.12106
Eif2b4	0.831392	0.794632	-0.161751	-0.0598419	0.469157	0.239474
Cpt2	0.173601	-0.285943	-0.553078	0.107712	-0.400862	1.94838
Gak	0.204714	-0.00938607	-0.321651	0.173183	1.16386	1.36903
Usp47	-0.190151	-0.277274	-0.463221	0.238575	0.658485	1.02988
Tapt1	-1.06849	-0.872483	-1.17843	-0.126128	0.274041	0.689315
Psma3	-0.316018	-0.346611	-0.586847	0.0705855	0.272458	0.793126
Usp16	-0.430293	-0.0957547	-0.520422	0.10486	0.991469	0.514785
Gpd1	0.229	0.602423	0.353637	0.559362	1.13093	1.5433
Srsf3	-0.0780951	-0.0525946	-0.469135	0.0923732	0.292901	0.786802
Nedd4	-0.0354912	-0.151296	-0.840857	0.0738892	0.567397	0.467643
Qdpr	-0.103806	-0.392151	-0.824098	0.273874	0.420727	2.86007
Kif5b	0.0981513	-0.174333	-0.340619	0.168935	1.1501	1.15625
Slc25a30	0.368311	0.0901218	-0.261648	0.436691	3.05459	2.92303
Naa15	0.000757884	0.076549	0.0180253	0.787348	1.5666	0.884779
Eif3b	0.0844304	0.157952	0.0775366	-0.154027	1.57646	0.717254
Dhcr24	-0.295401	-0.0264965	-0.309503	-0.0830742	0.777184	0.325105
Senp6	-0.276084	-0.0842624	-0.522097	0.224823	1.45995	1.74569
Eif5a	0.412118	-0.809616	-0.180572	-0.0495558	-0.128821	0.0541108
Tceb3	0.417493	-0.0560478	-0.758543	-0.114675	0.637856	0.96888
Lrrc47	-0.452679	0.148269	-0.258312	0.136829	0.523436	0.330498
Gnl3	-0.239335	0.145158	-0.473564	-0.139584	0.0396337	0.412718
Scaf1	-0.335824	0.0546827	-0.25258	-0.0622265	0.571073	0.257871
Vcp	-0.0142968	-0.365453	-0.619655	0.280076	0.921865	1.83739
Azgp1	-0.42869	-0.827475	-1.05877	-0.099986	-0.532566	-0.0795624
Eif3c	0.258197	0.169166	0.127112	0.174976	0.431603	0.926814
Mms19	-0.0805279	-0.42542	-0.793259	0.170751	1.53263	0.818924
Mir22hg	0.612863	-0.501684	-0.495957	0.0772053	0.378058	0.596702
Sptan1	1.06189	0.913071	0.954949	0.295972	1.58881	2.32946
Susd6	0.190744	0.333645	0.184206	0.0505341	0.136706	0.50022
Il15ra	-1.27065	-2.1881	-2.74424	-0.108503	-0.299959	-0.549294
Dmgdh	0.293256	-0.190497	-1.08143	-0.110184	0.513985	0.708785
Mdm2	0.674971	0.566582	0.261741	0.166458	1.27416	1.02572
P4hb	0.120679	-0.209116	-0.420987	0.384532	1.91582	2.81766
Serbp1	-0.221835	-0.136615	-0.74366	0.112795	0.674532	0.912172
Erp29	-0.0267118	0.402124	0.201634	0.15768	0.407576	0.982446
Il4ra	0.318674	0.334463	0.13245	0.956994	3.2878	1.59692
Mmd	-0.928581	-1.2842	-1.89616	-0.368801	-0.295999	-0.456921
Ndst2	-0.0220833	-0.257723	-0.631613	-0.0570639	0.599625	-0.0231638
Kat5	-0.157837	-0.769702	0.222392	0.145669	0.675526	0.679615
Comt	-0.374523	-0.457721	-0.606687	0.0759954	0.12854	0.33006
Eif4b	-0.480288	-0.243327	-0.410155	0.0572886	0.714635	0.0953529
Dnajc5	0.216734	0.209094	-0.0699952	0.139888	0.844253	1.01985
Crk	0.118198	0.0568236	-0.707023	-0.0822049	0.589552	0.478433
Ece1	0.18525	-0.24224	-0.77	0.12682	0.573109	0.871724
Slc10a1	-0.635227	-1.07164	-1.54175	-0.0318812	-0.0287735	0.364705
Sh3bgrl	-0.506404	-0.215659	-0.796017	-0.0627415	0.440593	-0.0778134
Cers6	-0.188039	0.142852	0.0493896	0.141244	1.1836	0.60674
Wasl	-0.210842	-0.325699	-0.541509	-0.0683219	0.13573	0.801281
Hectd1	-0.338667	-0.419126	-0.848421	0.0148584	0.0378018	0.154431
Mtmr4	-0.475172	-0.296614	-0.868755	0.213591	1.76986	0.663834
Mief1	-0.366512	-0.538128	-1.02934	0.0838767	0.709388	0.387608
Irf3	0.595307	0.0258725	-0.810175	-0.071812	0.425704	0.534374
Nfe2l2	-0.594151	-0.291459	-0.613996	-0.251858	0.648562	0.4965
Cog3	0.140577	-0.110316	-0.285402	0.306096	1.35332	2.19532
Phactr4	0.066421	-0.231469	-0.382146	0.139946	0.980096	0.827338
Mmadhc	0.0605836	-0.132692	-0.178272	-0.0673601	0.365307	0.520805
Fus	-0.0869486	-0.166918	-0.532132	-0.0835352	0.471922	0.540475
Crls1	-0.0690989	-0.721129	-0.340491	-0.3045	1.42012	2.46624
Atg2b	-0.568301	-0.535516	-0.801397	0.117515	0.62212	0.794153
Cyp3a13	0.00784149	-0.286584	-0.362282	0.536475	1.26945	1.08388
Kpna2	-0.4296	-0.2287	-0.767554	-0.179709	-0.803205	3.15009
Osbpl8	-0.676479	0.152769	-0.518921	-0.295583	1.31487	2.6601
Grb2	0.329213	0.113072	-0.180283	0.213049	1.25652	1.6197
Sbds	0.0233317	-0.0998785	-0.131245	0.068619	0.327375	0.632447
Ahctf1	0.657767	0.618103	0.295963	0.238998	1.4855	1.83323
Ccnt2	-0.122667	-0.27001	-0.532657	-0.188939	1.39815	0.937135
Rnf19b	-0.382176	-0.286346	-0.900825	-0.351392	1.47351	1.86548
Vdac2	-0.418539	-0.922343	-0.939118	0.255643	1.21414	0.990116
Gpat4	-0.179707	-0.453643	-0.823822	-0.0795387	0.365535	0.416303
Srrm2	0.0566387	-0.369858	-1.34555	0.0360461	0.152923	0.238521
Atg12	0.371322	-0.470545	-0.536053	-0.144562	1.41038	0.338832
Gtpbp2	0.151967	-0.207733	-0.62293	0.144155	0.429665	0.372024
Csnk1d	0.0606381	-0.122959	-0.465558	0.0692982	0.368304	0.481449
Zc3h18	-0.547011	-0.696674	-0.618861	0.0388428	0.118807	0.345204
Rps7	0.612394	0.533863	0.563901	0.285195	1.02787	1.82227
Alad	0.409816	0.159183	-0.586723	-0.177229	0.33317	0.557594
Zfp568	-0.195922	-0.227949	-0.427862	-0.0907374	0.632124	0.54078
Aspg	-1.31558	-1.8586	-1.89462	0.145701	0.805703	1.04465
Khk	-0.0476009	-0.342329	0.224317	0.0719464	0.213447	0.732337
Raf1	-0.244326	-0.392825	-0.586179	0.19386	1.03059	0.846352
Tcf7l2	-0.305717	-0.646429	-1.00828	0.237454	1.65112	1.39945
Slc16a2	-0.191215	-0.0540561	-0.381408	0.448337	3.24065	2.11784
Khdrbs1	0.0892474	0.00569461	-0.626696	0.507057	0.570491	0.436804
Ggnbp2	-0.148114	-0.166157	-0.640394	-0.0642032	0.368725	0.388335
C1ra	-1.28186	-1.23399	-1.47101	0.0530655	0.326593	0.266356
Sppl2a	-0.584136	-0.653752	-0.649115	-0.134199	1.27428	0.473863
Papd4	-0.59053	-0.590981	-0.557183	0.289478	0.369282	0.724412
Sec14l2	-0.655195	-1.21984	-1.25064	0.200159	0.69635	0.251823
Fnbp4	-0.0381312	-0.0693758	-0.232411	0.145489	0.545987	1.33768
Spint2	-0.0935559	-0.122781	-0.537028	0.29148	2.22216	0.971059
Ube2d3	-0.111057	-0.250621	-0.691709	-0.0686993	0.411347	0.502018
Atp6v1b2	0.237037	0.2738	0.0408512	0.149579	0.934618	0.844853
Abi1	-0.167037	-0.160327	-0.178548	0.437315	1.067	2.49358
Slc16a10	-0.0512688	0.134068	-0.157257	0.390291	2.07271	1.61608
Gapvd1	0.00408356	-0.09749	-0.00367192	0.220112	1.07029	1.76841
Gdap2	-0.111492	-0.053058	-0.489173	0.126554	0.944013	0.652226
Fam195a	-0.256402	-1.33918	-1.14439	0.267992	0.966301	2.09905
Kmt2b	0.465553	0.26966	-0.33828	0.255358	0.0761284	0.529653
Kpna4	0.308794	0.18451	-0.016635	0.172032	0.886906	1.33922
Maml1	-0.709839	-0.702353	-0.656896	-0.0447417	0.159525	0.391433
Rnpep	0.148998	-0.597946	-0.671377	0.225657	1.57179	1.25752
Csnk2a1	0.0492409	-0.272308	-0.482816	0.329257	0.903824	0.609849
Brd4	-0.559245	-0.591494	-0.788624	0.0277363	0.123205	0.206375
Dnase2b	-1.81189	-1.53662	-1.81206	-0.143999	-0.54124	-1.04604
Arhgap29	-0.671388	-0.885148	-1.02879	-0.122487	-0.102864	-0.22143
Cyp2j5	-1.03978	-1.11758	-0.686257	0.0783949	-0.562384	-0.459152
Sqstm1	0.645407	0.404044	0.263648	0.184274	0.974971	1.2275
Gna13	0.289243	0.224627	0.0780025	0.264396	2.1759	1.13708
Pik3ap1	-1.07279	-0.903078	-0.947949	0.310958	0.670858	2.83533
Zfp219	-0.856604	-0.427513	-0.481585	0.0359563	0.191387	0.247561
Esrp2	-0.0390934	-0.0936049	-0.598484	-0.0422768	0.296404	0.187085
Jak1	0.017074	-0.0707144	-0.446163	0.144651	1.07892	0.77803
Nckap1	0.202829	0.0642415	-0.0377236	0.221872	0.804863	1.12299
Mia3	-0.00417042	-0.546605	-0.81365	-0.0450876	0.0710309	0.444862
Gpatch8	-0.331496	-0.211233	-0.43814	0.098657	0.448846	0.712782
Tcf25	-0.169262	-0.43575	-0.54241	-0.116402	0.631439	0.523747
Hsd17b2	-0.581956	-1.09751	-1.6022	0.267386	1.65737	1.82105
Ube2k	0.252645	-0.0316237	-0.366461	0.242457	1.61888	1.48066
Tnfrsf1b	0.412738	-0.244204	-0.703364	-0.0754354	0.770041	0.0774887
Mlycd	-0.922709	-1.53355	-1.67356	-0.322641	-0.650009	-0.74154
Gsk3b	0.655254	0.429078	0.144105	0.332944	2.00035	2.16133
Abcb4	-0.247728	-0.335352	-0.794651	0.0641447	0.388845	0.331899
Fam222b	0.17996	-0.00673646	-0.717901	0.300839	1.55612	0.507139
Top3b	-0.0338605	-0.422808	-0.596644	0.361163	1.10322	0.665122
Smlr1	-0.779108	-1.05243	-1.0794	-0.227757	-0.85516	-0.528971
Me1	0.301112	-0.105587	-0.965528	-0.251011	0.606427	2.16092
Tra2a	-0.0959862	-0.252844	-0.56593	-0.168318	0.508469	1.33533
Mark2	-0.0246034	-0.16735	-0.418049	0.457161	1.91813	0.943156
Slc40a1	-0.192125	-0.409874	-0.730271	-0.104258	0.45979	0.696743
Trf	0.0486597	0.083846	-0.462594	-0.133335	0.516931	1.14947
Rnf4	-0.51254	-0.615931	-0.743363	-0.0557412	0.471612	0.181288
Ube2q1	-0.51808	-0.617266	-0.283793	-0.13886	0.595004	0.482868
Sdhc	-0.43596	-0.447736	-0.657112	-0.229458	0.955547	1.84707
Cct4	0.0692551	-0.136832	0.116956	0.150066	0.45213	1.22245
Cul3	-0.336668	-0.291255	-0.633485	-0.0972765	0.255082	0.77848
Rsl1d1	0.449653	-0.121338	-0.325986	-0.0814688	0.982358	-0.0143061
Nrip1	0.463634	0.268714	-0.147027	0.499604	2.39274	2.48283
Hdgfrp2	0.173754	0.0140783	-0.465343	0.327084	1.03112	2.08995
Setd1a	-0.1217	-0.126287	-0.143909	0.162457	0.968512	0.978959
Ubxn4	-0.264369	0.0219928	-0.541343	0.444336	2.02301	1.96718
Tmed7	0.132501	-0.227598	-1.30066	0.223205	2.00426	0.492191
Pacsin2	0.242379	0.058532	-0.111302	0.30489	0.628559	2.87521
1600002H07Rik	0.15467	0.0744912	-0.10561	0.197802	0.42286	0.627099
Dvl1	-0.0955158	0.00593706	-0.444563	-0.126271	0.841874	0.605732
Dcaf12	-0.140136	-0.339795	-0.451084	0.0806048	0.662594	0.280162
Lats1	-0.212766	-0.10201	-0.541175	0.0472049	0.197483	0.315144
Fmo5	0.746513	0.216824	-0.228453	-0.108416	-0.0907758	0.00904351
Ddx23	0.444187	-0.0028041	-0.398262	-0.058655	0.284471	0.34737
Slc30a5	0.0598439	-0.101239	-0.605566	0.222087	0.844159	1.46832
Rab32	-0.549634	-0.644772	-0.492114	0.43322	2.7956	2.47259
Creg1	0.296248	-0.278072	-0.572472	0.407322	2.22422	2.30761
Fam193b	0.0888954	-0.407008	-0.483102	0.264687	1.26432	1.62755
Rnf135	-0.115598	-0.671338	-1.18845	0.36571	1.18783	1.42264
Rprd2	-0.121775	-0.309859	-0.623749	0.119676	0.78046	0.498022
Trmt1l	-0.707917	-0.687327	-0.818974	0.152336	0.858947	0.7297
Tmprss6	-0.124946	-0.534819	-0.63235	0.783511	1.28321	1.28691
Gnai2	0.302819	0.339388	0.237329	0.170949	1.02709	0.934946
Atp5a1	0.197212	0.120643	0.16262	0.0743873	-0.0429562	0.756383
U2af2	-0.336972	-0.297843	-0.6158	-0.106754	0.430766	0.704706
Eif2s3x	0.244171	0.140775	-0.315305	0.187068	0.740814	1.44724
Mpp1	0.224664	0.38186	-0.0851674	0.372762	1.49967	0.233224
Celf1	-0.0559689	-0.0168243	-0.106051	0.104225	0.487806	0.534653
Tcp1	-0.640259	-0.945981	-0.877583	0.288349	1.57043	1.58642
Hnrnpul2	-0.240694	0.0438374	-0.347923	-0.0687816	0.253141	0.488819
Sdc4	0.189245	-0.431207	-0.792581	0.121301	0.14547	1.11374
Rbm42	-0.16969	0.249138	-0.573185	0.336716	1.51481	0.961681
Zmiz1	0.442695	0.300064	-1.27047	0.230582	1.41001	0.963248
Sdc1	-0.113235	-0.0918495	0.225972	0.202165	0.637104	1.34549
Gmeb2	-0.0348492	-0.169728	-0.229171	0.181371	0.813427	1.25434
Rhoa	-0.050347	-0.238991	-0.533824	0.130645	0.838026	0.564504
Usp9x	0.013079	-0.314624	-0.559291	-0.101609	0.301478	0.721244
Pxn	0.231675	0.0275413	-0.467854	0.160817	0.146975	1.35379
Rexo4	-0.218082	0.0436302	-0.406625	0.155598	0.781908	0.778843
Pigv	-0.843864	-0.752672	-0.691878	0.316092	1.28438	2.13835
Ensa	-1.20713	0.260082	-0.263034	-0.111202	0.929408	0.185006
Ggps1	-0.338238	-0.505934	-0.19827	0.125307	-0.146743	1.39794
Ehd1	0.836669	0.642726	0.356144	0.745581	0.385459	1.63723
Dhrs4	-0.799904	-1.60254	-1.69479	-0.0597729	0.262899	0.398235
Unk	0.2369	0.207711	-0.393342	0.126426	0.738539	0.299742
Evi5	-0.0372393	0.260612	-0.340605	0.219808	0.991975	1.40468
A1cf	-1.44795	-1.90019	-2.49273	-0.141814	-0.412521	-1.1817
Scyl1	0.390755	-0.242991	-0.321928	0.142347	1.17289	0.393151
Snx13	-0.574962	-0.710313	-0.84549	0.161104	0.858287	0.759116
Rpain	-0.335325	-0.479844	-1.25154	0.157219	0.801806	0.836067
Max	-0.364401	-0.364168	-0.524716	0.363958	1.37809	1.8253
Pnpla8	-0.515942	-0.773693	-1.09128	-0.120473	0.616259	0.214384
Tkt	0.486262	-0.20581	-0.472068	0.476248	2.47788	2.6405
Atp5o	0.313315	-1.07412	-0.760812	0.149276	0.596466	0.928781
Ifnar1	-0.167896	-0.292466	-0.693339	0.234119	1.09598	1.45228
Pxk	0.160588	-0.065906	-0.399031	0.392084	2.35439	1.55945
Serpinf2	0.808131	0.762577	0.714318	0.211142	0.960364	1.34006
Smarcc2	0.116284	-0.0388652	-0.362078	0.185156	0.778547	0.662299
Tram1	0.540765	-0.0393579	-0.375509	0.467745	1.78644	2.63589
Abca3	0.359799	0.756455	0.347923	0.49292	3.30062	2.22006
Nectin1	0.8735	0.607841	0.275518	0.353	1.70983	1.81585
Glud1	0.748485	1.08194	0.83122	0.2233	1.21998	1.07182
Gucd1	0.250768	-0.00278094	-0.0338069	-0.155322	-0.105414	0.491424
Uty	-0.508371	-0.827598	-0.959275	0.537423	0.337069	0.756122
Scarb1	0.149682	0.125773	-0.118617	0.0816666	0.0871161	0.767236
Dbi	0.670217	0.404874	0.473436	0.421033	1.19418	1.77386
Fxr1	-0.338547	-0.268589	-0.464954	-0.156249	1.08994	0.576441
Chuk	-0.297558	-0.549451	-0.803847	0.0598872	0.581039	-0.0159457
Sh2b1	-0.269786	-0.122717	-0.366633	-0.26086	0.318005	0.474082
Naca	-0.267902	-0.564966	-0.464668	0.093724	0.480292	0.411788
Slc39a14	0.410259	0.28474	-0.287571	0.151968	0.762205	0.719124
Inpp5f	-0.176777	-0.0729094	-0.680745	0.467477	2.27794	0.912409
Acaa1b	-2.46908	-3.48985	-4.31854	0.191263	0.869384	0.926141
Fam120a	0.0199484	-0.0398447	-0.553968	0.62027	0.257977	0.7772
Nsmf	0.5291	0.340914	0.26096	0.499047	2.6383	1.88959
Mkln1	-0.359239	-0.36621	-0.892315	0.407263	0.698637	0.861883
Arl1	0.16608	-0.157539	-0.334001	0.179033	0.967666	0.948145
Map2k3	-0.568709	-0.661879	-1.11641	-0.190767	0.987496	0.819363
Ipo7	0.00954001	0.38684	0.119826	0.33739	2.1191	1.57715
Cflar	-0.972543	-2.29831	-2.33692	0.103225	0.504419	0.583474
D5Ertd579e	0.920239	0.919807	0.620226	0.606536	2.73526	2.94502
Cdk13	-0.387983	-0.603798	-0.62307	-0.0835368	0.537317	0.354925
Ern1	-0.129395	0.0792944	-0.182965	0.202584	1.05918	0.903525
Arid5b	-1.04067	-0.79293	-0.851098	0.0689002	-0.424057	-0.319672
Ftsj3	0.687536	1.13978	0.017702	-0.059311	0.364287	0.170441
Dync1h1	0.357446	0.330927	0.337695	0.358783	1.6963	1.51338
Exosc5	-0.414485	-0.457552	-0.764187	0.162183	0.961037	0.0220233
Xpo7	0.0157794	-0.32491	-0.444569	0.285338	1.55052	1.2949
Ccdc25	-0.0881392	-0.064839	-0.295918	0.181044	0.132821	1.69824
Suclg1	-1.02752	-1.15219	-1.69834	-0.121777	-0.758948	-0.371329
Ap1m1	0.62885	0.41848	0.239188	0.217329	1.21239	0.735598
Gosr2	-0.306876	-0.62517	-0.666515	0.26537	1.48976	0.746308
Gde1	0.120112	-0.395376	-0.934709	-0.169212	0.273498	1.14937
Usp3	-0.207535	-0.243555	-0.821854	0.157519	0.841514	0.469398
Tatdn1	0.491995	-0.458878	-0.530515	0.115769	0.895117	0.347439
Ggcx	-0.0292953	-0.836919	-0.973816	0.403853	1.38153	1.23195
Rffl	-0.632838	-0.731343	-1.09248	0.182994	0.944943	0.929846
Dcaf11	-0.264965	-0.223978	-1.15612	-0.10119	-0.24484	0.400637
Btf3	-0.206446	-0.536539	-0.62293	0.195718	0.394029	1.18698
Cltc	0.719956	0.552751	-0.12466	0.551521	0.993077	1.06222
Ube4a	-0.863007	-0.854477	-0.962672	0.257665	0.77273	1.56308
Fgd6	-0.85298	-0.982322	-1.08185	-0.0210638	-0.328161	0.513425
Fam214a	-1.48385	-1.9354	-2.58931	-0.0569638	0.109368	0.457143
Gatad2a	0.37128	0.0298129	-0.150298	0.226195	1.4194	0.785267
Sec63	-0.203212	-0.684129	-1.06001	0.263709	1.18924	1.45567
Srebf2	-0.114408	0.230139	-0.284194	0.532969	1.32217	2.17118
Shroom1	-0.35141	-0.829011	-0.493721	0.181919	0.492003	1.34186
Txn1	0.449839	0.546615	0.46019	0.388485	1.61506	1.89456
Dnm2	-0.20084	-0.445447	-0.730004	0.321354	0.974644	1.21784
Elavl1	-0.0428632	-0.0253238	-0.536636	0.0992213	0.190574	0.332755
Cherp	0.0400185	-0.339177	0.0898855	0.147147	0.610535	0.528
Itga5	0.93588	1.22463	0.437405	0.733656	3.21066	2.72715
Dnajb2	-0.0408329	-0.214486	-0.0206103	-0.20277	0.364392	1.00801
C1rl	-1.0334	-1.13465	-1.50808	-0.0847309	-0.330395	-0.418075
Ptges3	-0.356621	-0.690131	-0.848756	-0.102681	0.276307	0.734591
Arcn1	-0.11244	-0.137062	-0.73292	0.204739	0.775895	1.07853
Acot12	-0.880997	-0.966261	-1.79462	-0.98228	-0.486125	-0.832983
Ddx6	-0.37925	-0.272843	-0.479637	0.165515	0.282968	0.398627
Nhlrc3	-0.556363	-0.780067	-0.669851	-0.125771	0.707503	0.525456
Ctsd	-0.119994	-0.303509	-0.492396	0.268612	1.3032	1.06758
Arid1a	-0.429781	-0.562475	-1.05646	0.142055	0.622034	0.729144
Mal2	0.152338	0.173958	0.0724855	0.402307	1.48853	2.53909
Dedd2	-1.86042	-1.68276	-2.21895	-0.794776	-0.801748	-0.517113
Armc1	-0.275903	-0.414585	-0.555351	0.206236	0.769758	1.25857
Nipal1	0.567835	0.918319	0.67319	-0.117967	0.576055	0.528433
Ywhab	-0.104798	0.301386	-0.358793	0.197556	0.316183	0.885651
Myh9	1.26844	0.645099	-0.108053	0.239208	0.985323	1.34421
Snx17	0.222869	0.212832	0.156969	-0.0480062	-0.103786	0.548568
Kdm2a	-0.069042	-0.436157	-0.586668	0.173952	0.945832	0.645138
Psmd4	0.247499	-0.151807	-0.693215	0.192755	0.965031	0.852504
Fyco1	-1.13213	-1.03673	-1.31674	0.253069	0.599397	0.956045
Myo10	-0.589667	-0.987908	-1.30695	0.0536663	0.0131075	0.491181
Fkbp15	-0.757575	-0.756118	-0.955487	0.158433	0.702751	0.719774
Parp12	0.585892	0.549757	0.343954	0.479469	1.7383	2.10359
Ranbp2	-0.21514	-0.234984	-0.414213	0.191829	0.892902	0.744644
Grhpr	-0.119925	-0.366797	-1.3388	0.282296	0.816666	1.01424
Ugt2a3	-2.33186	-3.21213	-4.01033	-1.01579	-1.28701	-1.87148
Chst13	0.105372	0.383854	0.0118254	0.536575	1.90317	1.88131
Casp8	0.152779	-0.282918	-0.659867	0.279366	1.27405	1.52261
Tox4	-0.117756	-0.482274	-0.569615	-0.123768	0.74214	0.42229
Tlk1	-0.284741	-0.468255	-0.43362	0.241001	0.762097	1.13074
Tra2b	-0.465823	-0.177263	-0.61282	0.0855094	0.235552	0.603248
Dnajb12	-0.373911	-0.403253	-0.366539	-0.253682	1.84667	0.541693
Cbs	1.02092	0.769151	0.0665676	0.638728	2.46811	2.91289
Mettl7a1	-1.52989	-2.58181	-2.9349	-0.53244	-1.21411	-0.658879
Csnk2b	0.611485	0.586587	-0.129635	0.298079	1.76788	0.308614
Ripk1	0.0293672	-0.106121	-0.278301	1.47794	0.964845	0.764071
Lipa	-0.0588103	-0.263626	-0.593434	0.421269	1.95564	1.6734
Tln1	0.0138114	0.126625	-0.723689	0.302909	0.80319	0.645955
H6pd	-0.239746	-0.207366	-0.0670907	0.282884	0.682955	0.639774
Rmnd5a	-0.767113	-0.716425	-0.85172	-0.0783813	0.0776778	0.208038
Nat2	-0.348359	-0.414256	-0.878694	-0.0525717	-0.0113021	-0.375891
Kat7	0.106592	-0.41138	-0.52799	0.201041	0.960931	1.04121
Mettl5	-0.536474	-1.32538	-1.31487	-0.101802	-0.860702	-0.0252534
Ncaph2	-0.112645	0.0599696	-0.293731	0.258149	1.27921	1.05311
Ppa1	0.432901	0.670598	0.23278	0.49416	2.58364	2.31049
Rreb1	0.257463	0.125348	-0.488251	0.28611	1.03845	1.22702
Cers2	0.108821	-0.248242	-0.0780025	0.0603811	0.115416	0.438848
Dctn4	0.52886	-0.105665	-0.371411	0.293963	0.944407	0.575431
Inppl1	0.0645452	0.618935	0.189034	0.257261	0.685156	0.679357
Ube2i	-0.444829	-0.270631	-0.278564	0.0898567	0.318576	0.511245
Agxt	-0.373087	-0.407839	-0.912537	0.352677	1.20315	1.80499
Agl	-0.575397	-0.719886	-0.766068	0.198714	0.462511	1.21148
Zfc3h1	0.0953574	-0.214036	-0.24319	0.122285	0.512526	0.634206
Cdc42	0.423145	0.443922	0.0784197	0.285397	1.06152	0.89777
Derl1	-0.499953	-0.644335	-0.781298	0.202386	0.771983	0.852033
Fermt2	-0.813528	-0.278529	-0.499038	0.103496	0.784968	-0.0189708
Psmc6	-0.25307	-0.309893	-0.692162	-0.198237	0.509553	1.02303
Rp9	0.0371217	-0.470583	-0.452747	0.462363	2.93041	0.958513
B4galt1	-0.179663	-0.384411	-0.632003	0.375114	1.44962	1.76045
Vps13d	-0.0271278	-0.0516613	-0.356661	0.503621	1.56342	1.53693
Atp6ap1	0.0164708	0.259153	0.853159	0.138635	-0.562423	1.76875
Hnrnpk	0.074679	-0.288079	-0.356144	0.147979	0.602335	0.491659
Chchd2	-0.392135	-0.707091	-1.11784	-0.167058	-1.07909	-0.370547
Stard13	-0.730186	-0.706676	-1.03313	0.484313	1.56472	1.69139
Itih1	0.702582	0.107743	0.0122783	0.712024	2.88496	2.51111
Trp53	-0.0918324	0.0913219	-0.107803	0.234411	0.879487	1.31804
Scarb2	-0.153475	-0.25588	-0.675137	-0.0899856	0.358633	0.471327
Ythdf3	-0.323403	-0.281924	-0.824203	0.0867863	0.279892	0.44224
Nipa2	-0.0941589	-0.00237821	-0.359155	-0.266257	0.696685	1.08671
Luc7l3	0.0911126	-0.219493	-0.669176	0.266174	0.946885	0.858874
Ddx47	0.435495	0.0791526	-0.729146	0.251111	1.61545	0.727897
Lin7a	-0.973399	-0.55909	-0.888183	-0.114211	-0.0292978	-0.257858
Ets2	1.06243	1.84911	1.91511	0.251219	1.2719	0.98268
Sumo2	-0.391553	-0.255453	-0.558162	-0.17472	0.550181	0.958031
Pak1ip1	-0.497085	-0.182145	0.0503735	0.103668	-0.194719	1.0335
Bola3	-0.751838	-0.519749	-1.20511	-0.199884	1.79588	-0.13014
Prkab1	-0.296585	0.113692	-0.101445	0.228783	0.881698	1.12769
Gata4	-0.0583337	0.175862	-0.181982	0.438907	1.51132	1.31185
Cox5a	-0.19656	-0.502875	-0.408085	-0.295647	0.208978	1.02181
Uspl1	0.0401037	0.02837	0.168349	0.238098	1.0133	0.969359
Atf3	0.534439	-1.31116	-2.30581	-0.0956025	-0.32274	0.86282
Map2k2	0.208587	-0.434434	-0.721898	-0.196211	0.930662	0.605068
B4galnt1	0.932811	0.178773	0.378512	0.102585	0.432766	0.328974
Ythdf2	-0.172138	-0.0465676	-0.1753	0.170245	0.725213	0.658436
Ptprj	0.56395	0.326125	0.0651533	0.570876	2.23108	3.07075
Dync1li2	0.465232	0.0634931	-0.0401571	0.716678	2.9815	2.16038
Snx5	0.486417	0.490519	0.0995357	0.308698	1.43424	1.40488
Tmem205	-1.36101	-1.35037	-1.74904	0.295673	0.0835077	0.107763
Tm9sf3	-0.273542	-0.306455	-0.543068	0.391645	1.5328	1.3746
Ash1l	-0.225169	-0.369571	-0.672729	0.50143	0.940279	1.30889
Ip6k2	0.203092	0.2738	-0.274439	-0.0671801	-0.393132	-0.044945
Cox6b1	-0.09179	-0.486373	-1.14839	-0.0844213	0.52452	0.251247
Dexi	0.401669	0.781775	0.19651	0.371464	1.52505	1.2989
Ppp2r1a	-0.0995406	0.0163038	-0.0110977	0.265495	1.5004	0.861089
C1s1	-0.204773	-0.468535	-0.967432	0.305082	1.28502	0.927625
Mef2d	-0.198579	-0.251946	-0.186931	0.245041	0.676301	0.425719
Ppm1a	-0.577326	-0.473343	-0.475706	-0.215421	0.969476	0.597988
Sh3gl1	0.501503	-0.125917	-0.320839	0.275567	1.2929	1.26361
Eif2ak2	0.451493	-0.0315884	-0.22491	0.234631	0.725795	1.3203
Riok2	-0.743035	-0.765728	-1.59604	0.56411	2.22144	1.04055
Rab1a	-0.321572	-0.310542	-0.347771	0.139028	0.579496	0.622324
Spag9	-0.556135	-0.510765	-0.652139	-0.134495	0.62479	0.604206
Fxr2	-0.431876	-0.27146	-0.254421	-0.167252	0.843636	0.174259
Gstt1	-0.339267	-0.93102	-0.621957	0.013883	-0.083539	-0.0415787
Serping1	-0.0569213	-0.0689266	-0.499004	0.139229	0.592415	0.659292
Ncln	0.671105	0.0556198	0.0489096	-0.154407	0.636065	0.692864
Ahsa2	0.0428135	-0.656379	-0.845672	-0.169688	0.426594	0.892275
Zbtb48	0.0465318	-0.341175	-0.59561	-0.0332891	-0.686442	0.441036
Tjp1	-0.192697	-0.195413	-0.892026	-0.174091	0.605853	0.838732
Wwp1	-0.169857	-0.152806	-0.584454	0.15067	0.831892	0.403309
Rbck1	-0.172197	-0.322218	-0.297836	0.230835	0.507086	1.19645
Sec23a	-0.253669	-0.416017	-0.792608	-0.233761	0.800327	0.998229
Acad11	-1.271	-1.55036	-1.44026	-0.254401	-0.746563	-1.11874
Pdzk1	-0.335726	-1.17189	-1.64627	-0.131859	0.49564	0.555246
Ccdc117	-0.20733	-0.509576	-0.771523	0.1953	0.417396	0.448865
Rnh1	0.169791	-0.113223	-0.994309	0.117907	0.348888	0.65646
Cyb561a3	0.483345	-0.0336285	-0.327165	0.0113614	0.320334	-0.265927
Flnb	0.709644	0.48801	0.0857011	0.403197	2.11275	1.31145
Mrpl14	-0.449067	-0.963968	-2.0199	0.122314	0.263724	0.514795
Mcfd2	0.176161	-0.0651345	-0.367039	-0.0699722	0.0627778	0.484272
Napa	-0.257954	-0.35861	-0.415037	0.183074	0.535193	0.298116
Ubr4	-0.0755585	0.117584	-0.187958	0.487846	0.741599	1.32292
Slc22a1	-1.80522	-2.38699	-2.63399	0.873819	2.28809	3.11874
Caprin1	0.324555	0.399874	0.139593	0.269903	0.993125	1.1796
Ctns	0.113863	-0.179566	-1.21387	-0.272115	0.549453	0.750153
Rab14	-0.171833	-0.320614	-0.342418	-0.112205	0.463211	0.418535
Rad51d	-1.13705	-0.209467	-0.941583	0.56112	2.06908	0.653709
Poldip2	-0.308253	-0.339177	-0.777608	0.0376533	0.0933956	0.235753
Mink1	-0.0402502	-0.0306671	-0.514573	0.588904	2.19727	1.43798
Rnf11	-0.546338	-0.780979	-1.01659	-0.464753	0.390436	2.60906
Smurf2	-0.467377	-0.509411	-0.795067	-0.117508	0.551327	0.31803
Degs1	0.562514	0.164176	-0.0901978	0.230753	0.875433	0.689307
N4bp2l2	-0.414237	-0.402334	-0.543335	0.169559	0.465702	0.988753
Atp6v0e	0.115014	-0.0270665	-0.489805	0.381701	1.11975	1.58171
Ctnnd1	-0.310237	-0.156716	-0.426265	-0.0924695	0.318157	0.452972
Zfp110	0.00529044	-0.369545	-0.391191	0.22963	0.679812	0.744481
Dnajc25	-0.506754	-0.516747	-1.08563	-0.15062	0.387936	0.834888
Arl6ip1	-0.14135	-0.923132	-0.9771	-0.133471	-0.299613	-0.195811
Nop2	0.351441	0.660823	0.137504	0.254147	1.2457	0.666783
Rpl24	-0.301779	-0.178712	-0.459432	0.159399	0.259347	0.718797
Aldh3a2	0.253209	-0.570209	-0.261028	0.0910999	0.276939	0.34747
Ces1c	-0.405903	-0.288787	-0.598134	0.206316	0.785195	0.576485
Als2	0.440085	0.408374	0.362915	0.502205	1.21238	2.63641
Xbp1	0.17135	-0.214674	0.213618	0.267355	0.88569	1.09846
Zfp638	-0.104145	-0.300732	-0.528464	0.493253	1.02781	1.60475
Upf1	0.219487	0.0779698	-0.895711	0.35201	0.36327	0.395555
Pcsk9	-0.478576	-0.940794	-1.05857	-0.16141	0.0172409	-0.138407
Ep300	-0.305075	-0.281031	-0.390617	0.167029	0.584437	0.68602
Ccdc58	-0.404198	-0.71159	-1.21305	0.145111	0.672549	0.151443
Ubn1	0.0782429	-0.0835312	-0.707064	-0.202944	0.492945	1.11347
Fam178a	0.182014	-0.240445	-0.47188	0.509487	1.81846	1.43494
Cdc37l1	-0.517221	-0.909097	-1.0724	0.175854	-0.103353	-0.36401
Tax1bp1	-0.479424	-0.538445	-0.810011	0.13375	-0.00219557	0.737494
Dnajc7	0.0180101	-0.171929	-0.359009	0.402062	0.72748	0.826801
Ssr3	0.581978	-0.0445615	-0.160891	0.438595	1.42288	2.44022
Usp24	-0.0753751	0.0824867	-0.21874	0.40026	1.73086	0.91679
Ube2j1	-0.299071	-0.165183	-0.767827	-0.315491	1.71247	0.741594
Samm50	0.21758	-0.0595228	-0.455082	0.643345	1.99191	2.08557
Per1	-0.717064	-0.0385843	-0.822118	-0.514482	-0.575467	-0.439883
Zfp445	-0.510933	0.0641186	-0.167075	0.220679	1.09103	0.635723
Gtf3c1	0.0817052	-0.0750293	-0.287789	0.512389	0.896993	0.95209
Vapa	-0.0767488	-0.247182	-0.536161	-0.1425	0.237819	0.84454
Zcchc2	-0.0600285	-0.158445	-0.476543	-0.119481	0.459462	0.485331
Cox19	0.722171	0.569624	-0.152003	0.651973	1.29057	2.65126
Usp10	-0.515715	-0.736277	-0.817623	0.288381	0.937176	0.605982
Strap	0.0439474	-0.200131	-0.573907	-0.0178707	0.0140141	0.140399
Cox7b	-0.63164	-0.348395	-1.12928	0.170721	1.27796	0.0551523
Prkaa2	-0.347009	-0.227216	-0.647977	0.499643	1.6966	2.08528
Sh3glb1	-0.0507591	-0.357037	-0.462432	0.281758	1.00606	0.819106
Dgcr2	-0.30171	-0.407357	-0.645335	-0.147617	0.604786	0.47617
Usp15	-0.145036	-0.0553711	-0.482541	0.155093	0.636555	0.513999
Suv420h1	0.00811251	-0.122269	-0.629817	-0.114191	0.294947	0.577023
Pum2	0.15741	-0.0840615	-0.296246	0.352263	0.911551	1.28448
Eif3a	0.155171	0.286964	-0.473931	0.220006	0.48494	0.703855
Atp13a1	0.217267	0.313816	-0.252643	-0.0801255	0.46519	0.195228
Tollip	0.410086	0.0124719	-0.237499	-0.299529	0.705597	1.3424
Fbxo3	-0.575187	-0.62449	-1.00113	-0.0542387	-0.31066	0.133086
Atf7ip	0.483664	0.0610388	-0.588782	0.392003	0.952197	1.94462
Rnf14	-0.0233001	-0.11882	-0.502828	0.241461	0.442032	0.71694
Serpina10	-0.336872	-0.52407	-0.115416	0.481834	1.00233	1.12637
Pdia4	-0.508614	-0.579065	-0.733061	0.609382	2.01515	2.16203
Eif2s2	-0.16356	-0.077799	-0.254755	0.407822	2.17707	0.897048
Notch2	0.233739	0.111104	-0.121991	0.470968	1.99192	2.01705
Nat8f1	-1.72852	-2.06277	-1.88313	-0.559603	-1.66832	-1.64078
Gcnt2	-0.0405976	-0.133532	-0.480801	-0.203244	0.337256	1.03376
Epn1	-0.21273	-0.516436	-0.707447	0.0521603	-0.212044	0.57388
Med12	0.0366849	0.454866	-0.177538	0.254939	0.650868	1.42994
Ssb	-0.367604	0.0292619	-0.436792	-0.345754	0.297032	0.277904
Prkcsh	-0.175584	-0.412091	0.594744	0.589715	0.201687	3.18875
Atp5c1	-0.45873	-0.850231	-0.801817	0.0720098	0.386566	0.178044
Afm	0.0498988	-0.231709	-0.31419	-0.127857	0.544663	0.428341
Mon2	-0.283364	-0.427536	-0.605369	0.293945	0.713888	0.937922
Psap	0.249072	0.0164868	-0.458148	0.428646	0.993949	1.24469
Amdhd1	-0.869273	-1.13601	-1.28011	-0.153728	0.857465	-0.0622391
Ap1g1	0.0314245	-0.0129573	-0.387516	0.319243	0.802042	1.04639
Dstn	0.189593	0.229912	0.0694648	-0.260088	1.0244	0.328874
Bcl2l1	1.01408	0.59459	0.515633	0.280722	0.750641	0.902907
Copb1	-0.211424	-0.339452	-0.5842	0.457227	1.41251	1.95406
Slmap	-0.279355	-0.336083	-0.353921	0.50341	1.05762	1.05178
Ccnt1	-0.215847	-0.301619	-0.508324	0.175076	0.520446	0.456206
Phrf1	-0.0376344	-0.161488	-0.570442	0.596959	0.52675	0.564527
Acat1	-0.810045	-1.16335	-1.40129	0.152227	0.0247448	0.603142
C2cd2	0.292284	0.0349536	-0.0209451	0.372647	1.44636	0.823518
Keap1	-0.317718	0.251432	-0.229134	0.346128	0.836559	1.05916
Map3k2	-0.32271	-0.227834	-0.638586	0.356094	1.30959	1.53825
Fn1	-0.00687256	0.121198	-0.296355	0.290154	0.989232	1.17934
Cog8	0.0625454	-0.0574059	-0.314511	0.113028	0.251249	0.301882
Rapgef1	-0.84405	-0.876996	-1.42069	0.146019	0.378206	0.412981
Ankzf1	-0.645923	-1.20171	-1.22741	-0.194177	-0.941418	-0.0823259
Asb13	0.446257	-0.0638524	-0.591194	0.631719	3.29239	1.43374
Rbm26	-0.525479	-0.322258	-0.686518	0.240218	0.564531	1.22112
Dnaja3	0.274293	0.0604955	-0.0976486	0.184237	0.584225	0.325377
Ldha	1.03013	1.52918	0.621268	0.544522	1.56296	2.15351
Stat2	0.208668	0.410518	-0.0437724	0.209336	0.61517	0.903647
AI661453	0.226691	0.139857	-0.198381	0.278921	0.858222	1.08835
Rxrb	-0.112371	-0.541168	-0.407658	0.174103	0.534302	0.419459
Tapbp	0.852061	0.59099	0.0424353	0.528688	0.382403	0.885005
E2f4	0.215849	0.328662	-0.357261	0.162237	0.75822	0.544409
Nploc4	-0.149982	-0.367384	-0.6922	0.231634	0.71694	0.852323
Ypel5	-0.683022	-0.970326	-1.69661	-0.0506527	-0.195221	-0.055871
Sde2	-0.477875	-0.337428	-1.13006	-0.188861	0.772043	0.643549
Azi2	0.0349443	0.0147675	-0.75124	0.208387	0.349559	0.42408
Golga7	-0.226145	-0.628734	-0.882278	0.0191202	0.358945	-0.210375
Dnajc19	-0.109281	-0.0197572	-1.25065	0.16141	0.414689	0.689728
Cfb	0.164859	-0.321929	-0.189825	0.25732	0.648711	0.909916
Psmd7	0.439214	-0.133858	-0.11211	0.308291	0.60395	0.895296
Ube2d2a	0.0637658	-0.102637	-0.391562	0.174545	0.704908	0.495076
Agpat3	0.111918	-0.371236	-0.473181	0.139758	0.372154	0.641799
Slc15a4	-0.402241	-0.354407	-0.625011	-0.157922	0.510423	0.541844
Zfp207	-0.0836309	-0.141926	-0.757709	0.171715	0.744614	0.514144
1300017J02Rik	-1.2541	-1.56116	-1.6718	-0.0892063	-0.238891	-0.189115
Emg1	-0.0691547	-0.445705	-0.255257	0.118914	-0.403999	-0.381695
Ifrd2	-0.508282	-0.62802	-0.459432	0.34176	0.617696	1.72369
Epha2	0.890238	1.06213	0.969121	0.763373	1.94254	2.15995
Txndc5	-0.11531	-0.743123	-0.833263	0.327118	1.35104	1.25581
Scyl2	0.274878	-0.0563982	-0.510708	0.380033	1.21712	1.45017
Rusc2	0.279551	-0.199502	-0.490528	-0.087989	-0.107232	0.529315
Sec61a1	0.512817	-0.206529	-0.493815	0.397731	0.881689	1.71664
Pef1	-0.234495	-0.207733	-0.725284	0.140108	0.207802	0.800379
Cds2	-0.0432912	-0.0307295	-0.475273	0.214355	0.705889	1.01324
Fam91a1	-0.533813	-0.437899	-1.19207	0.165911	0.389863	0.530795
Kdm3a	-0.240612	-0.418508	-0.622729	-0.145021	0.603491	0.497385
Ttc23	0.324844	0.26622	-0.932169	0.459766	0.885798	2.11472
Gmfb	-0.347622	-0.660398	-1.20859	-0.108432	-0.0832051	0.877945
Actr1a	0.0275494	0.0843222	-0.400341	0.5371	1.73433	0.790606
Spin1	-0.605043	-0.290423	-0.854283	0.091198	-0.0426874	0.603782
Usb1	0.0202898	-0.273195	-0.202105	-0.312229	1.75662	0.477559
Eif2s1	0.0899222	-0.127817	-0.445411	0.730104	2.3847	1.28382
Opa3	-0.318971	-0.282211	-0.979536	-0.282266	-0.213919	1.43744
Vps37b	-0.541818	-0.191635	-0.366128	0.469248	2.12355	1.02806
Ndel1	-0.660604	-0.708298	-1.08256	-0.473101	0.182445	-0.106293
Palmd	-1.09036	-1.27047	-1.22679	-0.513611	-0.459983	-0.500226
Serinc3	0.617706	0.523937	0.590368	0.102882	0.398542	0.378634
Huwe1	-0.537728	-0.419638	-0.549944	-0.151213	0.504748	0.567603
B4galt5	-0.272717	-0.380638	-0.762002	-0.158019	-0.0172955	0.910396
Srsf9	0.00295774	0.290479	-0.62293	-0.0253261	-0.312354	0.161419
Plxnb2	-0.0667372	-0.417466	-0.962736	0.163002	0.532388	0.473715
Srcap	0.0329776	-0.236258	-0.735189	0.191084	0.490596	0.676579
Zfp622	-0.191149	-0.342357	-0.298658	-0.169055	0.541989	0.553171
Sqrdl	-0.855617	-0.861185	-1.20436	-0.148316	-0.326453	0.904487
Nr1d1	-3.33263	-4.05891	-3.8371	-0.536928	-1.25842	-0.992818
Copz1	-0.346739	-0.602211	-1.03986	-0.0996311	0.305644	0.338788
Csde1	-0.447457	-0.0298162	-0.382616	0.183566	0.849478	0.460587
Cct8	-0.0424839	0.169573	-0.621768	-0.209076	0.790905	0.572784
Abcc2	-0.958144	-1.82884	-2.15464	-0.200432	-0.650846	-0.510939
Fam21	0.416418	0.470389	0.0280144	0.45051	2.15226	0.796235
Nmrk1	-1.52927	-1.28726	-1.65208	-0.739826	-1.27869	-1.66281
Rabggtb	0.552523	1.0567	0.35435	0.362935	1.1951	1.55628
Arpc4	0.339461	0.189266	0.0166787	0.325578	0.900325	1.29158
H2-Q4	0.0755352	0.0979502	-0.16601	0.415395	1.41046	1.77118
Pex5	0.0668231	-0.243735	-0.738304	-0.18295	0.181726	0.264846
Gltscr2	0.432333	0.0596752	-0.445626	0.0600608	-0.277332	0.686979
Psma7	-0.114825	-0.295566	-0.692818	0.138013	0.493556	0.405746
Cdc42ep1	0.0331742	-0.168982	-0.707819	0.228154	0.400326	1.25431
Zfp106	-0.353306	-0.707704	-0.920383	0.42911	1.52072	1.35621
Sec31a	-0.24099	-0.23774	-0.653701	0.302941	0.968612	0.821899
Syvn1	0.435107	-0.098533	-0.451107	0.333473	0.463975	0.761436
Hnrnpc	-0.380209	-0.377178	-0.59313	0.167146	0.496342	0.274884
Eif4a3	-0.110475	0.0758606	-0.256014	0.337015	1.818	0.75805
H2-T24	0.842334	0.301281	-0.14828	0.38071	1.04714	1.54863
Wipi2	-0.628132	-0.846231	-1.13888	0.152858	0.777467	0.16707
Blvrb	-1.01426	-1.97224	-2.40964	0.12158	0.519396	0.160966
Ppfibp2	-0.59584	-0.571468	-0.96658	0.248953	0.690466	0.974941
Fasn	1.23192	1.21501	0.237918	0.624079	1.37486	2.6947
Dnttip1	-0.293483	-0.56896	-0.888525	0.176109	0.514514	0.503502
Morc3	0.731538	0.570132	0.304234	0.402164	0.786319	1.28019
Aox3	-1.28837	-2.09949	-2.66152	0.280727	0.234078	1.46401
Med13	0.312737	0.0691196	-0.519676	0.219585	0.627368	0.993042
Dcaf10	-0.229228	-0.265273	-0.352302	-0.15547	0.248082	0.741099
Ctsl	0.756553	0.941867	0.708537	0.233429	0.385932	1.3154
Fam193a	-0.206208	-0.307578	-0.574386	0.58915	1.02491	0.778584
Adk	0.559974	0.313645	-0.460041	-0.0525491	0.108771	0.232372
Hmox1	1.26149	0.905413	0.463947	0.81418	2.78394	2.8057
Atp6v1e1	-0.120814	-0.331014	-0.544321	0.160205	0.429919	0.418755
Rbm39	-0.507215	-0.179213	-0.166839	0.0525831	0.0907524	0.230452
Habp2	-0.747026	-0.727289	-0.998651	-0.0787358	0.0313208	0.461185
Errfi1	0.0986236	0.265988	0.0551758	-0.0865358	-0.0157869	0.409392
Irak1	-0.236515	-0.262253	-0.0320612	0.341869	0.484527	1.08102
St13	-0.286597	-0.4147	-0.862722	0.345843	1.67408	0.353083
Cyp3a11	-0.271181	-0.826894	-0.701279	0.450564	1.33931	1.69505
Fcgrt	0.00230221	-0.802149	-0.602036	-0.149921	0.607698	0.376277
Dcaf8	-0.865397	-0.92211	-1.23696	-0.032605	0.149864	0.0408778
Isoc2a	-2.77111	-3.53685	-2.63928	-0.13411	1.02606	-0.114209
Ppib	-0.8517	-0.688065	-0.932886	0.240699	0.484767	1.26006
Atox1	0.326481	0.136296	-0.584963	0.256923	0.714024	1.1675
Trip12	0.0588325	-0.0470497	-0.0187976	0.309045	0.429573	0.996528
Mrps10	-0.425837	-0.46574	-0.57586	0.325264	0.325929	0.566897
Klkb1	-1.42925	-1.51486	-1.88706	-0.946307	-1.13616	-1.04502
Ctsb	0.148618	-0.0278557	0.0130562	0.409359	1.87207	1.08335
Slc33a1	-1.19999	-0.985795	-0.770608	0.614868	0.650678	1.5747
Tpr	0.41745	0.723147	0.263034	0.427052	1.16441	1.58252
Zmym5	-0.143827	-0.459499	-0.618001	-0.368256	0.559598	-0.00527731
Nemf	-0.256758	-0.278595	-0.414168	0.378549	1.58097	0.485526
Eef1d	0.185376	0.148873	0	0.383471	1.25335	1.43249
Trp53inp1	0.839749	1.33935	1.36872	-0.277523	0.57611	1.29517
Dhdh	-1.41301	-1.52938	-1.5011	-0.147083	-0.542088	-0.257508
Zxdc	-0.33152	0.165651	-0.559153	0.0805261	0.303525	0.209634
Stx4a	-0.304727	-0.063235	-0.485427	0.0612925	-0.12171	0.555138
Mthfd1	-0.667919	-0.87728	-1.05838	-0.481837	-0.210261	0.364977
Adprm	-0.56041	-0.18373	-0.161025	-0.0973219	-0.0385316	-0.521162
Kdelr1	0.0498947	-0.698455	-0.847997	-0.135429	0.102759	0.821234
Acbd3	0.120738	0.0970904	-0.177068	0.538281	2.60298	1.13998
Stk38	-0.366491	-0.758703	-0.64943	0.35157	1.307	0.691717
Arpc3	-0.035744	-0.402503	0.150417	0.194398	0.515365	0.815475
Pnisr	-0.426142	-0.424277	-0.866883	0.12445	0.436115	0.37848
Pabpc1	0.203182	0.0540694	-0.223277	-0.248836	0.319565	1.20898
1810055G02Rik	0.23324	0.12639	-0.5025	0.166081	0.52788	0.606671
Cant1	-0.0796328	0.00199538	-0.0418202	-0.154491	0.0503369	0.808581
Ddx3y	-0.282926	-0.590446	-0.902844	0.135433	0.254919	0.55174
Tnrc6a	-0.504527	-0.565199	-0.856805	0.113498	0.421949	0.310636
Gclc	1.00397	0.622933	0.156412	0.625222	2.34284	2.16929
Sntb1	0.100825	0.027338	-0.0865158	0.349441	1.32839	0.952485
Cand1	-0.017149	-0.0462891	-0.584083	-0.137727	0.362779	0.482334
Sh3bp5	-0.669184	-0.57969	-0.783727	0.218234	0.621776	0.544911
Cox4i1	0.37168	-0.547699	-0.280901	-0.0428286	-0.57215	0.314422
Prr14	-0.597026	-0.44347	-0.526069	-0.32926	-0.960253	-0.288663
Ssr2	-0.0732596	0.0839754	-0.154034	0.384054	1.10956	1.12705
Pdhb	-0.139608	-0.445299	-1.01639	0.268638	0.432898	1.01808
Rnf19a	0.170744	-0.105858	-0.354585	-0.204979	0.55846	0.72632
Lgals8	-0.577547	-0.549322	-0.427603	0.397288	0.540102	0.96137
Lrrc59	1.07474	0.443725	0.514573	1.22959	1.94598	1.89404
Tmem63b	0.0542843	-0.552306	-0.476169	0.417137	1.61951	1.10943
Slc25a3	0.861577	-0.288079	-0.341494	-0.135555	0.160671	0.814929
Nfe2l1	0.822608	-0.125971	-0.251539	0.309734	1.13432	1.08295
Ahcyl1	-0.098431	0.0264452	-0.201048	-0.221953	0.612171	0.778894
Tfr2	-0.667419	-1.03263	-1.42074	0.0996804	0.256543	0.311351
Slc25a17	-0.371746	-0.721677	-0.792287	0.315885	0.511877	0.974047
Naa50	-0.359548	-0.460564	-0.853958	-0.131363	-0.264267	1.07012
Prrc2b	-0.190983	-0.359083	-0.526287	0.218071	0.574415	0.835816
Clk3	-0.254061	-0.394994	-0.567414	0.124347	-0.19025	-0.3925
Slc12a7	-0.677802	-0.910379	-1.14	-0.0677133	0.0849443	0.344554
Rsrc2	-0.185546	-0.283546	-0.608668	-0.276079	0.429147	0.72783
Rab43	-1.02956	-1.20407	-1.48184	-0.210659	-0.152202	-0.40936
Hspb8	-0.0555838	-0.451259	-1.28853	0.305113	0.628797	1.48542
Iws1	-0.611131	-0.784344	-1.08246	-0.131041	0.143478	0.733057
Rhod	0.518626	0.165682	-0.378512	0.429744	0.885481	1.47963
Dhx15	-0.190003	-0.423963	-0.496057	0.187803	0.560114	0.576723
Taok1	-0.0604869	-0.279817	-0.558848	0.463719	1.59692	1.27653
Serinc1	0.260117	-0.282163	-0.595411	0.114099	0.420171	-0.0652489
Zhx3	-0.522603	-0.670251	-0.892325	-0.273227	-0.334334	-0.0712079
Fam63a	-0.206622	-0.112555	-0.198546	0.442272	1.33465	0.674388
Mgea5	0.0524719	0.12762	-0.143178	0.304015	0.405898	0.657685
Bnip3	-0.673907	-0.573549	-0.780796	-0.770919	-1.36193	-1.13034
Gna12	-1.12342	-1.44361	-1.75301	-0.536224	-0.552114	-0.0218132
Fam13b	0.299591	0.0425702	0.042284	0.872658	1.80298	3.15064
Ifi27	1.77554	1.42266	1.20412	0.328949	0.649876	1.606
Cd81	1.24915	0.918957	0.939699	0.601942	1.66707	1.27089
Esd	-0.120557	-0.142046	-0.466216	-0.172393	0.34015	0.670562
Slc25a44	-0.10719	-0.0475379	-0.164811	0.157662	0.60383	0.485004
Nono	-0.424302	-0.198268	-0.662605	0.329143	1.07661	0.224582
Clpx	2.17926	1.8087	1.65605	1.78626	3.31135	3.07191
Mlxipl	-0.238968	-0.293023	-0.66823	0.164781	0.418496	0.491988
Hpx	0.974491	0.974368	0.605397	1.48189	1.71469	2.01042
Usp7	-0.132544	-0.240393	-0.564415	0.295235	0.85524	0.942727
2810403A07Rik	-0.298551	-0.297271	-0.404826	0.254946	0.295072	0.366988
Gspt1	-0.21187	-0.0916555	-0.356958	0.411721	0.885669	1.29692
Rab2a	-0.205577	-0.227277	-0.495851	0.529423	0.817397	1.11228
Hal	-0.704578	-1.12972	-1.56926	0.34165	1.06977	0.678635
Cfhr2	-0.993411	-0.956844	-0.901411	-0.0579506	-0.110428	-0.157507
Tap1	0.0474023	0.683676	-0.27208	0.592009	1.05271	2.09675
Cluh	-0.110592	0.0301664	-0.133583	-0.110711	0.466767	0.281166
Ipmk	0.402826	-0.158576	-0.385923	-0.291789	1.11833	0.603057
Rpl4	-0.0118024	0.192663	0.12988	0.367741	1.15389	0.779107
Qrich1	-0.0837489	-0.175884	-0.419416	0.171048	0.532952	0.439775
Scaf4	-0.356633	-0.50606	-0.597835	0.0501058	0.299427	-0.0108125
Ddhd2	-0.574551	-0.745978	-0.828478	-0.261368	1.47833	0.306651
Dus1l	-0.235313	-0.457552	-0.563136	0.414294	1.49588	0.579346
Safb	-0.64211	-0.601359	-0.12993	-0.052634	0.222855	0.12937
Agt	0.771552	0.298295	0.290901	0.51869	1.25406	1.34441
Baz1b	-0.260115	-0.489614	-0.493911	0.276305	0.448784	0.728509
Heatr6	-0.162107	-0.36911	-0.822413	0.524297	0.690268	0.989838
Strn4	-0.0143181	-0.0877982	-0.35946	-0.152652	0.627161	0.365382
Ubr2	-0.338778	-0.460696	-0.651687	0.260887	0.231475	0.579498
Rnpepl1	0.467633	-0.0843916	0.23816	-0.424967	0.655028	0.904393
5430416N02Rik	-0.0915608	-0.191492	-0.549339	-0.116805	0.129874	0.522589
Mrps18b	0.384604	0.110301	-0.168877	0.565794	1.60103	0.965101
Ube2f	-0.180892	-0.00937205	-0.332076	0.670326	2.09713	1.30183
Cth	-1.07584	-1.50334	-2.08465	-0.299864	1.34022	0.403464
Gm38426	-0.429369	-0.786071	-1.63421	0.729525	1.94428	1.2519
Ddx17	-0.251714	-0.530434	-0.453946	-0.169365	0.336304	0.395756
Cyp4a10	-0.483795	-1.16614	-1.4874	-0.684579	-0.718489	-0.85657
Zfr	-0.00678502	-0.206731	-0.494201	0.326437	0.729905	0.978963
4930581F22Rik	-0.35087	-0.64025	-0.444939	0.146787	-0.375057	-0.477688
1600014C10Rik	-0.646324	-0.42825	-1.26213	-0.0808149	0.370446	-0.0558658
Mxd4	0.174955	-0.47902	-0.833642	-0.166234	-0.0516697	1.01081
Ap2m1	-0.286423	-0.291263	-0.819428	0.218416	0.489167	0.538913
Hnrnpl	-0.123376	-0.384868	-0.453479	0.0633666	0.33825	0.000863446
Fam65a	0.661956	0.434265	-0.304855	0.260623	0.482068	0.840211
C4a	0.851922	0.935405	0.177422	-0.231629	0.623198	0.854656
Slc25a22	-0.0431243	-0.304821	-0.863365	-0.26422	-0.742571	-0.5688
Rida	-1.04658	-1.03484	-1.40136	0.120122	-0.327003	0.0310049
Stat3	0.0940235	-0.104555	-0.447221	0.500487	0.953707	1.21763
Rrnad1	-0.061819	-0.235214	-0.75743	-0.222804	0.255656	0.266809
Srp68	-0.0361972	-0.333633	-0.449988	0.298795	0.644636	1.0775
Hcfc1	0.236267	0.124164	-0.748311	0.57197	0.963273	1.0493
Cnot1	-0.0778848	-0.226926	-0.701776	0.32894	0.572597	1.30083
Rabep1	-0.0895501	-0.211233	-0.304153	0.37984	0.627292	1.25294
Erbb3	-0.520741	-1.06761	-1.33039	-0.494775	-0.483205	-0.287628
Babam1	0.00800077	-0.162299	0	0.15599	0.0581298	0.282633
Chmp1a	0.0824687	-0.203779	-0.945552	-0.265531	0.152388	1.35233
Ehmt2	-0.280643	-0.321929	-0.851901	0.124821	0.188176	0.148436
Med1	-0.083008	-0.552834	-0.604328	0.480465	1.39703	0.687029
Zfp787	-1.10165	-0.700126	-0.628259	0.111843	0.433981	0.147413
Sfxn1	0.100719	-0.32821	-0.605938	0.0756935	-0.207345	-0.157475
Saraf	0.382261	0.260625	0.747234	0.539485	0.805627	1.94708
Inpp5b	0.27784	-0.166312	-0.42068	0.291395	0.625066	0.830314
Nolc1	0.315783	0.516001	0.545434	-0.305165	0.907	0.648578
Ankrd17	-0.0765581	-0.0303895	-0.110204	0.320159	0.720899	1.31779
Actn4	0.264819	0.00784189	-0.225612	0.185609	0.452031	0.550004
Supt5	0.526413	0.0246803	-0.33361	0.167709	0.474365	0.524967
Srr	-0.178643	-1.45781	-1.2181	0.272325	0.456958	0.724626
Cald1	-0.28445	-0.24404	-0.666941	0.518476	1.20838	1.25157
Cdk17	-0.452979	-0.570677	-0.983548	0.268745	0.440474	0.958987
Gnb2	0.683958	0.127411	-0.475338	0.016329	-0.163746	0.0830786
Cacul1	-0.06902	0.158028	-0.466536	0.42632	1.20271	0.963352
Ube2g2	0.241584	0.545958	0.375212	0.569817	1.66444	1.39437
Hdlbp	0.102503	-0.12114	-0.342148	0.212925	-0.0808083	1.13031
Stk40	0.590373	0.412079	-0.0167618	0.678668	2.17521	0.822755
Znrf1	0.185192	-0.199538	-0.722421	1.65708	2.32121	2.14971
Tbc1d15	-0.558037	-0.476009	-0.902878	0.085188	0.380266	0.164886
Marveld2	0.0556313	0.193112	0.357183	-0.0803526	-0.239292	-0.133699
Gprc5c	-0.36889	-0.456593	-1.08342	-0.160446	0.242043	0.351159
Srrm1	-0.249354	-0.170626	-0.395929	0.119836	-0.0332446	0.608807
Cdc42bpb	-0.263668	-0.324381	-0.639762	0.322933	0.902073	0.849308
1810026B05Rik	-0.0446966	-0.0415852	-0.425427	-0.111062	0.347468	0.296041
Tmem59	-0.444198	-0.420574	-0.921997	-0.0613346	0.361796	-0.0506153
2810459M11Rik	-0.0185113	-0.829293	-0.91983	-0.246651	0.462373	0.756192
Akr1c14	-1.13841	-1.36858	-1.97535	-0.823484	-0.545374	-0.486212
Selenbp1	-1.0147	-1.79736	-1.8357	-0.126901	0.322835	0.362225
Rap1a	-0.244627	-0.27435	-0.461082	0.458575	0.931017	1.51619
B430010I23Rik	-0.792678	-0.721273	-0.951772	-0.0574301	0.00241375	-0.306404
Cyp4f14	0.197943	0.125942	-0.0345123	0.214233	0.491219	0.580951
Ubr5	-0.255563	-0.300262	-0.877503	0.381749	0.500502	1.50315
Qprt	-0.49594	-0.669616	-0.540739	0.290685	0.482799	0.990027
Abca6	-0.675393	-0.987696	-1.2239	-0.208105	-0.617191	-0.629342
Trpc4ap	-0.0638701	-0.131314	-0.600393	0.27056	0.887743	0.689711
Sds	0.523006	-0.0138582	-0.101122	0.475738	0.252403	0.405333
Eif4g1	-0.0578435	0.407817	-0.238553	-0.0765749	0.236693	0.0306275
Dram2	0.33276	0.0300339	-0.325986	0.572216	1.21956	1.85811
Ppp2ca	-0.284232	0.0728226	-0.074671	-0.372965	0.889608	0.985146
Capza1	-0.0816759	-0.209486	-0.325279	0.248897	0.790235	0.669325
Slc25a23	-1.88	-1.80919	-2.36761	0.151437	0.583918	0.0163456
Akap1	0.120428	-0.70262	-1.08203	-0.186773	0.122975	0.733472
Masp1	-0.303382	-0.218079	-0.582198	0.437127	0.977932	1.18521
Epas1	0.43871	0.303293	0.10352	0.172187	0.446672	0.488625
Parp9	0.158533	0.220665	-0.295924	0.447574	0.458478	1.08044
Serpina3m	0.960881	1.00035	0.372188	-0.15915	0.139048	0.4213
Lactb2	-0.556747	-0.606833	-0.891409	-0.129667	0.259606	0.340966
Ghr	-1.80355	-2.06493	-2.22524	-0.449205	-1.65894	-0.67695
Usf1	-0.36198	-0.116784	-0.749192	0.139248	0.800683	0.0431827
Polg	0.0572973	0.22582	-0.247381	-0.296406	0.683385	0.755746
Pabpc4	-0.379658	-0.355218	-0.906178	-0.371729	0.758032	1.07495
Klf13	-0.0313565	-0.217207	-0.374076	-0.0852876	-0.18212	-0.228182
Setd1b	-0.720448	-1.02551	-0.84922	-0.0883177	0.325007	0.148122
Tfe3	-0.375322	-0.414841	-0.830075	0.204052	0.772522	0.435923
Zfp266	-0.140854	-0.335847	-0.436912	0.137407	0.315706	0.361988
Gprin3	-0.400246	-0.173385	-0.485955	-0.126853	0.373083	0.204769
Itgb1	-0.0268138	0.0612554	0.0524674	0.442546	0.656794	1.27798
Clic4	0.69373	0.49244	0.332575	0.259244	0.222866	1.20276
Lasp1	1.57615	0.703163	0.556604	0.675412	1.47226	2.11897
Helz2	0.860755	0.485584	0.26457	0.509484	0.774995	0.959241
Eml3	0.306522	1.23533	0.203214	0.66007	2.4772	1.16072
Supt6	-0.20792	0.362774	-0.564078	0.192817	0.311895	0.54634
Cyp7a1	1.39504	0.105402	-0.14801	-0.597863	-0.704627	-0.533102
Gcdh	-1.25101	-1.78205	-2.01649	-0.20498	-0.485276	-0.641896
Ninj1	-0.125622	-0.772893	-0.559427	0.198813	-0.0794106	1.26639
Oser1	-0.129551	-0.013482	-0.366128	-0.305367	0.00410827	1.29041
Ppil2	-0.231755	-0.709167	-0.6833	0.542276	1.10102	1.14931
Capzb	-0.266189	-0.287872	-0.554023	0.779802	0.747612	1.07313
Ifi35	0.602656	0.379733	0.364054	0.348084	0.909315	0.988672
Eif5b	0.0403157	-0.125592	-0.241621	0.337394	1.13761	0.640188
Ppp1r10	-1.01303	-1.22899	-1.15693	-0.786186	-1.68786	-1.2734
Ythdf1	-0.334293	-0.2194	-0.456774	0.199525	0.742561	0.321048
Edc3	-0.538276	-0.944234	-1.07535	-0.288522	-1.23601	-0.0948254
Lsr	0.627894	0.932063	0.733315	0.674748	0.915631	0.533471
Kansl2	-0.153299	-0.638837	-0.834639	0.126756	0.31865	0.307974
Hnrnpll	-0.260915	-0.356536	-0.659426	-0.0773859	0.252441	0.000289102
E130102H24Rik	-0.304626	-0.654307	-0.809797	-0.141641	-0.188866	-0.0230489
Copa	-0.0764942	-0.16998	-0.238382	0.512442	1.33728	1.07556
Ywhag	0.943006	0.743714	0.675496	0.583592	1.18529	1.52241
Lima1	-0.166302	-0.381884	-0.476344	0.828279	1.41587	2.75467
Cltb	0.143436	-0.448215	-0.510738	0.324354	0.419308	0.861554
Uckl1os	-0.461782	-1.00729	-1.52356	0.299255	0.188497	1.4274
Tnks2	-0.182387	-0.356218	-0.672055	0.189842	0.546917	0.570393
Rbm5	-0.096531	-0.474605	-0.458993	0.171053	0.286806	0.565332
Fgg	2.04699	1.98284	1.51204	1.25803	1.4469	1.5514
Ddx56	-0.0407825	-0.0741233	-0.400087	0.373361	1.0129	0.596125
Rab7	-0.265012	-0.0960496	-0.28018	0.178991	0.627107	0.449516
Acadm	-0.217556	-0.341935	-0.799833	0.117528	0.0513006	0.477239
Safb2	-0.38146	-0.534197	-0.415726	-0.0419037	0.00856701	0.165003
Daxx	0.104247	0.164176	0.263034	0.477711	1.64193	0.728509
Ptprf	0.326477	-0.0300533	-0.164508	0.706895	1.2419	2.00127
Drg2	-0.147752	-0.123535	-0.605369	0.212544	0.481595	0.522326
Tkfc	0.0430089	-0.448065	-1.20563	-0.2224	-0.0467339	0.417627
Sars	0.456038	0.314338	-0.102726	0.41312	1.3598	0.818331
Secisbp2	-0.0754366	0.0624481	-0.431157	0.288599	0.167327	1.31343
Ssfa2	0.295423	0.0777846	-0.261368	0.37067	1.1636	0.836484
Mrap	0.175268	0.174264	-0.171611	0.844684	3.06064	1.72388
Fez2	0.0740293	-0.330596	-0.464045	0.453002	0.521387	1.4557
Cs	0.923051	0.789721	0.24719	0.995537	2.27361	1.09199
Aldob	0.0301796	-0.0516593	-0.991948	-0.180363	-0.0185515	0.228996
Rab6a	-0.148882	-0.140352	-0.478797	-0.20724	0.172819	0.951517
Actr1b	0.233418	-0.567502	-0.453173	-0.370908	0.401098	0.550771
Decr1	-1.98247	-2.45613	-1.80052	-0.802982	-1.49042	-1.05614
Smndc1	-0.354261	-0.673733	-0.580047	0.291977	0.76885	0.442772
Gatad2b	-0.37142	-0.16457	-0.721813	0.504637	1.39785	0.735163
Adrbk1	0.857246	0.0911077	-0.217307	0.620793	1.002	1.15021
Plk3	1.1752	1.0237	0.686842	0.542619	1.02282	1.09063
Laptm4a	-0.112784	-0.171826	-0.22404	0.295483	0.494626	0.98367
Smarcd2	0.312672	0.35397	-0.486591	0.0802836	-0.0551125	0.37141
Trim41	-0.00127174	-0.941706	-1.30451	0.160582	-0.0596819	0.797039
Serpina3n	1.75369	1.37898	1.00699	0.378429	0.607215	1.17226
Psmd11	0.114039	0.0451041	-0.326104	0.610625	1.23952	1.29085
Lgals3bp	0.284594	0.113666	-0.459432	0.22901	0.914852	0.418478
Pank1	-0.917332	-1.35902	-1.36078	-0.1542	-0.534366	-0.263325
Atl2	0.163456	-0.0554144	-0.775073	-0.291314	0.323566	0.332898
Il6st	-0.317423	-0.583107	-0.631398	0.341578	0.877032	1.06158
Acadl	-0.434576	-0.462531	-0.504589	-0.214405	-0.277874	-0.296733
Ndfip1	-0.521123	-0.548994	-0.744966	-0.0965655	0.303004	0.169464
Hnrnpd	-0.462367	-0.384361	-0.662035	0.153708	0.545498	0.111362
Tpp2	-0.400431	-0.500763	-0.907083	0.434551	0.779276	0.927541
Aff4	-0.172158	-0.350777	-0.40016	-0.201488	-0.0155667	0.966561
Copg1	0.00692767	0.0842278	-0.348664	0.928405	2.74435	1.40251
Atp5b	0.138644	-0.212842	-0.0193653	-0.0778702	-0.478214	0.171373
Slc35a3	-0.464879	-0.52575	-0.72281	0.349712	1.00811	0.919753
Thumpd3	-0.0283978	-0.236524	-0.283793	0.177512	0.607684	0.346398
Nipbl	-0.340447	-0.509759	-0.574642	0.438845	0.864714	1.12082
Snrk	-0.527225	-0.817863	-1.21732	-0.344859	-0.0867473	0.194067
Usp36	-0.346074	-0.380627	-0.805063	-0.253946	0.900388	0.338512
Cdc27	-0.454353	-0.00164319	-0.378365	0.96122	2.05716	1.88618
Mug-ps1	-1.42732	-2.31308	-2.32961	0.419659	-0.332334	-1.13007
Setd2	-0.301501	-0.339732	-0.616349	0.301443	0.388831	0.882193
Vps52	0.289623	-0.209717	-0.599462	0.14718	0.250299	0.395704
Eps15	-0.241071	-0.0275872	-0.271964	0.407306	0.611969	1.27238
Prrc2c	-0.410776	-0.264559	-0.504212	0.362126	0.534565	1.49303
Nisch	-0.226805	-0.416656	-0.546874	0.368722	0.523946	0.953589
Kmt2d	0.212997	0.357778	-0.454973	0.213249	0.602316	0.346468
Atg16l1	-0.336965	-0.217546	-0.795939	0.163353	0.170352	0.471586
Tuba1c	-0.537732	0.0909359	-0.242857	0.491995	0.755282	1.15889
Echdc2	-0.351751	-0.526213	-1.15829	0.0642422	0.283308	-0.512216
Mapk8ip3	0.518642	0.372623	-0.158366	0.782803	1.30469	1.08434
Hebp1	-1.74298	-2.20237	-1.86887	-0.447626	-1.1569	-0.53244
Etfdh	0.225789	0.0113437	-0.0669255	0.616931	1.41171	0.60046
Khsrp	-0.351587	-0.117887	-0.490051	-0.216036	0.203246	0.650945
Bag6	-0.397396	-0.148891	-0.383605	0.0659535	-0.448455	0.0969507
Zbtb24	-0.586549	-1.03483	-1.31719	-0.120561	-0.116185	-0.35256
Hipk3	-0.207969	-0.545756	-0.883186	-0.405543	1.15421	0.647467
Rit1	0.736218	0.126959	0	0.496322	0.940091	1.77889
Gna11	0.73091	-0.0379682	-0.194647	0.233302	0.699776	0.610933
Adipor2	0.102766	-0.171982	-0.359475	0.876996	0.518087	2.05749
Prodh2	-0.926464	-1.59072	-2.10012	0.122576	0.125721	0.133848
Mfn2	-0.480019	-0.427542	-0.742725	0.250811	0.511837	0.458235
Birc6	-0.170099	-0.39487	-0.62365	0.371894	0.69534	0.812286
Fbxw9	1.09465	0.23198	0.10497	1.22498	1.7406	1.86654
Sf3a2	-0.00263047	0.230079	0.459432	-0.228496	-0.187392	1.33583
Hs3st3b1	-0.20435	-0.158115	-0.488734	-0.410935	0.0585997	0.302286
Cyp4f13	-1.12209	-1.60944	-1.32577	0.191414	-0.535184	0.157056
Gdi2	0.086387	-0.176861	-0.516336	0.277331	0.970504	0.535702
Vps11	0.138481	0.2738	-0.303392	0.191765	0.624816	0.121708
Atxn7	0.0764836	-0.0396741	-0.797092	-0.0531515	0.129399	-0.01859
Psmc4	-0.108413	-0.0559054	-0.270648	0.26354	0.5519	0.559781
Ugt2b35	-0.196873	-0.432542	-0.721141	0.166075	0.195013	0.529625
Rnf43	-0.753365	-0.71099	-1.93289	0.179044	-0.0652537	0.830108
Atp13a3	-0.135728	-0.113959	-0.0969856	0.34064	1.15848	0.724763
Gtpbp4	0.438692	0.462366	0.101229	0.478152	0.748205	0.742566
4930557K07Rik	-0.347628	-0.0342158	-0.708605	0.320698	0.516745	0.621532
Cpeb4	-0.0859998	-0.117064	-0.415352	0.425626	0.810366	1.17321
Pmpca	0.136192	0.408101	-0.543142	-0.126015	0.297542	0.330246
Tmem219	-0.983322	-1.08598	-1.59786	0.247032	-0.436811	-0.340586
Glul	-0.367766	-0.822843	-0.226544	0.218701	0.315311	0.661215
Tex2	0.572397	0.487492	0.00299359	0.671196	2.26948	0.947002
Nom1	-0.244526	-0.372018	-0.628684	0.623054	1.8134	0.240454
Trnt1	-0.21224	-0.399159	-0.206062	0.312189	-0.184126	0.423751
Shmt1	-0.84257	-0.966375	-1.17808	-0.088976	0.248846	0.0737241
Insig1	-0.987509	-1.44392	-1.89224	-0.437373	-0.856258	-0.543183
Cdk11b	0.277817	-0.0919346	0.0777223	0.550892	1.75148	0.606266
Myl12a	0.891474	0.078784	0.0980321	-0.120054	-0.233447	0.71209
Tysnd1	0.147606	0.323841	-1.4634	0.0781963	0.251418	0.148693
Abcg5	-2.09068	-2.10747	-2.3322	-0.841473	-0.502518	-1.23317
Pex19	-0.10625	-1.00554	-0.59561	0.121652	0.250364	0.171915
Pcnp	-0.351023	-0.203609	-0.228906	-0.278565	0.210374	1.03405
Mark3	-0.147582	-0.199218	-0.518236	0.378044	0.469874	1.23445
Trim8	-0.281762	-1.06529	-1.12553	-0.22315	0.494509	0.309594
Ubap2l	-0.300396	-0.506733	-0.608617	0.251772	1.17188	0.0408458
Trim14	-0.0770189	0.123323	-0.0149194	0.772751	1.40442	0.60767
Ctsa	-0.0316939	-0.390018	-1.34915	0.35443	0.343748	0.999689
Mettl6	-0.451701	-0.130431	-0.468387	0.179928	0.378647	0.472669
Swi5	0.00104911	-0.482434	-0.578939	0.246146	-0.0467525	0.966721
Abce1	0.0936727	-0.0403924	-0.23816	0.306985	0.775589	0.804113
Fgfr3	0.195364	0.369887	0.475638	0.412295	1.03896	1.01365
Abca1	-0.371099	-0.294449	-0.602343	0.299124	0.407132	0.625127
Kansl1	-0.027103	0.0565596	-0.208086	0.243506	0.461957	0.577598
D230025D16Rik	-0.542065	-0.702649	-0.917538	-0.160437	0.581476	0.229604
Ranbp3	-0.324087	-0.297406	-0.658963	0.305755	0.417648	0.982709
Asgr2	-0.802625	-1.00913	-1.19579	0.281081	0.732209	0.669943
Ikbkb	-0.125243	-0.0714746	-0.480563	0.790454	1.34709	2.44028
Idh3b	-0.506936	-0.110541	-0.752072	0.217355	0.728595	0.38218
Plk2	-0.532768	-0.791924	-0.758992	-0.132128	0.289215	0.204226
Rnf10	0.325181	-0.0887701	-0.227284	0.161481	0.446919	0.306832
Stard7	-0.820045	-0.868691	-1.06569	-0.266359	-0.0794303	0.683521
Sec62	-0.695676	-0.728884	-0.985353	-0.144977	0.55257	0.0491895
Kat6a	-0.382184	-0.420777	-0.671534	-0.347385	0.517296	0.75801
Onecut2	-0.381619	-0.867666	-1.84503	0.504248	1.34788	0.723659
Hykk	-1.28145	-1.79312	-2.2971	-0.480998	-1.03497	-0.720327
Gosr1	-0.0438098	-0.319111	-0.596788	0.585	1.5603	1.06073
Scaf8	-0.249426	0.023057	-0.262642	0.327274	0.697339	1.01151
Msl2	-0.30349	-0.558701	-0.981966	-0.122778	-0.317769	0.737724
Tmem140	1.03263	0.849336	0.269607	0.374682	0.666593	0.327836
Sqle	0.922742	1.29278	0.437877	0.945193	2.25539	1.20623
Crcp	-0.79531	-0.61902	-1.00836	-0.590141	-0.535594	-0.165868
Stk35	0.0813561	-0.370812	-0.802554	-0.169665	0.333378	0.51099
Cutal	-0.197816	0.165424	-0.35311	-0.333934	0.898393	0.463644
Wapl	-0.146791	-0.463649	-0.568896	0.286551	0.393985	0.478497
Rbm25	-0.105579	-0.135756	-0.611968	0.215275	0.344934	0.42836
Angptl3	0.782794	0.747072	0.552474	-0.191264	-0.812416	-0.0472746
Cbx3	-0.55799	-0.500196	-0.68966	0.241678	0.409712	0.639355
Steap4	2.41966	1.96802	1.18057	1.61277	2.68077	2.91553
Sf3b2	0.092446	-0.0152723	-0.344499	0.138254	0.16353	0.371943
Tead3	-0.175749	-0.422977	-0.896289	-0.242445	0.2595	0.646501
Ewsr1	-0.143377	-0.148451	-0.711804	0.122825	0.213176	0.153681
Arrdc3	-1.30984	-1.22239	-1.72776	-0.140108	-0.436791	-0.173086
Gstm1	2.14067	1.92099	1.1632	1.19323	2.91697	3.17169
Irs2	-1.69808	-1.92326	-1.65971	-0.874367	-0.99152	0.0279429
Arih1	-0.00892499	-0.11523	-0.502598	0.411199	0.819635	0.845902
Znfx1	0.495623	0.489904	0.115864	0.440878	0.692891	0.830565
Otulin	-0.830932	-0.803549	-1.37562	-0.201097	0.409505	0.382397
Nit2	-0.927886	-1.02568	-1.54413	-0.116962	-0.328323	-0.114904
C2cd2l	-0.48294	-0.216251	-0.596103	0.380102	1.02481	0.734457
Lgals9	0.559476	0.752597	0.189702	0.625987	1.39566	1.26412
Baiap2	2.16695	2.14094	1.51362	1.20791	1.92067	2.07363
Foxo1	0.367908	0.168563	-0.0029163	-0.588901	-0.363161	-0.3679
Ddb1	-0.104368	-0.0295921	0.118181	0.46733	0.854435	0.637277
Nr5a2	-0.798586	-1.0729	-1.48113	-0.620272	-0.229784	0.523304
Usp34	-0.0212091	-0.0296603	-0.354671	0.83834	2.22282	1.40796
Slc20a1	-0.55497	-0.300351	-0.129283	-0.27902	0.0812211	0.247662
Cyp2d13	-1.37943	-1.69233	-2.62723	-0.70376	-0.526471	-0.517071
Cfhr1	-1.99577	-2.03977	-1.78178	-0.429473	-0.539378	-0.900441
Arfgap2	-0.304257	-0.585156	-0.484685	0.192756	0.386479	0.462316
Kdm4a	0.503193	-0.152546	-0.609445	0.559074	1.08897	1.4421
Eif4g2	0.999056	0.700604	0.349983	-0.289345	0.526442	0.568485
Tsc22d2	0.15315	0.24522	0.264988	0.545245	1.23237	0.816494
G6pc	0.455931	0.639112	0.208626	0.736136	0.993523	1.5738
Gm10319	-2.06649	-2.45002	-2.90816	-0.297829	-0.589479	-0.650614
Rnf169	-0.471096	-0.312823	-0.473579	-0.355099	-0.494967	-0.506299
Srrt	0.471493	-0.0862153	-0.606905	0.554875	0.557305	0.403657
Upb1	-1.20455	-1.56567	-1.86638	-0.581108	-0.424745	-0.513279
Fads1	-0.730247	-0.968275	-0.334838	-0.391893	-0.889412	-0.500853
Ivns1abp	-0.214582	0.0322689	-0.321	-0.257314	0.472005	0.377547
R3hdm4	-0.14273	-0.110115	-0.620586	-0.253361	0.412365	0.514788
Gm6614	-1.73665	-0.932079	-1.50524	-1.75336	-0.67483	-0.887878
Aars	0.114959	0.319303	-0.0703014	0.576819	0.740891	1.17387
Dapk1	-0.188552	-0.461583	-0.755601	0.664767	1.28566	0.575043
C4b	0.498002	0.509299	0.203747	0.468018	1.03561	1.19596
Ttpa	-0.294228	-0.786463	-0.919581	-0.333452	-0.499132	-0.389798
Apoc4-apoc2	-0.721091	-1.4674	-0.895131	0.116112	0.0876684	0.369325
Slc22a30	-1.03459	-0.996984	-1.21752	0.421959	0.263584	0.870985
Aadac	-2.08452	-1.5611	-2.29253	-0.790317	-0.955596	-0.168254
Zcchc24	-1.29028	-0.691397	-0.907803	0.199481	0.126928	0.0379276
Itpr1	0.472766	0.242206	-0.027713	0.814658	1.7145	1.46477
5430405H02Rik	-0.233634	-0.637791	-1.04644	0.478396	0.839262	-0.0198865
Rnd3	-0.736346	-0.489006	-0.769073	-0.162416	0.0834688	0.685371
Capn15	0.207193	-0.000374963	-0.358454	1.10312	1.72688	1.45431
Nr1d2	-1.97046	-2.24453	-2.25898	-0.382288	-0.648703	-0.477965
Gng5	-0.926274	-1.02166	-1.12262	0.106251	-0.0696392	0.401314
Stard4	-1.37025	-2.13901	-2.46868	-0.670459	-1.37329	-0.586221
Rell1	0.62801	0.546112	0.290901	0.486732	0.836746	1.41574
Acat3	0.661161	0.00680758	0.189894	0.805433	1.62176	1.03287
Parp14	1.24632	1.38158	0.933462	0.806494	1.02798	1.27258
Ambp	0.365464	0.213466	0.123627	1.08505	1.85559	1.53767
Proser1	-0.283884	-0.392692	-0.730393	0.260728	0.698417	0.414153
Cep85l	0.0490528	0.223003	-0.0947264	0.181801	0.146948	0.457143
Rassf3	-0.994039	-1.36127	-1.79098	-1.08323	-1.4197	-0.328198
Mars	0.437572	0.338984	0.0571954	0.909691	2.03567	1.43081
Sf3b1	-0.152272	-0.0870059	-0.597902	-0.229158	0.119418	0.173619
Prdm2	-0.23153	-0.269637	-0.6694	0.0769507	0.00731533	0.261748
Diexf	-0.0976198	-0.344329	-0.412823	-0.436039	1.26869	0.348939
Rpl5	0.238104	0.396197	-0.0647057	0.370462	0.846407	0.842907
Ephx2	-1.77124	-2.08699	-2.22239	-1.17857	-1.52654	-1.58998
Erp44	-0.236448	-0.531394	-0.754415	1.69777	1.9796	3.22573
Dap	0.879545	0.605644	-0.88727	0.744521	1.29432	1.07997
Tor1a	-0.512619	-0.374062	-0.180183	0.441636	0.590108	0.455992
Usp19	0.144352	0.202781	-0.309991	0.237033	0.270895	0.560026
Fbxo22	-0.268051	-0.698095	-0.481652	-0.278718	-0.599439	0.0291534
Lpgat1	-0.350542	-0.767806	-0.774413	0.355264	0.730132	0.941447
Irf2	-0.29121	-0.243867	-0.427434	-0.183703	0.266337	0.435465
Cyp2c68	-0.687733	-0.247856	-0.273656	1.39407	2.00321	1.5173
Per2	-0.435194	-0.886953	-1.53439	-0.256575	-0.678393	-0.121807
Osgin1	0.616233	0.605659	0.0659578	0.6969	1.11913	1.21702
Ptpn12	-0.219021	-0.277374	-0.292331	0.405635	0.827136	1.04472
Slc25a47	-0.408332	-0.0403311	-0.387788	-0.161426	-0.399585	-0.033807
Harbi1	-0.568422	-0.912613	-1.11289	0.26506	-0.614994	-0.677152
A330023F24Rik	0.0710122	0.0306593	-0.381634	0.572517	1.0303	0.995009
Zfp148	-0.157868	-0.342982	-0.784913	0.503486	0.616066	1.72729
Cmas	0.0347033	-0.570405	-0.532766	0.333647	0.770837	0.627104
Zswim8	0.0462091	0.0546315	0.0751015	0.323283	0.620543	0.547483
Chd2	-0.396901	-0.50111	-0.766662	0.178608	0.224141	0.466108
Hnrnpm	-0.313537	-0.310354	-0.71241	0.227106	0.333411	0.446752
Ppp1r12a	-0.423376	-0.37377	-0.619338	0.542814	0.757988	1.35857
Hmgcs2	0.0974088	-0.260077	-0.723896	-0.0580199	0.403991	-0.151752
Itih3	1.72979	1.60205	1.38635	2.09772	2.99605	3.27689
Acsm1	-1.30309	-1.77071	-2.23506	-0.394529	-0.566133	-0.632959
Pid1	-0.170784	-0.102647	-0.0586789	1.27952	1.87874	1.65705
Tmed10	-0.123858	-0.178189	-0.512706	0.661429	1.637	0.881686
Ube2l3	-0.334962	-0.273327	-0.324321	0.477301	0.659478	1.54069
Luc7l	-0.265805	0.0337115	-0.165533	0.242465	0.131127	1.00483
Sorbs2os	0.131357	0.0181237	-0.192111	1.28011	2.1241	3.02684
Ranbp10	-0.501458	-0.465777	-1.0364	0.222791	0.334189	0.400629
Por	-1.24589	-1.94345	-0.981384	-0.318355	-0.78388	-0.426971
Cps1	-0.791617	-0.259817	-0.638905	-0.38781	0.67325	0.40633
Gigyf2	0.156406	-0.113976	-0.513824	0.620382	0.857113	1.58642
Trpm7	-0.670733	-0.659858	-0.950309	-0.253459	0.210237	0.352547
C3	1.13232	1.24634	1.02246	1.45102	2.27858	2.36141
Gpr108	-0.511648	-0.401182	-1.27766	0.328559	0.138116	0.711302
Cope	-0.262667	-0.463166	-0.78182	0.723298	1.8352	0.968085
Lrp6	-0.450744	-0.906376	-1.06212	0.0793347	-0.303916	0.0803348
Smarca4	0.0278322	-0.0633012	-0.123066	0.733895	1.85351	1.22594
Nrn1	-0.033169	-0.549911	-0.683143	-0.119864	0.0743669	0.380734
Usp38	-0.21967	-0.0353689	-0.510538	0.469697	0.896528	0.822417
F2	-0.506564	-0.467699	-0.555976	0.272843	0.254854	0.415903
Masp2	-1.13631	-1.81276	-1.71937	-0.133722	-0.150666	-0.187792
Lims2	-0.508127	-1.62973	-1.89413	-0.245738	-0.468756	-0.113675
Amacr	-1.3422	-1.2679	-1.78394	-0.353273	-0.803135	-0.727047
Uroc1	0.271762	-0.377844	-0.605934	0.46551	0.565878	0.95687
Tbc1d10a	-1.81102	-1.85418	-1.93305	-0.432563	-0.092225	-0.349817
Oaz2	-0.857069	-0.629985	-1.08299	0.177386	0.165889	0.45788
Zcchc6	-0.429474	-0.205662	-0.437492	0.312684	0.636886	0.471115
Rab1b	0.391401	-0.784499	-0.462106	0.128073	-0.0150549	-0.244893
Gcgr	-0.774473	-0.922486	-1.09887	0.184497	0.0335452	0.541255
Fndc3b	0.60981	0.646145	0.208444	1.58037	1.78153	1.97616
Yme1l1	-0.161649	-0.324727	-0.0799091	0.367996	0.422379	1.2227
Sirt7	-0.187509	-0.216251	-0.758992	-0.202693	-0.530776	-0.106079
Hnrnpa1	0.0794745	-0.297488	-0.624169	-0.102256	0.347417	-0.0312665
Xdh	0.0371821	-0.108455	-0.159876	0.378943	0.468777	0.595935
Stat1	0.553377	0.663669	0.582824	0.586657	0.678379	1.0985
Srebf1	1.51535	0.248143	-0.646074	0.758947	1.08783	1.59874
Sppl3	-0.0465111	-0.222898	-0.470187	1.33259	1.34031	0.896363
Dnajb6	-0.793077	-0.562747	-1.94985	-0.135288	-0.0788915	-0.433407
Mtif3	-0.129022	-0.740275	-1.38027	-0.302323	-0.259702	-0.348897
C8b	-0.443201	-0.497363	-0.979381	0.501207	1.22483	0.960707
Ilk	-0.0723427	-0.231435	-0.106915	-0.0318246	-0.155918	0.0667608
Kbtbd2	-0.455403	-0.411664	-0.784131	-0.368057	0.524912	0.392872
Rorc	0.686837	0.757774	0.683342	0.398589	0.483108	0.681605
Wasf2	0.329718	0.263286	-0.190407	0.536955	0.916971	0.929945
Nipsnap1	-0.416322	-0.56225	-0.559958	0.3743	0.099642	1.08046
Kmt2a	0.03519	-0.157844	-0.529057	0.838777	1.6485	1.0408
Gnpnat1	-2.3019	-2.38834	-2.68215	-0.774676	-1.31319	-0.801908
Acsm5	-1.29536	-1.5399	-1.6515	-0.330411	-0.632768	-0.459478
Brd7	0.00544712	-0.329402	-0.593375	0.317267	0.751824	0.380901
Spop	0.0505864	-0.432266	-0.5095	0.881823	1.2116	1.65542
Igbp1	-0.23679	-0.33813	-1.11189	1.0656	0.896635	1.20759
Fam73b	-0.410508	-1.12796	-1.07541	0.470618	1.12747	0.727837
Acot4	-2.11567	-1.92619	-2.55254	-0.683196	-0.943827	-1.38605
Irf6	-0.237714	-0.47956	-0.527932	-0.287077	-0.256252	-0.616307
Ugt2b36	-1.39374	-1.51218	-1.68105	-0.784723	-0.603042	-0.225742
Foxa3	0.0509406	0.0533869	-0.248849	-0.369849	-0.638433	-0.372458
Eif3k	-0.0156015	-0.530476	-0.904422	-0.223844	0.081596	0.350687
Dhtkd1	-1.81387	-2.06579	-1.99539	-0.265197	-0.255519	-0.443291
Hp1bp3	-0.482413	-0.509739	-0.903716	-0.15233	-0.038453	0.500285
Cdc34	0.435186	0.37723	-0.179821	0.577494	0.842867	1.05776
Proz	-1.1136	-1.31395	-1.84118	-0.169008	-0.273076	-0.491713
Hacl1	-0.397825	-0.583328	-0.452762	0.705403	1.60051	0.878111
Stx5a	-0.531298	-0.837675	-0.564454	-0.251038	0.707392	0.236249
Vegfa	-0.793179	-1.21715	-1.39371	-0.353368	0.105902	0.820536
Zpr1	-0.761993	-1.73299	-1.97944	-0.149388	0.0345555	0.489686
Ncoa4	-0.181887	-0.268059	-0.701238	-0.424541	-0.967977	-0.200961
Cyp4a32	-0.591462	-1.36677	-1.34136	-2.01905	-2.51161	-1.59673
Eif6	0.21564	0.93395	0.517058	0.740506	0.954403	0.840743
Chtop	-0.468354	-0.0214519	-0.359964	0.102155	0.371937	-0.145271
Kynu	-1.01876	-0.845809	-1.10842	0.516175	0.736982	0.39295
Nek9	-0.275106	-0.295408	-0.711655	0.424952	0.685295	0.85131
Nnmt	0.878408	-0.441792	0.0383718	0.763671	0.515394	1.85367
Cdc42ep4	-0.658805	-0.837948	-1.01934	-0.167898	-0.521459	-0.10751
Kcnj13	0.11499	-0.0634234	-0.433444	0.608505	0.708441	0.948891
Gbp11	-0.822483	-0.265459	-0.508782	1.12896	1.83905	2.17115
Acaa2	-0.809423	-0.80613	-1.0915	-0.528098	-0.521101	-0.562006
Pcbp2	-0.0100863	-0.205468	-0.695072	0.314828	0.302635	0.552371
Mapk1ip1l	-0.690683	-0.437796	-0.396499	-0.153815	0.00211836	0.635103
Ppp2r5a	-0.95845	-1.19237	-1.17103	-0.290645	0.408058	0.357638
Pck1	-0.377487	-0.255595	-0.0647263	-0.642085	-0.784475	-0.717247
0610005C13Rik	-1.91315	-2.43859	-2.27009	-0.44056	-0.349761	-0.667649
Adipor1	-0.299692	-0.418078	-0.584963	-0.102821	-0.094436	0.389173
Crebbp	-0.192663	-0.231294	-0.591636	0.502549	0.612468	0.686051
Timm23	-0.414209	-0.345037	-0.478047	0.240213	0.761377	-0.112925
Baat	-1.08903	-0.968561	-1.32519	-0.109957	-0.141605	-0.257989
Psmc5	0.0487543	-0.0157066	0.646363	-0.188232	0.204076	0.41846
Echs1	-0.698643	-0.539291	-1.45943	-0.142373	0.221816	0.333402
Ccs	-1.04484	-1.20064	-1.33027	-0.266883	0.826259	0.348146
Dctn2	-0.157727	-0.504479	-0.116514	0.184082	0.3774	0.175117
Aen	0.523678	0.565848	0.314228	0.451813	0.665319	0.787473
Cnot3	-0.484324	-0.268993	-0.742585	-0.160384	0.224521	0.14681
Klhl24	-1.29506	-1.73545	-1.91686	-0.212103	-0.274289	-0.451667
Itch	-0.491592	-0.594778	-1.01434	-0.0586645	0.00485261	0.116786
Fgl1	0.984811	1.04406	0.666469	1.40146	2.27855	2.4864
Bccip	-0.369017	-0.308314	0.0155969	0.621905	0.762141	1.63968
Kcnk5	-0.309388	-1.06049	-0.991643	-0.465127	-0.716775	-0.319391
Tmem120a	0.316505	-0.537755	-0.118644	-0.12131	0.154872	-0.647467
Nr1h3	0.285623	-0.373447	-0.581422	0.413205	0.449112	0.769235
Rragc	0.17338	-0.00311836	-0.247928	-0.161867	0.355047	0.33017
Os9	0.228	-0.689674	-0.575376	0.57415	0.556939	1.04352
Cnbp	0.247706	-0.432087	-1.13588	0.385806	0.0252585	0.343693
Aes	0.307661	-0.0572112	0.104469	0.315869	0.373574	0.360573
Nme2	-0.0257165	0.2738	0.228819	0.398325	0.0752451	1.14212
B230319C09Rik	-0.48485	-0.990307	-1	-0.196302	0.110146	0.410556
F7	-0.914337	-1.71867	-1.86465	0.0687377	-0.492236	0.271264
Slc16a12	-0.830865	-0.952323	-1.08664	-0.158357	-0.207965	0.566819
Eif2s3y	-0.406184	-0.384998	-1.50841	0.465225	0.18482	0.897681
Rgn	-1.91669	-1.90401	-1.84063	-0.218909	-0.514322	-0.181265
Hrg	-0.980222	-1.24933	-1.77289	-0.3675	-0.35811	-0.511296
Tnfrsf1a	0.670116	0.878391	0.495131	0.665247	0.861791	0.72035
Man2a1	0.300516	0.204901	-0.328836	-0.184605	0.436307	0.225163
Csnk1a1	-0.475232	-0.168261	-0.572338	0.270934	0.40844	0.403837
Tpst2	0.883927	0.250404	-0.554374	0.576868	0.908049	1.26628
1600020E01Rik	0.00144307	-0.213673	-0.515277	0.666304	0.672536	1.98231
Lsg1	-0.281206	0.0832213	-0.147807	0.633914	1.16457	0.746191
Chmp4b	0.423151	0.399554	0.03827	0.849782	0.882487	2.1731
Cyb5r3	-0.0846881	-0.159159	-0.152809	-0.128899	0.169314	0.207394
Hnrnpa2b1	-0.0836223	-0.136868	-0.428334	-0.168336	0.00459252	0.444525
Cdk10	0.26966	-0.688725	-0.85561	-0.224404	-0.304789	-0.553799
Dcun1d1	-0.928155	-0.578239	-1.05134	-0.194273	0.384519	0.0409504
Mbd1	0.420227	0.582638	0.213073	-0.0823816	-0.0319429	0.242415
Zc3hav1	0.147386	-0.0344414	0.0797673	0.491891	0.590815	0.653469
Fpgs	0.634508	0.61167	-0.1556	0.424707	0.491256	0.510432
C730027H18Rik	-0.478742	-0.703528	-0.981543	-0.206105	-0.32694	-0.104458
1700020I14Rik	-0.571568	-0.62395	-1.38143	-0.122759	0.287251	0.174646
Rab4a	0.145799	-0.256148	-0.780537	-0.161516	-0.121642	0.451684
Uox	-1.4705	-1.63912	-2.34083	-0.233399	-0.489261	-0.294738
Hnf1b	-0.286683	-0.540264	-0.790547	-0.224938	0.0520275	0.686989
Fabp1	-0.91506	-0.969395	-1.5255	-0.538756	-0.760314	-0.519243
Ranbp9	-0.219948	-0.363864	-0.663637	0.416985	0.736602	0.70297
Tns2	-1.58699	-1.7199	-1.71906	-0.494796	-0.62679	-0.145318
Trim25	-0.547044	-0.341182	-0.385751	-0.380223	-0.280584	-0.0374837
Ell	-0.839083	-1.11266	-1.27196	0.323365	0.726144	0.391466
Sdr42e1	0.279216	-0.976743	-0.912914	0.358092	0.287447	0.660361
Usf2	-0.241847	-0.795705	-0.616085	0.69664	1.33211	0.282147
Phf3	-0.102486	-0.420017	-0.609338	0.447431	0.468888	0.462773
Slc35e2	-0.934098	-1.07727	-1.20902	-0.182465	-0.42033	-0.148887
Hmgcl	0.466801	0.142555	-0.17585	0.748153	1.24036	1.30106
Nrp1	-1.22919	-1.68954	-2.07216	0.553707	-0.287185	-0.586346
St3gal4	1.05319	0.337001	0.452993	0.696679	0.833109	1.28958
Gpld1	-0.442467	-0.590343	-0.817554	-0.231976	-0.266312	-0.0862241
Mn1	-1.00998	-1.63076	-2.02079	-0.191075	-0.0871604	-0.0682654
Cyp2c39	-0.773808	-0.643333	-0.872845	-0.287064	0.750262	0.302987
Rbm33	-0.498911	-0.658901	-0.983542	0.258846	0.166904	0.72891
C9	-1.64401	-1.55722	-2.25752	-0.374483	-0.41105	0.0773124
Ammecr1l	-0.745877	-0.620257	-1.27708	-0.239171	-0.0643769	-0.166793
Aco1	-0.329793	-0.516538	-1.30855	0.0498834	-0.0363838	0.164997
Plin2	1.18721	1.0544	0.706808	0.855265	1.00384	1.63918
Pcf11	-0.715252	-0.571271	-0.994535	0.0883431	0.206659	0.0389002
Plcxd2	-2.30611	-1.96134	-1.95497	-0.134497	-0.0326054	-0.268399
Insr	-1.16322	-1.15864	-1.29214	-0.0586235	-0.261251	0.097188
Cyth1	-0.625077	-0.978391	-1.71907	-0.317239	-0.375113	0.456059
Aco2	-0.275995	-0.348359	-0.45012	0.23503	0.211586	0.233771
Car5a	-2.50384	-2.25607	-1.7951	-0.566771	-0.614607	-0.429823
Nmt1	-0.48531	-0.381944	-0.503574	0.742311	0.510626	1.11857
D930015M05Rik	-0.513955	-1.20193	-1.39309	0.130452	-0.147445	-0.273863
Trim24	-0.18463	-0.127437	-0.277593	0.423466	0.87685	0.509144
Tmed2	-0.330339	0.422856	-0.222392	0.387543	0.726548	0.297134
Mettl20	0.74822	0.292464	0.19388	-0.123462	0.22837	0.162117
Otud4	-0.324955	-0.200537	-0.522318	-0.533613	0.656341	0.689388
Zfp655	-0.170458	-0.215716	-0.489262	0.474682	0.681804	1.0321
Atxn2l	0.404684	0.100468	-0.314873	0.428911	0.703864	0.441513
Tbrg4	0.70455	-0.186467	-0.214125	0.293082	0.547463	0.238904
Zfp384	-0.251419	-0.0992742	-0.279382	0.428001	0.973553	0.258975
Cfi	-0.385328	-0.479883	-0.796575	0.363763	0.56847	0.685554
Prpf38b	-0.0248288	-0.16151	-0.68054	-0.222058	0.229244	0.530351
Dyrk1a	-0.32179	-0.234269	-0.48566	0.491572	0.19599	0.65397
Fnip2	-0.222912	-0.891619	-1.11042	-0.496493	-0.585784	0.706976
Pon1	-1.94105	-2.48548	-2.21864	-1.02765	-1.40639	-1.43502
Sbno2	0.191712	-0.162102	-0.281494	1.00463	1.35653	0.970374
Ccdc84	0.239105	-0.128014	-0.241008	-0.215096	-0.0242266	0.411064
Ahr	0.26783	0.32	-0.306872	0.484563	1.01892	0.92796
Wdr26	0.0583515	-0.0944577	-0.5679	0.274428	0.221865	0.50703
Ssu72	-0.251332	-0.285178	-0.78544	0.309983	0.432643	0.364963
Hc	-0.779956	-0.758542	-0.900884	0.740762	0.852962	0.797033
Gcnt7	-0.363656	-0.491097	-0.777608	0.799807	0.430271	0.857272
Kmo	-1.18039	-1.2269	-1.27369	-0.567683	-0.657562	-0.601237
Apobec1	-0.267258	0.147484	0.120546	1.01155	1.69665	1.47818
Agmat	-1.07437	-1.31243	-1.17893	-0.21795	-0.464894	-0.189491
Wfdc21	0.188909	-0.263141	-0.671377	0.686798	0.816201	1.44172
Ube2r2	-0.153387	-0.366447	-0.719892	-0.204936	0.129522	0.399003
Hsd17b4	-0.556879	-0.87225	-1.20622	-0.128965	-0.182519	-0.193614
Itm2b	-0.307533	-0.430916	-0.38991	0.266203	0.281812	0.338631
Rabl6	-0.221774	-0.464857	-0.861854	0.267519	0.489064	0.302169
Rxra	-0.22369	-0.451659	-0.540987	0.252949	0.295488	0.177784
Fga	1.69278	2.09555	1.37735	1.28265	1.89869	1.35814
Tfam	0.0394311	-0.781108	-0.768184	0.300181	0.371195	0.503485
Pkdcc	-0.120644	-0.486249	0.351472	-0.38592	0.371172	0.884312
Sdc2	0.14862	-0.562845	-1.21164	0.332648	0.474718	0.269302
Acbd5	-0.915844	-1.11295	-1.44429	-0.38703	-0.370211	-0.340178
Hgfac	-0.434848	-1.03856	-1.52756	-0.140485	-0.384734	0.611605
Dhrs3	-0.163768	-0.630142	-0.7464	0.423311	0.557262	0.614376
Bak1	0.573648	-0.652199	-0.948161	0.675741	0.830054	1.21998
Otc	-2.52499	-2.88177	-3.13392	-1.05584	-1.26187	-0.752858
Yy1	-0.326068	-0.207909	-0.552218	-0.265863	0.262432	0.585602
Plin4	0.0981813	0.7713	-0.284881	2.20379	2.69518	2.45849
Mybbp1a	0.539009	0.335728	0.707819	0.466751	0.75211	0.38075
Egln2	-0.306121	-0.296212	-0.64689	0.45627	0.471574	0.702699
Tmem176b	1.42034	1.34455	0.672274	1.5719	2.7186	2.29139
Slc29a1	0.364061	-0.091163	-1.38891	-0.328992	-0.352183	-0.270454
Usp18	1.6487	1.32362	0.809394	0.511973	0.629285	0.672245
Rtfdc1	-0.186918	-0.238472	-0.92627	0.367022	0.45951	0.731653
Ltbr	0.216034	-0.665939	-0.816934	0.191907	0.100159	0.418021
Cyp4a14	1.81797	1.24102	0.881701	1.72945	1.06739	1.56607
Lpin2	0.31153	-0.524775	-0.649853	-0.828268	-0.913904	-0.788388
Raph1	-1.05361	-1.1872	-1.60958	-0.23445	0.234868	0.475462
Rrp1	-0.680684	-0.202299	-0.4975	-0.328346	0.484826	0.111809
Hgs	-0.125849	-0.182313	-0.303704	-0.215116	0.28201	0.254102
Gramd3	-1.06195	-1.13029	-1.58623	-0.392425	-0.475228	-0.403473
Uqcrc1	-0.286859	-0.26199	-0.463567	-0.21901	0.390584	0.159739
Xpot	-0.614124	-0.404272	-0.737324	-0.363645	0.188255	0.369457
Yars	0.371184	0.25426	-0.283009	0.548999	0.741866	0.303318
Xpa	-0.157769	0.0338492	-0.814785	0.496838	0.918958	0.383884
Camsap3	0.29537	-0.346209	-0.338169	-0.477223	0.661581	0.41733
Wdr82	-0.571113	-0.235552	0.163136	-0.292699	0.266593	0.433005
Tmbim6	-0.787138	-0.791426	-0.673828	-0.363214	0.202297	0.686148
Mcts1	-0.85644	-0.489652	-0.711755	0.473962	0.912677	0.363823
F11r	-0.166488	-0.0120945	-0.0845602	-0.270206	0.617689	0.181208
Nr3c1	-0.55156	-0.52193	-0.729317	0.338969	0.262796	0.403259
Ttc39c	-1.4972	-2.38622	-2.89111	-1.29708	-1.33086	-1.78847
Chd4	0.745384	0.177182	0.00579396	1.12512	1.84215	1.9603
Herpud1	0.0268127	0.17059	-0.157952	-0.701455	-1.27583	-1.0842
Tprkb	-1.34147	-1.5111	-1.647	-0.755699	-1.44772	-0.497421
Oat	-0.815013	-1.93392	-2.45136	-0.477314	0.211725	1.22526
A230050P20Rik	0.89091	0.318346	0.415037	0.67265	0.846234	1.00783
Ap3m1	-0.175347	-0.31988	-0.816288	-0.679612	-0.987374	-0.282175
Cyp2a12	-0.308896	-0.485577	-0.674681	-0.337092	-0.26647	-0.681041
Mx2	-0.144831	0.131976	-0.184679	0.575069	0.984798	0.699214
2510039O18Rik	0.0950807	-0.404272	-0.143364	-0.381655	0.463521	0.406876
Araf	0.0538187	-0.59375	-0.351472	0.567322	0.762753	0.466584
Lifr	-2.59634	-2.10853	-2.59986	-0.398241	0.381408	0.592134
Gpr107	-0.233396	-0.357252	-0.668291	0.416533	1.01262	0.448836
Tirap	0.208002	-0.421345	-0.376016	0.554509	1.18602	0.613447
Ndrg2	-0.547244	-1.09228	-1.72117	-0.0987112	-0.253432	-0.0111064
Apbb3	0.153412	-0.262253	-0.142775	-0.220481	-0.652815	-0.119964
Anapc7	-0.284845	-0.413042	-0.920032	-0.122837	-0.276985	0.68274
F9	-0.584939	-0.466272	-0.419511	-0.299617	-0.599724	-0.280145
Atp1b1	-0.505122	-0.798782	-1.08482	-0.365537	0.333225	0.866602
Adh4	-1.88001	-1.85656	-2.61225	-0.677324	-1.08497	-0.329945
Tnpo2	0.349926	-0.0333815	-0.163499	0.75647	1.31423	0.87147
Fubp1	-0.549068	-0.538146	-0.623818	-0.207742	0.181445	0.202628
Pla2g12b	0.754068	0.531501	0.078712	0.697983	1.26701	0.396261
Lman2	-0.23715	-0.668029	-0.994964	0.359891	0.426767	0.579293
Arnt	-0.0731301	-0.12679	-0.214535	0.476329	0.310376	0.924475
37316	-1.03019	-1.19468	-1.79981	-0.754076	-0.846479	-0.673091
Phyh	-1.69515	-1.61709	-1.92856	-1.09162	-1.2634	-0.859046
Rcbtb1	-0.47246	-0.899889	-1.1266	-0.232685	0.615553	0.160999
Rc3h1	-0.230604	-0.108232	-0.253194	0.587799	0.883635	1.01093
Fh1	-0.628856	-0.975742	-1.32772	-0.48841	0.258207	0.02257
Sun2	0.00312439	-0.376771	-0.45278	-0.341715	-0.400716	-0.427661
Tgm2	1.744	1.15351	0.942856	2.1279	2.60078	2.20837
Cyp2e1	-1.9547	-1.87281	-2.22146	-1.13605	-1.2846	-0.872914
Cdk7	-0.172197	-0.438197	-0.753584	0.779417	0.799903	1.0552
Ilkap	-0.204958	-0.317341	-0.287626	-0.278358	0.378643	0.182273
Psmb3	0.692615	-0.232262	-0.51245	0.362893	0.607593	0.639021
Itih4	1.26393	0.906107	0.607883	1.69094	2.13824	2.12472
Bcl6	-2.3066	-1.68606	-2.48978	-0.567188	0.345252	0.983193
Eef2	0.51065	0.708135	-0.00904514	0.474573	0.564182	0.588785
Plekhg3	-0.559225	-0.79012	-1.22962	-0.150601	-0.312824	-0.0213278
Tdo2	-1.25473	-1.40115	-1.62268	-0.804235	-0.940099	-0.547309
Hsp90ab1	0.833946	1.20862	0.467126	0.156071	0.148674	0.302705
Serpinc1	-1.40766	-0.116561	-0.230787	-0.811919	0.243054	0.812765
Prpsap1	-0.52092	-0.773818	-1.1065	-0.137351	0.18631	0.168204
Abhd2	-1.39763	-0.827319	-0.506111	-0.30178	0.164969	0.256617
Mif4gd	1.5228	0.67156	0.445411	0.494921	0.0542903	1.02887
Khnyn	0.117485	-0.00207475	-0.283307	0.399143	0.162019	0.947135
Gk	-1.06657	-1.10951	-1.37012	-0.308852	-0.139781	-0.415142
Ndor1	-0.381738	-0.533555	-0.908577	-0.761707	0.614739	0.365804
Ugcg	-1.39532	-1.18218	-1.32461	0.424757	0.43682	0.545274
Cog4	-0.69064	-1.03573	-1.02893	-0.0990402	0.0577998	0.224428
Zfp335	0.190141	0.0279486	-0.190755	0.520776	0.731198	0.331132
Jmjd1c	-0.247324	-0.154572	-0.510116	0.521411	0.848063	0.955532
Akt2	-0.760246	-0.958016	-1.21006	-0.243921	0.162887	0.313041
Bzw1	-0.341309	0.0206811	-0.427749	-0.200554	-0.0370114	0.580623
Fdps	0.867129	-0.0730028	0.137504	1.51396	1.7219	3.07414
Nadk2	-1.05643	-1.09857	-1.48779	-0.276822	0.0363693	-0.00729567
Acsl5	-0.262396	-0.471365	-0.582231	0.586742	1.14753	-0.00521208
Gpr146	-1.46018	-1.7547	-3.13763	-0.666777	-0.732386	-0.717454
Tomm40	-0.649434	-0.575708	-0.860837	0.527274	0.319321	0.619282
Gns	-1.48417	-1.33363	-1.7559	-0.404629	-0.221514	-0.146808
Nudt12	-0.373914	-0.353093	-0.270358	-0.0949373	-0.273059	0.386028
Psmd3	-0.0374962	-0.262582	-0.574393	0.409111	0.622461	0.715645
Rab8a	-0.457984	-0.39641	-0.507795	0.35334	0.281268	0.569449
Acadvl	0.100965	-0.519749	-0.645717	0.229745	0.11572	0.330009
Msrb1	-0.701834	-0.557662	-0.645127	-0.407542	-0.793584	-0.00419195
Gtf2a2	-0.873068	-0.766679	-0.773892	-0.140363	-0.219448	0.491107
Nup50	-0.462428	-0.62344	-0.440573	-0.146362	0.0625046	0.428993
Arpc5	0.382363	0.106903	0.280108	0.238112	0.346846	0.438953
Rlim	-0.449678	-0.107431	-0.326315	0.372464	0.600718	0.559013
Gjb1	-0.130958	-0.519047	-0.807974	0.130205	-0.0757797	0.3335
Zfp672	-0.0132589	-0.0348313	-1.01355	0.228372	-0.0967086	0.662996
Apol9a	0.862999	1.16888	0.945323	1.82875	1.7854	1.40388
Serpina1d	-0.769086	-1.03162	-1.17025	-0.623425	-0.792145	-0.443855
Slc27a5	-1.49101	-2.25241	-2.10893	-0.382227	-0.748685	-0.157815
Serpina11	-0.961833	-0.678672	-1.04679	0.880049	0.645916	1.08013
Fgb	2.04803	1.82551	0.799103	1.0483	1.34858	1.40729
Adap2	0.418179	0.138734	-0.329622	0.870949	1.30595	1.16276
Grn	1.10597	1.26563	1.13516	0.608251	0.930521	0.655585
Pipox	-1.42713	-1.3361	-1.28776	-0.306475	-0.383083	-0.476485
Haao	-0.787539	-1.20781	-1.47349	-0.319354	-0.0947092	-0.232065
Arl5b	-1.13101	-1.04316	-1.7252	-0.926054	-0.589812	0.210394
Uckl1	-0.961243	-0.52643	-0.728595	0.489702	0.450402	0.457299
Skp1a	-0.240677	-0.0412744	-0.47499	-0.376371	0.0823065	0.750798
Nampt	-0.26185	-0.226789	-0.983661	-0.417014	0.604395	0.0921661
Xiap	-0.486322	-0.8615	-1.68571	0.430734	0.407703	0.382904
Dpp9	0.841823	0.969893	0.877813	1.63122	2.09831	2.09016
Mia2	-0.976572	-1.14634	-1.59332	-0.410855	-0.435686	-0.491679
Slc35d1	-0.777836	-0.57668	-0.584963	0.589379	0.565664	1.09592
36951	-1.06124	-0.66126	-1.40082	-0.416176	-0.360621	-0.406207
Ugp2	-1.00537	-1.14557	-1.4602	-0.598065	-0.457968	-0.092015
Gulo	-1.34867	-1.61758	-1.83928	-1.01926	-1.14896	-0.852419
Arpc2	-0.0125961	0.0413202	-0.607781	0.626641	0.232666	0.637152
Dyrk2	-0.564252	-1.18842	-1.22529	-0.645927	0.375668	0.595916
Ireb2	-1.12426	-1.06905	-1.4717	0.053677	-0.201732	0.333085
Sod1	-0.904186	-1.08405	-1.24419	-0.546123	-0.637741	-0.261475
Cyp2b9	1.59717	1.39894	0.371355	2.43824	2.42298	2.45912
Tmem19	0.323887	0.0977952	0.234633	0.507686	0.535889	1.23643
Rnf123	-0.27659	-0.468971	-0.72792	0.579421	0.35536	1.05467
Ppara	-1.36397	-1.6937	-1.96499	-0.963689	-1.03814	-1.00493
Atg13	-0.489392	-0.697481	-0.915338	0.631791	0.545469	0.558454
AI182371	-1.23052	-1.34421	-1.21488	0.480355	0.634038	0.249807
Whamm	-0.947555	-1.0417	-1.21348	-0.419593	-0.261755	-0.318398
Amotl2	-0.986596	-1.18208	-0.628031	-0.25991	-0.18684	-0.192305
Hao1	-2.12773	-1.72931	-1.40844	-0.662955	-0.581481	-0.641859
Cyp3a25	-2.0018	-2.43491	-2.56615	-0.85991	-1.02949	-1.38648
Pex26	-0.215812	-0.690576	-0.178292	0.254624	0.486096	0.100636
Nfic	0.541191	0.205251	-0.157408	1.21768	0.882703	1.95164
Lpin1	0.798676	0.692803	0.447085	-1.1604	-1.7845	-1.42449
Rac1	0.105625	-0.155352	-0.3898	0.34982	0.661033	0.400811
Son	-0.0302574	0.127637	-0.497283	0.289535	0.259414	0.189578
Zfp617	-0.226191	-0.887192	-0.23816	0.1994	-0.385264	0.12703
Gys2	-3.65954	-3.70709	-3.80994	-1.76596	-1.9961	-1.80364
Atraid	-0.0554017	-0.737088	-0.579424	-0.228672	0.11962	-0.576927
Dnajc14	0.875073	0.698009	-0.538866	0.566552	0.785154	0.795828
Eci1	-0.518258	-0.608259	-0.635726	-0.214988	0.330873	0.377825
Zfp825	-1.45697	-1.80255	-1.82292	-0.615209	0.0868424	0.169098
Tat	-0.560692	-0.438564	-0.470041	-0.897073	-0.997975	-0.593003
Coq10b	-2.17674	-2.10094	-2.50063	-0.901288	-0.589898	-0.692302
Ttr	-0.640622	-0.522422	-0.882033	-0.169608	-0.183024	-0.188563
Efhd2	0.340848	0.354365	0.038889	0.71072	0.412391	0.719082
Slco1b2	-2.21994	-2.12547	-2.79935	-0.948443	-0.626942	-0.701997
Vcpip1	-0.0113987	-0.394378	-0.464725	0.229807	0.24589	0.273371
Taok2	-0.337336	-0.466441	-1.54297	-0.284149	0.662562	0.117558
Zmym2	-0.202761	-0.342057	-0.572544	0.557	0.798794	0.984041
Ndufab1	-0.362651	-0.0756492	-0.57289	-0.194683	-0.0966593	0.423934
Cyp2a5	-2.85829	-3.07366	-3.10369	0.781208	0.363372	0.642131
Selo	-1.67724	-1.04813	-1.06386	-0.615016	-0.297724	-0.45377
Sash1	-0.58299	-0.903277	-1.24244	0.293088	0.105142	0.643634
Papola	0.191557	-0.0856109	-0.310776	0.475414	0.56533	0.775169
Ncor1	-0.147895	-0.0513786	-0.586314	0.778581	0.467286	0.630961
Decr2	-0.79309	-1.56046	-1.60382	-0.463396	-0.353697	-0.334726
Slco1a1	-2.20559	-2.00288	-2.09383	-1.28484	-0.956232	-0.997166
Slc46a3	-1.26039	-1.94859	-2.31093	-0.372233	-0.594473	0.118804
Etv6	-0.151688	0.100093	-0.22764	1.00397	1.18825	1.87752
Arrdc4	-1.06976	-1.40692	-2.11206	-0.469287	-0.766188	0.039494
Ech1	-0.134373	-0.399699	-0.0054135	-0.322057	-0.492546	-0.116422
Gpbp1l1	-0.172697	-0.412274	-0.447196	-0.252037	0.18643	0.244405
Plg	0.217643	-0.0488707	-0.446881	0.694126	0.904393	0.689631
Parp10	0.89513	0.37198	0.381871	0.759267	0.765091	0.881393
Rbpms	1.00688	0.860385	0.279651	1.01499	1.49096	1.16194
Tmem161a	0.202965	-0.125948	-0.211504	-0.216773	-0.32714	-0.0723531
Cdkn1b	0.321208	-0.612989	-0.75336	0.0984505	-0.144717	0.40237
Eif1a	0.654527	0.209906	-0.338802	0.904814	1.61793	0.54744
Sult2a8	-4.61662	-4.04464	-4.37073	-3.05947	-2.81091	-2.40902
Aacs	-0.0567449	-0.20075	0.125754	0.447594	0.186343	0.915309
Gsk3a	-0.264392	-0.691848	-0.655501	0.190899	-0.223057	-0.259626
Bcar1	-0.875042	-1.11518	-1.25952	-0.341974	-0.239033	0.216066
Zfp395	-2.50627	-2.69605	-2.2338	-1.17803	-1.08889	-0.484247
Pex6	-0.393029	-0.857906	-1.41709	-0.250272	-0.1197	-0.385573
Retsat	-0.80155	-1.77164	-0.847997	0.651898	-0.0987474	0.836121
Adgrl2	-0.955177	-1.04617	-1.23361	0.0434343	-0.0129342	-0.0367351
Kif1c	0.207212	-0.0841224	-0.453939	0.488537	0.573095	0.394412
Kdm5c	0.0822462	0.0950398	-0.0962153	0.545913	0.834154	0.597198
Mfsd2a	2.43117	1.54281	0.674647	0.861969	1.17755	1.02085
Slc19a2	-0.752518	-0.856642	-0.894765	-0.680209	-0.716445	-0.136823
Gm16907	0.215801	0.193778	-0.225292	0.487975	0.405583	0.357961
0610007P14Rik	-0.873098	-1.84722	-1.64155	-0.695123	-0.399724	-0.0613524
Mbl1	-0.842122	-1.21558	-1.66015	0.749139	0.229414	0.902264
Ptpmt1	-0.508569	-0.719346	-0.883676	-0.529765	-0.557726	-0.603447
Larp4b	0.520378	0.178348	-0.274003	0.411252	0.620404	0.631028
Rbbp4	-0.909473	-0.761919	-1.20645	-0.443183	-0.116119	-0.0931497
Klc4	-0.882389	-1.16326	-1.06289	-0.323278	-0.0456125	-0.0862673
Erlin1	-0.673764	-0.899532	-1.15975	-0.4825	-0.887436	-0.284322
Ahcy	-0.947248	-1.31116	-1.47401	-1.67666	-2.13203	-0.940058
Sf3b3	-0.127763	0.0773722	-0.517625	0.328129	0.783681	0.275433
Hpd	-1.19649	-1.21163	-1.46447	-0.593982	-0.684928	-0.361735
BC089597	-0.0925695	-0.79033	-1.0458	-0.80409	-0.597264	-0.470571
Vgll4	-1.45311	-1.4575	-1.55698	-0.624369	-0.236259	0.285559
Cd302	-0.99201	-1.17793	-1.5048	0.239751	0.385643	0.357062
Arhgef12	-0.193694	-0.560053	-0.81806	0.436055	0.0558856	0.42665
Ifnar2	-0.42912	-0.522667	-1.68871	0.531741	0.328295	1.06792
Nbr1	-0.937187	-0.679576	-1.04777	-0.125806	-0.0576517	-0.0939198
Pbld1	-1.43787	-1.51462	-2.04532	-0.567417	-0.481687	-0.49671
Etnk2	-0.391242	-0.578974	-0.65804	0.284622	0.168734	0.220759
Rlf	0.0939219	0.0450588	-0.149984	1.03818	0.429263	0.589998
Slc25a15	-1.10039	-1.16266	-1.78069	-0.415483	0.299947	0.550277
Ldlr	-0.851783	-0.399721	-0.472202	-0.336095	0.190595	0.230856
Sdf4	-0.00971317	-0.197683	-0.296132	0.294333	0.153961	0.511025
Pdk2	-0.85061	-0.666079	-0.264828	-0.0666427	0.163067	-0.290545
Gtf2b	-0.684188	-0.359057	-0.47314	-0.773957	-1.00605	0.20989
Rsad2	0.557823	0.877318	0.40478	0.841028	0.82572	0.942692
Gls2	-1.44009	-1.71211	-2.0594	-0.623312	-0.592659	-0.410183
Vps25	0.0378598	-0.00913396	-0.710493	0.0894446	-0.500619	0.658332
Vwce	-1.45801	-2.01813	-2.31016	0.25806	0.000941178	0.165288
Tti2	-0.636971	0.242773	0.44029	-0.381057	0.356836	0.373105
Il1rap	-1.59452	-1.5121	-1.87927	-0.61366	-0.375484	-0.607449
Fech	-1.16192	-1.36644	-1.32231	-0.316366	-0.461178	-0.462921
Il6ra	0.372208	0.231696	-0.0700097	-0.735188	-0.901235	-0.868873
Brpf1	-0.426993	-0.211627	-0.70044	0.379985	0.187002	0.433684
Sdha	-0.397964	-0.549322	-1.03414	-0.282057	0.356126	0.223318
Ap3d1	0.0615807	0.11001	-0.150312	0.720324	1.29005	0.881191
Oasl1	0.542644	0.836042	0.678072	1.70358	1.13094	0.862065
Il1r1	0.666639	0.181369	0.189367	1.12203	1.49441	1.94507
Hsd17b13	-0.399409	-0.0544007	-0.403408	-0.34346	-0.415515	-0.194371
Fam160b1	-1.30846	-1.057	-0.947894	-0.863429	-0.636441	-0.193117
Fah	-1.22353	-1.32834	-1.27025	-0.275163	-0.272981	-0.196608
Klf9	-0.169859	-0.22463	-0.549098	-0.5949	-0.242734	0.321733
Slc38a3	-1.20144	-1.57607	-1.89814	-0.401017	-0.255057	-0.0322897
Zfp444	-0.114521	-0.822297	-0.851137	0.263681	0.280807	0.495324
Igtp	1.13198	1.622	1.41724	1.49253	1.53536	1.59002
Atp5j2	-0.205495	-0.882542	-1.18133	-0.0661461	0.0773149	0.0986141
Tardbp	-0.278969	-0.0716566	-0.559427	0.210347	0.326829	-0.0407867
Ces3b	-2.33692	-2.52259	-2.98501	-1.0096	-0.57324	-0.100482
Mydgf	-0.148642	-1.06934	-0.731183	0.61223	0.871796	0.725427
Gm20319	-1.356	-2.10657	-2.21631	-0.812425	-0.900759	-0.824152
Psmb1	-0.257504	-0.316776	-0.638112	0.53708	0.474923	0.5064
Gc	-0.716652	-0.24263	-0.944083	-0.36688	0.244497	0.118422
Cyb5b	-0.376795	-0.594218	-0.919023	0.096328	-0.0692382	0.212869
Slc27a2	-1.00163	-1.33106	-1.63483	-0.861552	-0.698477	-0.763571
Zfyve1	-0.363692	-0.573942	-0.786132	-0.106984	-0.0858325	-0.15354
Gpcpd1	-2.94042	-3.16304	-3.09052	-1.13285	-0.84358	-0.502577
Chic2	-0.833433	-0.810931	-0.910579	-0.177321	0.288669	-0.0116471
Nudt4	0.230777	-0.127673	-0.453874	-0.296592	0.112907	0.68811
Shroom2	-0.681416	-0.755637	-0.619609	0.930578	1.2902	0.299852
Cyp2c44	-2.15261	-2.79252	-3.07363	-1.39948	-1.26063	-1.10022
Snrnp200	0.119665	0.140076	0.00292933	0.261883	0.392995	0.396077
Ak3	-0.703825	-1.45523	-1.78154	-0.578063	-0.422653	-0.247673
Srsf5	0.109068	-0.111589	-0.613469	-0.0951497	0.0244859	0.208743
Kat2b	-0.27697	-0.33163	-0.638553	0.177923	0.0611589	0.148305
Cisd1	-0.962762	-1.11011	-1.11593	-0.510513	-1.03377	-0.462936
Serpina1c	-0.489369	-0.734403	-1.09582	-0.609108	-0.763329	-0.0949338
Mug1	-1.41134	-1.75882	-2.00422	-1.90954	-1.51487	-1.42624
Gpc4	-0.484654	-0.459233	-0.613264	0.268984	0.163279	0.539408
Slc25a20	-0.395085	-0.63169	-0.753736	-0.178033	-0.265105	0.116585
Dnajc11	-0.215454	-0.554313	-1.08192	0.479917	0.461803	0.372519
Arhgap1	0.575824	0.1875	0.350757	1.11135	0.901555	0.976952
Ddx58	0.305151	0.192116	-0.163853	0.685761	-0.0140805	0.446233
Rbp4	-1.10776	-1.45647	-1.13083	-0.510091	-0.757488	-0.545939
Sema4g	-0.613828	-0.856784	-1.01394	0.381834	0.316732	0.213963
Wsb1	-0.486547	-0.441498	-0.696736	-0.314704	-0.151681	0.327825
Prdx6	-1.16961	-1.86144	-2.51329	-0.952493	-1.14784	-0.220108
Lrp1	0.502382	0.21228	-0.038693	0.851605	0.966126	1.33317
Stard5	-1.31334	-1.72373	-1.86917	-0.251124	-0.447643	-0.115826
Apol9b	0.621891	0.430222	0.332196	0.58095	0.354711	0.559981
Gtf2h1	-0.369861	-0.418771	-0.33138	0.98638	0.575464	0.618144
Gpam	-0.232019	-0.352742	-0.750145	-0.300837	-0.276991	-0.0980672
Hadh	-0.936257	-1.07614	-1.26479	-0.2853	-0.281052	-0.29344
Bbox1	-1.39341	-1.65019	-1.7586	-0.703764	-0.545217	-0.625326
Serpina6	-2.64087	-3.01732	-3.99118	-1.07165	-1.13825	-0.404699
C4bp	-0.260528	-0.21041	-0.377821	-0.192019	0.381123	0.0280054
Igfbp4	-0.868965	-0.843481	-1.04307	-0.767824	-0.785977	-0.385648
Zbtb7b	-0.126325	-0.0021157	-0.309152	0.887665	0.816724	1.56272
Prss48	0.518912	0.165171	0.217494	0.250775	0.100885	-0.396254
Rack1	0.248779	0.629944	0.165586	0.474379	0.327431	0.491309
Gm4788	-0.922391	-0.742466	-1.13237	0.0867579	-0.0465187	0.279331
Slc25a13	-1.32828	-1.19734	-1.52616	-0.634674	-0.456927	-0.453702
Rnf40	-0.158399	-0.176171	-0.802963	-1.08081	0.654746	0.416277
Akap8l	-0.556267	-0.813352	-0.923003	-0.165727	0.0501245	-0.265818
Igfbp2	-1.06916	-1.47665	-1.90018	-2.46516	-1.56389	-2.05261
Slc16a5	1.19115	1.1541	0.617384	1.20391	1.24435	1.14036
Ftcd	-0.650551	-0.978889	-1.42796	-0.0488788	-0.057159	0.19561
Bdh1	-0.939422	-1.12232	-1.36578	-0.26748	-0.335751	-0.363125
Hnrnpu	0.0185805	0.380277	-0.187255	-0.336245	-0.382275	0.0917933
Siah2	-0.565594	-0.776323	-1.25216	-0.307712	-0.284143	0.641434
Psma2	-0.401333	-0.0481281	-0.543622	0.381491	0.587851	-0.210743
Nr1h4	-1.08162	-1.20597	-2.16517	-0.43276	-0.201801	-0.174524
Slc9a3r1	-1.39758	-1.47923	-0.923038	-0.352836	-0.0185367	0.0516851
Anks4b	-1.08448	-1.51861	-1.87709	-0.545121	-0.387907	-0.0853943
Bace1	0.342518	-0.0735677	-1.49202	0.406267	0.664513	0.447913
Tmem106a	-0.859886	-1.35069	-1.48875	0.134649	-0.0510629	0.150485
Ackr4	-1.57559	-1.02871	-1.6955	-1.05335	-1.08244	-0.790348
Dpp8	-0.409384	-0.884629	-1.55473	-0.384182	-0.296858	-0.081342
Cpt1a	-1.18801	-1.38176	-1.17723	-0.877003	-0.762165	-0.742012
Nfkbil1	-0.617533	-0.279684	-0.309169	0.494451	-0.0779942	0.288712
Lpcat3	-0.534401	-1.08075	-1.20323	0.219064	-0.284552	-0.120355
Tsku	1.93959	1.50666	2.29479	1.44839	1.85916	1.68353
Ces1f	-2.11566	-2.33225	-2.70426	-1.11006	-1.45769	-1.30661
Sumo1	-0.758281	-0.766585	-1.1542	-0.0256411	-0.0252715	0.0230736
Klf3	0.0402235	0.134999	-0.200987	-0.325044	0.120519	0.208684
Sall1	-0.156091	-0.038051	-0.0839623	-0.193211	-0.36298	0.490806
Prodh	-0.142822	-0.485484	-0.332844	0.646674	0.424599	0.386405
Grpel2	-0.111939	-0.151153	-0.122172	0.405627	-0.39871	-0.0194544
Sord	-1.66239	-1.8442	-2.20822	-0.774569	-0.399812	-0.562887
Marf1	-1.24289	-1.10996	-1.49311	-0.501796	-0.345036	-0.12402
Prpf8	0.0622563	0.151291	0	0.338922	0.0282466	0.459297
Ufd1l	-0.675694	-0.575549	-0.708852	0.724155	0.956907	0.459295
Pnpo	-0.815214	-1.13501	-1.53434	-0.449226	-0.72648	0.0683286
Zcchc14	-0.247143	-0.534845	-0.776882	0.347501	0.291788	0.352022
Wbp1l	0.273036	-0.0015615	-0.587177	-0.382558	-0.218968	-0.277572
Aldh2	-0.728192	-0.677052	-1.03799	-0.359197	-0.0653023	-0.043515
Pex16	-0.224513	-0.675771	-0.695559	-0.0654982	-0.247622	0.314326
Optn	-0.922166	-1.21505	-1.46477	-0.375198	-0.0033333	-0.361328
Impa1	-0.465086	-0.744077	-1.30831	-0.207436	0.381044	-0.044721
Atg3	-0.811907	-0.931801	-1.00422	-0.432561	-0.413227	0.186326
3110002H16Rik	-0.546701	-0.561276	-1.44968	-0.0780967	0.615913	-0.516159
Abcg8	-1.72601	-1.8637	-2.63573	-0.82791	-1.03639	-0.580167
Tmem41b	-0.79345	-0.70768	-0.94477	-0.384753	-0.0810417	0.453892
Lrpprc	-1.25348	-0.929659	-0.893954	0.59732	0.0317538	0.465732
Cyp2c38	-0.703304	-0.470436	-0.701037	0.199779	0.218326	0.219351
Eif4a1	0.678362	0.541122	0	-0.197645	0.0109772	0.152074
Timm9	-0.594017	-0.778112	-1.11953	0.0540336	-0.0327136	0.107686
Klf15	-1.1405	-1.11402	-1.34286	-0.661641	-0.536671	-0.25182
Arhgap5	0.0807915	-0.00198631	-0.232714	0.654923	0.349878	0.488788
Mbtps1	-0.518262	-0.435095	-0.72514	0.575071	0.460307	0.218585
[truncated: 311 more rows]

## Sheet: Fig.3.b
	Adult-EU-seq-1	Adult-EU-seq-2	Adult-EU-seq-3	Old-EU-seq-1	Old-EU-seq-2	Old-EU-seq-3		Aging liver EU-seq coverages
BIN1	n.a.	n.a.	n.a.	n.a.	n.a.	n.a.
BIN2	0.999996	0.999996	0.999996	0.98628	0.98628	0.98628
BIN3	0.977099	0.976031	0.972953	0.955993	0.945817	0.947988
BIN4	0.941375	0.949876	0.930195	0.917815	0.896481	0.896459
BIN5	0.945791	0.946437	0.928281	0.910825	0.891437	0.877664
BIN6	0.924347	0.924883	0.902849	0.896296	0.849496	0.85591
BIN7	0.908937	0.926905	0.886905	0.868614	0.841684	0.827576
BIN8	0.914463	0.930928	0.877474	0.87425	0.832166	0.806524
BIN9	0.88238	0.909233	0.845918	0.836498	0.815176	0.770356
BIN10	0.830414	0.866166	0.806631	0.78161	0.758635	0.739044
BIN11	0.84355	0.880024	0.806688	0.794362	0.753023	0.728613
BIN12	0.850093	0.887382	0.819901	0.795288	0.748624	0.742325
BIN13	0.797714	0.867255	0.771645	0.744184	0.718931	0.698875
BIN14	0.792049	0.860195	0.761183	0.727575	0.707213	0.674751
BIN15	0.764493	0.839467	0.732307	0.70553	0.67934	0.651025
BIN16	0.749386	0.82521	0.728287	0.68148	0.647714	0.646663
BIN17	0.709699	0.794085	0.693225	0.640872	0.610019	0.6137
BIN18	0.698387	0.787423	0.679214	0.625315	0.606151	0.594488
BIN19	0.652398	0.744028	0.64358	0.573584	0.552681	0.559648
BIN20	n.a.	n.a.	n.a.	n.a.	n.a.	n.a.

## Sheet: Fig.3.c
	Adult-RNAPII-total-seq1	Adult-RNAPII-total-seq2	Adult-RNAPII-total-seq3	Old-RNAPII-total-seq1	Old-RNAPII-total-seq2	Old-RNAPII-total-seq3
BIN1	n.a.	n.a.	n.a.	n.a.	n.a.	n.a.
BIN2	1	1	1	1	1	1
BIN3	1.21112	1.30889	1.26442	1.24687	1.30825	1.42187
BIN4	1.34957	1.38641	1.64407	1.41374	1.43327	1.86884
BIN5	1.47081	1.49507	1.69593	1.56017	1.55769	1.94599
BIN6	1.57998	1.61254	1.7288	1.69262	1.69904	1.99465
BIN7	1.69102	1.72977	1.74978	1.82595	1.85488	2.01859
BIN8	1.79551	1.81717	1.80582	1.95246	1.95607	2.09918
BIN9	1.89488	1.93153	1.83296	2.07422	2.07949	2.15551
BIN10	1.99142	2.03733	1.85403	2.19136	2.19987	2.20529
BIN11	2.08743	2.10481	1.92505	2.30767	2.3114	2.2736
BIN12	2.1788	2.2181	1.94888	2.42036	2.44543	2.30907
BIN13	2.27186	2.29694	2.00121	2.53346	2.55097	2.37748
BIN14	2.36405	2.41064	2.03401	2.64632	2.66642	2.45455
BIN15	2.45964	2.48273	2.1157	2.76352	2.77916	2.55341
BIN16	2.55764	2.58794	2.17629	2.88392	2.88164	2.6723
BIN17	2.65943	2.69042	2.26425	3.01175	3.03394	2.76638
BIN18	2.77433	2.78081	2.42508	3.15214	3.14169	2.98453
BIN19	3.26083	3.26458	3.25703	3.6915	3.65564	3.77353
BIN20	n.a.	n.a.	n.a.	n.a.	n.a.	n.a.

## Sheet: Fig.3.d
	Adult-RNAPII-ser2-seq1	Adult-RNAPII-ser2-seq2	Adult-RNAPII-ser2-seq3	Old-RNAPII-ser2-seq1	Old-RNAPII-ser2-seq2	Old-RNAPII-ser2-seq3
BIN1	n.a.	n.a.	n.a.	n.a.	n.a.	n.a.
BIN2	1	1	1	1	1	1
BIN3	1.35444	1.43555	1.42471	1.56141	1.53785	1.44247
BIN4	1.60336	1.74924	1.63693	2.02832	1.84899	1.75575
BIN5	1.78128	1.97929	1.81227	2.43427	2.07882	1.9644
BIN6	1.97164	2.18841	1.99207	2.79709	2.33019	2.16397
BIN7	2.15885	2.38817	2.1653	3.15288	2.52253	2.33768
BIN8	2.36015	2.61665	2.33311	3.52498	2.74653	2.54587
BIN9	2.53508	2.83062	2.47059	3.88137	2.93923	2.7491
BIN10	2.71183	3.05852	2.70346	4.27116	3.2157	2.98691
BIN11	2.87479	3.25304	2.92868	4.64038	3.46224	3.21686
BIN12	3.02334	3.40751	3.0013	4.9418	3.65697	3.39542
BIN13	3.18237	3.60452	3.18155	5.2708	3.86536	3.61566
BIN14	3.36044	3.84177	3.47512	5.65387	4.27766	3.93404
BIN15	3.51093	4.07224	3.81661	5.98237	4.6463	4.25745
BIN16	3.65569	4.27086	4.00347	6.32574	4.88014	4.4697
BIN17	3.8481	4.49222	4.23541	6.70727	5.15756	4.7125
BIN18	4.02467	4.70852	4.4173	7.07768	5.43191	4.96441
BIN19	4.21379	4.954	4.61654	7.47562	5.6721	5.20649
BIN20	n.a.	n.a.	n.a.	n.a.	n.a.	n.a.

## Sheet: Fig.3.e
	10-22k	22k-32k	32k-50k	50k-70k	70k-110k	>110k
BIN1	n.a.	n.a.	n.a.	n.a.	n.a.	n.a.
BIN2	0	0	0	0	0	0
BIN3	-1.47	-0.36	-0.7	1.43	-1.04	-2.5
BIN4	-0.75	-1.23	-1.25	-1.3	-1.29	-5.45
BIN5	-1.64	-2.44	-0.77	-1.42	-2.64	-7.52
BIN6	-0.91	-1.87	-2.06	-4.59	-3.56	-8.28
BIN7	0.06	-2.99	-2.8	-4.73	-4.62	-10.95
BIN8	-1.04	-3.78	-4.17	-4.41	-7.29	-14.7
BIN9	-1.57	-4.4	-5.81	-4.9	-8.1	-15.6
BIN10	-1.86	-3.66	-7.33	-6.89	-9.77	-18.11
BIN11	-0.54	-5.15	-8.35	-5.5	-9.65	-19.77
BIN12	-1.75	-7.36	-7.83	-8.3	-11.72	-21.55
BIN13	-1.67	-7.14	-8.43	-8.21	-13.7	-23.93
BIN14	-4.02	-7.46	-8.04	-9.14	-15.69	-26.85
BIN15	-2.59	-8.54	-9.89	-10	-16.78	-28.43
BIN16	-4.39	-9.64	-12.56	-11.44	-19.87	-31.17
BIN17	-6.09	-6.83	-11.31	-12.36	-19.52	-32.99
BIN18	-6.34	-9.75	-14.56	-14.61	-21.85	-34.62
BIN19	-6.88	-5.03	-15.77	-17.42	-24.99	-38.51
BIN20	n.a.	n.a.	n.a.	n.a.	n.a.	n.a.

## Sheet: Fig.3.f
	10-22kb	22-32kb	32-50kb	50-70kb	70-110kb	>110kb
BIN1	n.a.	n.a.	n.a.	n.a.	n.a.	n.a.
BIN2	0	0	0	0	0	0
BIN3	3.9	5.08	4.33	7.99	5.06	5.14
BIN4	6.33	8.12	6.62	10.25	7.14	8.34
BIN5	7.09	9.14	6.77	11.17	8.69	10.34
BIN6	7.64	9.46	7.37	12.19	10.25	12.05
BIN7	8.28	9.47	7.37	13.85	11.79	13.55
BIN8	8.68	9.23	7.94	15.14	13.36	14.65
BIN9	8.95	8.97	8.85	16.14	14.63	15.96
BIN10	9.44	8.67	9.69	17.22	15.65	17.31
BIN11	9.66	8.52	10.47	18.28	17.02	18.34
BIN12	10.14	8.42	11.11	18.08	17.82	19.59
BIN13	10.37	8.57	11.53	18.4	19.08	21.5
BIN14	10.66	9.02	12.12	18.71	19.7	23.06
BIN15	11.23	9.55	12.66	19.26	20.62	24.42
BIN16	11.34	10.22	13.39	19.99	21.29	26.04
BIN17	11.45	10.97	13.82	20.42	22.15	27.89
BIN18	11.35	12.14	14.31	21.25	23.57	29.72
BIN19	9.5	9.81	11.91	17.21	20.57	27.44
BIN20	n.a.	n.a.	n.a.	n.a.	n.a.	n.a.

## Sheet: Fig.3.g
Length BIN	10k-22k		Length BIN	22k-32k		Length BIN	32k-50k		Length BIN	50k-70k		Length BIN	70k-110k		Length BIN	>110k
0.83745	0		1.34773	0		1.98382	0		2.95085	0		4.33775	0		8.04193	0
1.6749	-1.47		2.69545	-0.36		3.96765	-0.7		5.9017	1.43		8.6755	-1.04		16.0839	-2.5
2.51235	-0.75		4.04317	-1.23		5.95148	-1.25		8.85255	-1.3		13.0132	-1.29		24.1258	-5.45
3.3498	-1.64		5.3909	-2.44		7.9353	-0.77		11.8034	-1.42		17.351	-2.64		32.1677	-7.52
4.18725	-0.91		6.73862	-1.87		9.91912	-2.06		14.7543	-4.59		21.6887	-3.56		40.2096	-8.28
5.0247	0.06		8.08635	-2.99		11.903	-2.8		17.7051	-4.73		26.0265	-4.62		48.2516	-10.95
5.86215	-1.04		9.43407	-3.78		13.8868	-4.17		20.656	-4.41		30.3642	-7.29		56.2935	-14.7
6.6996	-1.57		10.7818	-4.4		15.8706	-5.81		23.6068	-4.9		34.702	-8.1		64.3354	-15.6
7.53705	-1.86		12.1295	-3.66		17.8544	-7.33		26.5576	-6.89		39.0397	-9.77		72.3773	-18.11
8.3745	-0.54		13.4772	-5.15		19.8382	-8.35		29.5085	-5.5		43.3775	-9.65		80.4193	-19.77
9.21195	-1.75		14.825	-7.36		21.8221	-7.83		32.4594	-8.3		47.7152	-11.72		88.4612	-21.55
10.0494	-1.67		16.1727	-7.14		23.8059	-8.43		35.4102	-8.21		52.053	-13.7		96.5031	-23.93
10.8869	-4.02		17.5204	-7.46		25.7897	-8.04		38.361	-9.14		56.3907	-15.69		104.545	-26.85
11.7243	-2.59		18.8681	-8.54		27.7736	-9.89		41.3119	-10		60.7285	-16.78		112.587	-28.43
12.5617	-4.39		20.2159	-9.64		29.7574	-12.56		44.2627	-11.44		65.0662	-19.87		120.629	-31.17
13.3992	-6.09		21.5636	-6.83		31.7412	-11.31		47.2136	-12.36		69.404	-19.52		128.671	-32.99
14.2366	-6.34		22.9113	-9.75		33.725	-14.56		50.1645	-14.61		73.7417	-21.85		136.713	-34.62
15.0741	-6.89		24.259	-5.03		35.7088	-15.77		53.12	-17.42		78.0795	-24.99		144.755	-38.51

## Sheet: Fig.3.h
Gene length (log10)	Old/Adult Nascent RNA density change (%) TSS to 20kb downstream
4.42974	-98.79
4.55512	-95.63
4.87496	-95.12
4.3628	-94.85
5.09325	-93.49
4.4132	-93.21
4.70327	-93.08
4.99188	-92.97
4.78628	-92.44
4.55478	-90.7
4.95888	-90.05
4.98696	-89.79
4.84698	-89.63
4.33552	-89.36
4.50151	-88.97
4.3194	-88.85
4.57995	-88.48
4.87302	-87.97
4.9098	-87.29
4.6962	-86.39
4.64779	-85.36
4.35782	-84.82
4.54209	-84.82
4.43396	-84.58
4.37109	-84.44
5.92288	-84.35
4.43078	-83.94
4.86564	-83.24
4.41258	-83.19
4.48047	-82.99
4.80812	-82.35
5.40651	-82.26
4.94466	-81.71
4.37162	-81.48
4.43463	-81.4
5.56263	-80.95
5.06768	-80.46
4.45335	-80.43
5.00454	-80.26
4.37219	-79.99
4.56806	-79.87
5.5875	-79.69
4.6037	-78.34
4.59859	-77.85
4.43767	-77.57
4.56698	-77.21
4.89976	-77.02
4.65063	-76.94
4.4871	-76.39
4.34345	-75.98
5.58109	-75.49
4.48878	-74.7
4.31321	-74.43
4.73264	-73.94
5.18435	-73.78
4.31963	-73.08
4.62474	-73.02
4.30118	-72.54
4.53495	-72.46
4.82822	-72.12
4.99804	-71.97
5.3248	-71.85
4.81888	-71.73
4.60899	-71.67
4.86435	-71.64
5.51506	-71.43
4.35071	-71.21
4.79506	-70.86
4.98922	-70.77
5.51563	-70.76
5.01853	-70.71
4.95884	-70.51
4.84811	-70.35
4.97574	-70.04
4.42535	-69.79
4.82677	-69.67
4.41852	-69.52
4.4004	-69.42
4.92648	-69.34
5.13164	-69.23
4.87329	-68.75
4.51879	-68.64
4.7702	-68.57
5.03278	-68.49
4.35553	-68.33
4.54878	-68.29
4.50558	-68.26
4.37479	-68.07
4.46489	-67.34
4.49485	-67.17
4.84369	-66.97
4.38863	-66.75
4.68727	-66.67
5.10135	-66.46
5.17692	-66.46
4.63696	-66.42
4.46105	-66.26
4.90242	-66.14
5.00986	-66.13
4.77569	-66.04
4.73165	-65.86
5.2454	-65.84
4.97346	-65.64
4.69992	-65.58
4.83739	-65.33
4.41729	-65.18
5.3954	-65.18
4.79439	-65.09
4.41491	-64.85
5.09149	-64.4
5.40552	-64.36
5.2055	-64.16
4.66714	-64.13
4.31773	-63.96
5.33366	-63.6
4.75056	-63.45
4.51211	-63.2
4.63646	-63.13
5.07344	-63.1
4.94315	-62.83
4.34842	-62.74
4.57217	-62.74
4.63152	-62.7
4.75581	-62.61
4.77496	-62.43
4.46099	-62.34
4.67757	-61.88
4.30162	-61.61
4.87438	-61.5
4.36719	-61.45
4.49725	-61.02
5.52469	-60.98
5.06038	-60.34
4.91348	-60.27
4.56504	-60.1
5.11259	-60.09
5.81391	-60
4.99163	-59.95
5.11715	-59.83
5.08052	-59.82
4.90913	-59.76
4.65297	-59.69
5.47141	-59.56
4.46514	-59.46
4.7942	-59.45
4.70493	-59.43
4.67747	-59.24
4.784	-59.14
5.21898	-59.12
4.46876	-58.97
4.58751	-58.89
4.52342	-58.84
5.10255	-58.75
4.62793	-58.62
4.65016	-58.61
4.87092	-58.56
4.46685	-58.39
4.77541	-58.34
4.54003	-58.3
4.39538	-58.12
5.16517	-58.11
4.56289	-58.06
4.34965	-57.92
4.6538	-57.71
5.10956	-57.54
5.41967	-57.39
4.36346	-57.26
4.39398	-57.23
4.91899	-57.06
5.03377	-56.71
4.38589	-56.64
4.99218	-56.57
4.99884	-56.52
4.99279	-56.51
4.63122	-56.5
4.46836	-56.34
5.50688	-56.27
4.40071	-56.23
4.87481	-56.1
4.96965	-56.02
4.38485	-55.88
4.3897	-55.83
4.36061	-55.76
4.46316	-55.64
4.30393	-55.61
4.4582	-55.58
4.90034	-55.49
5.22017	-55.25
5.14317	-55.05
5.11642	-55.01
4.73762	-54.9
4.42742	-54.8
5.68083	-54.79
4.6034	-54.69
4.91079	-54.65
4.71134	-54.64
5.30768	-54.59
4.9213	-54.56
5.059	-54.51
4.37577	-54.31
4.72307	-54.02
4.94285	-53.97
4.39573	-53.88
5.75425	-53.85
4.89601	-53.71
4.31281	-53.65
4.61672	-53.58
4.8408	-53.56
4.34039	-53.55
4.92075	-53.5
5.11751	-53.44
5.09765	-53.36
4.49694	-53.33
4.8801	-53.33
4.81129	-53.26
4.72863	-53.13
4.41056	-53.08
4.91645	-53.06
4.50901	-53.04
4.34406	-52.97
4.9711	-52.97
5.00481	-52.92
4.52885	-52.9
4.67398	-52.9
4.47596	-52.69
5.04809	-52.69
4.55742	-52.65
4.91038	-52.42
4.81619	-52.3
4.68497	-52.23
4.92879	-52.22
4.80574	-51.99
5.17421	-51.99
4.93308	-51.93
4.43862	-51.92
4.4647	-51.88
4.60753	-51.87
4.51178	-51.78
5.04531	-51.75
4.35044	-51.72
4.67762	-51.72
4.43556	-51.69
4.8082	-51.49
4.87276	-51.44
4.85475	-51.37
4.70403	-51.31
4.55212	-51.22
5.02682	-51.05
5.08076	-51.02
4.44504	-50.97
4.41987	-50.83
4.34227	-50.79
4.30867	-50.78
5.14858	-50.78
4.67071	-50.76
4.73884	-50.73
4.72124	-50.66
4.68754	-50.48
5.17207	-50.44
4.50087	-50.43
4.30302	-50.37
4.35837	-50.16
5.04475	-50.13
4.43794	-50
4.57828	-50
4.98926	-49.91
5.05542	-49.86
5.11005	-49.74
4.9279	-49.59
4.59811	-49.39
4.32253	-49.37
5.27693	-49.35
4.61837	-49.24
4.39482	-49.04
5.21445	-49
5.18378	-48.97
5.35939	-48.93
5.08059	-48.88
5.3875	-48.82
5.36648	-48.78
5.42444	-48.76
4.7198	-48.66
4.68492	-48.58
4.6373	-48.46
5.07368	-48.4
4.54351	-48.33
4.54077	-48.31
4.43588	-48.26
4.7123	-48.26
4.41832	-48.22
4.77965	-48.15
4.57788	-48.05
4.50383	-47.97
4.62218	-47.97
4.69743	-47.95
4.77244	-47.89
4.62015	-47.85
4.62674	-47.83
4.53408	-47.81
4.87552	-47.79
5.61829	-47.79
4.94179	-47.76
4.56439	-47.73
4.6401	-47.69
4.55607	-47.48
4.79222	-47.47
4.55617	-47.33
4.38881	-47.27
4.44409	-47.27
4.72512	-47.24
4.81277	-47.22
4.89271	-46.95
4.44991	-46.94
4.93356	-46.87
4.44204	-46.84
5.04738	-46.79
4.7414	-46.72
4.43114	-46.67
5.10843	-46.67
5.70757	-46.58
4.73006	-46.47
4.30183	-46.44
5.14388	-46.31
4.64931	-46.25
4.57348	-46.2
5.08106	-46.19
4.44694	-46.16
4.64793	-46.12
5.1323	-46.03
4.4683	-45.74
5.21881	-45.71
4.5392	-45.68
4.89375	-45.64
5.25694	-45.64
4.72935	-45.62
5.39065	-45.54
4.60405	-45.46
4.89783	-45.24
4.96218	-45.17
4.70336	-45.14
5.04238	-45.12
4.42395	-44.87
4.90723	-44.85
4.61023	-44.82
4.59711	-44.81
4.48019	-44.76
5.31014	-44.75
4.80327	-44.73
5.14895	-44.57
4.52161	-44.48
4.75372	-44.37
4.92746	-44.34
4.35727	-44.29
4.9235	-44.29
4.57179	-44.26
4.921	-44.17
5.10567	-44.17
4.62164	-44.14
4.82861	-44.12
4.53972	-44.05
4.38349	-43.98
4.56538	-43.8
4.33137	-43.79
4.41133	-43.72
4.40223	-43.58
4.81004	-43.57
4.50021	-43.55
4.76987	-43.45
5.299	-43.44
4.49326	-43.43
4.61334	-43.4
4.36459	-43.38
4.46682	-43.38
4.79257	-43.3
4.62138	-43.15
5.11978	-43.11
4.70076	-43.09
5.22985	-42.97
4.96399	-42.94
5.15191	-42.92
4.31088	-42.85
4.72944	-42.79
4.89474	-42.68
4.55033	-42.67
4.98058	-42.65
4.60625	-42.57
4.53331	-42.55
4.8606	-42.51
5.35601	-42.42
4.36583	-42.39
4.62115	-42.39
4.62233	-42.34
4.5106	-42.28
4.5897	-42.27
4.88609	-42.24
5.00282	-42.17
4.51431	-42.01
4.31281	-42
5.22202	-42
4.67736	-41.98
5.07279	-41.87
5.38147	-41.83
5.26277	-41.8
4.59703	-41.77
4.67883	-41.74
4.62878	-41.72
5.09614	-41.72
4.93217	-41.55
4.46861	-41.54
4.49737	-41.54
4.40533	-41.53
4.57322	-41.52
4.46662	-41.44
4.8661	-41.43
4.79288	-41.41
4.46192	-41.29
5.33058	-41.19
5.27075	-41.18
4.81931	-41.14
5.47793	-41.11
5.05204	-41.08
5.15477	-41.04
4.73605	-41.01
4.95137	-40.98
4.8138	-40.91
4.53691	-40.87
5.50528	-40.73
5.16165	-40.69
5.08681	-40.55
4.80863	-40.54
4.94454	-40.51
4.44378	-40.45
4.77118	-40.44
4.62235	-40.41
4.40214	-40.4
4.78379	-40.3
4.34813	-40.27
4.34171	-40.25
4.94411	-40.25
4.93283	-40.17
4.81137	-40.16
4.86525	-40.15
4.30784	-40.04
4.63896	-40
5.00779	-39.94
4.43529	-39.9
4.6117	-39.88
4.72715	-39.64
5.16213	-39.58
4.6205	-39.57
4.9358	-39.5
4.3868	-39.36
4.39728	-39.34
4.7627	-39.3
4.92657	-39.24
5.10652	-39.13
4.87949	-39.04
4.56882	-39.02
4.5721	-39.02
4.64712	-39.02
4.66687	-38.91
4.43797	-38.82
4.56435	-38.79
4.49901	-38.74
4.70504	-38.71
4.80853	-38.71
4.38434	-38.69
4.43864	-38.49
4.76199	-38.42
4.95926	-38.4
4.89377	-38.38
5.03162	-38.36
4.68267	-38.35
4.36687	-38.3
5.31666	-38.18
4.92585	-38.12
4.67403	-38.09
4.33013	-38.08
4.47296	-38.04
5.0013	-38.04
4.337	-37.99
5.25128	-37.98
4.3353	-37.91
4.75628	-37.91
5.19993	-37.91
5.06106	-37.85
4.35856	-37.79
5.0396	-37.79
4.52815	-37.7
4.91509	-37.7
4.49407	-37.68
4.97847	-37.64
4.59639	-37.5
5.22665	-37.47
5.19164	-37.34
4.47852	-37.3
4.79802	-37.23
5.06096	-37.12
4.96667	-37.05
4.78345	-36.82
4.68485	-36.81
4.73708	-36.76
5.663	-36.76
4.9693	-36.65
4.90395	-36.64
5.34315	-36.64
4.47042	-36.6
4.65209	-36.59
4.92812	-36.48
5.04786	-36.48
4.55321	-36.46
4.75606	-36.35
4.66991	-36.33
4.86091	-36.32
4.89858	-36.3
5.14164	-36.28
4.7915	-36.24
4.86641	-36.11
4.35326	-36.07
4.43048	-36.05
4.46544	-35.84
4.48441	-35.76
4.65016	-35.74
5.11095	-35.74
4.68798	-35.67
5.15374	-35.47
5.45559	-35.45
4.96769	-35.41
4.71073	-35.39
4.78211	-35.37
4.70482	-35.36
5.18932	-35.31
5.10025	-35.23
4.5115	-35.2
4.51563	-35.16
4.57604	-35.14
5.08214	-35.14
4.96132	-35.12
4.63502	-35.1
4.64	-35.05
4.34183	-35.03
4.50943	-35.03
4.64486	-34.98
4.70424	-34.94
4.91633	-34.84
5.11179	-34.84
5.02499	-34.82
4.46773	-34.8
5.40772	-34.79
4.60572	-34.7
4.61174	-34.7
4.8397	-34.69
4.42586	-34.67
4.56634	-34.66
4.76424	-34.57
4.50203	-34.47
4.41567	-34.45
5.29422	-34.42
4.71306	-34.36
5.04885	-34.34
4.37517	-34.22
4.58681	-34.2
4.30799	-34.16
4.47539	-34.02
4.56854	-34.01
4.58837	-33.94
4.63515	-33.93
4.78332	-33.9
4.48206	-33.89
4.90811	-33.87
4.33698	-33.85
4.55508	-33.85
4.54612	-33.82
4.5661	-33.74
4.43332	-33.72
5.06784	-33.67
5.11463	-33.67
4.81774	-33.66
4.96449	-33.65
4.59574	-33.62
4.64317	-33.6
4.32474	-33.59
5.43513	-33.58
4.99678	-33.57
4.76978	-33.56
4.47069	-33.52
5.12517	-33.47
4.49027	-33.46
5.10687	-33.42
4.5838	-33.37
4.59357	-33.35
5.05663	-33.33
4.95005	-33.29
5.00305	-33.23
4.59678	-33.18
4.71057	-33.1
4.95953	-33.1
4.92425	-33.09
4.7639	-33.06
4.50877	-33.01
4.70528	-33.01
4.63498	-32.98
4.31269	-32.96
4.68609	-32.89
4.50249	-32.88
4.92833	-32.86
4.4347	-32.84
4.40946	-32.75
4.95103	-32.72
4.44554	-32.71
4.30201	-32.69
4.70457	-32.67
4.74258	-32.65
4.85377	-32.6
4.32408	-32.48
4.79659	-32.47
4.44025	-32.41
4.59242	-32.36
4.67118	-32.36
4.6936	-32.32
4.95223	-32.32
4.38652	-32.2
4.42033	-32.2
5.21303	-32.09
5.07847	-31.97
4.38908	-31.96
4.36248	-31.94
4.83763	-31.94
5.2626	-31.88
4.32199	-31.86
4.69567	-31.82
4.80511	-31.78
5.00327	-31.75
4.36888	-31.73
5.65438	-31.69
4.76391	-31.59
4.651	-31.54
4.80957	-31.4
4.52508	-31.39
5.20968	-31.35
4.71461	-31.32
4.87967	-31.31
4.33031	-31.29
4.86245	-31.24
4.79189	-31.22
4.90384	-31.18
4.44434	-31.06
5.20406	-31.01
4.71487	-31
4.90318	-31
4.69122	-30.99
5.55722	-30.91
4.33844	-30.85
4.84163	-30.85
4.8874	-30.84
5.64956	-30.79
4.30389	-30.78
4.71745	-30.72
5.3812	-30.71
4.99043	-30.69
5.44115	-30.69
5.03235	-30.68
4.42791	-30.63
5.16832	-30.56
4.38081	-30.53
4.67559	-30.45
4.66723	-30.44
4.43842	-30.41
4.79704	-30.25
4.51107	-30.23
4.79383	-29.95
4.7176	-29.94
4.64188	-29.86
4.63692	-29.79
4.68082	-29.79
5.13503	-29.77
4.46318	-29.7
4.98888	-29.67
5.03278	-29.48
4.44752	-29.37
4.66444	-29.36
4.6436	-29.27
5.17942	-29.21
4.74716	-29.16
4.81198	-29.14
4.46838	-29.13
5.15801	-29.13
4.32344	-29.1
5.20017	-29.08
4.51355	-29.07
4.74785	-29.07
4.58408	-29.04
4.83741	-29.03
4.59512	-29
4.69263	-28.99
4.68934	-28.98
5.08668	-28.94
4.86823	-28.84
4.5869	-28.82
4.39226	-28.77
4.45131	-28.69
4.38514	-28.63
4.35005	-28.61
4.50748	-28.6
4.35643	-28.57
5.09543	-28.37
4.52827	-28.33
4.65929	-28.29
4.85293	-28.28
5.10595	-28.19
4.5337	-28.18
4.97389	-28.14
4.93368	-28.03
4.42252	-28
4.68077	-28
5.02763	-27.98
4.78801	-27.91
4.60923	-27.85
4.90568	-27.75
4.52286	-27.73
4.87173	-27.73
4.64158	-27.7
4.87383	-27.66
4.40905	-27.64
4.75183	-27.64
4.99716	-27.56
5.05426	-27.52
4.72494	-27.47
4.55641	-27.43
4.4099	-27.4
4.82259	-27.38
4.41744	-27.37
5.25679	-27.31
4.471	-27.27
4.49235	-27.24
5.04313	-27.23
4.61106	-27.21
5.49536	-27.21
4.4832	-27.08
4.86424	-27.06
4.30775	-27.05
4.36084	-26.98
4.79035	-26.97
5.35483	-26.96
4.86287	-26.95
4.65148	-26.88
5.11485	-26.81
5.11528	-26.81
4.70033	-26.72
4.35442	-26.7
4.45768	-26.67
4.57209	-26.62
4.7221	-26.58
4.69513	-26.56
5.13388	-26.34
4.72929	-26.21
4.87343	-26.2
4.86995	-26.12
4.38897	-25.97
4.36573	-25.9
4.51451	-25.89
4.45122	-25.84
5.24333	-25.79
4.43677	-25.78
5.06964	-25.77
4.35643	-25.71
4.5492	-25.68
5.20981	-25.67
5.12477	-25.66
4.3375	-25.63
4.70477	-25.63
4.61918	-25.56
4.51496	-25.48
4.88825	-25.33
4.37952	-25.27
4.52997	-25.26
4.74757	-25.24
4.45468	-25.21
4.97201	-25
4.38171	-24.96
5.31648	-24.9
4.68521	-24.79
4.71155	-24.66
4.59988	-24.62
4.81055	-24.57
5.3471	-24.56
4.70986	-24.55
4.51849	-24.32
4.56599	-24.3
4.82809	-24.27
4.96797	-24.25
4.61501	-24.24
4.93828	-24.24
4.73039	-24.23
5.11499	-24.23
5.03174	-24.2
4.89522	-24.09
5.16686	-23.96
5.44392	-23.71
4.82296	-23.69
4.89707	-23.68
4.34138	-23.67
4.52735	-23.62
5.27875	-23.46
5.0005	-23.41
4.95923	-23.4
4.43588	-23.37
4.50394	-23.33
5.02573	-23.22
4.98672	-23.17
5.04621	-23.11
5.21866	-23.09
4.63562	-23.08
4.56005	-23.02
5.03768	-22.99
5.23398	-22.95
4.68958	-22.94
4.44909	-22.9
4.8442	-22.9
4.40069	-22.79
4.43683	-22.74
4.94182	-22.73
4.99494	-22.68
4.38816	-22.62
4.87368	-22.41
4.53754	-22.32
4.54669	-22.32
4.91743	-22.28
4.80844	-22.23
4.49846	-22.22
4.53444	-22.22
4.95654	-22.07
5.12729	-22.06
4.53017	-22.02
4.98573	-21.95
5.15164	-21.92
4.72001	-21.9
4.86799	-21.86
4.56532	-21.83
4.93539	-21.82
5.18152	-21.74
4.69441	-21.66
4.74944	-21.65
4.64425	-21.56
4.62127	-21.49
4.6738	-21.47
4.35299	-21.32
5.06698	-21.26
4.76653	-21.18
5.05336	-21.18
4.44738	-21.15
5.05671	-21.15
5.04582	-21.1
4.30235	-21.03
4.39526	-21.03
5.36139	-20.98
5.2605	-20.82
4.95093	-20.7
5.34253	-20.61
5.6856	-20.58
4.54838	-20.55
4.86319	-20.55
5.03673	-20.25
4.68237	-20.18
4.93489	-20.16
4.49996	-20.15
4.48039	-20.14
5.31892	-19.96
4.82299	-19.94
4.51081	-19.92
4.78298	-19.85
4.83434	-19.77
4.33064	-19.75
4.59056	-19.73
4.67647	-19.71
5.04663	-19.68
5.59541	-19.59
5.50522	-19.58
4.52444	-19.57
4.71243	-19.55
5.15136	-19.54
4.65981	-19.49
5.72946	-19.43
4.72883	-19.35
5.18578	-19.33
4.74711	-19.32
4.75761	-19.26
5.44764	-19.22
4.70005	-19.12
4.48773	-19.1
4.83489	-19.09
5.3363	-18.98
5.32299	-18.7
4.33315	-18.59
4.33782	-18.56
5.01818	-18.53
5.45197	-18.51
4.61921	-18.5
4.83931	-18.49
5.13517	-18.39
4.52817	-18.35
4.7172	-18.31
4.82435	-18.31
4.83099	-18.28
4.71822	-18.27
5.16332	-18.18
4.44303	-18.16
4.88918	-17.98
5.58909	-17.98
4.69296	-17.83
4.3852	-17.74
5.36494	-17.62
4.39287	-17.6
5.3737	-17.46
5.42283	-17.43
4.59224	-17.34
4.79275	-17.26
5.08442	-17.22
4.83981	-17.19
5.11678	-17.02
4.85126	-17
4.30146	-16.93
4.54532	-16.91
4.99584	-16.82
4.80851	-16.8
4.46601	-16.73
4.84328	-16.67
5.30706	-16.62
4.72142	-16.5
4.69415	-16.49
5.48701	-16.45
4.39846	-16.39
5.30085	-16.38
4.92155	-16.32
4.39517	-16.27
4.55986	-16.18
4.37574	-16.12
5.05356	-16.12
4.91696	-15.97
4.53689	-15.81
4.7198	-15.71
4.83149	-15.54
4.40783	-15.53
5.65766	-15.4
5.48193	-15.38
4.41865	-15.25
4.78583	-15.24
4.38514	-15.17
4.37014	-15.15
4.42364	-15.02
4.82903	-15
4.75805	-14.86
5.37103	-14.86
4.31184	-14.81
4.96969	-14.74
4.44478	-14.72
4.97663	-14.71
4.80992	-14.7
4.4929	-14.68
4.90057	-14.68
4.65475	-14.67
4.8111	-14.47
4.37702	-14.45
4.83902	-14.41
4.83709	-14.37
4.91481	-14.37
4.78968	-14.13
4.71138	-14.06
4.70653	-14.01
4.75176	-13.91
4.59918	-13.88
4.57238	-13.84
4.62843	-13.84
5.1148	-13.84
4.59657	-13.73
4.90358	-13.71
4.70627	-13.58
5.00347	-13.57
4.70621	-13.36
4.49662	-13.25
5.14268	-12.95
4.71214	-12.89
4.79024	-12.89
4.31894	-12.79
4.88512	-12.77
5.04252	-12.69
4.89114	-12.64
4.89924	-12.59
4.6259	-12.54
4.89318	-12.5
4.92005	-12.48
4.33762	-12.42
4.63168	-12.37
4.96077	-12.32
4.79824	-12.28
4.42325	-12.23
5.37339	-12.2
4.91675	-12.13
5.16883	-11.85
5.05048	-11.81
4.47097	-11.77
4.46416	-11.46
5.02409	-11.43
5.09153	-11.36
4.3629	-11.31
4.66598	-11.29
4.44456	-11.28
4.66613	-11.24
5.18671	-11.11
4.38295	-11.08
5.23566	-11.02
4.64078	-11
4.65997	-10.91
5.02895	-10.79
4.83544	-10.68
4.88635	-10.67
5.68877	-10.57
5.36808	-10.37
4.72212	-10.3
5.20447	-10.17
4.6925	-10.02
4.4812	-9.97
4.9551	-9.8
4.92832	-9.79
4.53214	-9.75
4.52195	-9.68
4.50784	-9.62
4.41044	-9.6
4.76807	-9.48
4.41584	-9.39
4.91164	-9.29
5.47407	-9.27
5.19707	-9.21
4.33472	-9.05
4.82153	-9.04
4.61439	-8.64
4.54696	-8.62
4.48296	-8.36
4.43259	-8.22
4.55675	-7.97
4.47173	-7.83
5.44866	-7.79
4.7977	-7.69
4.72682	-7.56
5.11491	-7.32
5.44585	-7.22
5.16233	-7.13
4.94102	-7.09
5.14308	-7.03
4.51671	-6.99
4.83747	-6.82
5.00762	-6.81
4.37278	-6.77
4.64206	-6.64
5.10359	-6.64
5.34635	-6.64
4.79526	-6.44
5.37641	-6.15
4.36356	-6.14
5.2528	-6.1
4.81285	-6.03
4.90752	-6.02
5.28602	-5.93
5.58513	-5.88
4.46546	-5.77
5.31627	-5.63
5.21204	-5.41
4.72294	-5.23
5.20888	-5.14
4.6598	-5
4.6422	-4.98
4.81725	-4.85
4.87052	-4.8
4.87344	-4.79
4.39187	-4.69
4.89199	-4.69
4.32805	-4.5
4.88143	-4.41
4.38425	-4.35
5.14148	-4.23
4.90672	-4.19
4.95735	-4.11
4.68971	-4.08
4.94939	-4.07
5.25922	-3.92
4.97027	-3.88
4.70456	-3.8
5.05951	-3.39
5.16114	-3.26
5.44313	-3.19
4.89055	-3.01
4.9585	-2.88
5.4278	-2.69
4.63456	-2.54
4.80528	-2.54
5.04451	-2.4
4.85855	-2.24
4.64947	-1.99
4.85864	-1.67
4.69411	-1.66
4.73935	-1.45
4.7742	-1.14
4.30449	-1.11
4.91903	-0.92
5.08533	-0.83
5.47012	-0.69
5.12065	-0.59
4.68691	-0.56
5.24244	-0.44
4.97011	-0.36
5.38401	-0.31
5.09085	0
4.90386	0.24
4.90846	0.48
4.73648	0.65
5.00709	0.66
4.86352	0.7
5.3397	0.79
4.43152	0.98
5.00338	1.06
4.65897	1.32
4.31082	1.45
4.75709	1.49
4.93718	1.5
4.61651	1.51
5.22069	1.52
5.51782	1.58
4.78154	1.65
4.80375	1.67
4.89348	1.84
5.30963	2.15
4.4331	2.22
4.3731	2.27
4.97977	2.34
5.2061	2.36
4.80938	2.39
4.77614	2.44
4.95052	2.44
5.02546	2.88
4.95793	3.82
5.13329	3.84
5.39507	3.98
4.75967	4.35
5.2619	4.55
5.14336	4.84
4.91696	5.27
5.16955	5.27
4.58069	5.35
5.21132	5.43
4.56393	5.51
4.56517	5.71
4.59629	5.77
5.16284	5.88
5.26864	5.88
4.83131	5.96
4.6674	6.19
4.45136	6.32
5.36714	6.35
4.75393	6.4
4.50003	6.55
4.49275	7.32
4.32644	7.33
4.52955	7.35
5.47307	7.38
5.11317	7.69
5.07231	7.74
4.79249	8.15
5.09129	8.59
4.99624	9.18
5.26692	9.2
4.46255	9.24
5.42802	9.24
4.66768	9.4
4.55033	9.7
4.75889	9.8
4.40664	9.98
4.53333	10
4.86207	10.03
5.40065	10.13
4.69058	10.2
4.53781	10.43
5.03041	10.75
4.70601	10.76
4.76211	10.9
4.47521	10.96
5.00965	11.08
4.37171	11.59
4.79622	12.03
4.36402	12.29
4.35268	12.65
4.87552	13
5.02606	13.43
4.54137	13.65
4.54659	13.65
5.24906	13.79
4.7792	13.98
4.79546	14.57
4.4828	14.76
4.78294	15.07
4.92098	15.09
4.79151	15.1
5.37469	15.88
4.77002	16.44
4.67507	16.71
4.63409	16.88
4.71729	17.37
4.96295	17.49
4.42514	17.67
5.07141	18.02
4.78909	18.62
4.90795	18.82
5.46876	19.16
4.58413	19.39
4.79097	19.54
4.63056	19.75
5.21413	19.9
4.65572	20.21
4.87189	21.01
5.26542	21.59
4.72473	21.8
4.77168	22.17
4.94171	22.3
4.77815	22.34
4.99982	22.58
5.17407	23.3
4.50431	23.92
4.62742	24
5.13445	24.29
5.6246	26.67
4.53685	27.1
5.28881	27.13
5.35848	27.27
4.70308	27.39
4.34136	28.72
4.56666	29.94
5.05639	31.41
4.9009	31.48
4.39063	31.88
4.33333	31.98
5.22971	33.02
4.3119	33.71
4.8213	33.81
4.98167	34.51
4.35451	34.55
5.08055	35.66
4.81273	35.7
4.72489	35.73
4.76997	36.02
5.12147	36.02
4.45189	36.71
4.84654	36.74
4.64043	37.31
5.20668	37.67
5.01504	40.62
4.77756	41.26
4.72717	41.51
4.6888	41.94
4.42236	42.19
5.01843	43.43
4.78702	45.4
4.37227	47.48
5.34098	48.07
4.78529	48.9
5.01162	49.24
4.6929	49.78
4.92256	50.9
4.59113	51.86
4.3523	60.12
4.53913	62.4
5.11845	63.16
4.80652	63.87
4.70297	65.71
5.25158	66.67
4.37517	69.34
5.3347	69.72
5.11569	73.61
4.9705	74.03
4.50796	74.12
4.54089	74.57
4.63206	76.4
5.6542	83.57
4.62834	84.77
4.47695	89.11
4.57627	94.19
4.66389	94.72
4.58552	95.99
5.04225	96.47
4.38328	96.96
5.42566	99.38

## Sheet: Fig.3.i
	22kb-32kb				32kb-50kb				50kb-70kb				70kb-110kb				>110kb
	Mean	SD	N		Mean	SD	N		Mean	SD	N		Mean	SD	N		Mean	SD	N
	27.406	5.52784	18		30.084	8.14555	18		43.661	9.77282	18		46.399	13.6838	18		62.912	19.6021	18
