# Supplementary material for: Genome-wide RNA polymerase stalling shapes the transcriptome during aging
Source: Nat Genet. 2023 Jan 19;55(2):268–79. doi: 10.1038/s41588-022-01279-6 (PMC9925383; doi:10.1038/s41588-022-01279-6)
Supplement: Supplementary file 7 — Statistical source data. [file 41588_2022_1279_MOESM7_ESM.xlsx]

## Sheet: Fig.4.b
EU-RNA intensity Wt 7wks	EU-RNA intensity Xpg -/- 7wks	EU-RNA intensity Xpg -/- 14wks			EU-RNA intensity Wt 7wks	EU-RNA intensity Xpg -/- 7wks	EU-RNA intensity Xpg -/- 14wks
75.383	44.4331	26.1491		Mean	102.144	62.1383	34.8007
94.1777	42.3902	23.6976		SEM	0.752993	0.494773	0.444412
94.8928	47.3953	34.1165
101.941	47.2932	34.2186
81.8182	47.2932	33.81
99.8979	58.427	29.8264			7wks XPG -/- vs Wt	7wks XPG -/- vs Wt
95.3013	54.4433	26.5577		Significantly different (P < 0.05)?	Yes	Yes
114.505	58.6313	32.4821		One- or two-tailed P value?	Two-tailed	Two-tailed
116.854	56.3841	31.8693		t	43.86	72.52
101.124	62.6149	34.525		df	1776	1651
92.1348	51.5832	37.1808		p-value	2.46875e-285	0
100.306	52.9111	37.1808
97.855	55.8733	38.3044
125.025	58.3248	30.1328
96.9356	54.8519	41.9816
115.015	54.8519	28.3963
80.5924	56.5884	44.7395
127.273	45.761	38.4065
128.294	56.9969	38.3044
134.934	62.002	36.2615
106.231	47.906	41.9816
114.096	53.7283	41.9816
125.536	60.572	40.5516
104.188	53.8304	37.8958
132.073	60.9806	49.6425
113.177	68.0286	43.0031
127.273	76.7109	36.8744
96.8335	66.0878	44.4331
132.686	56.7927	40.5516
133.299	72.0123	42.1859
111.644	52.5025	35.8529
102.656	68.6415	31.5628
96.5271	47.0889	52.094
112.155	60.1634	45.2503
105.209	41.7773	46.2717
124.413	60.7763	29.0092
125.23	72.1144	47.3953
117.365	66.19	41.3687
118.795	74.1573	37.8958
129.214	64.1471	44.2288
142.799	64.8621	42.7988
118.386	65.3728	38.5087
103.677	73.0337	44.2288
130.439	63.1256	47.7017
115.935	60.1634	48.1103
100.919	53.524	44.7395
119.101	69.8672	43.8202
98.1614	65.8835	50.4597
131.563	63.4321	46.476
107.559	60.3677	37.5894
113.483	67.5179	46.6803
113.075	65.8835	40.6537
96.2206	69.3565	41.1645
119.305	67.8243	40.4494
101.634	67.4157	38.6108
135.036	69.6629	45.5567
100.919	58.6313	39.9387
113.585	73.4423	44.5352
145.046	64.6578	53.3197
117.569	57.2012	44.7395
111.44	59.4484	52.5025
111.338	67.3136	54.1369
88.049	64.4535	49.1318
94.1777	73.0337	37.7937
117.365	66.3943	50.7661
119.918	46.2717	51.5832
125.332	70.0715	53.3197
132.073	65.9857	41.573
117.365	71.3994	44.2288
124.719	66.2921	54.0347
132.073	71.2972	48.0082
135.24	71.9101	49.6425
128.703	65.2707	39.2237
127.988	73.953	44.1267
127.171	72.9316	53.4219
106.537	64.4535	44.6374
118.999	69.05	46.1696
110.725	64.6578	42.1859
144.024	54.1369	42.4923
102.043	52.5025	55.1583
102.247	52.7068	50.7661
146.68	69.05	41.3687
135.342	63.2278	48.1103
115.935	74.1573	50.6639
131.052	68.335	53.9326
126.251	57.3034	45.046
131.665	64.3514	44.0245
137.385	82.2268	48.621
123.698	59.5506	31.1542
109.397	67.4157	49.0296
133.504	62.7171	57.2012
122.063	56.4862	47.8039
131.052	52.7068	46.1696
113.892	61.4913	50.4597
130.439	81.8182	43.8202
128.907	80.286	53.9326
132.584	65.1685	57.5077
111.236	69.2543	53.9326
105.72	75.383	42.0838
133.095	72.9316	51.8897
109.193	60.7763	31.3585
120.123	75.4852	34.6272
100.306	75.1787	36.6701
135.649	68.6415	39.3258
123.391	86.619	34.8315
115.935	68.6415	38.3044
124.923	66.4964	45.046
122.37	71.093	34.8315
119.51	68.2329	45.3524
127.171	60.0613	43.9224
128.192	81.9203	49.0296
112.87	74.5659	47.5996
135.955	61.287	53.3197
126.456	65.7814	46.3738
137.079	68.7436	41.8795
135.649	71.7058	46.1696
141.573	69.6629	47.2932
115.322	70.6844	40.3473
136.364	65.0664	52.7068
130.643	73.4423	51.379
126.864	80.6946	45.6588
143.31	76.6088	42.4923
121.757	69.2543	45.4545
155.363	75.383	46.476
148.928	65.5771	46.2717
130.541	72.8294	53.1154
123.596	64.2492	49.8468
135.547	72.7273	55.5669
132.073	70.2758	48.8253
147.6	72.6251	51.2768
149.234	75.0766	51.379
136.159	73.0337	57.5077
144.842	63.9428	47.0889
131.154	72.9316	56.0776
135.24	71.093	45.6588
131.461	81.2053	43.3095
135.24	70.9908	60.572
123.085	71.7058	56.8948
138.509	80.286	48.0082
116.343	83.5546	46.5781
150.766	64.0449	52.5025
146.987	68.7436	55.7712
145.557	66.8029	50.5618
129.111	69.05	59.0398
103.779	75.1787	52.7068
108.989	84.7804	42.1859
124.515	78.6517	56.8948
118.08	84.3718	42.3902
144.535	66.4964	56.6905
162.411	68.8458	50.6639
140.245	78.2431	47.3953
106.231	87.1297	50.8682
141.062	86.7211	47.5996
124.821	70.7865	53.524
153.83	73.5444	59.0398
136.772	96.0163	58.2227
132.584	74.668	45.8631
110.01	77.8345	48.621
152.605	69.2543	46.0674
131.256	68.9479	57.5077
151.583	73.238	64.0449
150.051	67.1093	61.0827
146.17	67.1093	60.9806
155.567	75.7916	66.905
139.939	71.7058	59.4484
160.47	66.19	52.7068
146.987	75.1787	68.5393
120.02	84.5761	60.7763
131.052	67.7222	56.6905
151.277	86.4147	59.857
123.8	73.4423	53.4219
157.508	50.7661	57.4055
153.83	47.906	45.2503
116.037	58.6313	59.3463
152.196	45.9653	57.3034
163.228	52.094	52.7068
139.122	46.8846	58.427
107.559	48.8253	56.2819
151.583	64.6578	61.1849
71.3994	61.3892	58.9377
99.7957	49.0296	64.8621
106.844	55.669	58.0184
88.1512	48.3146	55.2605
92.0327	58.9377	56.1798
95.3013	62.1042	52.809
86.3126	49.9489	63.2278
85.6997	59.4484	46.7824
112.257	61.3892	63.4321
88.049	61.287	59.5506
98.2635	56.5884	57.0991
107.559	64.5557	71.5015
94.7906	46.6803	53.9326
111.032	49.8468	60.2656
94.1777	50.9704	10.8274
80.6946	70.7865	11.0317
102.656	69.9694	10.4188
108.07	61.5935	14.4024
84.3718	59.5506	9.2952
101.941	66.8029	13.381
97.5485	68.7436	8.37589
91.522	70.6844	20.8376
100.102	74.4637	13.9939
113.892	54.5455	21.5526
122.983	58.3248	23.7998
97.6507	52.1961	19.4076
97.9571	66.2921	25.5363
123.596	64.4535	22.2676
99.3871	63.9428	25.7405
114.096	63.5342	23.1869
136.159	76.4045	20.7354
125.025	58.3248	21.5526
119.51	68.7436	25.0255
88.2533	62.9213	25.5363
125.843	74.5659	18.284
112.768	80.7967	25.4341
107.457	67.4157	27.2727
111.032	83.6568	26.3534
131.052	71.7058	26.1491
128.703	74.2595	29.3156
105.72	75.1787	28.3963
114.096	62.5128	24.0041
120.531	80.3881	29.1113
103.779	75.383	24.3105
103.677	73.1359	28.8049
106.333	62.002	27.0684
131.358	85.189	30.1328
119.918	73.953	25.2298
100.306	74.7702	35.24
139.428	71.2972	28.2942
140.041	68.7436	29.4178
132.073	69.8672	39.2237
139.632	76.6088	30.1328
131.052	65.1685	29.7242
137.896	68.0286	30.7457
123.391	73.5444	39.9387
98.9785	81.2053	27.9877
132.073	72.2165	29.5199
111.236	57.8141	34.2186
140.654	73.953	30.0306
133.197	78.4474	29.2135
146.374	79.8774	23.1869
114.811	69.1522	24.3105
129.622	73.8509	37.7937
104.494	69.6629	29.1113
130.337	73.0337	32.0735
138.202	61.7978	26.047
138.304	58.2227	34.9336
128.703	74.5659	28.2942
113.177	78.9581	32.0735
139.019	72.7273	30.2349
138.917	81.2053	27.9877
138.406	68.4372	40.3473
124.617	77.0174	36.3636
163.228	85.904	33.5036
106.129	85.2911	32.4821
116.752	81.5118	34.3207
141.369	73.1359	30.3371
129.316	68.1308	34.8315
112.462	85.3933	31.8693
134.934	78.5495	30.1328
124.515	70.6844	33.81
133.504	61.287	33.1971
125.741	85.189	37.4872
130.746	73.1359	27.9877
134.116	83.0439	38.4065
141.675	70.5822	26.3534
107.048	77.7324	35.24
133.197	83.4525	33.2993
145.761	77.5281	37.0787
127.375	75.383	35.9551
105.209	81.6139	31.2564
121.553	72.1144	36.8744
107.457	66.0878	34.9336
133.095	68.7436	41.2666
140.143	78.5495	31.4607
129.724	81.4096	37.3851
143.003	76.7109	33.5036
144.739	74.4637	32.0735
142.799	76.4045	32.0735
110.419	81.3075	32.8907
143.207	71.7058	36.7722
139.326	70.9908	28.6006
120.94	68.9479	47.191
139.734	84.1675	32.5843
138.509	79.9796	35.5465
133.504	77.3238	35.24
129.724	76.7109	36.5679
128.907	81.4096	35.3422
156.384	75.1787	39.6323
146.476	80.4903	34.4229
133.504	76.5066	39.2237
127.579	88.1512	35.24
143.922	68.1308	33.5036
106.231	88.2533	31.3585
116.752	76.5066	44.2288
122.165	82.7375	37.7937
124.719	78.856	40.6537
115.118	80.4903	36.1594
148.417	73.7487	28.6006
143.718	83.6568	30.3371
153.32	69.6629	43.4116
126.864	86.7211	39.8366
113.279	78.856	36.4658
147.702	76.8131	36.3636
150.664	87.334	39.9387
134.423	82.5332	35.6486
148.315	78.5495	29.8264
109.091	86.1083	31.9714
127.988	79.4689	37.5894
138.917	83.4525	36.8744
139.428	73.0337	39.2237
139.939	81.1032	40.858
144.944	74.0552	32.2778
143.616	88.4576	39.8366
144.127	61.287	38.713
123.8	87.4362	33.095
115.424	92.7477	33.4014
113.585	63.9428	36.7722
134.934	89.2748	35.7508
125.843	89.3769	32.1757
143.616	84.474	40.143
148.928	79.4689	45.5567
139.734	89.5812	41.7773
143.003	84.474	31.4607
167.007	77.0174	38.5087
127.273	91.4198	37.998
151.583	75.9959	40.3473
127.579	82.2268	35.9551
50.7661	74.5659	37.6915
52.9111	82.431	39.8366
54.3412	68.2329	47.3953
64.6578	78.6517	34.1165
61.5935	73.6466	34.7293
81.1032	83.2482	38.9173
81.5118	76.7109	40.6537
66.4964	84.2697	30.3371
74.1573	72.3187	33.2993
84.5761	86.4147	39.6323
74.9745	79.571	43.1052
72.9316	75.5873	41.6752
81.3075	89.2748	42.5945
84.2697	75.9959	41.6752
74.8723	98.1614	36.7722
75.0766	73.6466	42.0838
75.1787	84.2697	44.331
83.6568	94.382	50.5618
71.6037	78.5495	42.1859
91.3177	82.5332	41.3687
75.1787	84.3718	22.0633
62.1042	87.334	27.2727
67.5179	88.1512	26.1491
71.1951	90.2962	23.6976
62.6149	84.474	29.9285
97.4464	88.049	33.1971
78.0388	33.1971	14.096
102.758	36.5679	24.4127
84.3718	34.4229	33.2993
71.093	37.1808	31.5628
64.5557	37.6915	27.8856
96.1185	39.6323	16.5475
89.0705	36.5679	31.3585
91.2155	32.6864	28.6006
88.8662	34.3207	33.6057
90.5005	37.6915	30.95
94.2799	40.6537	31.8693
88.9683	39.7344	23.6976
81.9203	41.1645	32.4821
91.7262	40.0409	34.1165
75.7916	42.4923	32.8907
101.941	46.3738	29.0092
84.1675	43.7181	34.8315
82.6353	36.0572	32.2778
103.575	43.7181	35.5465
93.1563	36.2615	30.95
79.2646	41.4709	34.9336
93.0541	41.2666	28.3963
86.5169	44.0245	29.7242
94.8928	40.143	29.4178
89.5812	46.1696	33.1971
89.2748	44.0245	35.4443
94.5863	34.6272	36.6701
89.7855	39.6323	36.8744
91.4198	44.0245	37.5894
91.9305	40.0409	42.4923
65.3728	45.3524	41.9816
97.7528	43.7181	29.1113
97.7528	40.143	23.5955
90.0919	34.9336	34.2186
87.9469	39.2237	34.9336
104.392	47.3953	32.5843
81.4096	47.3953	32.0735
96.2206	39.6323	37.6915
88.049	41.2666	43.1052
83.3504	41.4709	25.7405
106.639	41.3687	36.0572
115.526	43.1052	34.525
84.474	44.4331	30.0306
96.8335	46.9867	33.2993
94.0756	46.5781	36.1594
95.097	43.3095	37.3851
109.193	43.4116	38.1001
95.1992	42.5945	38.4065
84.6782	48.5189	40.3473
96.6292	48.2125	38.3044
105.72	41.573	37.3851
89.0705	51.7875	45.5567
97.4464	43.2073	34.7293
96.3228	42.3902	40.143
105.209	43.5138	42.5945
74.4637	44.7395	35.9551
98.8764	42.3902	37.4872
94.6885	46.7824	35.24
103.779	42.3902	42.3902
87.1297	38.6108	28.9071
96.5271	39.3258	34.0143
103.166	45.1481	36.6701
99.3871	53.7283	45.4545
104.392	46.8846	42.5945
106.333	45.046	39.9387
82.7375	42.288	38.5087
86.1083	44.7395	44.6374
89.7855	43.0031	40.3473
73.0337	45.8631	45.3524
85.904	40.0409	42.3902
93.0541	51.4811	35.24
110.215	49.5403	39.1215
96.2206	42.3902	39.5301
98.2635	44.0245	39.7344
108.989	46.8846	46.0674
105.72	43.5138	43.4116
88.5597	40.3473	37.7937
98.1614	46.9867	41.7773
113.381	44.0245	39.6323
89.7855	49.8468	38.9173
111.951	40.9602	41.0623
101.124	47.8039	33.81
80.4903	39.9387	40.4494
84.0654	46.8846	35.4443
95.7099	54.1369	46.5781
108.478	41.9816	40.6537
100.102	41.8795	42.9009
81.2053	46.6803	40.7559
69.2543	56.1798	42.7988
104.29	47.8039	44.7395
94.382	48.3146	48.5189
101.328	47.2932	41.3687
91.0112	41.573	51.379
99.1828	42.9009	53.0133
106.639	43.2073	44.6374
94.2799	45.761	45.046
106.129	46.9867	46.2717
102.247	40.3473	36.9765
104.392	47.2932	42.6966
103.473	46.7824	41.8795
104.392	42.5945	37.3851
97.2421	44.331	39.0194
108.784	46.8846	42.0838
81.8182	47.906	42.4923
80.7967	54.6476	36.1594
110.317	55.2605	54.8519
105.924	40.4494	44.5352
88.4576	46.6803	43.0031
99.3871	48.1103	41.2666
109.704	54.6476	43.3095
96.9356	49.5403	43.4116
88.8662	62.6149	41.7773
107.763	31.665	48.2125
103.473	30.5414	52.5025
100.102	34.3207	47.3953
85.6997	31.9714	45.1481
90.0919	31.8693	49.8468
112.053	37.0787	38.8151
109.704	44.8417	40.6537
116.752	31.5628	42.3902
103.882	39.428	55.4648
116.343	34.1165	51.8897
116.241	43.8202	38.713
102.349	39.3258	50.6639
113.177	43.3095	40.6537
75.0766	41.1645	46.3738
82.6353	40.143	43.9224
77.1195	39.5301	56.5884
60.9806	39.9387	48.0082
75.383	36.8744	46.2717
80.6946	38.6108	49.5403
70.9908	47.8039	50.6639
75.5873	40.3473	53.9326
74.8723	41.3687	47.3953
63.6364	43.9224	49.6425
92.6456	48.3146	52.5025
77.3238	43.5138	50.7661
84.3718	40.9602	48.621
90.1941	35.8529	53.0133
93.8713	34.6272	46.1696
62.7171	45.2503	50.5618
91.1134	42.7988	54.0347
82.7375	42.1859	55.669
85.5975	37.4872	42.5945
79.8774	45.9653	40.858
64.9643	41.8795	42.1859
89.2748	48.621	51.0725
76.4045	48.0082	53.3197
72.3187	47.7017	60.9806
81.1032	47.906	11.951
73.1359	41.2666	13.6874
77.8345	46.2717	15.3218
86.4147	44.331	16.2411
82.7375	48.2125	19.2033
83.6568	45.2503	18.6925
79.3667	48.8253	17.2625
85.904	47.5996	18.5904
94.0756	45.8631	17.7732
92.952	48.5189	17.7732
89.7855	45.046	21.0419
93.0541	50.4597	19.4076
91.4198	42.3902	18.3861
97.0378	47.7017	20.0204
72.9316	43.7181	17.0582
79.0603	48.8253	18.284
87.6405	47.2932	17.3647
94.1777	50.8682	18.7947
94.2799	43.8202	20.1226
96.2206	44.5352	17.569
71.093	49.7446	18.1818
99.3871	48.3146	18.5904
106.129	45.2503	15.0153
94.2799	52.5025	14.7089
91.4198	53.4219	19.1011
79.4689	44.1267	20.3269
73.953	55.9755	21.144
103.779	51.8897	16.1389
98.6721	46.5781	20.8376
74.5659	45.6588	17.569
90.9091	48.1103	19.8161
95.097	43.2073	18.8968
106.129	45.8631	20.429
73.1359	53.6262	21.9612
91.1134	42.288	27.477
69.1522	50.1532	17.8754
98.0592	45.046	17.569
87.6405	54.6476	20.8376
98.9785	37.3851	21.6547
86.0061	45.8631	23.5955
104.392	62.002	20.429
81.1032	47.906	25.6384
103.575	40.4494	21.2462
102.554	44.1267	20.0204
93.1563	46.1696	24.0041
76.4045	46.8846	25.9448
89.2748	47.2932	21.0419
93.9734	56.4862	18.999
108.682	47.8039	22.7783
99.0807	49.7446	17.6711
93.1563	45.3524	20.6333
95.9142	50.0511	22.0633
81.716	45.761	19.5097
102.86	50.8682	22.7783
104.494	49.5403	20.0204
100.306	52.5025	24.2084
95.812	49.0296	19.9183
98.57	51.1747	26.4556
85.6997	50.5618	19.714
110.215	48.1103	23.2891
88.1512	52.5025	18.6925
111.951	52.1961	21.859
106.129	43.9224	15.8325
104.801	46.3738	23.3912
80.4903	58.8355	23.1869
99.4893	45.4545	21.3483
87.334	55.3626	21.6547
95.5056	53.524	20.9397
103.166	56.1798	25.0255
104.188	56.8948	25.6384
101.941	48.5189	25.6384
93.0541	59.857	22.2676
84.2697	55.2605	21.9612
88.049	43.5138	24.7191
93.1563	39.2237	22.4719
104.188	48.0082	21.7569
93.7691	40.858	20.429
94.2799	38.713	21.3483
99.0807	42.288	21.9612
104.29	59.5506	25.0255
86.7211	49.1318	23.1869
98.9785	58.2227	21.7569
104.699	59.142	20.6333
107.048	49.8468	24.617
98.0592	47.5996	21.144
97.2421	38.713	18.284
95.097	60.4699	25.0255
95.7099	62.1042	19.714
95.3013	66.905	22.0633
102.554	66.19	25.2298
99.5914	55.4648	20.0204
108.376	57.6098	23.6976
101.737	56.3841	28.0899
104.392	66.3943	26.9663
79.0603	66.905	25.332
101.634	57.5077	23.3912
105.414	56.7927	23.2891
104.392	55.9755	27.2727
98.57	67.1093	25.332
96.2206	71.808	27.3749
101.124	67.7222	20.429
50.9704	79.9796	26.5577
44.331	59.857	22.5741
54.4433	57.3034	24.2084
53.9326	68.8458	24.4127
52.1961	54.6476	23.5955
63.5342	61.3892	29.1113
61.3892	63.9428	25.332
62.3085	67.4157	41.3687
51.6854	61.6956	29.0092
60.3677	69.2543	31.8693
67.4157	61.3892	15.7303
72.523	67.4157	20.8376
61.6956	79.9796	19.6119
54.8519	56.3841	18.7947
67.9265	68.2329	18.999
70.6844	75.1787	21.144
71.9101	70.0715	19.1011
87.0276	80.8989	21.0419
64.9643	63.1256	21.5526
78.856	75.7916	19.2033
74.5659	66.905	20.5312
61.287	61.287	20.6333
68.1308	67.5179	19.2033
65.1685	63.6364	23.3912
81.1032	86.2104	22.8805
64.4535	59.6527	25.0255
76.4045	66.905	18.284
73.1359	68.9479	19.3054
85.189	71.6037	21.2462
94.382	64.4535	19.4076
89.8876	65.9857	23.4934
71.2972	70.0715	19.5097
66.5986	76.5066	24.2084
94.5863	71.3994	20.0204
55.2605	67.4157	19.714
84.9847	81.9203	18.5904
77.6302	80.286	20.7354
88.049	72.0123	17.1604
74.5659	74.4637	20.8376
68.8458	69.7651	24.4127
100.613	78.5495	20.7354
102.86	67.2114	17.9775
84.3718	73.6466	21.4505
78.9581	67.7222	22.0633
104.392	64.4535	27.7834
91.2155	84.1675	25.4341
72.9316	66.19	24.0041
82.2268	63.4321	20.7354
83.2482	76.0981	23.1869
89.5812	71.093	21.144
99.8979	79.3667	22.8805
92.952	88.4576	23.6976
93.8713	76.8131	20.429
92.0327	73.238	22.4719
82.5332	75.8938	20.0204
92.4413	54.0347	23.4934
68.1308	75.6895	22.1655
78.9581	72.523	21.144
93.7691	67.2114	24.1062
104.494	80.8989	25.2298
88.5597	75.9959	22.2676
73.1359	65.9857	25.5363
78.0388	85.0868	29.2135
110.215	71.1951	24.3105
100.613	77.6302	28.0899
90.7048	77.7324	22.7783
75.7916	69.9694	21.4505
97.1399	77.7324	19.4076
79.9796	76.7109	26.8641
68.335	67.7222	25.6384
107.048	68.6415	22.9826
89.2748	72.8294	20.5312
97.1399	67.2114	25.4341
101.43	71.808	22.7783
96.3228	74.9745	23.6976
89.9898	68.8458	18.7947
68.0286	85.904	21.2462
89.9898	78.6517	23.1869
105.209	68.335	28.3963
103.575	62.002	30.7457
91.3177	68.6415	23.1869
80.286	86.5169	27.0684
104.188	65.2707	22.4719
78.7538	73.953	25.5363
86.5169	81.716	27.3749
91.7262	74.668	20.6333
97.6507	85.0868	24.2084
84.0654	78.3452	25.2298
72.2165	71.1951	26.762
96.6292	72.1144	25.4341
88.4576	89.1726	27.9877
96.6292	103.166	22.2676
92.237	79.3667	28.4985
111.032	70.5822	23.2891
97.2421	77.5281	30.4392
88.8662	83.2482	23.0848
112.155	93.4627	26.5577
90.7048	78.3452	26.8641
88.5597	85.0868	26.9663
88.1512	89.2748	27.5792
102.554	89.4791	26.9663
106.231	93.9734	26.3534
103.677	91.8284	25.4341
108.274	92.1348	25.6384
100.306	93.0541	25.6384
92.7477	94.0756	24.7191
82.5332	100.715	29.7242
93.3606	40.143	25.7405
106.742	47.8039	27.6813
109.499	45.8631	26.5577
102.758	44.8417	26.1491
110.623	46.6803	26.5577
102.451	52.4004	19.4076
85.3933	43.9224	26.8641
97.7528	48.0082	22.4719
108.07	48.9275	23.6976
102.554	38.9173	24.9234
114.198	45.6588	26.9663
116.445	47.8039	28.2942
106.844	46.1696	27.8856
101.839	44.9438	30.7457
97.0378	55.8733	25.8427
95.3013	47.906	24.9234
100	52.809	24.3105
110.01	53.8304	28.3963
116.956	57.2012	26.047
114.913	49.2339	30.7457
116.65	46.5781	27.0684
83.3504	55.8733	28.3963
93.667	49.5403	27.477
79.9796	61.3892	29.2135
80.4903	48.621	25.4341
106.639	60.2656	30.6435
110.01	48.5189	30.6435
108.58	48.3146
112.155	58.3248
86.619	55.4648
100.919	65.3728
119.51	55.5669
104.699	54.1369
115.73	56.3841
125.741	69.3565
116.037	46.5781
105.209	62.6149
91.1134	57.3034
79.9796	71.7058
118.59	53.8304
109.091	62.7171
102.043	44.7395
114.505	61.6956
87.334	54.3412
108.376	57.5077
106.435	54.8519
108.784	49.7446
101.532	61.1849
45.9653	57.2012
58.7334	54.6476
60.7763	59.5506
50.0511	65.8835
57.5077	50.0511
53.0133	56.3841
62.1042	65.1685
71.6037	61.6956
57.4055	58.9377
55.4648	56.6905
64.9643	64.0449
53.7283	63.0235
55.669	59.142
69.6629	69.1522
69.6629	56.5884
88.9683	56.3841
79.4689	60.4699
78.9581	59.142
58.2227	65.9857
70.7865	68.9479
90.1941	53.0133
71.3994	60.0613
84.5761	65.3728
72.2165	64.0449
90.7048	68.8458
69.8672	58.427
68.9479	67.3136
70.5822	59.857
67.3136	69.7651
92.3391	48.8253
89.0705	61.4913
77.9367	57.2012
85.904	71.1951
96.2206	67.2114
94.9949	68.6415
87.4362	62.6149
91.4198	73.238
92.6456	53.524
84.7804	59.6527
95.6078	66.905
87.0276	64.5557
68.0286	70.7865
84.9847	67.0071
79.571	69.9694
98.0592	58.7334
99.0807	66.2921
105.822	69.6629
79.8774	71.9101
101.941	52.7068
68.9479	57.4055
102.554	53.524
88.3555	68.9479
103.371	62.7171
84.7804	59.6527
88.1512	61.3892
80.7967	60.6742
64.9643	72.7273
82.6353	64.4535
84.0654	69.3565
86.7211	74.668
96.0163	65.3728
73.953	68.6415
71.2972	66.2921
97.4464	68.0286
100.102	65.475
88.9683	64.1471
87.0276	70.0715
89.0705	70.0715
88.4576	66.0878
105.311	72.3187
112.462	53.7283
86.1083	53.4219
71.6037	63.4321
91.2155	62.4106
92.4413	72.2165
101.839	66.2921
102.451	77.9367
67.3136	69.7651
91.3177	70.1736
91.2155	71.6037
76.2002	62.1042
83.5546	66.2921
92.237	70.1736
105.209	76.9152
74.4637	61.5935
100.102	74.1573
84.7804	70.1736
101.022	67.3136
100.817	67.8243
85.0868	78.5495
87.1297	65.475
94.5863	74.1573
105.107	72.523
99.5914	72.9316
88.6619	64.6578
107.661	74.9745
102.758	75.8938
82.5332	69.2543
105.311	67.5179
99.4893	72.3187
99.1828	81.716
80.286	79.2646
89.2748	59.5506
110.112	66.3943
83.4525
82.6353
90.2962
100.511
88.9683
98.9785
97.1399
92.4413
89.3769
99.0807
101.634
91.3177
104.494
93.0541
93.0541
110.725
93.7691
98.0592
90.3984
87.4362
92.1348
104.392
81.4096
101.941
96.0163
98.9785
118.386
92.0327
97.9571
102.043
81.9203
99.7957
109.397
91.1134
101.839
110.623
112.972
105.107
95.1992
96.6292
108.784
106.537
99.0807
110.725
99.4893
115.73
103.984
110.215
108.07
101.941
89.0705
105.107

## Sheet: Fig.4.c
	EU-seq_Xpg_7wks_vs_wt	EU-seq_Xpg_14wks_vs_wt	EU-seq_Old_vs_Adult
BIN1	n.a.	n.a.	n.a.
BIN2	0	0	0
BIN3	-10.08	1.34	-2.67
BIN4	-7.66	-2.09	-3.46
BIN5	-1.01	-6.99	-4.49
BIN6	-4.09	-6.62	-5.31
BIN7	-7.63	-8.93	-6.07
BIN8	-5.34	-8.54	-6.87
BIN9	-5.63	-15.21	-8.45
BIN10	-4.83	-20.01	-9.3
BIN11	-4.96	-21.22	-10.51
BIN12	-12.94	-21.54	-10.82
BIN13	-12.03	-22.08	-12.29
BIN14	-13.18	-27.45	-13.1
BIN15	-15.33	-28.01	-14.43
BIN16	-18.21	-27.9	-15.33
BIN17	-17.7	-31.69	-17.49
BIN18	-19.71	-43.66	-17.53
BIN19	-24.55	-41.51	-19.61
BIN20	n.a.	n.a.	n.a.

## Sheet: Fig.4.d
	EU-seq_Ercc_4wks_vs_wt	EU-seq_Ercc_10wks_vs_wt	EU-seq_Old_vs_Adult
BIN1	n.a.	n.a.	n.a.
BIN2	0	0	0
BIN3	-16.7	-13.6	-2.67
BIN4	-20.2	-29.07	-3.46
BIN5	-16.8	-27.01	-4.49
BIN6	-25.1	-40.27	-5.31
BIN7	-25.4	-41.02	-6.07
BIN8	-24	-50.56	-6.87
BIN9	-26.9	-48.28	-8.45
BIN10	-27	-55.63	-9.3
BIN11	-32.2	-54.72	-10.51
BIN12	-28.6	-53.4	-10.82
BIN13	-34.6	-59.45	-12.29
BIN14	-35.6	-58.76	-13.1
BIN15	-37.7	-59.87	-14.43
BIN16	-38.6	-63.71	-15.33
BIN17	-36.7	-63.38	-17.49
BIN18	-35.6	-59.92	-17.53
BIN19	-34.7	-61.77	-19.61
BIN20	n.a.	n.a.	n.a.

## Sheet: Fig.4.e
0.03
	Week 1							Week 2							Week4
	WT (control of Xpg-/-)	Xpg-/-		WT (control of Ercc1d/-)	Ercc1d/-			WT (control of Xpg-/-)	Xpg-/-		WT (control of Ercc1d/-)	Ercc1d/-			WT (control of Xpg-/-)	Xpg-/-		WT (control of Ercc1d/-)	Ercc1d/-			Week 1						Week 2						Week 4
	56.038	57.035		58.599	65.294			36.041	28.365		48.383	40.279			15.07	15.105		25.693	17.373
	55.519	56.231		38.264	62.77			42.053	30.527		53.168	48.348			13.017	13.16		18.985	21.555				WT (control of Xpg-/-)	Xpg-/-	WT control of Ercc1d/-)	Ercc1d/-			WT (control of Xpg-/-)	Xpg-/-	WT control of Ercc1d/-)	Ercc1d/-			WT (control of Xpg-/-)	Xpg-/-	WT control of Ercc1d/-)	Ercc1d/-
	57.905	53.315		61.618	65.8			35.075	28.562		43.58	46.293			12.891	13.884		17.468	20.323			Average	55.9942	50.3275	60.5302	56.2826		Average	37.8206	34.3458	53.7444	48.1697		Average	13.1674	12.5311	19.3589	20.7441
	66.894	50.027		73.457	47.126			61.499	29.137		38.216	48.936			11.366	11.617		14.805	17.094			SD	7.3808	6.12912	10.2932	8.77392		SD	7.31593	8.20147	10.2923	5.20171		SD	1.18914	1.63366	3.41943	3.39465
	56.676	42.215		62.71	53.696			35.818	26.536		43.262	43.389			10.823	13.67		13.568	19.564			n	14	12	17	14		n	15	16	17	13		n	29	27	34	28
	62.957	42.932		67.413	49.18			36.532	31.836		55.276	55.049			12.57	12.275		22.731	17.447
	50.081	44.452		71.73	60.486			33.165	30.162		45.36	58.168			11.703	13.554		19.095	18.89			Normalized to 100%						Normalized to 100%						Normalized to 100%
	51.676	42.047		58.757	46.042			30.864	38.823		46.683	43.71			12.401	11.866		22.506	16.739
	44.979	59.899		74.194	54.415			30.153	39.082		45.507	46.573			12.743	14.399		23.242	17.204				WT (control of Xpg-/-)	Xpg-/-	WT control of Ercc1d/-)	Ercc1d/-			WT (control of Xpg-/-)	Xpg-/-	WT control of Ercc1d/-)	Ercc1d/-			WT (control of Xpg-/-)	Xpg-/-	WT control of Ercc1d/-)	Ercc1d/-
	48.248	51.066		57.233	48.111			34.68	35.225		73.934	50.874			13.091	16.181		20.564	17.018			Average	100	89.8798	100	92.9828		Average	100	90.8124	100	89.6274		Average	100	95.1676	100	107.156
	64.926	52.798		61.382	51.917			38.612	33.754		45.801	42.464			14.876	11.139		17.304	19.95			SD	13.1814	10.946	17.0051	14.4951		SD	19.3438	21.6852	19.1504	9.67861		SD	9.0309	12.4068	17.6633	17.5354
	66.429	51.913		66.353	48.124			36.645	35.969		56.649	48.927			13.631	10.971		19.632	21.008			n	14	12	17	14		n	15	16	17	13		n	29	27	34	28
	56.222			75.033	59.885			41.348	33.686		69.042	53.196			11.487	12.475		14.81	16.462
	45.369			49.162	75.111			36.758	37.375		61.379				12.637	11.954		14.823	20.258
				52.77				38.066	61.367		61.013				13.241	13.402		13.927	20.948
				50.249					29.127		60.203				14.557	11.357		20.912	22.637
				50.089							66.199				14.668	15.551		23.603	16.214
															13.602	12.184		18.158	20.975
															15.562	10.296		18.037	22.366
															12.515	11.064		20.983	25.745
															13.538	9.979		19.767	25.078
															15.449	9.699		20.346	24.874
															12.628	12.311		18.416	21.485
															13.849	11.82		28.504	19.477
															12.827	13.803		18.353	21.062
															12.775	12.37		17.981	22.952
															12.625	12.255		22.328	26.327
															13.194			18.877	29.811
															12.52			14.26
																		23.23
																		17.182
																		18.407
																		18.473
																		21.233
0.2
	Week 1							Week 2							Week4
	WT (control of Xpg-/-)	Xpg-/-		WT (control of Ercc1d/-)	Ercc1d/-			WT (control of Xpg-/-)	Xpg-/-		WT (control of Ercc1d/-)	Ercc1d/-			WT (control of Xpg-/-)	Xpg-/-		WT (control of Ercc1d/-)	Ercc1d/-			Week 1						Week 2						Week 4							Statistics	week4, Xpg-/- vs WT	week4,Ercc1d/- vs WT		week2, Ercc1d/- vs WT
	64.741	47.267		73.715	61.396			27.661	32.729		44.584	54.358			36.767	22.308		51.701	46.947				WT (control of Xpg-/-)	Xpg-/-	WT control of Ercc1d/-)	Ercc1d/-			WT (control of Xpg-/-)	Xpg-/-	WT control of Ercc1d/-)	Ercc1d/-			WT (control of Xpg-/-)	Xpg-/-	WT control of Ercc1d/-)	Ercc1d/-			Significantly different (P < 0.05)?	Yes	Yes		Yes
	54.891	45.772		62.756	69.603			30.829	36.463		37.116	49.8			34.148	20.273		49.458	46.01			Average	59.8308	49.7101	71.1273	66.7234		Average	32.3023	29.7592	53.5055	42.4191		Average	34.2352	24.6621	47.8192	35.4214			One- or two-tailed P value?	Two-tailed			Two-tailed
	69.903	44.318		60.977	74.762			28.199	30.216		40.301	59.459			33.189	20.069		44.501	41.046			SD	4.75239	7.06995	7.38063	5.91575		SD	4.15041	3.35912	10.8542	9.49643		SD	3.36544	3.93636	3.73416	6.59475			t	7.759	7.712		3.273
	58.337	41.793		62.556	62.814			29.915	32.687		40.675	62.73			36.506	21.218		45.632	45.72			n	16	14	16	10		n	19	12	22	16		n	19	16	22	23			df	33	43		36
	58.331	37.404		76.387	76.167			36.369	30.697		40.707	35.448			31.403	28.131		50.319	47.511																						P-value	6.13324e-09	1.21727e-09		0.00235334
	53.713	52.342		84.885	69.398			27.684	29.434		46.694	35.072			34.884	27.306		44.058	36.722			Normalized to 100%						Normalized to 100%						Normalized to 100%
	61.899	46.555		78.598	64.147			31.98	24.667		41.535	38.963			32.201	33.559		41.279	31.251
	51.841	60.752		70.65	63.89			36.275	29.805		52.479	37.854			30.585	29.394		43.955	35.762				WT (control of Xpg-/-)	Xpg-/-	WT control of Ercc1d/-)	Ercc1d/-			WT (control of Xpg-/-)	Xpg-/-	WT control of Ercc1d/-)	Ercc1d/-			WT (control of Xpg-/-)	Xpg-/-	WT control of Ercc1d/-)	Ercc1d/-
	57.143	54.617		69.129	67.637			29.345	28.988		63.243	35.949			28.243	26.764		46.311	31.394			Average	100	83.0844	100	93.8085		Average	100	92.127	100	79.2799		Average	100	72.0371	100	74.0735
	58.9	47.602		72.294	57.42			39.301	24.242		49.828	32.739			30.148	26.177		50.532	36.521			SD	7.94305	11.8166	10.3767	8.31713		SD	12.8486	10.399	20.2862	17.7485		SD	9.83034	11.498	7.80891	13.791
	65.99	46.147		67.474				37.871	29.261		51.497	37.875			37.405	24.55		51.383	28.147			n	16	14	16	10		n	19	12	22	16		n	19	16	22	23
	62.979	52.077		59.697				37.902	27.921		44.859	33.862			31.739	27.311		43.528	34.631
	55.79	60.646		82.723				30.522			58.64	38.899			28.802	23.209		48.183	30.645
	61.45	58.649		70.523				32.815			56.551	38.062			38.737	23.585		52.619	32.019
	61.793			72.188				35.912			59.943	48.953			37.647	20.035		53.708	43.97
	59.592			73.484				26.662			56.647	38.683			38.692	20.704		54.033	32.856
								35.754			51				36.758			44.154	31.756
								31.887			72.57				36.595			43.64	29.23
								26.861			63.81				36.02			46.124	30.923
											72.393							46.953	30.879
											68.491							50.238	26.369
											63.558							49.714	28.429
																			35.954

## Sheet: Fig.4.f
0J UVC	2J UVC	4J UVC	6J UVC	J/m2				0J UVC	2J UVC	4J UVC	6J UVC	J/m2
38.1564	48.3081	44.1657	9.56826				Mean	107.214	79.0573	51.2874	28.4399
94.4574	19.3116	62.4854	7.5846				SEM	3.66514	3.28715	2.48202	1.80571
91.3069	48.1914	31.2135	14.2941
47.783	41.4236	38.7981	9.2182					2J vs 0J	4J vs 0J	6J vs 0J
35.4142	79.1132	47.7246	15.6359				Significantly different (P < 0.05)?	Yes	Yes	Yes
176.021	54.0257	19.4282	39.3232				One- or two-tailed P value?	Two-tailed	Two-tailed	Two-tailed
89.6733	36.1727	41.0735	22.4621				t, df	5.591	12.37	18.9
86.1727	56.7678	37.9813	30.5718				df	262	276	281
81.3302	50.6418	58.9265	31.6803				p-value	5.66445e-08	2.92531e-28	5.59594e-52
125.788	100.35	34.6558	11.2602
126.488	59.8016	26.9545	23.3372
100	42.6488	30.28	9.33489
132.555	110.152	22.5788	10.6184
112.544	80.8051	32.2637	15.2859
52.1587	35.0642	26.196	26.196
151.925	56.5928	45.2159	21.3536
83.2555	37.1062	19.0198	14.4691
145.157	28.238	21.6453	10.0933
78.5881	29.8133	20.1867	13.5939
104.667	23.6873	41.3652	17.5029
100.292	29.6966	30.5718	22.4037
82.2054	48.1914	38.1564	8.57643
64.1774	48.133	37.748	10.3851
98.7748	49.7083	56.7678	25.0292
70.9452	47.783	28.9965	10.3851
49.5333	86.2894	41.2485	22.0537
123.454	61.0268	38.8565	19.4282
146.908	48.0163	21.166	19.895
137.048	30.9802	26.7064	9.56826
134.831	86.3627	19.8387	13.4772
149.475	131.792	28.7541	10.3851
125.321	101.936	15.9575	8.45974
90.8401	137.574	26.0391	9.50992
82.3804	88.6014	31.2327	9.91832
158.576	49.3201	10.5369	15.518
171.412	110.115	11.8459	17.8641
123.221	123.653	16.1167	9.01302
42.4001	122.688	13.7803	10.1983
38.7565	42.9454	16.0962	7.93528
84.3667	71.6858	25.1708	21.3546
128.029	89.1697	12.1691	11.3104
128.655	84.2517	17.7138	7.86032
79.7053	75.7613	24.5743	17.5787
133.491	79.7627	17.0014	30.6288
153.311	78.5714	12.9558	13.0346
161.002	57.8143	14.9177	13.6556
223.801	65.9911	24.4684	16.8589
47.818	41.4817	21.1238	14.4089
60.6798	59.5444	24.4499	13.8971
79.165	83.9313	26.4044	17.0531
36.2924	50.6462	35.2659	11.5724
223.258	106.2	21.3498	19.4711
205.504	52.9355	56.3295	13.3623
162.537	78.8001	31.5303	32.926
168.201	80.8923	20.2152	11.3864
216.842	56.7755	19.7747	21.9418
113.34	17.7517	10.8258	23.6766
136.534	75.6253	16.0608	12.0538
106.291	68.4829	36.5329	12.8072
97.8318	53.2757	14.5585	14.5424
123.102	72.7492	28.2259	30.8037
125.742	76.8243	20.3658	17.6056
242.177	56.7223	24.4505	10.6747
155.641	72.2761	32.1607	16.09
80.2146	83.1639	27.3255	18.9013
35.1896	53.8794	63.6462	32.5045
68.7451	77.2537	53.2005	25.6684
86.7959	99.819	59.5101	38.4073
57.7995	73.0221	27.1305	39.811
96.6661	59.5674	81.3749	57.3179
103.808	63.3973	61.0971	31.6041
127.664	59.5255	43.6462	24.7829
90.4495	68.0383	74.6832	40.0131
47.4092	57.2728	40.6424	33.4139
152.43	45.6322	44.1956	57.7362
168.453	43.6326	40.2856	13.5836
65.0637	78.9732	36.5828	14.2987
52.7296	129.631	94.9103	11.098
80.9869	121.198	64.1248	20.6758
100	152.685	66.3865	8.18901
57.7965	140.781	69.9464	18.3333
47.0407	83.4409	49.8817	9.44466
195.55	96.4954	82.4237	13.8769
153.618	131.368	70.2046	9.94323
100.614	153.715	105.953	21.2334
152.52	45.475	68.5473	14.6443
139.208	119.351	90.1332	25.1867
169.727	110.879	61.3419	42.0166
141.269	109.073	62.5956	51.099
152.9	142.791	86.5205	24.4115
126.753	154.141	76.791	62.4723
75.7855	115.706	102.121	55.4562
83.2001	143.387	95.0982	55.9405
90.8304	152.049	90.4814	29.8565
89.9351	120.254	92.8664	56.8803
116.333	59.5738	90.3968	41.2286
142.931	65.6099	53.5025	73.4454
107.548	62.2236	66.2726	31.6721
99.3858	54.1809	85.3977	46.0061
99.1497	68.3619	71.9036	20.2804
77.3021	44.3038	66.4135	44.7039
152.363	29.4245	98.2942	16.5262
78.6723	69.871	45.0354	48.2937
45.9555	85.9958	88.1902	96.643
109.444	83.6491	75.2473	59.5537
81.2472	33.5528	47.9414	57.8787
130.564	112.566	49.9851	42.721
110.784	39.087	90.2816	41.7047
79.4586	99.7639	95.3557	38.3199
114.755	141.757	87.2558	20.9059
167.191	152.327	84.3033	44.311
177.312	117.447	98.9316	28.4601
88.3533	143.487	52.8398	29.4051
124.971	96.2396	87.7556	26.7371
86.7722	146.453	105.792	34.7152
54.8195	111.867	140.365	38.0532
110.219	130.268	70.3548	25.1289
36.5787	104.21	105.741	21.0176
180.335		71.7831	51.4954
32.4543		77.6139	20.9085
92.0359		70.6089	22.3685
52.8161		54.9029	65.3091
81.99		55.9055	15.2937
141.382		61.139	71.2606
150.675		85.4698	23.1448
102.683		67.1446	19.6805
54.3968		70.4996	74.0479
73.0077		94.7538	26.068
132.833		77.2906	91.0524
80.6902		101.633	88.3652
45.4024		67.1765	32.9151
121.901		71.6453	110.835
183.609			91.4352
80.8978			88.0485
52.3046			25.2097
107.27			15.6378
83.4932			36.7338
91.9267
63.3855
149.841
114.295
138.256
89.5525
84.1704
82.4579
68.6573

## Sheet: Fig.4.g
	EU-seq_UV_2j	EU-seq_UV_4j	EU-seq_UV_6j	EU-seq_wt-Aging
BIN1	n.a.	n.a.	n.a.	n.a.
BIN2	1	1	1	1
BIN3	0.988557	0.884404	0.880734	0.967052
BIN4	0.951947	0.690019	0.570496	0.917306
BIN5	0.936168	0.647834	0.53032	0.883258
BIN6	0.826105	0.573951	0.480353	0.837148
BIN7	0.81845	0.533333	0.44862	0.795805
BIN8	0.773476	0.437255	0.345098	0.754503
BIN9	0.649762	0.408054	0.314989	0.709881
BIN10	0.670802	0.407843	0.282353	0.664609
BIN11	0.589576	0.302222	0.227556	0.609885

## Sheet: Fig.4.h
TotalP2						Ser2
id	SSI_average_young	SSI_average_old				id	SSI_average_young	SSI_average_old					all				10k-22k				110>
Pisd-ps2	-0.033725	-0.01619				Abhd1	-0.234921	0.00617284					Mean	SEM	N		Mean	SEM	N		Mean	SEM	N
Hsd17b6	-0.0061951	-0.005783				Fam134a	0.115428	-0.197943				Total	0.058839	0.008928	3809		0.012042	0.004238	512		0.197092	0.01055	779
Cwc15	0.0414494	-0.024328				Gm16998	-0.121382	0.628718				Ser2	0.057282	0.002533	961		0.00688	0.000521	238		0.180649	0.005724	238
Serpina1c	-0.00235421	-0.00168				Rpl26	0.21278	0.143118
Crtc2	-0.00612424	-0.059115				H2-Q4	0.0819594	-0.157972
Serpina1a	0.00125019	-0.003119				Slc25a47	-0.0559855	-0.0754922			TotalP2
Serping1	0.0572623	0.012529				Frmd8os	-0.0955925	-0.0301398			Statistics	all vs 10k-22k				Statistics	110> vs all			Statistics	110> vs 10k-22k
Dcaf11	-0.0377041	-0.010949				Gm28513	0.0520649	0.129733			P value	0.0031				P value	<0.0001			P value	<0.0001
Psmb3	-0.103391	0.007357				Plk2	-0.00455287	-0.0971323			P value summary	**				P value summary	****			P value summary	****
Ndufs3	0.154824	0.092148				Btg1	-0.206689	-0.133592			Significantly different (P < 0.05)?	Yes				Significantly different (P < 0.05)?	Yes			Significantly different (P < 0.05)?	Yes
Gtf2a2	-0.00795424	-0.084915				Msrb1	-0.0295921	-0.0554142			One- or two-tailed P value?	Two-tailed				One- or two-tailed P value?	Two-tailed			One- or two-tailed P value?	Two-tailed
Lamtor3	0.0195078	-0.075942				Bhlhe40	0.0563026	0.00975726			t, df	t=13.75, df=4319				t, df	t=13.75, df=4319			t, df	t=13.75, df=1289
Hspd1	-0.0145524	0.005348				Tubg1	0.153535	0.24193
Cope	-0.034017	0.030896				Rxrb	0.0987743	0.120877
Acbd4	0.0168275	-0.081145				Dusp7	-0.0371004	0.124526			Ser2
Serpina6	0.0252089	0.021172				Atp5b	0.0987193	0.132762			Statistics	all vs 10k-22k				Statistics	110> vs all			Statistics	110> vs 10k-22k
Hrg	-0.00817297	0.003786				Psma4	0.0209517	-0.12329			P value	0.0023				P value	<0.0001			P value	<0.0001
Nit2	0.0239142	0.006118				Insig1	-0.0236111	-0.110232			P value summary	**				P value summary	****			P value summary	****
Puf60	0.0279742	-0.071863				Rfk	0.165987	0.190747			Significantly different (P < 0.05)?	Yes				Significantly different (P < 0.05)?	Yes			Significantly different (P < 0.05)?	Yes
Echs1	-0.0453232	0.050085				Ahsg	-0.0664558	-0.0387528			One- or two-tailed P value?	Two-tailed				One- or two-tailed P value?	Two-tailed			One- or two-tailed P value?	Two-tailed
Fcgrt	0.0079669	0.068509				Nr1d1	0.0916862	0.0996395			t, df	t=9.886, df=1197				t, df	t=21.15, df=1197			t, df	t=30.23, df=474
Ap2s1	0.0214041	-0.074223				Cggbp1	0.0008026	0.198124
Kpna2	0.0201033	-0.104377				Pisd-ps2	-0.144339	0.0019088
Kdelr1	0.01088	-0.060123				Tcea2	0.0367048	-0.000630614
Mrpl37	-0.0550418	-0.009569				Pmpca	0.105752	0.0513479
Cct5	-0.00143299	-0.006119				Sfrp2	-0.0931191	0.0711841
F2	0.00764399	0.017056				Glrx5	0.00599195	-0.0173873
Cox5a	-0.0602415	-0.070206				Irf1	0.0658689	0.00855017
Rnps1	-0.0670219	0.022824				Paqr9	0.0279425	-0.102845
Rida	0.0496744	0.037521				Ripply3	-0.123275	0.00790686
Cyp2e1	0.032239	0.012252				Eif5	-0.0968912	0.195846
Akr1c12	-0.0437276	0.018023				Fzd4	0.0285189	-0.145837
Polg2	-0.0503838	0.021819				Klhl21	0.0638421	-0.173908
Eef1g	0.0363772	0.036847				Klf6	-0.161496	0.0462122
Smim20	-0.0375725	-0.014762				Herpud1	0.0376748	0.0548863
Bnip1	-0.0765225	-0.0193				Med28	-0.0364192	-0.199445
Ube2l6	0.00206151	-0.055794				Sp3os	0.102564	-0.0438271
Psma1	-0.0497818	0.052045				Akap5	0.0373682	-0.0104133
Ambp	-0.0239238	0.017253				Zadh2	0.00960244	-0.107063
Ctsz	-0.0528983	-0.022242				Efna1	0.0261357	0.0529977
Txndc15	-0.0456721	-0.018779				Ap2m1	-0.0755162	0.0383042
U2af1	0.00222062	-0.003658				1810055G02Rik	0.104991	-0.0397874
Selenbp1	0.00430758	-0.040198				Zpr1	0.0412398	0.0877729
Eif4a3	-0.0226972	-0.005821				Slc35g1	0.159663	-0.0370248
Psmd2	0.0186135	-0.032923				Nras	0.0672357	0.0784336
Inca1	-0.0227031	0.03578				Selenos	0.0539261	0.0404423
Eif3d	-0.0193621	-0.011384				Fam131a	-0.0720528	0.0116869
Pxmp2	0.0162978	0.10564				Pkdcc	-0.0320882	0.0476318
Mdh2	0.05555	-0.011746				Glul	-0.18097	-0.0361908
Ddx39b	-0.0259499	-0.001368				Lrrc47	0.00290496	-0.0223503
Srrt	0.047964	0.018595				A430018G15Rik	-0.0244048	-0.0620783
Rnf31	-0.0633561	0.011308				Ano8	0.120567	-0.0238918
Pak1ip1	0.0607711	0.032599				Serpina1c	-0.0869228	-0.0517743
Vps72	0.00131462	-0.012791				Apol7d	-0.105152	0.0759857
Dusp12	-0.0318922	-0.061454				Zfand5	-0.0528543	0.00486169
Tkfc	-0.0282892	-0.025194				Bad	0.011303	-0.0566768
Rexo2	-0.0283736	-0.053263				Midn	0.00111615	0.0314324
Acot8	-0.00438052	0.021887				Gm40190	-0.249695	0.192063
Clk2	0.0135013	-0.024371				Cpox	0.0372201	-0.0298362
Bag6	0.00420926	-0.072928				Dapk3	0.101058	-0.0623878
Eno1	-0.0110141	0.039822				Letmd1	0.0529523	-0.157745
Ddx47	-0.0295099	0.03458				Foxa3	-0.0260212	-0.0356824
Mrpl14	-0.064613	0.107201				Gtf2a2	-0.0655571	-0.117492
Brk1	-0.0224719	-0.05209				G6pc	-0.0231868	0.0765676
Thoc7	0.00748331	-0.001071				Calm1	-0.0171312	0.0570755
Kin	-0.0235866	-0.02419				B230219D22Rik	0.132155	-0.118226
Zcrb1	-0.0700061	-0.033899				Ube2q1	-0.0221552	-0.018901
Arg1	0.00999313	0.009739				Mta2	0.174143	0.0378291
Zfp598	-0.0122217	0.022119				1110008F13Rik	0.151286	0.150563
Cyp4f14	-0.0298565	-0.046073				Lsm14b	0.0323021	-0.0802042
Rgn	-0.019073	-0.018571				Mypop	0.102033	-0.0292568
Tut1	0.0262005	0.038897				Poldip2	0.121419	-0.0382147
Fcf1	0.03644	0.070367				Shroom1	-0.0270665	0.0370668
Adh5	-0.054463	-0.010155				Rundc1	0.0565912	-0.0424683
Psma2	-0.00501191	0.096633				Rela	-0.132433	0.074536
Ap4b1	-0.38593	0.420892				Yipf4	-0.131165	0.0113872
Rnh1	0.00517044	-0.022233				Zfp574	-0.0330802	-0.0359958
Snf8	-0.0268447	-0.019074				Bola3	0.0231233	-0.0275449
Agmat	0.028546	0.031674				Cyb561a3	-0.0206298	0.0815646
Ldb1	0.0371471	0.075789				Mafk	-0.0130333	-0.122597
Eci1	0.00571843	-7.2e-05				Kctd2	-0.132666	0.00781441
B230307C23Rik	0.0270384	-0.013478				Bscl2	-0.0687703	-0.0640323
Rrp1	0.0977878	0.06124				Selenoo	-0.00802005	-0.132054
Sec13	0.00622761	-0.01717				Alg1	0.0899348	0.0446976
Gpr108	0.00710101	0.008695				Ssbp4	-0.100296	-0.113003
Hook2	-0.00329205	-0.033729				Klf11	-0.00193593	0.0428176
1700109H08Rik	0.0478101	0.012831				Sqstm1	-0.0890433	0.107495
Cct2	0.039968	0.01493				Taf13	-0.0484207	-0.000984513
Mcts1	0.116633	0.120778				Ctsz	0.0412941	-0.0516591
Slc20a1	-0.0099353	-0.003866				Creg1	0.110457	-0.145719
Gabarapl2	0.0177153	-0.11346				Txndc15	-0.171801	-0.00379278
Serpinf1	0.0156164	0.022613				Mamdc4	-0.00564144	0.166909
Abcf1	-0.00877712	0.003947				Usp1	-0.116805	0.094239
Soat2	0.0136102	-0.026394				Dvl1	-0.0234247	0.105832
Stk19	0.0630193	0.026611				Mdh2	-0.0797035	-0.122014
Malsu1	0.00964373	0.022406				Ddx39b	0.02821	0.065501
Fis1	0.0121497	-0.023892				Ykt6	-0.10578	0.0529895
Ik	0.0116703	0.030921				Clk2	-0.00455075	0.042623
Uqcrc1	-0.0176581	-0.029922				Bag6	0.0971796	0.05367
Txn1	-0.00382505	-0.011854				Gm12905	-0.0631834	-0.0844142
Clu	4.09063e-05	-0.039654				Zfp598	-0.0660741	0.0654507
Ndufa8	-0.0736582	-0.029289				Twf2	0.0354291	-0.167054
H3f3a	-0.0222727	-0.050938				Rbpjl	0.0293994	-0.0325093
Tnfrsf1a	-0.00155728	-0.028129				Rab33b	0.0180903	-0.00328259
Agt	0.000896649	0.015687				Msl1	0.119386	0.0041321
Sumo2	-0.0217091	0.065186				BC005537	-0.0190118	0.0281935
Psmc1	0.0294545	0.002395				0610009O20Rik	-0.0208017	-0.013023
Arl1	-0.0724035	-0.008206				Engase	-0.0549177	0.0660273
Cct4	0.00274891	0.021356				Adh5	0.0505357	0.0645438
Nnmt	0.000651675	-0.005048				Fbrs	0.00939278	0.00484312
Pabpc1	-0.0674019	-0.068714				Rnh1	-0.0143016	-0.0144006
Kat8	-0.0169613	-0.045799				Agmat	-0.0468192	0.0283434
Tns2	0.0282015	0.006623				Eci1	0.0181818	-0.0493424
Psmd3	0.0284431	1.1e-05				Arrdc3	-0.0370644	-0.0337662
Nudc	-0.0475699	0.068951				Klf15	0.0180241	-0.0372541
Pipox	0.00481358	-0.017157				Ccdc9	0.0259766	-0.102977
Trmt1	0.0383699	-0.011995				Cxcl12	0.0335041	-0.0352358
Timm9	0.0647192	0.076006				Icam1	0.123534	-0.0284946
Calm2	-0.0111414	-0.01497				Slc20a1	-0.0704577	0.00125132
Asgr2	0.0430743	0.057744				Scyl1	0.0456282	0.00275488
Trappc3	-0.0050464	0.079455				Nepro	0.0485804	-0.138285
Cops5	-0.0405869	-0.010119				Zfp612	0.0540036	-0.0606549
Acot13	-0.0326197	-0.074307				Clu	-0.0643474	0.00778174
Pfdn2	0.0403685	-0.018341				Ddx3x	-0.00824535	-0.0785704
Abhd16a	0.00453742	-0.016181				Igfbp4	-0.0372377	0.00182422
Hnrnpl	-0.0352234	0.006882				Gmip	0.0574431	-0.0217576
Ndufa7	0.036976	-0.053385				Cbx3	-0.0678551	-0.0283057
Dynlrb1	-0.0412445	0.014825				Trim11	0.0207964	-0.123994
Cyp2f2	0.00259651	-0.005284				Cav3	0.112369	0.0351679
Cabyr	0.0582218	-0.027281				Scaf1	-0.0107962	0.127781
Ankrd40	-0.0100551	0.019513				Psmd3	0.00579175	0.00357682
Echdc2	0.0162024	0.02466				Sppl2b	-0.0790003	0.00692299
Trafd1	0.0145246	-0.020708				Gm44710	-0.0245827	-0.0268701
Vps11	0.0441126	-0.010601				Aldob	-0.013425	-0.0361131
Ccs	-0.0326057	-0.021499				Trappc3	0.117914	-0.0505624
Txn2	-0.00307788	0.014138				Prosc	-0.0473876	-0.0304708
Klhdc2	0.00159355	-0.013707				Pfdn2	-0.042349	0.0771226
Tatdn2	0.00275377	-0.013392				2810006K23Rik	0.0737005	-0.0234594
Itih1	0.0289359	0.014173				Rhbdd2	-0.063674	-0.0293885
Tomm40	0.00221319	-0.019622				Gm4890	0.0307009	-0.0452159
Drg2	-0.0256729	-0.020125				Ankrd40	-0.0755279	0.0571139
Zfyve21	0.0218926	0.014069				Pitpnm1	-0.0692533	-0.141168
Aqp11	0.00530887	-0.016373				Gm16124	-0.0334448	0.0182881
Bcl3	-0.0116486	0.014785				Tatdn2	0.0606415	0.0199451
Lmbr1l	0.0313391	0.038779				Tomm40	0.0689217	-0.00609726
Cenpv	-0.0271864	0.011483				4930581F22Rik	0.133405	-0.0284188
Naa20	-0.0390293	0.014342				Cdr2l	-0.115045	0.0218153
Mfsd2a	-0.0173529	-0.004154				Sf1	-0.0676991	0.0415049
C4a	0.0190495	-0.002189				1600014C10Rik	-0.00750142	0.0276418
Slc29a1	-0.0175831	-0.008345				Zdhhc8	-0.0838805	0.0268047
Akr1c13	-0.00789991	0.037854				Bzw1	0.0938487	-0.0658506
Mbd1	0.00822416	-0.021584				Ypel5	0.122363	-0.0548285
Cnot8	-0.0421794	0.009282				Kri1	-0.0112749	0.0589203
Cisd1	0.0167413	0.01958				Tada1	-0.0667607	-0.19378
Vps4a	0.0542169	0.005605				Sh3glb2	-0.0587426	0.0105377
Fgfrl1	-0.0735898	-0.034844				Vps4a	0.0660259	0.0350132
Phf11c	-0.0333456	-0.017552				Creb3l3	0.0749587	0.0397106
Ndufb5	-0.0182117	-0.048699				Pias4	-0.0141483	-0.0255362
Atox1	0.0116893	0.006781				Ftcd	-0.00973882	0.0313232
Cfap20	-0.00818238	-0.029841				Klhl23	0.0884809	0.0494047
Iyd	-0.0259157	0.105716				Klhl36	-0.00163316	-0.0629151
Stx5a	0.000239901	-0.019966				Etv3	-0.0491585	0.0585408
Pias4	-0.0343469	0.012594				Nt5c1a	-0.0669987	-0.00128995
Oasl1	0.0156826	0.069883				Fam63a	-0.00151975	-0.0454891
Adprm	0.00741879	0.00677				Cpsf4	0.0165001	-0.0363405
Ftcd	0.0296444	0.011041				Amacr	-0.049525	0.0487935
Cherp	-0.0157307	0.009699				Gm43573	-0.0123571	0.0941448
Nhlrc3	-0.0133896	-0.037987				Errfi1	-0.0290537	0.00958435
Mpc1	0.03441	0.013363				Dnaja1	0.0390298	-0.0157768
Gstt1	-0.0353623	-0.004118				Man2b1	0.00739819	0.0160319
Mcoln1	-0.0351368	0.011793				Ubfd1	0.0512873	0.0546885
Cpsf4	-0.069425	0.032979				Ttc14	0.0273706	0.0152202
Htatip2	-0.0283025	0.010756				Gm16845	-0.045013	-0.163796
Actr8	-0.0328485	-0.016755				Pcif1	0.00239047	0.013449
Slc10a1	-0.0026058	0.009359				Zbtb24	-0.0744271	0.0670643
Mon1a	-0.00315938	-0.000636				Alas1	-0.0181188	-0.0347636
Rnase4	0.0125219	0.008176				Ntmt1	0.00344086	0.0742147
Gemin2	0.0411844	0.025313				Vars	-0.0107569	-0.018769
Qprt	0.00883296	0.013993				Fgfr3	0.0280724	-0.003738
Cdo1	0.0068001	-0.014944				Nxf1	-0.015021	0.0104724
Pcif1	0.0103115	0.019086				Acap3	-0.062642	-0.0202865
Akr1a1	0.00229812	-0.030215				Lrrc59	0.0990896	0.0788976
Itih3	-0.0198269	0.00282				Ccdc127	-0.00913709	-0.0697007
Alas1	-0.0126177	-0.005243				Dennd4b	-0.112564	-0.00741777
Ntmt1	-0.00149869	-0.01151				Fbxo22	-0.0264185	-0.0712173
Clk3	0.0196361	0.001336				Dvl3	-0.0220371	-0.0216078
Prdx1	-0.00275237	0.000184				Gls2	-0.0496762	-0.0169312
Hsp90b1	0.0312445	-0.002711				Ehmt2	0.112734	0.0365862
Mtg2	-0.0591722	-0.043874				Zfp655	-0.111284	0.0830874
Ugt2b5	0.0124323	0.007968				Alb	-0.0304951	-0.0175448
Orai1	-0.0143928	-0.014343				Ppp1r9b	-0.187165	-0.0347569
Cyp4a10	0.00784104	-0.002539				Itgb7	-0.0230659	0.0354084
Gm10319	0.0267576	-0.020651				Bud13	0.0701537	0.0355194
Adh4	0.0570115	0.071339				Lamp1	0.0525922	-0.0444861
Haao	-0.00683316	-0.007851				Ntan1	-0.0911383	0.0203899
C4b	-0.00587867	-0.005614				Mlycd	0.0568142	-0.0273514
Itih4	-0.0408719	-0.011518				Adal	-0.0120057	0.0285753
Smagp	0.0241276	-0.065387				Slc19a2	-0.0524305	-0.0643797
Dvl3	-0.0392256	0.013267				Cnnm3	-0.0494569	-0.0659987
Mars	-0.0195827	-0.001024				Atp13a1	-0.0163131	0.0358932
Plxnb2	0.0222334	0.003211				Oraov1	0.000178571	-0.00856773
Trim12a	-0.0747258	-0.031326				Gm43646	-0.0317582	-0.0117038
Mdh1	0.00206766	0.014122				Fbxo30	-0.00999355	0.0459084
Ehmt2	0.018339	0.018139				Kctd13	0.0348997	0.068055
Snrpa1	-0.0143736	0.078				Etnk2	0.00442158	0.0151474
Mitd1	0.0902155	-0.004502				Wnk4	0.0751573	-0.0482078
Nfkbil1	0.105739	0.016901				Rnf103	0.0197381	0.076981
Rae1	-0.00200924	-0.073974				Pttg1ip	0.0101311	-0.00737522
Lsr	0.0284402	-0.003694				Sumf2	0.131997	-0.0992919
Dctn2	-0.00601921	0.003964				Laptm4a	0.0495086	0.00788247
Alb	0.00476779	0.005128				Carmil3	0.0157211	0.0155827
Ppp1r10	0.00168235	-0.011904				Mtfmt	-0.036649	0.0791297
Mat2b	0.00237617	0.003792				Coq5	0.00414935	-0.0373088
Rnf135	-0.0210222	0.005281				Smpdl3a	0.00941713	-0.0236931
Tsen15	0.0405206	0.030271				Evpl	-0.014367	-0.0558537
Zfp653	0.558515	-0.805299				Otub2	0.00562496	-0.0965227
Akirin2	0.00617061	0.015237				Gskip	-0.168388	-0.0856681
Tars	0.00225665	0.034821				Get4	-0.00907117	0.087835
Pomp	-0.0103438	-0.011597				Bik	-0.0409308	-0.0324054
Dctn5	-0.0810228	0.074434				U2af2	0.0217665	-0.0335007
Pes1	-0.0489107	-0.021688				Pdlim7	-0.00395766	-0.0933851
Rnf40	-0.0119621	0.015098				Epn1	-0.00430573	-0.0253622
Zswim8	-0.0104861	0.022477				Ube2z	0.0738305	-0.0703112
Sgta	-0.0289757	-0.033045				Stat6	0.0246451	-0.111014
Fgfr4	-0.0645623	0.028241				Adipor1	-0.0887645	-0.0850234
Hmgcl	0.0477908	-0.005649				Csnk1g2	0.0241901	-0.0354732
Lamp1	-0.00642895	-0.019775				Tjp3	-0.029525	0.0541756
Timm44	-0.0113592	0.032453				Kdelr2	0.015075	0.0622065
Paics	-0.0394111	-0.037569				Tgfb1	0.00748103	0.0475656
Mlycd	0.0311326	0.020067				Trmu	0.044839	0.040351
Rbck1	-0.00603333	-0.043012				Gm11973	-0.0166865	0.00239893
Becn1	0.00842312	-0.002282				Plekhg6	-0.0152418	-0.0491822
Cnep1r1	-0.0143658	-0.043034				Tpm4	-0.0334132	0.0515434
Eif4ebp1	0.0210096	-0.006614				Tspan4	-0.0450646	-0.0807378
Hgs	0.00795581	-0.023089				Map3k10	0.0132117	0.00152334
Tm4sf4	0.0472929	-0.019618				Cmtm6	0.0902401	0.115313
Slc46a3	-0.0107722	0.101789				Fus	-0.00795933	-0.000975295
Ggcx	0.0206802	0.024245				Ifngr1	0.0445123	-0.0020391
Mgst1	-0.00912289	0.011814				Gtf2b	-0.139923	0.17906
Proc	0.00723135	0.01262				Paip2	0.0605644	-0.108588
Ndufab1	-0.0117212	-0.002401				Narf	0.0559368	-0.0124735
Dffa	0.0227725	0.072465				Sirt3	-0.0801515	-0.0258993
Ndufs2	0.0142959	-0.057029				Map2k2	0.0749027	-0.0848726
Hpn	0.0171062	-0.012184				Fhod1	0.0256192	0.0448432
Atp13a1	0.0713401	0.004442				Naa30	0.044388	-0.106829
Pgk1	0.00720992	0.052041				Trmt44	0.0728503	-0.0339635
Tmem53	-0.00123071	-0.000997				Slc38a3	-0.00495113	0.0101856
Clptm1l	0.0279896	-0.004235				Ets2	-0.0655322	0.0267002
Vti1b	0.0296039	-0.03649				Eif3l	0.0753283	-0.031061
Serpina10	0.0259218	0.000288				Cdc42bpg	0.00721643	-0.00332469
Psmd13	-0.0372109	0.005709				Lap3	-0.0464502	-0.0751833
Pqlc2	0.0193816	-0.006715				2010320O07Rik	-0.0795099	-0.00831717
Vdac3	-0.0219556	-0.024554				Nup50	0.00973304	0.0476057
Kctd13	-0.0250561	-0.007137				Atp8b3	0.00761593	0.0426614
Etnk2	-0.0219302	0.018159				Rragc	-0.0135332	0.0375374
Pgd	-0.0179134	0.045257				Bcat2	-0.0625684	0.0111749
Pank4	0.0604582	-0.002761				Mrps5	-0.0923751	0.0792169
Strap	0.0403523	0.046669				Sdc4	-0.00964857	0.0241705
Chmp5	0.00874188	-0.021821				Mtch2	0.0131977	-0.0719045
Mmadhc	-0.0337808	0.062944				Phyh	-0.0442269	-0.00600782
Fnta	-0.0233032	0.086347				Slc16a1	0.0534376	-0.00211812
Hspa9	0.0281822	-0.023221				Abca2	0.0214256	-0.02017
Cct7	0.0176617	-0.061371				Comt	-0.00604375	-0.00259368
Ppp1cc	-0.00237371	-0.024772				Sez6l2	-0.11358	-0.0478734
Gstz1	0.0528692	0.000818				Tbc1d20	-0.097644	-0.0234768
Laptm4a	-0.0107886	-0.017672				Wdr82	-0.111504	-0.030004
Ncaph2	0.0147694	0.053708				Ccdc58	0.0879456	0.0753105
Rtkn	-0.0436365	0.017112				Rabep2	-0.117821	-0.0142181
Baat	-0.00613456	0.021362				Seh1l	0.0447622	0.0030289
Tmbim6	-0.00972415	0.001887				Tnpo2	-0.046262	-0.0835801
Tmem50a	-0.0531254	-0.014273				Neat1	-0.0516828	-0.0513034
Nsfl1c	-0.0126682	-0.047011				Timeless	-0.0463168	-0.0602246
Gde1	-0.0339291	-0.014544				Aspg	0.0416488	-0.0937531
Pdia4	-0.0258156	-0.000263				Trim25	0.00903293	-0.0236585
Park7	-0.0163706	-0.018046				Tmem64	0.0221784	0.0523758
Coq5	-0.0130343	0.049852				Rest	-0.00849324	-0.00478243
Zscan21	0.0122613	0.016689				Ube2j1	0.0774332	0.018484
Ap1m1	0.014495	-0.062944				Ctdsp2	0.0247957	-0.0765293
Atp5f1	0.0164089	0.027294				Wsb2	-0.0743721	0.0110449
Naxd	0.012092	-0.036037				Adssl1	-0.0400285	0.0215343
AI182371	0.00668835	0.022458				Slc41a1	0.0667092	-0.0625233
Mbip	-0.00666759	0.065162				Pwwp2b	-0.0377458	0.0205385
Kctd20	0.00114818	0.011281				Plekha3	0.00764219	0.055958
Tomm34	0.008708	-0.009294				Zfp444	0.0145424	-0.0247168
Nmnat1	0.046815	-0.076886				Denr	0.0953612	-0.0772689
Zfp809	-0.00181011	-0.043689				Anp32b	-0.0907308	-0.00257319
Tfr2	-0.0221284	-0.009785				Lrrc41	-0.0999895	-0.0521134
Lztr1	0.0185356	-0.053951				Wfdc1	0.0921888	-0.0216933
Sf3a3	-0.0123219	-0.021565				Prpf40b	0.02455	0.0426329
Brpf1	0.153182	0.052001				Nol9	-0.0529561	-0.0265153
Cyp4f15	-0.000882746	0.001635				Stradb	-0.0309246	-0.0252196
Zdhhc6	0.0238404	0.035591				Ifnar1	-0.113679	0.0294345
Asb13	0.0430181	-0.008699				Wnt4	0.00252264	-0.0138046
Ddx23	0.0338446	-0.012311				Stat2	0.0412491	0.0143741
Mob1a	-0.00671437	0.021865				Mylip	0.0511532	0.181151
Bik	0.00652497	0.026633				B230206L02Rik	0.00172974	-0.0530991
Trnau1ap	0.0451354	-0.017866				Sbk1	-0.00587519	0.019793
Trim34a	-0.14611	-0.119738				Gulo	-0.00234838	0.0528737
U2af2	-0.0449887	0.0144				Onecut3	0.0162264	-0.00271602
Slc9a3r1	-0.0131508	-0.045544				Cpsf7	0.0256554	-0.016485
Inpp5k	0.0247174	-0.02533				Flot2	0.0684379	0.00825712
Ddx24	-0.00849746	-0.011751				Ube2d-ps	-0.00448598	-0.0378996
Mrps18a	-0.0016061	-0.033494				Pfdn4	-0.063858	0.038364
Cblc	0.00422596	-0.006144				Scly	-0.0968182	-0.0811237
Epn1	-0.00426607	-0.013008				Sema7a	-0.0604148	-0.072753
Asl	0.008846	0.005498				Crb2	-0.0522599	0.00214236
Sdhb	-0.00293004	-0.069597				Pkm	-0.0137553	-0.0670732
Csnk1g2	-0.0353952	-0.01376				Bola1	0.148635	-0.17375
Pan2	0.00243449	0.051578				Gm3764	0.0367066	0.0287604
Ppm1g	-0.0328944	-0.057132				Lig3	0.0757709	0.012243
Fads6	0.0198005	0.000781				Mfsd11	-0.00042409	0.00316322
Kdelr2	-0.00820722	-0.015711				Rab5c	-0.0267613	-0.0194929
Arhgef19	-0.0542719	-5.2e-05				Pcsk7	-0.0208027	-0.0248716
Proser1	0.0103668	0.006111				Gm13026	-0.0234866	-0.0583301
Fopnl	-0.00656995	-0.024379				Bag3	0.00568625	-0.154382
Plekhg6	0.0138284	-0.002563				Eif4b	0.00371355	-0.0251355
Blvrb	0.0251769	0.001317				Setd1a	-0.0203849	-0.160853
Mrpl39	-0.0292558	-0.053392				Abhd15	0.0217009	0.122114
Tpm4	0.0149047	-0.040489				Srebf1	0.0240539	-0.00749167
Tspan4	0.00354108	0.011983				Ywhab	-0.0603223	-0.0518216
Slc17a2	0.00759749	0.006359				Yy1	-0.0148384	0.00559047
Dnajc8	-0.00557758	0.053077				Arhgef5	-0.0906158	0.121743
Pdia6	-0.00341089	0.063677				Fcnaos	0.00375715	0.079803
Fus	0.0156927	-0.000643				Exosc10	-0.0146077	0.0706673
Agbl5	-0.00350717	0.000579				Rnf168	-0.0356253	-0.0356127
Ifngr1	0.0307609	-0.047742				Abcg8	-0.0177671	-0.0268825
Mrps31	-0.0217342	0.030917				Ptprv	-0.0294045	0.00194382
Eif2s3y	-0.0418511	-0.039655				C3	0.041832	0.0047972
Pla2g12b	0.0137522	0.022759				Mgat4b	-0.0584892	-0.0158947
Ptges3	-0.013596	-0.032168				Ammecr1l	-0.0753523	0.057206
Idh3a	-0.00588776	-0.064105				Mcoln3	-0.0773844	-0.0198123
Trappc6b	-0.0347191	-0.026032				A730060N03Rik	0.101977	-0.0123517
Dctn6	-0.0496898	0.003012				Zfp787	0.00837669	0.0173306
Akr1e1	-0.0373009	0.017458				1810062O18Rik	0.0542309	-0.0294569
Esd	-0.00272397	-0.029762				Habp4	-0.0973864	-0.0106086
Sesn2	-0.0303926	-0.035479				Adap2	-0.0378603	0.00954848
Ttc1	-0.0399561	0.041744				Arpc1a	-0.0785789	-0.0125459
Wrap53	-0.0072748	0.011573				Strn4	-0.020535	-0.0282491
Psmc2	-0.0174766	0.008825				C130046K22Rik	-0.00657015	0.00011459
Acp6	0.0126306	0.036456				Tjap1	0.0824605	0.0853278
Aldh9a1	0.0208925	-0.069936				Spg20	0.0128275	-0.0896246
Gtf2b	-0.00726734	-0.023476				Sema4a	-0.0137157	0.04368
Timm17a	0.0115557	-0.073215				Erbb2	-0.0242697	0.0186863
Otud3	-0.00960093	-0.013474				Padi3	0.0579657	0.0731921
Paip2	-0.0230787	0.024733				Prr12	0.0224045	0.0520745
Ganab	-0.0174296	-0.012102				Gm45609	-0.0417696	-0.00447445
Bhmt2	0.00491288	-0.00621				Hoga1	0.00244438	0.0085619
Camta2	0.0276824	0.003832				Rab1a	0.00101338	-0.000465177
Sirt3	0.013257	-0.024395				Foxj2	-0.000234858	-0.0314608
Upf3b	-0.0620167	-0.030971				Rabl6	0.0511815	-0.00326139
Atp6v1d	-0.0398375	-0.011748				Whamm	-0.0179436	-0.0163267
Pym1	-0.00282464	-0.051122				Ppa1	-0.0378305	0.0462861
Rbbp7	-0.106733	-0.057298				Klf9	-0.0303062	-0.0532105
Zgpat	-0.0121606	-0.058053				1700008O03Rik	-0.0990139	0.00396104
Prkag1	0.0130425	-0.037366				Nucks1	0.0667327	0.0351282
Rbm17	-0.0500358	0.014574				Necab2	0.00908323	-0.0158305
Nr1h3	-0.00316118	0.031083				Msi1	-0.0778801	-0.00274985
Map2k2	-0.00750277	-0.006539				Tppp	-0.00591019	0.00893149
Tyw5	-0.00656397	0.005287				Tkt	0.0384138	-0.0277503
Mtif2	0.033033	0.01281				Sec14l2	-0.0235777	0.00519741
Slc38a3	-0.0215545	-0.018317				Ldlr	-0.00401784	0.0129224
Ubl7	0.031102	0.009806				Tctn1	-0.0226144	-0.0720706
Cmas	0.0315193	0.033616				Brap	-0.0121233	0.0177419
Nudt9	0.0452647	0.034455				Inf2	-0.016086	0.0414827
Tdo2	-0.0145879	-0.005226				Mmp17	0.0496718	0.0158176
Hdac3	0.00221803	-0.071231				F11r	0.0347886	-0.0133564
Eif3l	0.0247131	0.010287				Sorbs3	0.0377371	-0.0243521
Rtcb	-0.020615	-0.014558				Tcea3	-0.0152676	-0.0577138
Lias	0.0285951	-0.016717				Noct	0.0061682	0.110623
Fkbp1a	-0.0118063	-0.014289				Znfx1	0.0137423	-0.00151077
Nfu1	0.016778	-0.010349				Col11a2	-0.0473947	0.045529
Psmc6	0.0131824	-0.0396				Palm	0.0194246	-0.00767924
Nono	0.053138	0.021453				D2hgdh	-0.0483946	-0.0202159
Aldh8a1	0.00193581	-0.023323				Tmem268	0.0590857	0.00192509
Npr2	0.00169274	0.053582				Zfp1	0.0188681	0.0230114
Cep57	0.000487319	-0.013749				Chaf1a	-0.0314578	0.0444244
Lap3	-0.0389195	0.012308				Trim62	0.0131617	-0.00680979
Stip1	-0.0407728	-0.011736				Fmnl1	-0.031405	0.00159835
F10	0.00512149	0.000484				D230025D16Rik	-0.0110604	-0.029376
Fam173b	-0.0294589	0.009828				Igfbp2	0.0076627	0.040384
Traf7	0.0140116	-0.043921				Eif3j1	-0.0656882	-0.0400902
Csrp2	0.015542	0.004265				Dhcr24	0.00507605	0.0226202
Spp2	0.0286335	-0.005594				Srsf4	0.0450062	0.0381704
Rnaset2a	0.0612895	-0.093926				Epha2	-0.0334207	-0.0349016
Cbx1	-0.0253893	-0.018679				Smad7	0.00213849	-0.0375637
Napa	-0.00835098	-0.007185				Tbp	0.0577	0.0202426
Mcee	0.00925206	-0.015536				Vdac1	0.00185146	0.0298102
Cep44	0.00506361	-0.0196				Flnc	0.0956841	0.0751483
Rragc	0.00960542	-0.07638				Ciz1	0.044901	0.0447685
Cd59a	0.0328986	0.050848				Zfp523	-0.0712938	0.0547362
Bcat2	-0.00646659	-0.002384				Clcn7	-0.0481095	0.0318815
Ak2	-0.0122915	-0.013629				Tbc1d10a	-0.0299106	0.0389803
Ptcd1	0.0118408	-0.031975				Wbscr16	-0.0618628	-0.0163447
Frg1	-0.0501678	-0.000659				Zfp384	-0.733333	-0.00292398
Mtch2	0.0253572	-0.00187				1810013L24Rik	0.0251125	0.046147
Nup54	0.000808031	-0.013706				Sec31b	0.00277989	0.0245059
Phyh	0.00491343	0.027887				Il15ra	0.038384	0.0370408
Zfp839	-0.0598624	-0.002228				Gpc1	-0.0331826	-0.01559
Phykpl	0.0227214	0.034599				Slc2a1	-0.0545685	-0.017771
Dnajb12	-0.0203002	0.060115				Pcbp2	-0.187206	0.023432
Ddx27	-0.019016	0.051468				Klf3	0.00448642	0.0114911
Prodh2	0.0161407	0.009646				Adamtsl2	-0.0498067	-0.0436004
Wdr61	-0.00759449	-0.016787				Plekhb2	0.00931046	0.00127623
Ppp2cb	-0.00317839	-0.037118				Paip1	0.0498124	-0.00869619
Cyp2c37	-0.0279575	0.041358				Tbx4	-0.0327043	-0.103037
Isoc2a	0.0335607	-0.029574				Mef2d	-0.0644204	-0.0245874
Snrpd3	-0.00914303	0.030346				Tgfbi	-0.0517095	-0.0411224
Pmm2	-0.0491791	-0.011157				Golph3	0.0247646	0.0199169
Dld	0.00166139	0.02074				Oit1	-0.024317	0.0178437
Zfp335	-0.0172579	0.017931				Hic2	-0.0416679	-0.0256791
Sh3gl1	0.00197509	0.026575				Smc4	-0.0385204	-0.0597654
Vps16	-0.059873	0.041771				Mybl2	0.0447329	-0.0469037
Coq10b	-0.00533176	-0.016271				Ube2d3	0.0910578	-0.00236918
Eif3c	-0.00883857	-0.010203				Heatr6	0.0570427	-0.0427383
Akr1c19	-0.0359085	0.026558				Sart3	0.0778833	0.0423926
Pmpcb	-0.0923726	-0.080513				Rfx1	-0.00235325	0.0205347
Lrrc42	-0.0262822	0.04487				Klhl24	-0.0143566	0.0133276
Rmdn3	-0.0181828	-0.026113				Glis2	-0.0599956	-0.0441839
Clk4	-0.051116	-0.056803				Hmgcs2	0.0258063	0.0186501
Etnppl	-0.0297428	-0.002463				2008-09-01	-0.00599716	-0.0281227
Isoc1	-0.0265191	-0.054095				Hs1bp3	-0.0276359	0.0875151
Lactb	-0.0415687	0.06846				Gm6225	-0.0198317	0.00339007
Tra2a	0.0244242	0.029882				Hal	0.00437174	-0.0794583
Crls1	0.03763	0.047187				Sord	0.0195579	-0.0573543
Rad52	0.0131968	-0.036259				Bmp8a	-0.0170665	-0.0633225
Polg	-0.0365748	0.020848				Cep95	0.0073157	-0.0237413
Ppp1r12c	0.0272649	-0.009804				Msl2	0.103904	-0.00383755
Tbc1d20	-0.024807	0.004291				Edem1	-0.0235041	-0.0288591
Zc3h15	-0.00241787	0.053639				Rbpms2	0.00998573	-0.0474239
Nmrk1	-0.00633408	-0.023949				Unk	0.0827987	-0.0136151
Nipsnap1	0.0598238	-0.01121				Vwce	-0.0510282	-0.010416
Shf	0.0768606	0.024014				L3mbtl1	-0.0394108	0.0310091
Fxr2	0.0721105	-0.007265				Myo19	-0.0890802	0.0518623
Actr6	-0.0184815	0.039046				Uspl1	-0.020747	-0.114464
Coq2	0.0244525	0.01541				Bcl7a	0.0328926	-0.0209938
Atad3a	-0.0151308	0.013595				Tln1	0.0638515	-0.00557019
Ccdc58	-0.0371664	0.007359				Pskh1	0.0514412	0.00461414
Tmem143	0.0689037	-0.011191				Plcd3	-0.00133845	0.0189896
Ipo13	-0.0556415	0.012094				Chdh	-0.0450496	-0.00662027
Supv3l1	0.000642398	0.009328				Tnfrsf9	-0.0407146	-0.192569
Sec24c	0.0374938	-0.039037				Pdzd4	-0.0513343	-0.0612089
Golga2	-0.040997	-0.027755				Cnn3	-0.0415705	-0.0289727
Vcp	-0.0633777	0.004633				Son	-0.0257391	-0.0647224
Idh2	-0.0117441	0.002569				Ptpa	-0.0448656	-0.00574247
Nfs1	0.0197181	0.009848				Pi4k2a	-0.050697	0.0331447
Wrnip1	0.0269103	-0.035113				Rhoa	-0.0111554	0.0156956
Mpc2	0.0177806	0.02416				Cxxc5	0.0096891	0.0534588
Seh1l	0.00314075	0.019246				Pnpla1	0.0281876	0.0200815
Glyat	0.00524939	0.008178				Trim28	-0.0739129	-0.0211583
Ppp2r1a	-0.0330368	0.02013				Slc36a1	0.021585	-0.0986187
Setd4	-0.0513322	-0.01504				Pi4kb	-0.000474666	-0.0160779
Cyp4a32	0.0281763	-0.063684				Gns	-0.0316496	0.0286416
Atg2a	0.00225012	0.014725				Ppp1r37	0.00604539	-0.0149843
Actl6a	-0.0461547	-0.036397				Secisbp2	0.0100284	-0.0588588
Kyat1	0.000390802	-0.019993				Coq3	0.00359613	-0.0784465
Rgl3	0.0112635	0.038213				Adprhl1	-0.0265141	0.0390491
Map2k3	-0.0320169	-0.04091				Hykk	0.0445038	0.0553847
Snx5	-0.010996	-0.027608				Gpsm1	-0.0159354	0.1085
F11	0.0171235	-0.021919				Acvr2b	-0.0124195	-0.0594992
Mapkapk5	-0.0287869	-0.262442				Tmem255b	0.00605143	0.00163123
Aaed1	0.062185	-0.014543				Snx3	0.0298127	0.0545061
Slc16a4	0.0131516	0.053719				Atf1	-0.0511908	-0.00526334
Aspg	-0.0439527	-0.016214				Tor1aip2	0.00439763	0.0382528
Ivd	0.0360962	-0.008489				Fbxo21	0.0023249	0.0319175
Rsrc2	0.0206484	-0.026961				Smarcd3	0.0320477	-0.000827935
Dpp3	-0.0155732	-0.041937				Ppm1a	0.085627	-0.0201617
Akt1	0.0257597	0.020305				Sdc3	0.0263588	0.073013
Zfp982	0.118251	-0.010198				Cntn2	0.0188348	0.0466531
Bhmt	0.0169455	-0.007998				Syde2	-0.0687759	-0.0487662
Depdc7	-0.0552687	-0.003823				AI661453	-0.0571995	-0.0227252
Mrpl42	-0.0302163	0.028103				Mark4	0.00617639	-0.00415692
Rnf14	-0.00641369	-0.050466				Myo15b	-0.0285759	0.0284707
Taf1a	-0.0504104	0.010915				Dctn1	-0.00497453	0.0421827
Gnai2	-0.000954245	0.007267				Slc44a2	-0.0182201	-0.0187944
Mpp1	0.0221553	0.012102				Glud1	0.00377322	0.0298503
Miga2	0.034381	0.013202				Smox	-0.0714965	-0.00238438
Wsb2	0.0263675	-0.016778				Zfp541	-0.0246683	-0.0828213
Cmbl	-0.0439807	0.037197				Kif3a	0.00735691	-0.0468812
Cluh	0.0152908	0.020045				Chd4	0.0194446	-0.0480907
Rnpep	-0.0155921	0.006679				Ndufa10	-0.0609676	0.0328266
Wdr5	-0.0374297	0.039506				Gm20695	-0.0710382	0.0277011
Fetub	-0.0335863	-0.015767				Gpt2	-0.050032	-0.0463261
Taf12	-0.00628429	0.049822				Ap3d1	0.0047557	-0.0547448
5033403H07Rik	-0.0116951	0.014082				Dhrs3	0.0718981	0.0247101
Ufsp2	0.0179996	0.043018				Sumo3	0.0256394	-0.0896269
Med6	-0.0671988	-0.012				Nfam1	0.00958537	-0.012556
Gprc5c	-0.00596805	0.054684				C2	-0.191339	-0.096297
Safb	0.0270671	-0.015391				Lrp11	0.0266889	-0.00445794
Mfsd1	0.00803441	-0.018843				Slc27a2	0.0116248	0.0171542
Sf3b2	0.0238436	-0.016366				Vsig10	-0.00464981	0.0430823
Nudt21	-0.0250307	-0.036379				Xylb	-0.0174549	0.00372232
Fah	0.000522661	-0.023165				Aspscr1	-0.0218605	0.000566521
Hsd3b3	0.0279656	0.008318				Bcl2l11	-0.0114346	-0.0399148
Nop14	-0.0047017	0.036556				Baz2a	-0.0188578	-0.00842774
Denr	-0.04774	-0.015168				Atg16l1	-0.0667993	0.0485343
Timm23	-0.0220847	-0.005053				Bend3	-0.0575315	-0.0254181
Mtpap	-0.0221022	0.03472				Papd7	-0.0940652	-0.0598577
Upf1	0.0228866	0.025279				Vps39	-0.0372295	0.0434565
Anp32b	-0.0146344	0.013442				Slc25a25	-0.00215551	0.0197199
Top1mt	-0.0556584	0.042764				Ppp2r2d	0.0154071	0.0130291
Lrrc41	0.0461568	0.028079				Rhoq	-0.0201747	0.00922135
Dnajb11	0.0666038	0.046427				Ralbp1	0.0434473	-0.0975244
Ccdc174	-0.0237658	-0.018729				Fads2	0.0285029	0.00668631
Igbp1	0.0213237	0.047933				Brpf3	0.0553702	-0.0359138
Angel2	0.0284649	0.045814				Anp32a	0.0132886	0.0189325
Sirt2	0.000419988	0.006252				A530013C23Rik	0.0213931	-0.0266019
Prpf40b	-0.00192364	0.011198				Gm26870	0.0147245	0.0192564
Ctsh	0.0317547	-0.01533				Hs6st1	-0.0213361	0.00494378
Hsd17b13	-0.0074228	-0.009779				Otud4	0.00902419	-0.0524868
Smarce1	-0.0189399	-0.023427				Ndrg4	-0.00332324	-0.0369844
Lgals9	-0.0219863	0.016375				Th	-0.035969	0.0148607
Uhmk1	0.0227641	0.017406				Txnrd1	0.0203587	0.065986
Uba3	-0.0236037	-0.000879				Tpst2	0.031566	0.00828153
Fgfr1op2	-0.0141805	0.009613				Mta1	-0.0338689	-0.0600266
Pcsk9	0.0232884	-0.067121				Gmpr	-0.0162752	0.0197014
Cops3	0.00473044	-0.047764				Smad5	0.000281555	0.0483659
Thumpd3	0.0502216	0.014033				Sirpa	0.00522861	0.0306827
F13b	-0.0297164	-0.019145				Kmt2d	0.0485018	0.0728933
Cgrrf1	0.0134215	-0.01563				Gm27027	-0.0181564	0.0619266
Samm50	-0.0289624	0.01244				Acvr1b	0.0198044	0.0139414
Sec22b	-0.0108141	0.018436				Mn1	0.0035966	0.0152672
Bco2	0.02282	0.018143				Tfdp1	0.0150832	0.0771546
Hnf1a	-0.00420556	-0.024136				Lasp1	-0.0166238	-0.0499215
Erbb3	-0.0154611	0.004156				Pfkm	-0.0120575	-0.0141263
Plscr2	0.0635951	-0.030927				Pptc7	0.00269629	-0.00747202
Nol9	0.000229929	0.013203				Knstrn	0.0197822	-0.0376737
Stradb	-0.0162539	-0.024242				Zfp664	0.0401932	0.0229554
P2rx4	0.00227678	-0.009087				Ube2f	-0.0144871	0.0316628
Mpzl3	0.062678	-0.002459				Mknk1	0.00201673	-0.030267
Top3b	-0.0280423	-0.009257				Plxnd1	0.0148029	0.0198126
Trim26	-0.018504	0.044803				Gm19265	0.0313703	0.0145121
Stat2	0.0218343	0.014006				Ube3b	-0.0310749	-0.0579804
Acadm	0.0430029	0.000248				Ppp3r1	0.0367636	0.0918503
Oaz2	0.0205594	0.029782				Zkscan17	0.0295496	0.0493678
Snw1	-0.0334064	0.024818				Rnf170	-0.00930724	0.0319622
Sdc1	-0.0119236	-0.008174				Tbc1d9b	0.00366666	-0.00823003
Gulo	0.0186245	0.004636				Lpcat3	0.0331837	-0.0314656
Cyp4f17	-0.0661992	-0.012162				Rdx	-0.0610855	0.00161755
Them4	-0.0128577	0.036993				Aacs	0.0120453	0.033704
Zfp207	-0.0248472	-0.001099				Trim67	-0.00905937	0.0803136
Arhgap1	-0.0214094	-0.012615				Apopt1	0.0153045	0.023511
Itga5	-0.0202743	0.039487				Rims3	-0.0433243	0.00112653
Ndufa12	-0.0322022	-0.00906				Sim2	-0.0169788	0.0378929
Cpsf7	0.0162365	0.08302				C77080	0.0147307	-0.0119827
Slc12a4	0.00814184	-0.009417				Adgrl1	0.00881611	0.0218968
Plscr1	-0.020579	-0.072929				E2f7	0.0387157	0.0239241
Ip6k2	0.00493307	-0.014501				Sox13	-0.0559496	0.0548442
Slc25a20	-0.0222742	-0.045174				Arl8b	0.0907707	0.0248261
Psmb1	-0.0360462	0.001782				Hsf5	0.0612307	-0.0245464
Parl	0.0116235	0.015175				Rcl1	-0.0151999	0.00130542
Ube2d-ps	-0.00257812	-0.009184				Odf2	0.0181023	-0.0131611
Tmem59	-0.014195	0.004153				Rabgef1	-0.0454624	-0.00292158
Rab9	0.0292087	0.000983				Crhr1	0.0106841	-0.0340449
Dnttip1	0.0634411	0.036278				Pknox1	0.0188182	-0.0114558
Arl6ip5	0.0013842	-0.009346				Gm20649	-0.0310692	0.0153521
Prpf8	-0.015388	0.048702				Kdm4a	-0.0329501	-0.0072654
Armt1	0.0427894	-0.020619				Per2	0.0256277	-0.0124583
Hmces	-0.0138252	-0.00948				Qrich1	-0.0301367	0.0359513
Slc6a12	-0.00281898	0.009279				Uhrf1bp1	0.0469171	-0.0705646
Rab8a	-0.00506472	0.045445				Morc3	-0.0479024	0.0197237
Cyp4f13	-0.0019848	0.024045				Edc3	-0.0528724	-0.0382306
Nol11	0.0423222	-0.016191				E230016M11Rik	0.000794117	-0.0528366
Snrnp48	-0.010557	0.011076				Nudt3	-0.0156626	0.053814
Ugdh	0.00505089	0.003621				Sec14l1	-0.0198806	0.00332276
Scly	-0.046275	-0.110029				Mapkapk2	-0.0319542	0.0304245
Ndufv2	-0.0300251	0.005851				Afg3l2	0.00555734	-0.0464219
Lsm12	-0.0482912	-0.00904				Plcg1	-0.118419	-0.0604289
Ddx19a	-0.0096183	0.004311				Snx2	-0.0290605	-0.00712408
Anks3	-0.0168288	0.00896				Gatsl2	-0.0405735	0.0155197
Slc8b1	0.00710299	-0.003286				Usp4	-0.0219075	0.00794801
Exosc7	-0.0469136	0.032799				Grhl1	-0.00411502	-0.05129
Elac2	0.0470543	-0.005395				Rusc2	-0.0541509	0.0300091
Itm2b	-0.010325	-0.005083				Ino80dos	-0.0224383	0.06932
Psma5	0.0208516	-0.023861				Sbno2	0.00193192	-0.0133235
Rwdd1	0.0895297	0.004284				0610043K17Rik	0.0164827	-0.0555308
Klhl28	0.0162195	-0.107047				Bicd2	-0.0353075	0.0189874
Morf4l1	-0.0125023	0.009433				Plekhg3	0.0198683	-0.0266532
Ptpn23	0.0594862	0.005225				Ttyh2	-0.0392302	0.039176
Cyp2j9	-0.0239284	-0.041264				Gsr	-0.0383528	0.0693563
Smg9	-0.00499755	0.020199				Carm1	0.019211	0.0124356
Nom1	0.00774169	0.01188				Slc43a2	-0.0361456	-0.0364918
Mfsd11	0.0297769	-0.022355				Il6st	0.0542019	-0.0596413
Rab5c	-0.0396208	-0.020113				Ubp1	0.00846939	-0.0456941
Akr1c6	0.0407978	0.002495				Szt2	0.0155774	0.0430326
Atp6v0e	0.0101896	0.060837				Pkd1	-0.0276755	-0.0226579
Dlst	-0.0597243	-0.017445				Twist2	0.0447115	-0.0604518
Zbtb17	0.0202579	-0.012284				9530052E02Rik	0.0432722	-0.0317973
Ppp5c	-0.0326858	-0.001416				Npc1	-0.0626698	-0.0485442
Ces1b	0.0429317	0.023319				RP23-433B2.6	-0.0235076	0.016831
Ppp1r16a	0.032711	-0.003663				Mcm3ap	-0.014983	-0.0759138
Tmbim4	-0.0211574	0.00018				Prox1os	-0.0317189	-0.00204621
Prpsap1	-0.0195841	-0.003331				Rnf26	0.0766685	0.0483021
4833420G17Rik	0.0410328	-0.007199				Tunar	-0.0060641	0.00820143
Ehd1	0.0238349	0.021345				Mtf1	-0.00552902	-0.0348797
Eif4b	-0.0095954	-0.008472				Ak4	0.0414097	-0.0138241
Gbp11	-0.0139594	-0.018889				Phf12	-0.0231726	0.0006555
Sdhc	-0.0135644	-0.028305				Mocos	-0.00352173	-0.0259837
Clasrp	-4.37378e-05	0.029859				Alpk3	-0.0393778	0.00405215
Setd1a	0.0120241	-0.016269				Slc5a10	0.0522059	0.0433194
Srebf1	0.00526397	-0.012257				Git2	0.00873244	0.029765
Ces1f	0.0109375	-0.01272				Ctnnbip1	-0.0163434	-0.0492785
Hsf1	0.00136716	-0.038662				Camkk2	-0.0293257	0.0175708
Rnf114	0.018903	0.019844				Mlxipl	0.0256963	0.0316364
Fbp1	-0.0107127	0.001588				Cds2	0.00486183	-0.0473981
Sfxn2	-0.0128856	-0.000733				Dcaf8	-0.0419739	0.0166481
Gin1	0.0186519	0.037181				Gm20532	-0.0243361	0.01965
Chmp2b	0.0162546	0.055367				Il6ra	0.0196342	-0.0146538
Nae1	-0.0542152	0.03266				Lrig3	-0.0372611	-0.087507
Shmt1	-0.0171452	0.009378				Sun1	-0.003167	-0.0637299
Sgf29	0.0668596	0.061237				Srcap	0.127166	0.0290857
Safb2	-0.0219366	-0.02068				Gck	-0.0362381	-0.000792411
Ccnk	0.0158825	0.012729				Pxn	-0.039652	0.0381748
Ybx3	-0.0606535	-0.031562				Adcyap1r1	-0.000528238	-0.052743
Ywhab	0.0243631	0.01161				Foxn2	0.0152603	-0.017968
Olfml1	0.0227121	-0.071881				Foxk2	-0.00943797	-0.0254919
Mrpl13	-0.0138682	-0.054696				Shank1	-0.0524228	0.0502968
Yy1	0.0191494	0.005653				Ass1	-0.0337954	0.00530983
Mob4	0.0440638	0.017466				Arfgap3	0.00869709	-0.0763962
Arhgef1	-0.00736215	0.014074				Nomo1	-0.0370342	0.0556881
Dcun1d5	-0.028348	0.024244				Klhl18	-0.00852356	0.0391077
Ube2g2	0.0365241	0.002402				Faah	0.0357454	-0.039388
Fgl1	0.0471446	-0.013612				Kmt5b	0.008343	0.0293113
Ppwd1	0.0405468	0.086133				Gm5607	-0.0235144	-0.0199221
Mov10	-0.00295818	0.041158				Bcl2l1	0.0334331	0.00424996
Dnajc21	0.0355633	-0.015394				Col16a1	0.00712838	0.00542814
Rpf2	0.0124487	-0.037482				Zfp592	0.0194385	-0.00123576
Bcl6	-0.000944663	-0.006806				Slc30a9	0.0143711	0.00188349
Uros	-0.0171745	0.070879				Chd5	-0.0206546	0.0255199
Supt5	0.0372601	0.000186				Acly	-0.00759875	0.0200988
Aimp1	-0.0859107	-0.049244				Scap	0.0117443	-0.0221726
Gtpbp4	0.0228316	-0.018729				Gm26542	0.0359385	-0.11194
Exosc10	0.0281829	0.001905				Ddo	0.0108108	0.0187983
Eif3b	-0.00497786	0.046198				Hgd	-0.0252685	-0.0212381
4921524J17Rik	-0.00888386	0.015584				Eva1a	-0.0263341	0.0424523
Keg1	-0.00422132	0.018425				Tsc22d2	-0.0472283	-0.0729389
Tcf3	0.0122141	-0.012663				Snrk	0.038218	0.0197269
Mtmr4	-0.033753	0.011278				Fam20a	0.0114932	-0.017477
Bahd1	0.00848868	0.084031				Tm9sf2	0.0415861	-0.0315609
C3	0.0217025	0.013625				Dnmt1	-0.0419242	-0.0791246
Map7d1	-0.0264363	-0.021682				Txnrd2	-0.00733803	-0.0483415
Slc35a1	0.00592334	0.03499				Fam124a	-0.0298144	-0.0121439
Ddb1	-0.0146108	0.020285				Igfn1	-0.0216699	-0.00547018
Kng1	-0.0026559	-0.016161				Fmnl3	-0.0107322	0.0531178
Wdr3	0.0112118	0.000145				Ell	-0.0266729	-0.0313069
Cdc16	-0.0327291	0.034937				Coro7	-0.103692	0.0169525
Pcnx3	-0.0079087	0.004207				Med26	-0.0416107	0.0152848
Bop1	0.0291238	-0.03453				Gm16066	0.00324092	-0.0160967
Zufsp	-0.00488654	0.082322				Ppp2r3d	0.028373	0.0295927
Hagh	-0.00392829	-0.000454				Tpcn1	0.0325582	0.041328
Timmdc1	0.00551046	-0.005101				Cmtm8	0.0165706	-0.0159254
Mecr	0.00313434	-0.014304				Ppcdc	0.0274125	-0.04712
Cyp27a1	-0.0187721	0.028676				Aco1	0.02548	0.0383282
Uqcrc2	0.00010335	-0.004496				Fam20c	-0.0206594	-0.0364228
Got2	-0.0150412	-0.01027				Aebp2	-0.00163386	-0.0530621
Suds3	-0.00333889	-0.025349				Ptpn5	0.016205	-0.00493921
Riok1	-0.0407995	0.005168				Sin3a	0.069209	0.0043339
Sec61a2	-0.00231252	-0.028545				Gm17231	-0.051563	0.0490765
Birc3	-0.000359718	0.014107				Cpeb2	-0.00478066	0.0179368
Atp5c1	-0.0150325	-0.016603				Irak2	0.0542867	0.00936436
Aars	0.0110558	-0.000527				Unc5a	-0.0513834	0.0688257
Plxnb1	-0.00658808	-0.026847				Cnnm1	-0.0363895	-0.00304881
Isy1	0.000443019	-0.186088				Ssh1	-0.0296008	-0.0229855
Hspbp1	0.0184156	-0.023783				St3gal5	-0.0486197	0.00704696
Echdc3	0.0249569	-0.008502				Acsbg1	0.0438497	-0.0155891
Eif4g1	-0.00658141	-0.015575				Speg	-0.00831963	-0.0155323
Cbs	-0.0196145	0.017464				Mapk14	-0.0338684	-0.0076096
Aspa	0.00263763	-0.028688				Gcn1l1	-0.00649333	0.00732579
Fam45a	0.0226848	0.006208				Ube2r2	-0.038941	-0.00154179
Cs	-0.0284662	-0.030617				Rhpn2	0.0398455	-0.0497027
Cct3	-0.00798048	0.048466				Onecut2	-0.0106952	-0.00526776
Apobec1	0.0127965	0.030913				Asxl1	0.0272119	0.0586528
Copb2	0.0205203	0.019388				Ppp1r21	-0.00410238	-0.0169187
Aggf1	-0.00842144	-0.002385				Fam189a2	-0.0284224	0.0493789
Habp4	0.0325324	-0.017828				Cxadr	0.0486123	0.0229929
Ppil2	0.0162209	-0.002674				Wbp1l	0.039939	-0.00409896
Otulin	-0.0363836	-0.035141				Mrc2	0.00248248	0.00254036
Pxdc1	-0.0132322	-0.00926				Abcc2	0.00709855	0.0337129
Nub1	0.0209417	0.020832				Clint1	-0.053672	0.00847284
Smarcb1	0.035613	-0.018473				Rhot1	-0.0168675	0.0252429
Adap2	0.0185981	0.018433				Fbxo34	0.00392759	0.0249996
Got1	-0.00810241	-0.013045				Gm21969	0.00711693	-0.0653643
Uba1	-0.0269888	-0.029285				Slc7a2	-0.00233475	-0.0131051
Anxa7	0.0285223	-0.017509				Sardh	0.0497847	-0.0221013
Ginm1	-0.0201282	-0.020055				Syn1	0.041687	-0.0159021
Psmd12	0.0163041	-0.053719				Papd5	-0.000547376	0.0139865
Rnf20	-0.0271609	0.006339				Wdtc1	0.0449905	0.0140684
Pdia3	-0.0476367	-0.000502				Sfi1	-0.0212681	-0.021043
Bid	0.00922686	0.001849				Mia2	-0.0901917	0.00507693
Clcc1	-0.0109332	0.040525				Brd3	0.0358294	-0.00101566
Arpc1a	-0.0346334	-0.061221				Kdm3b	-0.044567	-0.0340527
Gle1	-0.0208392	-0.037405				Cpt1a	-0.0266345	-0.0155972
Nap1l1	0.0321073	0.014779				Itgb3	0.0432126	-0.0206762
Ilkap	-0.0127586	-0.034149				Nectin1	0.011698	0.0296559
Psap	0.00753934	-0.023419				Arhgef18	-0.0297617	-0.0415498
Cdc26	0.0311211	-0.031626				Baiap2	-0.030583	-0.0400543
Nmi	-0.00325207	-0.048526				Ptprs	0.0372185	-0.0212863
Usp18	-0.0377899	-0.038816				Arap1	-0.0214058	0.0238828
Tnks1bp1	0.0325837	0.025874				Eef2k	-0.0237658	-0.0543775
Ptcd2	0.000687401	-0.005437				Svop	-0.0152675	-0.0233095
Slc25a30	0.017006	-0.01503				Acsl1	-0.0265564	-0.0322277
Strn4	0.00760713	-0.011856				Lmln	-0.0276987	0.00291764
Srfbp1	-0.0086661	-0.022183				Sned1	0.004726	0.0253237
Shpk	-0.0410073	-0.005267				Mxi1	-0.00166004	0.0402758
AU041133	0.084464	0.034569				Slc28a3	-0.0217638	-0.012691
A230072C01Rik	0.021347	-0.039155				Abcb4	0.0130046	0.0115793
Atp6v1b2	-0.00123522	0.005517				Sptan1	-0.00456131	0.0226625
Vwa5a	0.0372074	0.010306				Lpgat1	-0.0321334	-0.057745
Gsta3	0.0155352	0.016906				Gpr107	0.0392204	-0.00778828
Cdk11b	0.0394877	0.059973				Mark2	-0.00732027	0.0157049
Pecr	-0.0432217	-0.123617				Bcorl1	0.0229491	0.0231036
Ndufaf6	-0.0118146	-0.011074				Ahdc1	-0.021794	-0.00893427
Gclm	0.00134817	-0.007975				Pxk	0.0176598	0.01005
Eif2s1	-0.0123607	0.072071				Elovl5	0.0104304	0.0233048
Rab20	0.0172546	0.035021				Pus10	0.0207412	0.000343152
Rab12	0.0166679	-0.032046				Ppm1b	-0.029263	-0.0219146
Scrn3	-0.0170078	-0.020227				Zzz3	-0.0776383	-0.013114
Psmd5	0.00656523	0.020242				Pkig	-0.0146839	0.0331656
Srp72	-0.0314267	0.004378				Ppara	0.0268545	-0.0470306
Fh1	-0.017396	0.039476				Ptpn9	-0.000630119	-0.011794
Ikbke	-0.0240396	-0.051992				Lifr	-0.00329084	-0.0252501
Phax	0.0144815	-0.005091				Mgat5b	-0.0273061	0.00826941
Chordc1	-0.0187935	0.00691				F5	0.0474167	0.0130339
Hoga1	-0.0114806	-0.004892				Ppard	0.0434962	-0.0487954
Tmem165	-0.0253895	-0.006652				Wasf2	0.0398023	0.0415973
Zfp369	0.012067	-0.022615				Zfp710	-0.080034	-0.00250596
Rab1a	-0.00983444	0.001908				4931440J10Rik	-0.00195416	0.00674075
Arglu1	0.00803435	0.001571				Map6	0.000885012	0.0302886
Rorc	-0.0146048	-0.005248				Kmt2e	0.019709	0.0757488
Rabl6	-0.00917929	-0.004393				Ptpru	-0.000836404	-0.0125072
Cyp3a11	-0.00509676	0.018259				Stat5b	-0.0327864	-0.0120025
Hexa	-0.00875208	-0.057075				Syt6	-0.000266373	-0.0138605
Whamm	-0.0171668	-0.03352				Spen	-0.0291793	0.0126931
Pef1	0.020441	0.049005				Cdk8	0.0712375	0.0249168
Spint2	-0.0203798	0.026662				Gramd3	-0.00615598	-0.00664768
Utp14a	0.0385443	0.014587				Abhd12	-0.00153906	-0.0308447
Mx2	-0.00456493	-0.01066				Tmem116	-0.00427288	0.0164033
Slc22a18	0.042498	0.002606				Gata4	-0.030047	-0.0201815
Polr1b	0.0357353	0.029973				Rgs9	0.00614514	-0.0015503
Vps37c	-0.00914577	-0.021573				Tshz1	0.00255651	-0.00555309
Ppa1	0.00570705	-0.007574				Rsph14	-0.0737547	0.0311708
Bpnt1	0.0341709	-0.02187				Kdm5b	0.0764797	-0.0125586
Ankle2	-0.0236915	0.011637				Ebf4	-0.052126	-0.0818864
Nol8	-0.0313049	0.012726				Spsb4	0.0105451	0.0304044
Rangap1	0.00912973	-0.02239				Plpp3	-0.00768	0.0284036
Klf9	-0.0106592	0.010493				Pemt	-0.0034868	-0.0137981
Rab21	-0.00229734	-0.030241				Gm43278	0.00790358	-0.0151679
Prpf3	0.0191372	-0.009346				Rcor1	-0.00637743	-0.0138179
Gart	0.0132854	0.062614				Gltscr1	0.00733361	0.0221729
Stat5a	-0.0183338	-0.010262				Myo7b	-0.0144185	-0.0109886
Klhl25	0.00560666	-0.001819				1700112D23Rik	0.0213475	0.0336361
Gm19619	-0.0527714	-0.024592				Igf1	0.0184702	0.0283941
Pon1	-0.00709253	0.009153				Epas1	-0.000310977	0.00483605
Slc25a16	-0.013988	0.000918				Fam214a	-0.00563096	-0.0260803
Cfap36	0.0159707	0.021427				Tmem2	-0.0130264	0.00643432
Fbf1	-0.0940834	-0.025233				Rab11fip3	0.0362275	-0.0493898
Scyl3	-0.0166773	-0.054002				Adcy3	0.0176294	-0.0227929
Lrrc8a	-0.13241	-0.00082				Fbln1	0.00423781	-0.00709737
Smg5	-0.0228169	-0.01728				Psmd9	-0.0233248	-0.0178375
Acsm5	-0.0160551	-0.013024				Numa1	0.00579686	0.0575364
Rnf149	0.0115898	-0.010353				Myh9	0.0242069	-0.0270005
Rars	-0.0629971	-0.049556				Pawr	0.00640493	0.0211379
Eed	-0.00450639	-0.017091				Ubr2	0.00610562	0.00141326
Lbp	-0.0228147	0.014152				Cfap46	-0.008514	0.0285004
Kctd9	-0.0171327	0.050643				Lrp1	-0.0124743	-0.0147539
Pcf11	0.00116507	0.022394				Tecpr2	0.00760634	-0.0254243
Dnajc12	-0.0495318	-0.000773				Agpat3	-0.0173496	-0.0387394
Fam133b	-0.0415692	0.008271				Raver2	0.00532548	-0.0479361
Cgn	-0.0349755	0.015069				Prrc2b	-0.0037439	-0.0149089
Ldlr	-0.00239798	0.012851				Parvb	-0.0218623	-0.00384625
Trf	-0.0519983	-0.070944				Sntb2	-0.0298463	-0.0446302
Hpgd	0.0127903	0.039666				B3glct	-0.0188243	-0.0423521
Ing3	-0.0108165	-0.02373				Sh3bp4	0.00450049	0.00954089
Cryz	0.0162523	0.037346				Foxo1	-0.0351222	-0.026462
Cops7b	-0.00221507	-0.026902				Ipmk	-0.0071402	-0.0111138
Usp39	-0.0212107	0.00357				Tmco4	0.00737476	-0.0193015
Rpia	0.0284031	-0.003963				Rufy3	-0.0352473	-0.011874
Ttc38	-0.00769766	0.02527				Rxra	-0.0164072	-0.00288253
Utp18	0.0294559	-0.04687				Ppp2r2c	0.00103264	-0.0512589
Eif4e2	-0.0192155	-0.028059				Spats2	0.0163797	-0.0102271
Acsm3	0.0153611	0.012058				Pkd1l2	0.00574293	0.0621401
Hdac1	-0.0617239	0.018845				Kcnab2	0.0419913	0.00332805
Ugt2b36	-0.0080268	0.017931				Nedd4	-0.00760442	-0.009397
Mrpl3	-0.0669058	-0.056557				Ahnak	-0.00830858	-0.0146292
Brap	0.0273475	0.030472				Lmtk2	-0.0377715	0.00332196
Fastkd1	0.0401626	-0.043911				Elf2	0.000261412	-0.0468383
Prcc	0.0441624	0.014878				Pitpnm3	0.00411176	0.0136699
Tmem63b	-0.0426049	-0.042242				Gatad2a	0.0292136	0.0164182
Hsf2	-0.0171609	-0.003444				Smurf1	0.0242612	0.013945
Dguok	-0.0110527	0.007554				Susd6	-0.0186687	-0.0172288
Inf2	-0.000383224	0.000137				Sufu	0.0197409	-0.0168054
BC017158	0.0244984	-0.031761				Trrap	0.0233762	-0.0184542
Sgk2	0.00529236	0.028604				Sema4d	-0.0095349	-0.00682242
Tpm1	-0.00737818	0.039115				Slc20a2	-0.0172511	0.0122692
C4bp	0.0118587	0.017409				Stk24	-0.0113977	-0.024353
Acad9	0.00470029	-0.02886				Tnrc18	-0.059543	-0.01794
Rnf138	0.0248283	-0.031043				Akap12	-0.0226	-0.00973813
Nasp	-0.0191676	0.006407				Csnk1g3	0.00562432	0.00212937
Bsdc1	0.00963527	-0.023167				Rai1	0.00196893	0.00421206
Dazap1	-0.00484848	-0.007233				Gm44293	0.00759259	-0.00888859
Copz1	-0.0457564	-0.01965				Atxn7	0.00227839	-0.0344595
Slc22a1	-0.00757016	0.011587				Otof	0.0133949	-0.00503391
Ccz1	-0.0108599	-0.000493				Foxo3	-0.00249879	-0.0321503
Zfp410	0.0047723	0.03366				Scn5a	-0.0141852	0.0236331
Anxa5	0.00390559	-0.027104				Prickle1	0.0425848	-0.0274659
Csk	-0.0204844	0.012269				Fgd5	-0.00295543	-0.00983548
Cap1	0.0345063	0.001703				Ascc1	-0.0123996	-0.0103427
Acaa2	-0.00707078	0.011493				Ttc7	0.0365845	-0.0180401
Arf4	-0.0223902	0.000693				Capzb	0.0268346	-0.0116268
Gnpat	0.0109013	-0.000597				Spred2	0.0192483	-0.0150479
Mios	0.0408445	0.030974				Hpcal1	0.0299198	0.0385643
Prpf39	-0.00846427	0.031766				Prdm10	-0.0110052	-0.0320836
F11r	-0.0124484	-0.03144				Elf1	-0.0196097	-0.0143725
Mocs1	-0.00912147	-0.012445				Hspg2	-0.0456687	-0.053997
Sbf1	-0.0305887	-0.01042				Serpina1b	0.0149935	-0.00784186
Lsg1	-0.00992824	-0.018038				Ece1	-0.0404228	0.0251103
Gpr180	0.0186757	0.032478				Synj2	-0.0491952	0.0254973
Tiparp	-0.0493277	-0.012796				Megf6	0.0251695	-0.0266544
Tfg	0.00541483	-0.015363				Atxn2	-0.0232676	-0.00497863
Slc22a5	-0.0343554	-0.019603				Prdm2	-0.0187515	-0.0011699
2810403A07Rik	0.0447794	-0.008571				Elovl6	0.026691	-0.0390648
Mto1	-0.049575	-0.014361				Arntl	0.0364635	0.0235044
Terf2	0.00826554	0.033069				Irf2	-0.00548674	-0.0283162
Dna2	-0.0210429	0.03111				Cps1	-0.050267	-0.0104743
Sorbs3	-0.0131481	0.01789				Daam2	-0.0265579	-0.000632139
Tcea3	-0.0318097	-0.000352				Dnmt3a	-0.0332693	-0.00553462
Tyk2	0.0651649	-0.056697				Nsd1	0.0336852	0.0128605
Tex264	-0.0307236	0.006121				Mtor	0.0142924	-0.00740996
Noct	-0.0276831	-0.010422				Zfp532	-0.0182191	-0.0242903
Wdr45b	0.0135297	-0.01866				Klhl3	-0.0328204	-0.0211761
Nadsyn1	0.00397839	0.007624				Drosha	-0.0218739	0.0215323
Ctbp1	0.00793304	-0.02407				Mbp	-0.0272184	0.018381
Serpinc1	0.000306791	0.00411				Cacna1i	-0.0227664	0.00461809
Poc5	0.0245331	-0.014396				Smad3	-0.0213729	0.0124088
Mut	-0.00264552	0.047694				Wnt5b	0.00958252	-0.0342534
Fan1	0.00829481	-0.009723				Cracr2a	0.0137184	0.0437652
Hdac2	-0.0230114	-0.079343				Zmynd8	0.0102381	0.0240774
Selenof	-0.00838004	-0.023961				Mta3	-0.0443726	2.3284e-06
Prpf4b	-0.0230572	0.006271				Junos	-0.0213662	-0.0196863
Cyp4a12b	0.00357922	0.12769				Abl1	0.0311983	-0.0103161
Ndst1	-0.0291024	-0.031169				AU040320	0.0156563	-0.00354072
Vipas39	0.0512739	-0.070138				Cnnm2	-0.0705227	-0.00498493
Ndufa9	-0.0268789	0.015615				Whsc1l1	0.0114869	-0.0272646
Ctr9	0.000427711	-0.00822				Pan3	-0.0113495	-0.0282446
D2hgdh	0.0236385	-0.050761				Ostm1	0.0120955	-0.0136568
Cdk18	-0.0217981	-0.016326				Itgb5	0.00446218	-0.00633006
Arl6ip6	0.0582432	0.060123				Sfxn5	0.0416295	0.0146259
Pick1	-0.0221668	-0.005941				Col27a1	0.0246177	-0.0115733
Mff	-0.00628608	-0.003458				Tox2	-0.0161196	-0.0065825
Ppp6r1	-0.0177903	-0.034049				Rapgef1	0.0115936	-0.00828287
Txndc12	-0.0101724	0.011789				Tmem267	-0.0914593	-0.0564221
Btd	-0.00238133	-0.03883				Arhgef26	-5.9418e-05	-0.0161949
Ywhaq	0.00539637	0.021185				Lncpint	-0.0172621	-0.0110374
Fbxo9	0.0130629	-0.002672				Myh10	-0.0063956	-0.0266575
Zfp1	0.0414393	-0.015723				Ablim2	-0.0032973	0.00426834
Rnf19b	-0.0265175	-0.026901				Adarb1	-0.0173474	-0.0206143
E2f5	0.018399	0.034414				Abca1	-0.00812451	0.0142845
Fam162a	-0.0258794	-0.025616				Greb1	0.00370067	-0.0173367
Gtf2h1	-0.0212464	0.003933				Tjp2	-0.0237167	-0.00659493
Ccdc125	0.020114	-0.005649				Pitpnm2	0.0319165	0.00508238
Mvp	-0.0185938	-0.079687				Crebbp	0.00254078	-0.0304518
Aldh2	-1.8098e-05	-0.023902				Rps6ka2	-0.0112055	-0.00925765
Edem2	-0.0322792	0.003296				Sh3gl3	0.00810135	-0.00221547
Fam192a	0.0305716	0.006157				Fam19a5	-0.0182803	-0.0267989
Idh1	-0.00840394	-0.014846				2900026A02Rik	0.0038274	-0.0184431
Zfp939	0.0230656	0.025002				Itpk1	-0.00714316	-0.0694286
Mrs2	0.00982497	-0.028758				Kazn	0.0042145	-0.0257182
Cmpk1	-0.0298598	0.013405				Hip1	-0.0286885	0.00490145
Tm2d1	0.0305171	-0.015637				Ssbp3	-0.00853376	-0.000837626
Rdh10	0.0270575	0.004687				Mtss1	-0.00614655	-0.0044212
Igfbp2	-0.0150008	0.007612				Pcnx	-0.00215728	0.00683107
Slc17a1	0.00572911	0.047688				Wwc1	0.0368774	-0.0172981
Dstn	0.0429181	-0.050582				D930015E06Rik	-0.0403638	-0.0415846
Sdha	0.0286219	-0.005552				Man1c1	-0.0139736	0.0257803
Vps36	0.0354841	-0.051133				Arhgef12	0.0103824	-0.0353054
Dhcr24	-0.0193764	-0.007903				Tulp4	-0.0111745	-0.0240626
Meaf6	-0.0306319	-0.029886				Mcf2l	-0.00279926	-0.0221216
Fam204a	-0.0045492	-0.018958				Ptpre	0.0217827	-0.0120566
Ptcd3	-0.0336377	0.010993				Casz1	-0.00339233	0.0249234
Epha2	0.000795263	-0.016803				Adcy5	-0.023703	-0.0050022
Acbd3	-0.0411917	-0.02418				Arhgef10l	-0.0209238	-0.0424044
Ccnf	0.0296684	0.016554				Srrm4	-0.0371631	-0.00937113
Sar1b	0.00440028	-0.0082				Col5a1	0.03451	-0.0385829
Tpm3	-0.0154778	0.049366				Man2a1	0.0263811	-0.00634909
Osbp	0.0126056	0.014788				Taok3	-1.62232e-05	0.00426511
Ecd	0.0282579	0.020537				Rbm47	-0.0241742	-0.026584
Pcid2	-0.012004	0.01804				2610035D17Rik	-0.0116925	-0.00529236
Cyp4v3	0.0232581	0.011896				Mvb12b	-0.0161043	0.0143785
Gm4952	-0.0333344	0.075399				Cacna1b	0.0145194	0.020457
Rbbp5	-0.000984228	0.001956				Sh3d19	-0.0303252	0.0026956
Acnat2	0.0359733	-0.026111				Jmjd1c	-0.0293984	-0.026069
Pgap2	0.0391493	0.068996				Dapk1	0.0112905	0.00786397
Rrp15	-0.0319597	-0.033842				Ncor2	-0.00326189	-0.00645515
Sec62	0.00444356	0.009043				2009-09-01	-0.00923179	-0.0337455
Clta	0.0143499	-0.005519				Sash1	-0.0288106	-0.0336311
Ces1e	0.0167668	-0.009574				Egfr	-0.003589	0.0206199
Wdr75	0.0130402	0.002032				Plekha5	-0.0324913	-0.0322398
Atp1a1	-0.00923437	-0.000439				Smarca2	0.0127389	-0.0243855
Fbxl18	0.0182626	-0.03386				Zfp618	-0.0122726	0.0233423
Atp6v1e1	-0.00444474	-0.048568				Ror2	-0.027404	-0.0111558
Tbp	-0.00473694	-0.008046				Chd7	-0.0187117	-0.0243432
Riok3	-0.0147198	0.025938				Nrg2	0.0173249	0.0120276
Suclg1	0.00676232	0.008789				Tspan9	0.0102578	-0.0413094
Vdac1	-0.0308098	-0.023822				Arid5b	-0.000985611	0.00589334
Txndc5	-0.016288	-0.012361				Pax5	-0.0268466	-0.00014724
Gm2011	-0.0137076	0.004225				Ephb2	-0.00665863	-0.00260364
Znhit6	-0.0576756	-0.018162				4732471J01Rik	0.00521074	0.00901289
Grtp1	0.0183943	0.033128				Ntn1	-0.00122089	-0.0142731
Slc30a6	0.0256626	-0.041888				Tcf7l2	-0.000944367	-0.03749
Nadk	-0.0104667	-0.018464				Mthfd1l	-0.013324	-0.000560584
Zfp523	0.0329315	-0.033657				Rimbp2	-0.0036637	-0.0211436
Cyp3a13	-0.0050632	-0.006319				Sipa1l3	-0.0159554	-0.0290649
Clcn7	-0.0217183	-0.014846				Samd4b	0.00761192	0.00730811
Stard7	0.00325031	0.011533				Efcab6	0.00716736	-0.0114326
Tbc1d10a	-0.00144461	-0.01136				Tspear	0.02613	-0.00866961
Slc35b3	-0.0378478	-0.007834				Glis1	0.00466242	0.00447341
Cpsf3	-0.0172269	-0.027881				Bri3	0.0142298	-0.0200365
Golga5	-0.01496	-0.029945				Cmip	-0.0325752	0.00519814
Crebl2	0.0108428	-0.017798				St3gal3	-0.0197706	0.0188305
Ift52	-0.0263718	-0.01149				Gsg1l	-0.0135458	0.00335399
Rhbdf2	-0.0346054	0.005423				Abr	-0.0254012	-0.0168347
2310022A10Rik	-0.00666943	-0.00539				Myo18b	-0.0244342	0.02948
2610507B11Rik	-0.00665676	0.0296				Zmiz1	-0.011465	0.00103315
Pnpla6	4.96362e-05	-0.017812				Mob3b	0.0204386	-0.0193255
Aida	0.0154078	0.036739				Gm26668	-0.0186648	-0.00786068
Pnisr	0.000126149	-0.026877				Map2k5	-0.0171662	-0.0194654
Uba2	0.0354304	0.008288				Tns1	0.0013836	-0.0211712
Tmprss6	-0.0190146	-0.036384				Atg7	0.0186586	-0.00960742
Gpi1	0.016447	-0.019434				Kcnd3	0.0121445	0.00679659
Il15ra	0.0108201	0.00297				Grik3	-0.0286164	-0.00438557
Bckdha	-0.0147243	-0.017516				Runx1	-0.0110368	-0.0198107
Dscr3	-0.0516886	0.083959				Tead1	-0.020636	-0.00477168
Srp68	-0.016036	-0.005244				Atp5o	0.00755277	-0.0824832
Dgat2	-0.00855811	-0.008345				Farp1	-0.0262263	-0.0478436
Cyb5a	-0.0100965	-0.009111				Uvrag	0.000292639	-0.000720026
Ssu72	-0.0149367	0.002156				Zfhx3	-0.0123125	-0.0330248
Vrk3	-0.0351157	-0.009804				Btbd11	0.00422308	-0.00336694
Trim3	0.0325436	0.028628				Rapgef4	0.00567071	-0.031592
Gas6	-0.00910862	0.005669				Sdk2	-0.00325141	0.00616603
Ap2a1	-0.00827456	-0.022961				Syne2	0.00974362	0.022909
Mmd	0.0524809	0.039247				Col23a1	0.00877196	0.00277985
Akap8l	-0.0291335	-0.000941				Klhl29	0.0112495	0.001071
Aamdc	-0.0281824	-0.040588				Cux1	-0.0260881	-0.00794007
Manbal	0.0160744	-0.033796				Prdm16	-0.0165084	0.00200282
Mphosph8	0.00859629	-0.007199				Megf11	0.0228326	-0.0273345
Wdr36	0.0133771	0.022407				Dscaml1	-0.000311351	-0.00409064
Atp6ap2	-0.0299033	-0.002504				Iqsec1	-0.00111825	-0.019297
Fam53a	-0.07162	-0.006142				Rere	-0.00111039	-0.0120123
Azi2	0.0407784	-0.026665				Arid1b	0.0128362	0.00975166
Pex3	0.0375879	0.033964				Mtus2	0.0144532	-0.00986435
Ccdc25	0.00482325	-0.030156				Ksr2	0.000932876	-0.00433765
Zfp512	0.017331	-0.038966				Msi2	0.000536917	0.00989117
Hadhb	-0.0110892	-0.013724				Cdh23	0.0178863	0.0128027
Rtfdc1	0.0250619	-0.014519				Rbfox3	-0.00479721	0.00716169
Helb	-0.0408942	-0.018347				Shank2	-0.00318875	-0.00697989
Tmem242	0.00879868	0.040956				Fstl4	0.00452315	-0.0120532
Atoh8	-0.000590125	0.01576				Tshz2	0.00493386	0.0110922
Pcbp2	0.0250588	-0.030717				Agap1	0.00704282	-0.00382973
Cops4	0.0272677	-0.013618				Camta1	-0.00920084	5.97786e-05
Klf3	-0.011961	0.004297				Gm20388	0.000936549	0.00477415
Zfp346	0.0452933	-0.021276
Stambp	0.0097251	0.019356
Sugp1	-0.0249781	0.039317
Stard10	-0.0265686	0.003026
Txnl1	-0.00559812	-0.020252
Dhrs7b	0.0129816	-0.032108
Cda	-0.000711935	0.010467
Eif3a	-0.0125275	-0.001155
Ewsr1	0.00863964	-0.006982
Cir1	0.0209126	-0.03591
Minpp1	0.00504097	0.024185
Sp2	0.00225165	-0.0172
Trmt1l	0.00038497	-0.014547
Sepsecs	0.0093158	-0.011444
Gss	0.0470794	-0.041452
Nde1	0.00515565	-0.030682
Polr3e	-0.0298115	-0.022691
Adh1	0.0207233	0.028825
Gpam	0.000337872	0.008451
Atg3	-0.0281833	-0.012384
Golph3	-0.00441307	-0.063564
Nbr1	-0.00971558	-0.000259
Lmna	0.00521594	-0.002039
Prodh	-0.0140385	0.003287
Yars	0.0201021	-0.004212
Ercc3	-0.0764874	-0.018527
Gckr	-0.0423289	-0.037569
Snrnp40	0.00890498	-0.076066
Fbxo7	0.0673025	-0.055117
Ddx1	0.0325808	0.002058
Abhd5	0.0116666	0.029947
Slc4a1ap	-0.0332019	0.020938
Bcap31	-0.0346597	-0.051228
Cpsf2	-0.00832386	-0.01607
Tgm2	0.0316418	0.028486
Prpf18	0.00780798	-0.023079
Heatr6	0.0166369	-0.007601
Sart3	-0.00282864	-0.006791
Rfx1	0.0139046	0.013521
Uchl5	0.0310032	-0.000268
Sympk	-0.00868032	0.027231
Slc25a33	-0.0384014	-0.025922
Ppil4	-0.0252118	-0.015941
Cpn1	0.0191896	0.004834
Alkbh3	0.0114349	0.026181
Ube2d1	-0.0113754	0.00014
Hmgcs2	0.01063	0.006652
Wdr91	-0.000842231	0.019662
Rmnd1	-0.00544021	0.035337
Paxbp1	-0.00488899	0.007166
Deaf1	-0.0212477	0.027855
Dnajc25	-0.00660497	-0.013563
Hal	-0.00534863	0.016608
Atp6v1c1	-0.0415091	-0.011562
Metap1	0.0122562	-0.058953
Gtpbp1	-0.00645897	-0.000121
Sord	0.00367118	-0.01042
Ptgr2	0.0232578	-0.03894
Rbm5	-0.0118471	-0.019817
Cep95	0.00340448	-0.005891
Capza2	0.0242146	0.009174
Slc30a5	-0.0126049	0.029846
Psip1	-0.0111731	-0.019633
Tcaim	0.0124644	0.005312
Gripap1	0.0266674	-0.032185
Cth	-0.015872	-0.008818
Tmem62	-0.054728	0.029406
C1galt1	-0.0359525	0.034905
Rbpms2	0.0133302	-0.034995
Unk	0.0122943	-0.011923
Smarcc2	-0.0139793	-0.011999
Vwce	-0.00655904	-0.008361
Glrx3	0.00894628	-0.038559
Stx12	-0.0302856	0.002427
Tsg101	0.014062	-0.009016
Uspl1	-0.0220725	0.031851
Pnpt1	-0.0136704	-0.025546
Pafah2	0.00415122	0.009528
Noc3l	-0.0267248	0.010011
Purg	-0.00211124	0.003342
Brd7	0.0220407	-0.008549
Tln1	0.00932737	0.019724
Mrps35	-0.0226917	0.037762
Cog2	-0.040428	0.011162
Slc33a1	-0.0362188	-0.021708
Uroc1	-0.0232999	-0.005531
Ctnnb1	-0.0252904	0.012696
Crot	0.00653892	0.012172
F9	-0.00995433	0.040685
Fgfr1op	-0.0254343	-0.07788
Cat	0.0066563	-0.013318
Syap1	0.035852	0.02038
Oplah	-0.00855023	-0.035504
Scpep1	-0.000772308	-0.042147
Rap1b	0.0045604	0.024973
Lta4h	0.00659014	0.006818
Mal2	-0.0166716	0.009515
Rnf10	0.0229129	-0.040895
Crcp	-0.00313096	-0.022659
Mfsd14a	0.0217119	-0.032713
Amn1	0.0101463	0.013875
Armc1	-0.014974	-0.022665
Eif2a	-0.0189772	0.013822
Matr3	-0.0229619	-0.027422
Mthfsl	-0.0844098	0.01188
Cnn3	0.0112836	0.005786
Erdr1	-0.0266935	-0.032453
Llgl2	-0.00570247	-0.016105
Bfar	0.0114348	0.005155
Ptpa	0.0088556	-0.023517
Rmdn1	-0.0194587	-0.007161
Ces1d	0.00587033	-0.019074
Pi4k2a	-0.0417545	-0.021846
Snta1	-0.0180188	0.0098
Atp1b3	0.0192728	-0.040136
Dnajb4	-0.00385866	0.002829
Fam193b	-0.0130994	-0.017154
Rhoa	0.0347011	0.016656
Rnf123	0.022214	0.006815
Aasdh	0.0512789	0.021033
Cxxc5	-0.00863533	0.002932
Dhx9	-0.00748268	0.000144
Fzd6	0.0173971	-0.034988
Hip1r	0.000156541	0.013625
Parp12	0.0132478	0.028171
Prmt9	-0.0265839	-0.044056
Snrnp200	0.0556698	-0.003311
Psmb2	-0.0233803	-0.026396
Ppp6c	-0.00370753	0.002182
Pi4kb	0.0215811	0.008468
Arpc2	-0.0135481	-0.017147
Bclaf1	0.00457487	0.004925
Gns	-0.0178433	-0.020124
Hsd17b11	-0.02636	-0.037812
Ruvbl1	-0.030554	0.01908
Agrn	0.00604373	-0.026311
Dpp9	-0.0204695	-0.004722
Ccnc	0.0231847	0.038773
Inpp1	0.012148	0.004065
Ces1c	0.0226769	0.007302
Ppp1r37	0.0194664	0.019666
Hgsnat	0.000849965	-0.016321
Nupl1	0.00107904	0.029027
Abhd17b	0.0143012	-0.015285
Cluap1	0.0334632	0.023751
Secisbp2	-0.0257998	-0.025965
Gtf2h2	-0.0268608	0.034425
Bloc1s5	-0.0177089	0.033986
Fam234a	0.0265561	0.016434
Naa60	-0.0258375	-0.041828
Cyp3a25	0.0026204	-0.009595
Ythdc1	-0.00690198	0.021287
Prpsap2	0.0350707	0.002509
Acadl	0.00624671	-0.035739
Rnaset2b	-0.0236743	-0.051976
Zfp946	-0.0126038	0.029205
Coq3	0.00386452	-0.001546
Elmod3	0.0349669	0.011804
Adpgk	-0.00683644	0.014618
Cd302	0.00230495	0.007374
Rabl3	0.0297642	-0.039616
Fech	-0.00150207	-0.012717
Dctn4	0.0152683	0.010781
Luc7l	0.0035451	-0.04994
Papolg	0.0146043	0.013152
Fdft1	-0.013237	0.002608
Pkn1	-0.00658048	0.027242
Rint1	0.00921766	0.013252
Eif3e	-0.0419852	-0.027001
Patl1	0.00970513	-0.00198
Adhfe1	0.0126715	-0.069594
Ifnar2	0.0165368	0.006995
Ripk1	0.021175	-0.037121
Ttc33	0.00258118	-0.077672
Tomm70a	-0.0215733	0.021078
Srrm1	0.000380875	-0.02137
Hnrnpll	0.0192855	-0.019318
Xkr9	-0.00306445	-0.032216
Ywhae	-0.0295385	-0.01073
Rbm39	-0.0168283	-0.03093
Parp6	-0.000865617	-0.042362
Uap1	-0.0531325	0.062263
Slc35d2	0.00639738	-0.006503
Gata6	-0.0258533	-0.017149
Ufl1	-0.0975293	0.038283
Ppp6r2	-0.00215736	0.022552
Bcar1	0.024807	0.006209
Snx3	0.0159046	0.028236
Brms1l	-0.0499244	-0.026324
Rbm10	-0.0365896	0.009988
Atf1	-0.0135305	0.01389
Sap30bp	0.0297266	0.010214
Lonrf1	-0.0447205	0.039705
Slc2a2	0.00742431	0.002371
Tmem39a	0.0158088	-0.024479
Fbxo21	-0.00682012	-0.013672
Mtfr1	0.0426277	-0.007573
Vapa	-0.00258784	-0.010561
Dhx30	-0.0176254	-0.007177
Ercc5	-0.00497329	0.019875
Hprt	0.0196175	0.012988
Cep104	0.0466087	0.033469
Thoc5	-0.0109952	-0.009478
Adss	0.00850085	0.02154
Ugcg	-0.0297704	-0.01931
Snap23	-0.000131063	0.042835
Hnrnpul1	0.031738	-0.013653
Slc36a4	-0.0210888	-0.02478
As3mt	-0.0340831	-0.009514
Taf15	-4.45358e-05	-0.02289
Setdb1	-0.00412829	-0.021257
Habp2	0.00385725	-0.00472
Ppm1a	-0.0334377	0.020624
Ptar1	-0.0219693	-0.0171
Klhl22	-0.00832507	0.014774
Cyp4a12a	0.0495865	-0.041765
Anapc4	0.0225877	0.008055
Ncbp1	0.0122953	0.029866
Akap1	0.000286323	-0.025807
Ythdf3	-0.0347068	-0.024684
Nectin2	0.00949386	0.017999
Acox2	0.00875012	0.020493
Syde2	0.000664679	0.026332
Rab6a	0.0197075	-0.026138
Anapc5	-0.0095428	0.016831
Rad17	0.0156993	0.017616
Ccnt2	-0.0188991	0.052518
Tmem94	-0.0118793	-0.026293
Phrf1	0.0160233	0.002246
Cyp2c70	-0.00608783	0.011799
Dcaf13	-0.00755445	-0.003295
Carnmt1	-0.0251535	-0.006863
Cyp3a59	-0.0249706	-0.024221
Mark4	-0.0228299	-0.015515
Ccnh	0.011304	0.002961
Nop58	0.0464945	0.018249
BC004004	0.00493663	-0.008779
Rel	-0.0424313	0.046348
Parp9	0.0121083	-0.042892
Rrn3	-0.0180362	-0.039299
Wars	-0.0245923	-0.008178
Chuk	-0.0204554	-0.02743
Heatr3	-0.027382	-0.017719
Usp38	-0.051222	0.000661
Dctn1	0.0163739	-0.005923
Nrde2	0.00225995	-0.019111
Cr1l	0.00491857	0.010873
Psma6	0.00406775	-0.004027
Agfg2	0.0191241	0.004306
Pon2	-0.0239737	0.001254
Nmd3	-0.000466769	-0.009481
D630024D03Rik	-0.0513524	-0.00892
Glud1	-0.0124882	-0.000345
Dhx8	-0.0246083	0.010495
2700097O09Rik	-0.0438046	0.016364
Eif2d	0.000888574	-0.017787
Ralb	-0.0114613	0.005119
Crlf3	-0.0398967	-0.049948
Ncoa5	-0.0210183	-0.012706
Sec23b	-0.0405648	0.007733
Cd9	0.0261237	0.020503
Dis3l	-0.021681	0.019087
Polr1d	-0.0183642	0.004922
Asah1	-0.0074445	0.020533
Aldh1a7	-0.0237417	-0.005194
Chd4	-0.00770052	-0.00876
Afm	-0.014812	0.00715
Traf3ip1	-0.00735972	-0.030924
Nbn	0.0136775	-0.002873
Cyp2b13	0.0567901	-0.01168
Caprin1	-0.007021	-0.017828
Ccdc186	-0.0063789	-0.022289
Hacd3	0.0252169	0.000457
Csnk1a1	-0.0107921	-0.013058
Ndufa10	-0.055625	0.00882
Elp2	-0.0171554	0.013689
Srpk1	0.00313316	-0.039187
Sin3b	-0.0280784	-0.041089
Ces1g	-0.0437319	-0.071836
Slc47a1	-0.00429734	-0.004174
Gpt2	-0.000966636	0.005904
Fbxo18	0.0330901	-0.002068
Katnbl1	-0.0640375	0.086904
Zbtb11	0.0125729	-0.012669
Exd2	0.000169786	0.014504
C87436	0.0104216	-0.023183
Nfrkb	-0.0143959	-0.025158
G3bp1	-0.0330557	-0.011693
9430038I01Rik	-0.0092644	-0.029083
Ccnyl1	0.0140526	0.018275
Ddx50	-0.0411797	-0.054877
Ice2	0.0360987	0.011188
Ptdss2	0.0121071	-0.007571
Slc35f5	0.0225145	-0.018318
Ap3d1	-0.0261612	0.026449
Otud5	-0.0318591	-0.007254
Cttn	-0.0215314	0.017901
Dgcr8	-0.0311351	-0.010033
Msantd2	-0.0157047	-0.020645
Fam149b	-0.0138101	0.033455
Odf2l	-0.053474	-0.058744
Hps4	0.00912437	-0.013778
Pop1	-0.00470402	0.014694
Wiz	0.0366034	0.037716
Ezh1	-0.00106903	0.022732
Capn7	0.00634983	-0.034466
Cog6	-0.00782007	-0.019704
Dhrs3	-0.0082739	0.002768
Ugt3a2	0.0507616	-0.007508
Ubxn4	0.0134834	0.029547
Edrf1	0.0130882	-0.017435
Pon3	0.01837	-0.026212
Klhl12	-0.00254189	0.02911
Dync1li1	-0.0278844	0.013659
Fbxo3	-0.00202582	0.011471
Nap1l4	0.00569437	-0.002755
Syncrip	-0.00771813	-0.031146
Hps5	-0.0386717	-0.029448
Ube2d2a	-0.000755781	-0.014747
Fam114a2	-0.0175348	0.003381
Cog4	0.00641177	-0.012091
Fnbp4	-0.00235675	-0.032956
Fra10ac1	-0.0219743	-0.018716
C2	0.0353106	0.108264
Klb	-0.00959544	0.013987
Hdac5	-0.0197487	-0.025266
Gm4951	-0.00795022	-0.000953
Ppm1d	0.0315597	-0.044652
4930523C07Rik	0.0285558	0.022046
Slc27a2	0.0045367	0.007311
Cyp2c54	0.00243418	0.030522
Nek4	-0.0217821	-0.025755
Atg13	0.0135551	0.01497
Supt20	-0.0581507	-0.027821
Tmem38b	0.019617	-0.011844
Zyg11a	-0.00574097	-0.048495
Glyr1	-0.0061587	0.006897
Rcbtb1	0.00530188	0.001043
Sult2a8	0.0196408	0.011545
Bms1	-0.0115735	-0.024248
Chfr	-0.0486689	-0.033339
Tmem87b	-0.00949403	-0.01481
Fam47e	-0.00137144	0.00344
Gpbp1l1	0.0289649	-0.011028
Gcfc2	0.024678	-0.018783
Tecr	0.00382526	0.000324
Dnaaf5	-0.012747	0.021061
Dnajc17	0.00649171	0.03082
Ppp4r2	-0.0117344	-0.032743
Akr1c20	-0.00412947	-0.063333
Clpx	0.00737442	-0.019479
St13	-0.00771762	0.023758
Wdr1	-0.0270762	-0.057703
Tom1	-0.0166338	-0.008844
Xylb	-0.000129807	-0.013768
Bphl	0.0139388	-0.011817
Psen2	0.0149052	0.007477
Aspscr1	-0.0435774	-0.042705
Sfxn1	-0.0070784	-0.012542
Baz2a	-0.00625311	-0.00785
Sf3b3	-0.0123956	-0.029735
Rarres1	-0.0119998	0.001625
Atg16l1	0.0128809	-0.005229
Pabpc4	0.0211089	-0.00817
Bdh1	0.000159373	-0.001402
Ercc8	0.0312072	0.020488
Vps39	0.00724313	-0.009904
Tsc2	-0.0175905	0.009205
Pigg	0.0476471	-0.014035
Tmem219	-0.0020334	-0.019027
Kctd3	0.00428627	-0.031543
5830473C10Rik	-0.0643887	0.033903
Itih2	0.0031362	-0.00468
Cars2	-0.0363626	-0.038447
Supt16	0.0361281	0.01631
Dnajc24	0.0290367	-0.009372
Ipo5	-0.0156933	-0.006148
Hadha	0.0264846	0.024194
Qsox1	0.020594	0.012584
Rbbp6	-0.00974039	-0.010171
Pdilt	0.0148184	-0.032388
Zdhhc9	-0.0568134	-0.000754
Dbt	-0.00459059	-0.03988
Cdadc1	0.0538847	-0.026816
Rft1	-0.0471717	0.022315
Ppp2r2d	-0.00940089	0.037816
Rhoq	-0.0447503	0.061054
Pla1a	0.0325479	0.007054
Fmo1	0.0130982	0.050672
Stk38	-0.0149749	0.009551
Gpr89	0.017918	-0.012528
Stk40	-0.0106132	0.00121
Gpat4	0.0365994	0.028247
Fas	0.0119199	-0.025596
Hsdl2	-0.0515921	0.016419
Katna1	-0.0108289	-0.042435
Ctse	0.0172986	0.008918
Lactb2	0.00381542	0.009294
Slc15a4	-0.0258224	-0.007484
Cyp2b9	-0.0279933	-0.00162
Npat	0.0522828	0.034098
Top3a	-0.0436856	-0.011258
Ralbp1	-0.0429515	-0.003196
Fads2	-0.00612617	-0.005418
Dnajc7	-0.00203827	-0.013173
Btbd1	-0.0190477	-0.050985
Brcc3	0.0210691	0.004055
Brpf3	0.0156613	0.005721
Ilf3	-0.048072	-0.007115
Slc6a13	-0.0142394	0.017697
Anp32a	-0.00172705	-0.028334
Tubgcp5	-0.00110595	0.03201
Rassf6	0.000803846	-0.000733
Ssfa2	-0.0306558	-0.014866
Cdk5rap1	-0.002424	0.02059
Pdcd4	-0.0120071	-0.009774
Nedd1	0.0435835	-0.004873
Pgs1	0.0185738	-0.011502
Samhd1	0.0398542	0.034507
Tcp11l2	-0.0246089	-0.03849
Csde1	-0.0539499	-0.006647
Maea	0.00739342	-0.011902
Sh3bp2	-0.0337057	-0.008939
Trap1	-0.0293658	-0.010949
Zfp398	0.0058077	-0.028356
Prrc1	-0.0166108	-0.02794
Cdc42	-0.0242517	-0.013416
Prkaa1	-0.0173143	0.019342
Bin3	-0.0181863	0.007069
Hs6st1	-0.0150229	-0.004638
Dtx2	0.00233523	-0.022231
C8b	0.0203784	0.01591
Stt3a	0.000910727	-0.057057
Stra6l	0.0358099	0.007084
Polr3a	0.000213465	0.012309
Trit1	0.00798246	-0.032275
Terf1	0.00378166	0.002697
Zdhhc13	-0.0448065	-0.059475
Snx1	-0.0177757	-0.048648
Ggnbp2	-0.017345	0.009833
Nelfa	0.0206091	0.007916
Txnrd1	-0.022321	-0.00591
Ranbp3	-0.0295272	0.002072
Acmsd	0.00946761	-0.018848
Dnajc10	0.0187893	0.036246
Aifm1	-0.0256387	-0.014686
Hmgxb4	-0.0063401	0.040511
Wipi1	-0.0255506	0.018489
Akr1d1	0.00967066	0.024691
Parp14	0.0175722	-0.006587
Tpst2	-0.01011	-0.018013
Thrap3	0.0150492	0.00416
Hadh	0.00175674	0.001825
Thumpd2	0.0272055	-0.066106
Ptp4a2	0.0287305	0.031372
Gnl2	-0.00868672	0.001002
Chmp3	0.00301616	0.022062
Asap3	-0.0156522	-0.013733
Gnai3	-0.0349111	0.01416
Dhx40	0.0142424	0.017196
Mta1	-0.0330008	-0.025179
Zmpste24	-0.0191823	0.050463
Myef2	-0.0506557	-0.027909
Atg4b	0.0208961	-0.003475
Khdrbs1	-0.0210104	-0.057125
Copb1	-0.0176349	0.010729
Plekhm2	0.00773827	-0.007961
Atg16l2	0.0166909	0.046464
Rnf125	0.0018596	-0.030811
Nadk2	-0.0218256	-0.005907
Supt6	0.00188363	-0.006711
Zfp326	0.000419221	-0.075004
Anpep	-0.0399589	-0.028703
Chp1	-0.017809	0.01654
Atxn3	-0.0233798	-0.029615
Hps3	0.0571163	-0.011527
Vps35	0.0369329	-0.027655
Pqlc1	-0.0147988	-0.011476
Xpo5	-0.0171138	-0.02603
Cfi	0.000137697	0.011707
Acad10	-0.00288506	0.032092
Pwwp2a	-0.0202794	-0.00868
Ubqln1	-0.0083636	-0.024744
Rcor3	-0.0114753	-0.02178
Gm6614	0.00164357	0.036252
Efcab14	0.008271	-0.011876
Acvr1b	-0.0215895	0.021342
Tnk2	-0.00060457	-0.000101
Snx19	-0.00745523	0.016344
Stx7	0.0181166	-0.008524
Mapk9	-0.0181576	0.019792
Slco1a1	-0.0193774	-0.01409
Sema4b	0.0184673	-0.010954
Tfdp1	-0.00195928	0.002274
Atad1	0.0195276	0.009896
Aadat	-0.0162852	-0.03899
Lasp1	0.00371274	-0.008357
Senp2	-0.00361711	-0.069986
Zc3h7a	0.0118637	-0.015655
Rheb	0.00242543	-0.0369
Sec23ip	-0.0381989	-0.043506
Pptc7	0.000603964	-0.023304
Gclc	0.0127027	0.008888
Nsdhl	-0.042865	-0.008432
Dclre1c	0.0127192	0.007956
Nat10	-0.0654336	-0.041012
Ube2f	6.14541e-05	0.005514
Mknk1	-0.00154465	-0.004952
Mms19	0.024714	0.027789
Tcea1	0.0400865	0.008812
Ephx2	-0.0161604	-0.012372
Cyp2c67	-0.0239124	-0.012954
Fez2	-0.0333575	-0.005024
Dot1l	-0.0242618	0.004488
Dhx15	-0.0323201	0.004839
Tbk1	-0.0183245	-0.019092
Cse1l	0.0130462	-0.007003
Pdcd10	0.00445038	0.004127
Gc	0.00744626	0.026054
Pdcd11	-0.0668899	0.042002
Hmox2	-0.0434657	0.045463
Tm7sf3	0.0108979	-0.011704
Rps6ka1	0.0234685	0.022553
Dexi	0.00231422	0.047772
Ube3b	-0.0134751	-0.038257
Hnrnpm	0.00471189	-0.022436
Hspa4	-0.0235579	-0.022344
Pygl	0.00347885	0.007394
Slc6a9	-0.111841	0.021675
Pitpna	0.0281915	0.014073
Tubgcp2	0.0116238	0.033656
Brf1	0.0271911	0.014013
Plg	0.0231904	0.01393
Gkap1	0.0215382	0.052191
Recql5	0.0171851	-0.003965
Pggt1b	-0.0411357	0.000663
Ripk2	0.0193895	-0.008836
Xpa	0.00107376	0.000165
Exoc1	-0.0220697	-0.001561
Morc2a	0.0265965	-0.055455
Smarca5	0.00535506	-0.017633
Suz12	0.0381693	-0.027126
Ppp3r1	-0.0247661	0.015663
Pum3	-0.0187293	-0.049224
Sptbn2	-0.019862	-0.001271
Pex1	0.0128243	-0.004289
Amfr	0.0137596	0.028673
Cpb2	0.0311535	-0.003892
Nphp3	-0.00473297	0.017631
Daglb	0.00833519	0.036274
Mccc1	-0.00626575	-0.039559
Tbc1d9b	0.00757732	0.010958
Akr1c14	0.0129849	0.003449
Rbm28	-0.0238661	-0.00317
Gars	-0.0203223	-0.038487
Aldh1a1	0.0176135	-0.003889
Nt5m	0.0636144	-0.026467
Ubap1	0.0309401	0.009195
Nt5c3	-0.00456524	0.048061
Rdx	-0.00544284	-0.0076
Atp6v0d1	-0.0150807	0.013571
Aacs	-0.0203896	-0.016771
Gmcl1	-0.024639	0.005385
Pdzk1	0.0135112	0.00393
Nup35	0.0140705	-0.010708
Ippk	-0.00290639	0.018485
Cbwd1	-0.0502976	-0.00411
Dhx29	0.0293977	0.000477
Ugt3a1	0.0157705	-0.04022
Apopt1	-0.00677579	0.045628
S100pbp	0.01088	-0.022288
Trmt61b	0.00538448	0.003346
Kmo	0.0324518	-0.002331
Tgs1	0.025883	-0.001775
Tulp2	0.00832767	0.013611
Cdc5l	-0.005454	0.008365
Lman1	-0.0239194	0.050447
Rufy1	0.0485573	0.037175
Slc25a17	0.00713253	-0.009578
Prmt7	-0.01591	-0.021141
Smyd2	-0.0251954	-0.0102
Gpatch1	0.0100097	-0.010792
Aagab	-0.0234648	-0.029866
Cep63	0.0156576	-0.070278
Ttll4	-0.0184612	0.000871
Sugt1	0.0244614	-0.00368
Sox13	0.0204766	0.015455
Nprl3	-0.0495143	0.009482
Uchl3	0.0534652	-0.034007
Pla2g6	-0.0365277	-0.007723
Arl8b	-0.002576	0.001848
Rad23b	0.0148562	-0.000744
Xpo1	-0.0306796	-0.018867
Ints3	-0.0343091	-0.028196
Faf2	-0.0219605	0.00997
Cul4a	0.00793661	0.004309
Fam91a1	-0.00480482	-0.03317
Orc2	-0.0410548	-0.023116
Krit1	-0.0105221	-0.004614
Stat1	-0.0230649	0.031972
Pdpr	-0.0135666	-0.033423
Mpp4	0.00611402	0.029421
Rcl1	-0.0114949	-0.008398
Eftud2	0.0133529	-0.001495
Casd1	-0.0560321	-0.034113
Odf2	0.00570204	-0.015095
Abhd17c	0.00109323	0.003064
Rabgef1	-0.0140689	-0.01972
Chka	-0.0324423	0.00461
Tmem184b	-0.0023811	-0.021454
Mllt1	-0.0126928	0.015686
Hdhd2	0.00344665	0.009182
Wdr43	-0.035419	-0.051825
Actr3	-0.0472847	-0.012976
Aco2	0.00189759	0.006198
Limd1	0.00011893	0.006183
Fbxo8	-0.00539653	-0.005583
Cars	0.0407517	-0.004034
Wipi2	-0.0709049	-0.089783
Sec11a	-0.00799519	0.0194
Yme1l1	0.00385599	0.006352
Pknox1	-0.0169176	0.007821
Gtf3c3	-0.020059	-0.025259
Dgkz	-0.010482	-0.032523
Pus7	-0.0180801	-0.039838
Chmp4b	0.00539715	0.002775
Kdm4a	-0.00211075	-0.000465
Klhl15	-0.0227525	0.004159
Klhl20	8.96885e-05	-0.017246
Letm1	0.0337101	-0.001314
Pzp	0.00616257	0.001283
Rnf19a	0.0206001	-0.002046
Kng2	-0.00620928	0.015219
Gfm2	0.00879556	0.012097
Acsl5	0.0134956	0.005072
Heatr1	-0.00198852	-0.014925
Mtf2	-0.0139896	0.013286
Per2	0.0139052	-0.018559
Trappc11	-0.0103264	-0.022834
Qrich1	-0.00988677	-0.012903
Mob1b	-0.0140042	-0.053605
Osbpl2	0.00847208	-0.029183
Eda2r	-0.0591145	-0.041104
Optn	-0.00307779	-0.008495
Tmtc3	-0.0041268	0.004267
Rnf214	0.0132326	-0.025528
Mtmr14	-0.0156439	-0.009758
Mlh1	0.0301008	0.006431
Ero1lb	0.0176239	0.001872
Gpsm2	0.000886683	0.015468
Herpud2	0.0198331	-0.064514
Med23	-0.0314114	-0.012098
Ube2o	-0.0183486	0.006326
Esco1	0.010377	-0.016854
Zfyve16	0.0226583	0.013457
Dnajc3	-0.0376101	-0.002367
Dcaf17	-0.010044	-0.006721
Cfap97	-0.0185403	-0.004642
Pcnx4	-0.067781	-0.022656
Parp16	-0.00377001	-0.016005
Wdr11	0.0178739	0.006458
Mettl9	0.0283537	0.019824
Morc3	-0.0101154	-0.022696
Mtap	-0.00377361	0.011132
Edc3	0.000285421	-0.005286
A930015D03Rik	0.0473893	0.014192
Kdm3a	0.00252345	-0.023305
Sp3	-0.0149353	-0.007914
Rnf141	-0.000209502	0.02309
Cd82	0.00212639	0.024831
Snap47	-0.0351333	-0.005333
Mcmbp	-0.034231	-0.033187
E230016M11Rik	0.0102335	0.00563
Nudt3	0.0138691	-0.019778
Mapkapk2	-0.00880361	-0.023455
Pcyt1a	-0.0187688	-0.023924
1700034P13Rik	-5.58511e-05	0.033789
Ogt	-0.058576	-0.011793
Tbccd1	0.0384437	0.007865
Afg3l2	-0.023678	-0.007348
Ido2	0.0258421	0.012141
Snx2	-0.0182454	-0.020763
Slc35d1	0.00175641	0.022355
Zcchc17	-0.0279491	0.019523
Rab3ip	-0.0111955	0.035844
Gdap2	-0.00569759	-0.026033
Psmd11	-0.0185654	-0.001148
Anxa11	-0.0354832	-0.053159
Sptlc1	0.0462429	-0.015609
Nmt2	-0.00882005	-0.029255
Fbxo38	-0.00149444	0.009449
Pik3r4	0.0213668	0.003239
Usp4	0.00518184	-0.016827
Ephx1	-0.0153466	0.033032
Acsf2	-0.00762342	-0.009161
Acin1	-3.09991e-06	0.013669
Gfod2	-0.0193649	-0.004326
Mapk8ip3	-0.0352191	0.00906
Fubp3	0.0326419	-0.017421
Papd4	0.0132225	0.011644
Tom1l1	0.0160117	-0.030928
Lurap1l	0.00814864	-0.001745
Gpr155	0.017346	-0.008837
Rusc2	-0.00344652	-0.018545
Rars2	0.000384426	0.017711
Casp7	0.0245345	-0.017461
Sbno2	-0.012432	-0.012479
Gtf2e2	-0.00362572	-0.016958
Ndfip1	0.00355916	-0.009143
Smc3	-0.0236042	0.027985
Yipf1	-0.00492444	0.005854
Bicd2	-0.0385592	-0.012607
Plekhg3	-0.0239431	-0.005603
Ttyh2	-0.00374856	0.037015
Ppme1	-0.0104291	-0.000354
Nemf	-0.0117297	0.006503
Gsr	0.0199984	-0.040442
Smad9	0.0114141	0.007362
Sugp2	-0.02956	-0.0038
Bmp1	-0.00745289	-0.00724
Lgmn	0.00981621	0.036736
Carm1	0.0054241	0.031398
Cyp2c40	-0.0454084	0.084599
Pcgf3	-0.00944072	-0.026108
Hmgxb3	-0.0262965	-0.026491
Kyat3	-0.0127396	-0.020874
Nisch	0.00205993	0.005195
Il6st	0.00965845	-0.022735
Immt	0.0212184	-0.001864
Tuft1	0.0163271	-0.065335
Tle3	-0.030745	-0.023723
Hif1a	-0.0213729	-0.044627
Rab7	-0.0037391	0.008602
Smc1a	0.00766436	-0.043671
Ubp1	-0.0178401	0.033756
Hcfc2	-0.0148554	0.030735
Laptm4b	-0.0103303	-0.000488
Larp4	0.0153418	-0.023147
Ip6k1	0.0791599	0.034986
Rnf121	0.00087323	-0.012957
Acbd5	-0.0040165	0.011786
Ctcf	2.70298e-05	-0.037087
Nfxl1	0.036201	-0.006426
Agtr1a	0.0234257	-0.016767
Gfm1	-0.00346609	0.002259
Arid3b	0.133959	-0.204289
Naa25	-0.0645593	0.059099
Arih2	-0.0187276	0.017233
Mpv17l	0.0110488	0.024974
Gmps	-0.0145707	-0.04266
Madd	-0.00854001	0.037001
Hnmt	0.0202586	-0.050069
Tep1	-0.0354589	0.027584
Nr1i2	0.0156429	-0.005998
Dph5	-0.00560464	-0.019037
Szt2	-0.00850835	0.016664
Rnf145	-0.0257382	-0.006035
Tti1	0.0156619	-0.009249
Dhtkd1	-0.0349825	0.010602
Chic2	-0.0297719	-0.015262
Srek1ip1	0.00785043	-0.028835
Dnm1l	0.0114759	0.01321
Mcm3ap	-0.0425634	0.006902
Zfp951	-0.0293877	0.041125
Brd1	-0.0211196	0.003381
Ifrd1	-0.00823638	0.003271
Wdr41	0.0108332	-0.01304
Fam234b	-0.00987223	-0.011252
Psen1	-0.0339635	0.003579
Rara	-0.00893034	-0.007884
Usp33	0.000160073	0.024875
Papss2	0.00319462	0.015638
Usp10	-0.0182969	-0.047736
Ppp3cb	-0.0162627	-0.036309
Tmem189	0.0156312	0.035418
Dsp	0.00575127	0.004655
Tango2	0.00649297	-0.018597
Fkbp9	0.0104656	0.005463
Rpn2	0.00963546	0.02272
Cbfb	-0.0178588	-0.007342
Stxbp3	0.00961608	0.033975
Cflar	-0.00198395	0.004277
Ikbkb	-0.0127711	-0.016123
Slc38a10	0.0318426	-0.014747
Orc4	-0.00772429	0.033341
Dcp1a	-0.00369193	0.0061
Simc1	0.0496984	0.016378
Itgb1	0.00973528	-0.000229
Scyl2	-0.0460881	-0.011565
Rab22a	-0.032544	0.027388
Gpld1	-0.0092839	-0.00724
Heca	0.00328409	-0.015594
Ak4	-0.012935	-0.015456
Atl2	-0.00970299	-0.030195
Phf12	0.00438129	-0.022201
Alg6	0.00237474	0.028666
Zfc3h1	0.00410804	0.016858
Malt1	-0.0388293	0.012031
Mocos	-0.041249	-0.034699
Appbp2	-0.0167437	-0.03094
Ascc2	0.00382233	0.029913
Nup153	-0.019832	0.00017
Ints7	0.0521351	-0.025136
Snx4	0.028444	0.009887
Ubl3	0.0145915	0.011002
Mfsd14b	-0.0374045	0.009015
Pip5k1a	0.0302869	-0.010077
Plekhm1	-0.0339961	-0.017696
Ccar1	-0.0101971	0.003268
Dnajc11	0.00521086	-0.002303
Mlxipl	-0.00154005	-0.005978
Sh3yl1	-0.00122167	0.023445
Gemin5	0.0141793	-0.026238
Nod1	-0.01774	-0.010341
Lsm14a	-0.0228783	-0.013258
Dnajc15	-0.0132187	0.035888
Appl2	-0.00349795	0.017445
Atp2a2	-0.00628428	0.003584
Frrs1	-0.0273638	-0.011849
Ireb2	0.0234059	-0.039356
Stau1	-0.00730837	-0.032903
Dnajb14	-0.0234497	-0.017058
Gabpb1	0.017055	-0.001591
Tmc7	0.00542716	-0.006204
Cds2	-0.00772437	-0.028585
Ap3s1	0.010398	-0.036648
Dcaf8	-0.0315202	-0.013962
Smap2	-0.0122852	-0.011031
Snx8	0.00926631	0.019985
Klc1	-0.0302378	-0.002958
Sgpl1	-0.00985693	0.005909
Il6ra	0.00677117	0.000767
Ube2e1	-0.00334953	-0.011742
Lrig3	-0.0263835	7.3e-05
Tm9sf4	0.00999146	-0.0117
Nr2c1	-0.0252089	-0.002697
Sun1	0.00443616	-0.006507
Tfcp2	0.00434062	-0.028561
Akt2	-1.05948e-05	-0.008276
Pxn	-0.00256714	-0.0161
Zc3hav1	0.0123445	-0.025561
Pisd	-0.183865	-0.031246
Eci2	0.0149726	-0.008528
Snx6	-0.00975636	0.027361
Golga1	0.0222679	-0.01192
Dstyk	0.0192428	-0.013957
Chd1l	-0.00639353	-0.047392
Pcbd2	-0.00874018	-0.019586
Sltm	-0.0339616	-0.018335
Naa35	-0.0199276	0.003247
Stx6	0.0206983	0.027646
Rif1	-0.0393851	-0.007945
Abcc3	0.0251446	0.006414
Fam3c	-0.0536072	0.019877
Tarbp1	-0.0340892	0.007171
Golga3	-0.00286861	-0.004675
Mfn1	-0.0144744	-0.019819
Ccm2	-0.0131957	-0.006057
Plbd1	0.020871	-0.02382
Agap3	-0.00637258	-0.001689
Foxk2	-0.0395394	-0.014044
Acsl3	-0.0271346	-0.006697
Snapc3	-0.012429	0.024366
Apoo	-0.0200058	0.028083
P4ha1	0.00331629	-0.027084
Dap	-0.00430872	-0.003278
Dclk3	0.011904	0.029587
Gcc2	-0.0314161	-0.010674
Marf1	-0.00739481	-0.017992
Adam17	-0.0415848	-0.044679
Rpa1	0.00701889	-0.017329
Zfyve1	-0.0108728	0.009074
Dpp8	0.00734053	-0.004325
Clec2g	-0.0265831	-0.036007
Capn2	-0.0238236	0.006899
Ndel1	0.0163468	-0.002088
Ifih1	0.00827238	0.035635
Ass1	-0.00582462	-0.001519
Gys2	-0.00737758	0.00801
Arfgap3	-0.00322299	0.018709
Nomo1	-0.0166588	-0.017706
Mug1	0.0109811	-0.018479
Txlng	-0.0119088	-0.007176
Nup155	-0.0166149	-0.041143
Emc2	0.00803019	-0.053812
Tab2	-0.0349912	-0.032555
Mbtps1	-0.0230811	-0.0044
Nhlrc2	-0.00319937	-0.036467
Tmem57	0.00477405	0.003019
Actr2	-0.00234833	-0.015997
Ube2l3	-0.0165713	-0.034327
Pdlim1	-0.0393024	0.022624
Ofd1	-0.0234105	-0.074712
Tada2a	-0.0114682	-0.002067
Esf1	-0.0149456	-0.007734
Ctnnd1	-0.0350713	-0.033952
Ndfip2	0.0125438	0.019501
Palmd	0.00869189	0.036061
Slco1a4	0.010952	-0.03357
Vta1	-0.0181888	0.030301
Pfdn1	-0.00462995	-0.009049
Fam118b	-0.0292377	0.0016
Kmt5b	0.000436078	-0.000538
Pja2	-0.028067	0.003608
Amy1	-0.0182826	0.000944
Gorasp2	0.00397734	0.024987
Bcl2l1	0.0153667	-0.001755
Tmem55a	-0.0160929	0.021862
Wasl	-0.0274509	-0.003563
Dusp22	0.00435397	-0.017314
Zcchc6	-0.013721	-0.001603
Ppp2r5a	0.0168249	0.040685
Chpt1	-0.00124879	0.013825
Mier1	0.0289835	-0.001678
Rtn4	-0.0254629	-0.034832
Tmem110	0.0143159	0.012839
Tgfbrap1	-0.00325576	0.00982
Mapre3	-0.00371541	-0.009475
Tapt1	-0.00235147	-0.000126
Slc30a9	0.00825799	-0.010625
Slc17a5	-0.000177806	-0.008825
Dync1i2	0.00108065	0.003137
Mink1	-0.00611881	0.027862
Hspa4l	-0.0140349	0.001609
Paxip1	-0.0276426	0.003385
Agxt2	0.0312535	-0.033451
Acly	-0.0101438	-0.020833
Dcps	0.00871089	0.040011
Scap	0.00312393	0.00178
Spin1	-0.00853562	-0.00092
Cdc40	0.0183164	-0.034991
Hipk1	-0.0124181	-0.017772
Smco4	0.0147674	-0.010869
Bbox1	0.0181802	0.020578
Hgd	-0.000845714	0.003219
Rbm25	-0.0227389	-0.044496
Usp8	-0.00182889	-0.119031
Erap1	0.0210576	0.027591
Eva1a	-0.00597865	-0.001233
Cp	-0.0432328	0.005886
Spast	-0.0496877	0.008665
Casp8	-0.0195169	-0.007821
Tnip1	0.0081429	0.006529
Cog3	-0.0263786	-0.008857
Iars	-0.0199808	0.032125
Dhx57	4.13201e-05	-0.056909
Kdm1a	-0.0018579	-0.010225
Mgrn1	0.0157576	-0.030571
Cyp2c68	0.0278931	-0.008116
Snrk	-0.000574335	-0.009056
Pdhx	-0.034026	0.000719
Ostf1	-0.00148633	-0.010038
Ubap2l	-0.00362477	-0.013786
Fam20a	0.00560866	-0.012135
Mob2	-0.000889193	-0.012549
Tm9sf2	-0.0172466	0.005009
Mtx2	-0.00107541	-0.019076
Ikbkap	-0.0161824	-0.009169
Yaf2	-0.030216	0.001081
Dnmt1	0.000162573	0.027734
Prox1	-0.000857366	-0.000282
Txnrd2	0.000678737	-0.037028
Arel1	-0.0220192	0.002559
Dock6	-0.00364947	-0.011525
Mreg	0.00757873	0.014198
Pccb	0.0148314	-0.00917
Ubtd1	-0.0105617	0.021591
Zfp280c	0.00281174	-0.000654
Thap4	-0.015745	-0.030865
Larp1	-0.00808421	0.00178
Ankrd27	-0.0056956	-0.012299
Usp53	0.00535076	0.004652
Slc12a7	0.00476514	-0.00493
Zfp451	0.0143344	0.0095
Tax1bp1	-0.0448158	0.002656
Nudcd1	-0.0180169	0.023892
Mtmr10	-0.0144277	0.015636
Ube2e3	-0.00898084	0.005881
Trp53bp2	0.000569517	0.017642
Klhdc10	0.0350401	-0.041721
Tmem51	0.00865466	-0.005471
Arl13b	-0.0220447	-0.032846
Cry1	-0.0324745	-0.014052
Cul2	-0.0153199	-0.016456
Ell	-0.0152595	-0.003621
C9	0.00871378	-0.019704
Nostrin	-0.00732914	-0.010695
4933427D14Rik	0.0023319	-0.040309
Cenpc1	-0.0151129	-0.000762
Tbc1d15	0.0212975	-0.001492
Sec23a	-0.0263066	-0.027876
Coro7	0.0184167	0.009208
Abhd6	-0.0100432	-0.008412
Dars	-0.00657432	0.015292
Med26	-0.0143458	-0.040175
Btbd10	-0.00997333	-0.060898
Rbl2	0.00677135	0.028193
Pex7	0.0197208	-0.011032
Stk38l	-0.00597005	-0.014987
Nck1	-0.0134667	-0.001855
Smc6	0.0144385	0.01507
Tbca	-0.000785005	-0.007193
Slc9a1	0.001838	0.004821
Papola	-0.0140175	-0.005647
Mrrf	-0.0497082	-0.015867
Atp6v0a1	-0.0270313	0.010135
Atp6v1a	-0.0617356	-0.013394
Cnot10	-0.0456932	-0.002504
Anxa6	-0.0131993	-0.01167
Nsun3	0.0313745	-0.011537
Mtmr1	-0.0577177	-0.030732
Stat3	0.00112474	-0.002414
Mrps9	-0.00372727	0.010462
Tpcn1	0.00145682	-0.009136
Cfhr2	0.00139731	0.010269
1300017J02Rik	0.000680835	-0.00488
Sec31a	0.010797	0.026495
Trmt2b	-0.0260455	0.022302
Alpl	-0.00906857	-0.010935
Dgcr2	-0.00911051	-0.070094
Fam208a	-0.0177518	0.00585
Mapkbp1	0.0248052	-0.023525
Dennd6a	-0.0373595	0.008799
Cmtm8	-0.0231646	-0.012898
Csnk2a1	0.00347575	0.002259
Ppcdc	-0.0138773	0.009003
Nfx1	0.0334833	0.024399
Lamp2	0.000454573	-0.015856
Ints8	-0.0211771	-0.012239
Ccdc12	0.000141854	0.003635
Mttp	0.0108425	0.016014
Aco1	-0.000589056	0.005143
Slc9a8	0.0123053	0.017818
Tfeb	-0.0214322	0.020162
Rtn4ip1	-0.040977	0.005096
Scaf4	-0.0165837	0.003969
Acsm1	-0.0113276	-0.014762
Fam20c	-0.0237442	-0.017274
Pfkfb1	-0.0261089	0.044736
[truncated: 1,807 more rows]

## Sheet: Fig.4.i
TOTAL RNAPII	All genes	BIN1	BIN2	BIN3		>110kb	BIN1	BIN2	BIN3			RNAPII-SER2	All genes	BIN1	BIN2	BIN3		>110kb	BIN1	BIN2	BIN3
		0.066407	0.079129	0.081199			0.175989	0.12407	0.39699					0.053415	-0.04426	0.051288			0.199111	0.038265	0.159132
		0.053811	0.034519	0.095692			-0.09402	0.164545	0.188699					-0.00014	-0.02488	-0.06344			0.139605	0.103222	-0.40214
		0.029863	0.093889	0.135432			-0.10346	0.34714	0.228628					0.105053	0.137997	0.055781			-0.04327	0.123137	0.242087
		0.070034	0.098458	0.056472			0.170361	0.315659	0.101055					0.034627	0.072888	0.020323			0.265027	0.447954	0.414506
		0.097183	0.098387	0.09248			0.11131	0.169394	0.214567					0.06663	0.046967	0.192144			-0.01954	-0.01271	0.489193
		0.085207	0.119446	0.083799			0.278517	0.286671	0.640181					-0.06972	0.013385	0.079415			-0.24015	0.218827	0.363505
		0.082637	0.045956				0.170699	0.112999						0.001353	0.128455				0.208627	0.430627
	MEAN_All_GENES	0.069306	0.0813977	0.0908457		MEAN_>110kb	0.101342	0.217211	0.29502				MEAN_All_GENES	0.0273169	0.0472217	0.0559185		MEAN_>110kb	0.0727729	0.19276	0.211047
	SEM_ALL_GENES	0.0129367	0.0177048	0.0182712		SEM_>110kb	0.0839135	0.0557742	0.137601				SEM_ALL_GENES	0.0213626	0.0268196	0.0339826		SEM_>110kb	0.0682702	0.0692365	0.131866
Fig.4.i Left panel: Total RNAPII_ChIP-seq strand bias												Fig.4.i Right panel: RNAPII-ser2_ChIP-seq strand bias
													Statistics	all vs 110>	all vs 110>	all vs 110>
	Statistics	all vs 110>	all vs 110>	all vs 110>									Significantly different (P < 0.05)?	No	No	No
	Significantly different (P < 0.05)?	No	yes	No									One- or two-tailed P value?	two-tailed	two-tailed	two-tailed
	One- or two-tailed P value?	two-tailed	two-tailed	two-tailed									t	0.6928	2.412	1.455
	t	0.6571	4.479	2.543									df	6	6	5
	df	6	6	5									P-value	0.514342	0.0524309	0.205428
	P-value	0.535494	0.00419688	0.0517046

## Sheet: Fig.4.k
adult	old				Significantly different (P < 0.05)?	Yes
22.6374	45.3866				One- or two-tailed P value?	Two-tailed
34.0645	49.982				t	11.25
35.269	51.4528				df	626
37.3935	54.2659				P-value	7.19752e-27
37.7346	54.4519
37.7661	56.5539
39.6526	57.3628
40.0136	58.4335
40.2678	58.7718
41.8807	60.6776
42.9583	63.0228
43.0211	68.6434
44.4564	69.9313
45.0522	70.7449
45.0654	70.9515
46.5655	71.2626
47.9959	71.8479
48.4504	72.6966
48.9494	73.0055
49.2597	74.5532
51.439	76.7187
52.8334	77.9916
53.2274	78.5002
53.6863	78.5372
54.4322	79.4613
54.5775	79.915
55.2369	80.7333
55.7897	81.0958
56.8622	81.4162
58.1832	81.651
58.2845	83.9901
58.3426	84.2195
58.5691	85.318
59.6712	85.6776
60.1662	86.5437
60.7346	86.5995
61.825	86.7906
61.8374	87.034
62.0526	87.864
62.1741	88.5555
62.1878	89.1348
62.2004	89.38
62.2723	89.6418
63.3269	89.9273
63.4778	90.2144
63.5275	90.5118
65.5669	90.5522
65.8254	90.5553
66.1037	90.6027
66.4192	90.8347
66.51	91.0503
66.5281	91.0647
66.5428	91.7391
66.6483	92.0042
67.0929	92.8018
67.6184	92.8627
68.0472	93.224
68.1846	93.6867
68.4077	94.0875
69.1403	94.8731
69.3957	95.0444
69.5552	95.7295
69.6345	95.8654
69.8052	96.648
70.8593	97.0019
70.8984	97.0665
71.2571	97.3921
71.548	97.4
71.7543	97.4062
71.8184	97.4476
71.8249	97.9964
72.807	98.1612
73.5761	98.7225
73.9129	98.9503
74.1748	99.5278
74.8089	100.394
75.2741	100.598
75.889	100.8
76.1148	102.18
76.2674	102.536
76.3064	103.145
77.2202	103.166
77.4869	103.302
77.5531	103.54
77.8756	103.544
78.1967	103.549
78.3139	103.549
78.32	104.503
78.5181	106.597
78.6306	106.775
78.7281	106.989
78.8134	107.29
79.0945	107.467
79.3565	107.579
79.6275	107.687
79.653	107.885
79.7188	107.917
80.0727	108.617
80.2948	108.803
80.7217	109.084
80.8935	109.252
81.4047	109.672
82.1457	109.885
82.586	109.931
82.6985	110.647
82.9822	111.072
83.0352	111.74
83.2495	112.299
83.3739	112.632
83.8812	113.07
84.1919	113.081
84.2584	113.123
84.5437	113.387
84.5679	113.396
84.722	113.645
85.0846	113.676
85.192	113.681
85.6349	113.756
85.6652	113.964
85.6891	114.124
85.6943	114.43
85.9206	114.458
86.2085	114.813
86.2859	114.826
86.6469	115.203
87.2827	116.107
87.4599	116.141
88.0862	116.295
88.1659	116.481
88.1925	116.877
88.4593	118.231
88.4785	119.178
88.4852	119.656
88.6859	119.721
88.724	119.741
88.9229	120.221
88.9688	120.311
89.378	120.68
89.7782	120.861
89.8882	120.879
91.1959	122.154
91.6033	123.345
91.6834	123.49
92.0804	124.069
92.1942	124.095
92.313	124.133
92.5624	124.208
92.7994	124.483
93.5701	125.002
94.4828	125.184
94.737	126.186
94.8749	126.225
95.0642	126.586
95.0994	126.808
95.4659	126.834
95.7882	127.031
95.9824	127.372
95.9886	128.257
96.2015	128.5
96.567	128.985
96.6198	129.069
96.7431	129.168
96.8367	129.243
96.8944	130.366
97.0557	130.599
97.3649	130.63
97.3866	131.064
97.4639	131.692
97.5923	132.396
97.7016	133.302
98.0427	133.441
98.1738	133.595
98.9108	133.826
99.6441	134.26
100.067	135.095
100.154	135.274
100.522	135.824
100.731	137.364
100.968	138.156
100.98	138.302
101.152	138.506
101.188	138.529
101.433	138.653
102.024	139.13
103.129	141.018
103.3	141.592
103.316	141.765
104.367	142.089
104.695	143.655
104.869	143.924
104.918	143.967
105.967	146.26
106.405	146.36
106.554	147.031
106.805	147.661
107.12	148.503
107.268	149.214
107.287	149.394
107.37	149.971
107.441	150.738
107.995	150.957
108.279	152.917
108.915	153.042
108.965	153.083
110.295	154.248
110.464	154.319
110.995	154.347
111.554	154.433
113.003	156.9
113.068	157.187
113.375	157.762
113.731	158.397
113.757	158.813
113.863	160.064
114.138	160.39
114.193	161.295
114.384	161.527
114.587	162.324
115.043	162.365
115.456	162.608
117.374	162.784
117.539	164.303
117.561	164.322
118.05	165.328
118.206	167.29
118.451	167.862
118.475	168.758
118.657	168.916
119.578	169.351
119.716	169.742
119.787	170.07
119.797	170.454
119.915	171.686
120.606	171.712
121.541	173.517
122.551	174.325
122.863	174.338
122.914	174.453
123.014	174.83
123.094	177.593
123.096	179.184
123.204	180.757
123.245	180.816
123.806	180.824
124.933	181.246
125.202	182.046
125.369	185.79
125.688	185.837
126.079	187.924
126.193	189.811
127.016	190.997
127.239	191.178
127.62	191.368
128.536	192.704
128.779	192.856
129.16	194.778
130.011	195.22
130.18	195.861
130.301	196.575
130.368	196.606
130.538	196.793
130.884	200.18
132.243	201.211
134.201	201.948
134.521	203.462
135.656	203.783
135.758	204.049
135.855	204.795
137.004	204.92
137.017	206.392
137.265	207.234
137.618	207.74
139.868	210.199
143.253	211.427
143.827	212.155
143.93	213.381
144.534	214.417
146.586	214.614
147.442	215.059
148.662	217.351
149.31	218.584
149.803	218.635
150.071	221.2
150.86	221.894
150.999	222.069
153.028	222.395
155.064	226.942
155.373	227.029
156.007	227.549
158.382	233.946
159.949	237.168
160.724	237.761
161.352	247.867
163.205	250.648
163.44	250.831
165.103	252.206
165.829	254.782
166.304	258.152
168.147	262.158
169.25	263.19
171.671	263.737
174.094	266.651
175.688	267.212
176.858	269.322
177.268	273.922
179.8	279.623
186.142	280.629
197.338	281.804
199.734	285.579
199.859	288.785
203.762	298.126
210.293	306.023
214.944	333.58
	341.49
	399.761
