# Supplementary material for: Genome-wide RNA polymerase stalling shapes the transcriptome during aging
Source: Nat Genet. 2023 Jan 19;55(2):268–79. doi: 10.1038/s41588-022-01279-6 (PMC9925383; doi:10.1038/s41588-022-01279-6)
Supplement: Supplementary file 8 — Statistical source data. [file 41588_2022_1279_MOESM8_ESM.xlsx]

## Sheet: Fig.5.a
	Adult_coverage	Old_coverage
BIN1	7	1
BIN2	8	1
BIN3	6	0
BIN4	6	2
BIN5	5	1
BIN6	4	2
BIN7	3	0
BIN8	6	4
BIN9	3	4
BIN10	6	1
BIN11	10	1
BIN12	7	0
BIN13	6	0
BIN14	5	1
BIN15	10	2
BIN16	6	2
BIN17	5	2
BIN18	6	1
BIN19	6	1
BIN20	6	2
BIN21	6	5
BIN22	115	129
BIN23	145	162
BIN24	49	107
BIN25	46	100
BIN26	40	108
BIN27	83	155
BIN28	34	114
BIN29	30	98
BIN30	30	102
BIN31	27	82
BIN32	33	79
BIN33	128	196
BIN34	226	268
BIN35	60	167
BIN36	45	139
BIN37	54	154
BIN38	61	176
BIN39	64	155
BIN40	57	147
BIN41	51	108
BIN42	53	114
BIN43	54	99
BIN44	55	88
BIN45	60	98
BIN46	58	92
BIN47	56	93
BIN48	51	97
BIN49	66	102
BIN50	51	97
BIN51	40	74
BIN52	35	69
BIN53	49	86
BIN54	57	62
BIN55	49	75
BIN56	60	71
BIN57	48	56
BIN58	43	53
BIN59	37	66
BIN60	44	62
BIN61	39	44
BIN62	60	64
BIN63	45	56
BIN64	48	42
BIN65	56	45
BIN66	53	64
BIN67	42	58
BIN68	43	68
BIN69	37	39
BIN70	42	40
BIN71	33	31
BIN72	39	39
BIN73	40	34
BIN74	43	38
BIN75	41	34
BIN76	34	44
BIN77	40	49
BIN78	37	33
BIN79	41	26
BIN80	35	26
BIN81	40	28
BIN82	55	35
BIN83	30	34
BIN84	41	35
BIN85	39	27
BIN86	32	24
BIN87	35	38
BIN88	34	24
BIN89	43	30
BIN90	30	25
BIN91	34	27
BIN92	35	37
BIN93	45	39
BIN94	35	29
BIN95	30	29
BIN96	26	30
BIN97	21	18
BIN98	29	23
BIN99	42	28
BIN100	40	33
BIN101	27	22
BIN102	25	21
BIN103	36	25
BIN104	32	25
BIN105	23	19
BIN106	24	27
BIN107	23	22
BIN108	31	19
BIN109	37	21
BIN110	37	16
BIN111	28	18
BIN112	26	16
BIN113	27	20
BIN114	27	19
BIN115	34	25
BIN116	23	18
BIN117	29	22
BIN118	23	17
BIN119	21	18
BIN120	13	10
BIN121	15	13
BIN122	21	10
BIN123	23	18
BIN124	27	16
BIN125	27	20
BIN126	19	15
BIN127	22	19
BIN128	26	12
BIN129	23	12
BIN130	21	15
BIN131	15	15
BIN132	12	14
BIN133	252	149
BIN134	128	60
BIN135	27	17
BIN136	29	19
BIN137	24	19
BIN138	23	21
BIN139	47	39
BIN140	36	22
BIN141	41	15
BIN142	38	10
BIN143	26	24
BIN144	38	15
BIN145	32	15
BIN146	27	18
BIN147	23	16
BIN148	26	18
BIN149	24	14
BIN150	26	13
BIN151	29	19
BIN152	14	11
BIN153	23	12
BIN154	27	4
BIN155	20	9
BIN156	13	8
BIN157	12	5
BIN158	18	8
BIN159	14	8
BIN160	16	2
BIN161	18	6
BIN162	11	12
BIN163	14	12
BIN164	21	9
BIN165	15	6
BIN166	12	6
BIN167	77	45
BIN168	359	158
BIN169	463	127
BIN170	365	88
BIN171	443	89
BIN172	430	78
BIN173	401	64
BIN174	431	74
BIN175	543	126
BIN176	693	120
BIN177	740	112
BIN178	453	58
BIN179	622	119
BIN180	548	74
BIN181	8	0
BIN182	3	0
BIN183	3	0
BIN184	3	0
BIN185	3	0
BIN186	3	0
BIN187	2	0
BIN188	4	1
BIN189	8	6
BIN190	5	2
BIN191	4	0
BIN192	0	0
BIN193	1	0
BIN194	0	0
BIN195	0	0
BIN196	1	1
BIN197	2	2
BIN198	3	2
BIN199	6	7
BIN200	3	6

## Sheet: Fig.5.b
	Adult_coverage	Old_coverage
Exon1a+b
BIN1	159	204
BIN2	159	210
BIN3	161	209
BIN4	162	208
BIN5	160	208
BIN6	163	209
BIN7	164	208
BIN8	163	207
BIN9	162	208
BIN10	165	213
BIN11	162	210
BIN12	172	216
BIN13	174	219
BIN14	176	224
BIN15	178	225
BIN16	179	232
BIN17	179	239
BIN18	172	235
BIN19	177	236
BIN20	182	235
BIN21	185	236
BIN22	185	235
BIN23	186	235
BIN24	183	237
BIN25	187	240
BIN26	185	239
BIN27	187	242
BIN28	184	243
BIN29	188	240
BIN30	187	239
BIN31	194	247
BIN32	196	251
BIN33	198	247
BIN34	191	233
BIN35	191	229
BIN36	190	232
BIN37	187	235
BIN38	187	241
BIN39	190	246
BIN40	192	243
Exon2
BIN1	169	233
BIN2	169	233
BIN3	175	238
BIN4	178	240
BIN5	179	241
BIN6	185	251
BIN7	192	256
BIN8	194	258
BIN9	195	257
BIN10	199	257
BIN11	202	260
BIN12	204	260
BIN13	203	262
BIN14	202	266
BIN15	205	262
BIN16	205	257
BIN17	208	261
BIN18	209	260
BIN19	209	261
BIN20	209	261
BIN21	206	262
BIN22	207	262
BIN23	208	261
BIN24	208	263
BIN25	211	265
BIN26	213	267
BIN27	213	268
BIN28	216	262
BIN29	222	257
BIN30	226	261
BIN31	203	246
BIN32	207	249
BIN33	205	249
BIN34	204	245
BIN35	200	234
BIN36	199	232
BIN37	192	226
BIN38	192	225
BIN39	183	220
BIN40	182	219
Exon3
BIN1	172	113
BIN2	175	115
BIN3	179	116
BIN4	185	121
BIN5	191	124
BIN6	202	129
BIN7	204	132
BIN8	208	133
BIN9	210	133
BIN10	225	146
BIN11	231	149
BIN12	227	149
BIN13	224	141
BIN14	215	138
BIN15	216	138
BIN16	218	138
BIN17	219	139
BIN18	221	142
BIN19	221	142
BIN20	216	140
BIN21	217	139
BIN22	221	142
BIN23	217	142
BIN24	220	144
BIN25	222	143
BIN26	230	139
BIN27	230	139
BIN28	229	142
BIN29	234	143
BIN30	240	143
BIN31	246	143
BIN32	252	144
BIN33	252	143
BIN34	233	142
BIN35	231	140
BIN36	233	135
BIN37	233	135
BIN38	226	131
BIN39	223	129
BIN40	219	127
Exon4
BIN1	297	158
BIN2	330	151
BIN3	402	114
BIN4	447	127
BIN5	463	116
BIN6	341	61
BIN7	365	88
BIN8	358	86
BIN9	368	71
BIN10	427	89
BIN11	443	86
BIN12	403	73
BIN13	430	78
BIN14	369	60
BIN15	389	58
BIN16	395	64
BIN17	401	48
BIN18	394	47
BIN19	431	44
BIN20	395	52
BIN21	416	72
BIN22	510	87
BIN23	497	82
BIN24	499	107
BIN25	545	126
BIN26	609	101
BIN27	616	91
BIN28	740	112
BIN29	622	91
BIN30	534	87
BIN31	403	67
BIN32	392	50
BIN33	427	53
BIN34	492	59
BIN35	568	93
BIN36	622	119
BIN37	562	101
BIN38	548	74
BIN39	375	58
BIN40	239	25

## Sheet: Fig.5.c
id	id	length	old_1st/last	young_1st/last		Adult	All_Genes			Old	All_Genes				Adult	10-22kb			Old	10-22kb				Adult	>110kb			Old	>110kb
NM_001037095	NM_001037095	10025	0.933333	0.298077		Mean	SEM	N		Mean	SEM	N			Mean	SEM	N		Mean	SEM	N			Mean	SEM	N		Mean	SEM	N
NM_001011996	NM_001011996	10031	0.263158	0.333333		1	0.080344	1202		0.665222	0.066344	1202			1	0.118556	397		0.762485	0.081572	397			1	0.1718	119		0.485129	0.091159	119
NM_053642	NM_053642	10061	7.09091	1.03774
NM_001045552	NM_001045552	10082	7.13889	6.77419
NM_001077052	NM_001077052	10096	0.666667	1.8
NM_031326	NM_031326	10103	2.53846	0.848485		Statistics	Adult vs Old All_Genes								Statistics	Adult vs Old 10-22kb								Statistics	Adult vs Old >110kb
NM_001020631	NM_001020631	10106	1.04294	1.05932		Significantly different (P < 0.05)?	Yes								Significantly different (P < 0.05)?	Yes								Significantly different (P < 0.05)?	Yes
NM_001172725	NM_001172725	10122	0.945652	1.90476		One- or two-tailed P value?	two-tailed								One- or two-tailed P value?	two-tailed								One- or two-tailed P value?	two-tailed
NM_134330	NM_134330	10141	1.23333	0.740741		t	5.888								t	2.517								t	3.59
NM_001017580	NM_001017580	10167	2	1.95		df	1201								df	396								df	118
NM_001205819	NM_001205819	10231	0.505618	0.532895		P-value	5.06731e-09								P-value	0.0122299								P-value	0.000482946
NM_001108658	NM_001108658	10237	0.362069	0.280488
NR_024873	NR_024873	10255	4.10526	7.78571
NM_001107930	NM_001107930	10258	3.9375	2.46667
NM_139333	NM_139333	10266	0.569444	0.607143
NM_057861	NM_057861	10267	3.2	3.52941
NM_001100740	NM_001100740	10276	1.52381	1.25
NM_001024357	NM_001024357	10302	0.636364	0.478261
NM_001097252	NM_001097252	10321	2.6	1.17391
NM_001008628	NM_001008628	10360	0.75	0.485714
NM_212989	NM_212989	10382	1.125	1.69565
NM_001013922	NM_001013922	10414	0.254545	0.333333
NM_001009712	NM_001009712	10433	1.72727	0.652174
NM_001009709	NM_001009709	10467	0.384615	0.315789
NM_001127488	NM_001127488	10490	5.81481	6
NM_001077160	NM_001077160	10499	0.179134	0.253659
NM_053743	NM_053743	10513	0.151515	0.514286
NM_078623	NM_078623	10524	0.0634921	0.25
NM_001093964	NM_001093964	10584	1.4	0.944444
NM_001107048	NM_001107048	10607	5.74194	2.83333
NM_057097	NM_057097	10607	0.730769	1.3125
NM_001033884	NM_001033884	10622	0.311321	0.268293
NM_001009965	NM_001009965	10623	2.2	0.254237
NM_198737	NM_198737	10630	0.0415335	0.0431177
NM_001102227	NM_001102227	10666	3.375	4.8
NM_059130	NM_059130	10688	11	3.06667
NM_144775	NM_144775	10698	1	0.52459
NM_001094798	NM_001094798	10719	0.7	1.58333
NM_001192034	NM_001192034	10747	1.35294	1
NM_001017385	NM_001017385	10802	0.146739	0.0652174
NM_001046760	NM_001046760	10823	0.6	2.16667
NM_017233	NM_017233	10842	0.729167	0.8
NM_001036386	NM_001036386	10865	0.416667	0.607143
NM_001086547	NM_001086547	10869	2.84211	4.375
NM_069610	NM_069610	10870	0.285714	1.27778
NM_001126440	NM_001126440	10878	1.34	1.11538
NM_001134737	NM_001134737	10960	0.384615	0.416667
NM_001014875	NM_001014875	10964	1.34615	0.942857
NM_001002051	NM_001002051	10976	2.6	0.52381
NR_033882	NR_033882	11011	0.521739	0.758621
NM_001100857	NM_001100857	11067	0.519751	0.503326
NM_145673	NM_145673	11083	0.164179	0.36
NM_067354	NM_067354	11142	0.242857	0.34375
NM_001025711	NM_001025711	11173	1.5	1.36364
NM_001135834	NM_001135834	11187	0.736842	0.857143
NM_060016	NM_060016	11203	0.727685	0.820779
NM_144752	NM_144752	11218	0.636364	1.07143
NM_001108526	NM_001108526	11251	1.08586	1.07488
NM_152935	NM_152935	11268	0.4375	0.344828
NM_001109363	NM_001109363	11275	0.636364	0.878788
NM_174070	NM_174070	11280	1.40741	0.84375
NM_001017745	NM_001017745	11281	1.19231	1.15789
NM_001004274	NM_001004274	11282	0.974359	1.19417
NM_001037354	NM_001037354	11297	0.928571	0.647059
NM_001044826	NM_001044826	11363	1.8	0.625
NM_001108010	NM_001108010	11366	1.15385	0.4
NM_001047097	NM_001047097	11398	164.769	135.923
NM_001257232	NM_001257232	11433	1.5	1.75
NM_017278	NM_017278	11485	0.483871	0.275862
NM_001127545	NM_001127545	11528	0.0564885	0.0752475
NM_001008773	NM_001008773	11536	0.327381	0.135417
NM_001011914	NM_001011914	11537	0.384615	0.272989
NM_001105758	NM_001105758	11564	0.0985401	0.0279898
NM_001109568	NM_001109568	11627	0.0865724	0.0447761
NM_001015015	NM_001015015	11643	0.153846	0.190476
NR_033942	NR_033942	11675	1.16129	2
NM_001003401	NM_001003401	11676	0.10989	0.0491803
NM_198526	NM_198526	11704	6.09091	10.3333
NM_001135869	NM_001135869	11712	3.90909	5.66129
NM_001037356	NM_001037356	11729	1.16667	0.5
NR_038064	NR_038064	11739	0.247716	0.254854
NM_001031053	NM_001031053	11756	1.03704	0.933333
NM_001108280	NM_001108280	11783	0.75	0.8125
NM_019623	NM_019623	11805	0.811321	0.723214
NM_001106159	NM_001106159	11834	0.143791	0.161179
NM_001004279	NM_001004279	11845	0.727273	0.866667
NM_069520	NM_069520	11906	0.104839	0.34375
NM_001110039	NM_001110039	11955	2.74576	1.57143
NM_001106265	NM_001106265	11985	0.174603	0.409091
NM_134334	NM_134334	11998	0.195364	0.238739
NM_001106618	NM_001106618	12002	0.463158	0.51
NM_001017473	NM_001017473	12055	0.5	1.66667
NM_001109381	NM_001109381	12112	1.88235	0.888889
NM_024382	NM_024382	12125	0.698718	0.553191
NM_001107118	NM_001107118	12235	0.25641	0.28
NM_138912	NM_138912	12275	0.216934	0.135135
NM_017134	NM_017134	12282	0.459127	0.321839
NM_031546	NM_031546	12299	0.226923	0.191092
NM_001105079	NM_001105079	12303	1.41935	1.82759
NM_001108487	NM_001108487	12338	1.9375	1.91667
NM_001109053	NM_001109053	12393	0.520833	0.492063
NR_138043	NR_138043	12401	2.86364	2.52174
NM_001108094	NM_001108094	12402	1.23529	2.18182
NM_001107709	NM_001107709	12452	2.66667	1.5
NM_001013164	NM_001013164	12553	0.571429	1.15789
NM_001127335	NM_001127335	12555	1.64286	1.28571
NM_001108100	NM_001108100	12605	0.333333	0.229167
NM_212928	NM_212928	12628	0.557471	0.512821
NM_001100788	NM_001100788	12648	0.555556	0.6875
NM_013091	NM_013091	12690	1.65823	1.76923
NM_001089378	NM_001089378	12720	0.923077	1.3125
NM_001013241	NM_001013241	12750	2.42857	1.33333
NM_001095190	NM_001095190	12776	0.947368	0.777778
NM_139192	NM_139192	12780	0.496667	0.470067
NM_001107029	NM_001107029	12868	0.777778	0.5
NM_001044227	NM_001044227	12893	2.96	1.52336
NM_001005537	NM_001005537	12926	0.882353	0.823529
NM_141195	NM_141195	12973	3.66667	1.22222
NM_001108605	NM_001108605	13042	0.230769	0.592593
NM_001082991	NM_001082991	13050	0.533333	0.261905
NM_001013150	NM_001013150	13051	1.92411	2.02326
NM_012496	NM_012496	13056	0.00142948	0.00384689
NM_001191813	NM_001191813	13076	0.268817	0.189189
NM_001108483	NM_001108483	13146	0.256039	0.162651
NM_001163153	NM_001163153	13168	4.25	2.58824
NR_130141	NR_130141	13168	2.6	1.13043
NM_001115138	NM_001115138	13188	6.45	16.1667
NM_001107105	NM_001107105	13242	1.2	0.4
NM_001098450	NM_001098450	13285	1.04167	1
NM_001141966	NM_001141966	13327	0.75	1.05556
NM_200655	NM_200655	13329	0.56	0.7
NM_001005908	NM_001005908	13344	0.432432	0.279412
NM_001094290	NM_001094290	13356	1	1.14286
NM_001007144	NM_001007144	13366	1.8189	1.39024
NM_017189	NM_017189	13463	0.814286	0.865854
NM_204360	NM_204360	13476	0.625	0.403509
NM_001030283	NM_001030283	13514	0.881633	0.617391
NM_001009537	NM_001009537	13565	0.692308	1.61111
NM_138881	NM_138881	13566	0.410256	0.428571
NM_001009413	NM_001009413	13575	0.0714286	0.0544218
NM_001011994	NM_001011994	13590	0.166667	0.171429
NM_017300	NM_017300	13598	0.604839	0.59127
NM_001106675	NM_001106675	13640	3.275	1.82609
NM_214403	NM_214403	13641	3.66667	5.27273
NM_001102526	NM_001102526	13701	2.25926	1
NM_001014071	NM_001014071	13713	0.0234375	0.0427632
NM_001009246	NM_001009246	13726	4	2.16667
NM_001198804	NM_001198804	13733	0.653846	0.490196
NM_001106323	NM_001106323	13757	0.916667	0.75
NM_001340276	NM_001340276	13786	0.721014	0.558511
NM_001089298	NM_001089298	13806	0.68254	0.782609
NM_001030032	NM_001030032	13823	0.372093	0.269231
NM_133561	NM_133561	13829	0.160714	0.189189
NM_001034175	NM_001034175	13830	1.65421	1.8
NM_017228	NM_017228	13867	0.413793	0.444444
NM_001007655	NM_001007655	13880	0.9	1.16667
NM_001005556	NM_001005556	13886	2.93333	1.44444
NM_053445	NM_053445	13889	14.2	6.90909
NM_057114	NM_057114	13890	2.31034	1.64286
NM_001087603	NM_001087603	13908	0.660714	0.916667
NM_053429	NM_053429	13922	0.369565	0.30303
NM_178091	NM_178091	13976	0.352941	0.1875
NM_022614	NM_022614	14019	2.48077	1.61111
NM_001106385	NM_001106385	14116	1.76786	1.34831
NM_053665	NM_053665	14132	18.3333	13.9655
NM_001161649	NM_001161649	14143	5.27778	10.8571
NM_001042297	NM_001042297	14204	0.975	0.826923
NM_001080368	NM_001080368	14236	1.12857	1.23684
NM_001092086	NM_001092086	14240	1.625	0.714286
NM_001109422	NM_001109422	14252	0.464789	0.823529
NM_001312136	NM_001312136	14265	0.428571	1.08163
NM_001106683	NM_001106683	14286	0.586345	0.941176
NM_001257915	NM_001257915	14337	2.25	2.125
NM_031684	NM_031684	14344	0.5	0.636364
NM_031354	NM_031354	14358	0.53125	0.219512
NM_001305276	NM_001305276	14370	0.183871	0.0726496
NM_138856	NM_138856	14426	2.14286	0.5625
NM_145090	NM_145090	14433	0.173469	0.384615
NM_001025000	NM_001025000	14435	0.307692	0.35
NM_001037978	NM_001037978	14464	0.542857	0.574468
NM_001114181	NM_001114181	14467	0.186441	0.645161
NR_003135	NR_003135	14477	4.42857	1.53333
NM_001126281	NM_001126281	14499	0.740741	0.468085
NM_053359	NM_053359	14515	1.3	0.6
NM_208796	NM_208796	14521	1.23529	2.5
NM_001333177	NM_001333177	14532	1.13571	0.77686
NM_001007745	NM_001007745	14652	0.733333	0.692308
NM_001107064	NM_001107064	14659	0.702128	0.265823
NM_001101965	NM_001101965	14666	1.45455	1.83333
NM_133617	NM_133617	14796	0.241379	0.0782609
NM_001083820	NM_001083820	14862	2.25	0.733333
NM_001110226	NM_001110226	14870	1	1.875
NM_001202530	NM_001202530	14927	1.02941	1.07477
NM_020082	NM_020082	14933	1.09091	0.806452
NM_001172284	NM_001172284	15017	1.91667	2
NM_012803	NM_012803	15028	0.269939	0.356223
NM_019182	NM_019182	15070	0.979592	1.16
NM_001020093	NM_001020093	15076	2.08696	1.35484
NM_052809	NM_052809	15076	2.86735	1.55705
NM_001280917	NM_001280917	15154	4.5	4.3
NM_031699	NM_031699	15159	0.652582	0.5875
NM_013087	NM_013087	15166	0.511811	0.714286
NM_001004267	NM_001004267	15168	0.0934579	0.0407674
NM_001024775	NM_001024775	15190	0.0942623	0.0974359
NM_001019967	NM_001019967	15192	0.518182	0.446809
NM_001009656	NM_001009656	15246	4.18182	2
NM_001205738	NM_001205738	15275	1.61905	1.04762
NM_020076	NM_020076	15309	0.388889	0.32381
NM_001011263	NM_001011263	15316	1.13333	0.727273
NM_001008280	NM_001008280	15329	0.217822	0.195122
NM_019369	NM_019369	15333	1.06618	1.21223
NM_001097277	NM_001097277	15359	4.5	2.21212
NM_019194	NM_019194	15382	0.226667	0.114865
NM_017136	NM_017136	15385	1.83333	0.818182
NM_175756	NM_175756	15496	0.789474	0.421053
NM_001008362	NM_001008362	15508	0.239316	0.155405
NM_001032316	NM_001032316	15547	0.696815	0.615995
NM_001303253	NM_001303253	15597	0.44186	0.458333
NM_001091521	NM_001091521	15607	1.5	1.11111
NM_001080207	NM_001080207	15623	3.08163	2.04938
NM_001085978	NM_001085978	15656	1.93458	2.31135
NM_001177741	NM_001177741	15843	1.88406	2.18333
NM_001011969	NM_001011969	15849	0.25	0.237288
NM_057136	NM_057136	15852	0.505495	0.390071
NM_012857	NM_012857	15858	0.0489297	0.0355987
NM_001006976	NM_001006976	15877	6.42857	2.72727
NM_001013879	NM_001013879	15891	1.06667	0.774194
NM_001005399	NM_001005399	15937	0.575	0.678571
NR_026846	NR_026846	15963	2.29167	2.1
NM_205210	NM_205210	15989	0.909091	0.736842
NM_021764	NM_021764	16012	1.06061	0.539474
NM_001326490	NM_001326490	16047	1	1.1
NM_031756	NM_031756	16069	3.18182	1.5
NM_001107006	NM_001107006	16074	7.75	1.80952
NM_145776	NM_145776	16145	6.925	5.99174
NM_001004213	NM_001004213	16168	1.28947	1.28571
NM_001110075	NM_001110075	16229	0.375	0.882353
NM_001134710	NM_001134710	16242	1.375	0.666667
NM_001128539	NM_001128539	16271	4.88889	3.5
NM_001114818	NM_001114818	16284	1.71429	0.375
NM_001012193	NM_001012193	16319	1.70968	1.32143
NM_001107353	NM_001107353	16323	2.63333	0.892601
NM_001004280	NM_001004280	16413	0.428571	0.265306
NM_001281889	NM_001281889	16427	0.530612	0.71875
NM_207587	NM_207587	16469	0.150794	0.190083
NM_001127581	NM_001127581	16474	0.108491	0.109453
NM_001075440	NM_001075440	16476	0.379213	0.360902
NM_017112	NM_017112	16539	0.475	0.384615
NM_001014036	NM_001014036	16540	0.772727	0.571429
NM_001179296	NM_001179296	16560	3.17647	3.06452
NM_199384	NM_199384	16622	1.23077	0.833333
NM_001031272	NM_001031272	16628	0.888889	1
NM_134365	NM_134365	16630	0.611111	0.472222
NM_001160185	NM_001160185	16631	0.70562	0.836066
NM_001100658	NM_001100658	16698	0.952381	1.08333
NM_001008355	NM_001008355	16709	0.6	0.47619
NM_001109445	NM_001109445	16718	0.0261438	0.0703518
NR_109836	NR_109836	16761	1.19192	1.18605
NM_001079982	NM_001079982	16767	1.6	2
NM_001014162	NM_001014162	16809	1.17021	0.741935
NM_001013859	NM_001013859	16879	0.8	0.322581
NM_001100890	NM_001100890	16885	0.48	0.240741
NM_058148	NM_058148	16924	0.376812	0.8
NM_001191927	NM_001191927	16980	0.59375	0.237288
NM_001013974	NM_001013974	17039	3.16667	1.3
NM_001191802	NM_001191802	17041	0.590164	0.285714
NM_001160185	NM_001160185	17042	0.408333	0.666667
NM_001128251	NM_001128251	17048	6.41176	10.5556
NM_001086804	NM_001086804	17049	0.08	0.193182
NM_001014148	NM_001014148	17061	0.0542636	0.0879479
NM_001107514	NM_001107514	17097	5.58696	2.93878
NM_132189	NM_132189	17124	1.02273	1.10811
NM_001046875	NM_001046875	17128	0.571429	0.717391
NM_001127525	NM_001127525	17141	1.16667	1.5
NM_032057	NM_032057	17200	0.520833	0.340426
NM_001251822	NM_001251822	17222	0.484536	0.333333
NM_022403	NM_022403	17358	0.0728477	0.063981
NM_021594	NM_021594	17409	0.269531	0.220779
NM_001015316	NM_001015316	17432	1.44	0.666667
NM_001080183	NM_001080183	17442	0.317073	1.08
NM_001107998	NM_001107998	17523	0.204545	0.158537
NM_001004214	NM_001004214	17538	0.5625	0.45098
NM_001192081	NM_001192081	17548	0.209302	0.0673077
NM_001143724	NM_001143724	17556	2.95652	1.2963
NM_001013098	NM_001013098	17559	3.92308	1.16854
NM_001105916	NM_001105916	17590	0.958333	0.631579
NM_001109341	NM_001109341	17597	1.58824	1.67857
NM_001033891	NM_001033891	17613	2.375	1.6
NM_001109358	NM_001109358	17630	0.705882	1.57895
NM_173123	NM_173123	17631	8.33333	4.55556
NM_214062	NM_214062	17661	0.36	0.38
NM_001037652	NM_001037652	17662	0.265152	0.377358
NM_001009536	NM_001009536	17691	0.0321839	0.0328467
NM_001257265	NM_001257265	17759	1.70968	1.55556
NM_001105802	NM_001105802	17795	0.230769	0.3
NM_198757	NM_198757	17807	0.387097	0.486486
NM_001014090	NM_001014090	17834	0.185468	0.17975
NM_001127410	NM_001127410	17860	0.405941	0.44
NM_001108692	NM_001108692	17867	1.46154	0.630435
NM_001021713	NM_001021713	17938	0.349057	0.238095
NM_071429	NM_071429	17990	0.541667	0.305263
NM_077679	NM_077679	18055	1.60976	1.2381
NM_001025130	NM_001025130	18106	0.0720887	0.0448598
NM_001039922	NM_001039922	18123	1.11765	0.461538
NM_001013070	NM_001013070	18134	0.64486	0.742857
NM_001013133	NM_001013133	18173	2.75	1.15789
NM_001039066	NM_001039066	18193	1.69231	1.3913
NM_001009581	NM_001009581	18216	0.711111	0.75
NM_001012094	NM_001012094	18242	0.359375	0.369748
NM_001106733	NM_001106733	18300	0.677419	0.378378
NM_001089702	NM_001089702	18325	0.650246	1.06951
NM_053622	NM_053622	18363	0.443396	0.6875
NM_031816	NM_031816	18373	0.424242	0.483871
NM_001109257	NM_001109257	18381	1.73684	1.71429
NM_001014058	NM_001014058	18474	5.05263	3
NM_001108756	NM_001108756	18521	2.14286	1
NM_001309937	NM_001309937	18530	2.31818	1.82222
NM_053420	NM_053420	18549	1.17391	0.527344
NM_198744	NM_198744	18562	0.173077	0.198113
NR_037599	NR_037599	18602	1.12121	1.44643
NM_024151	NM_024151	18632	0.75	0.970588
NM_001107107	NM_001107107	18633	0.367491	0.272727
NM_001091313	NM_001091313	18654	0.790698	0.677419
NM_001037470	NM_001037470	18828	8.72727	6.9375
NM_012860	NM_012860	18847	0.141859	0.135161
NM_205405	NM_205405	18875	0.683161	0.626973
NM_022521	NM_022521	18890	2.82609	0.904348
NM_012592	NM_012592	18949	0.348837	0.240385
NM_001107377	NM_001107377	19010	0.0568862	0.0635359
NM_001077744	NM_001077744	19111	3.2963	3.25
NM_001034994	NM_001034994	19115	1.77778	1.09091
NM_001107313	NM_001107313	19206	0.272727	0.0862069
NM_001024331	NM_001024331	19253	0.263736	0.358824
NM_075411	NM_075411	19278	0.647059	0.375
NM_001293314	NM_001293314	19368	0.571429	0.866667
NM_204882	NM_204882	19393	175.889	92.5
NM_001309743	NM_001309743	19486	0.952381	0.967742
NM_001014140	NM_001014140	19638	0.488372	0.55
NM_053862	NM_053862	19696	2.35714	1.04348
NM_022095	NM_022095	19703	1	1.22222
NM_001126799	NM_001126799	19754	1.49383	1.44828
NM_001012078	NM_001012078	19783	0.277311	0.267442
NM_001191217	NM_001191217	19884	7.66667	2.16667
NM_001107754	NM_001107754	19939	0.342857	0.238806
NM_001013532	NM_001013532	19954	3.25	2
NM_199098	NM_199098	19961	0.57377	0.62406
NM_212970	NM_212970	20032	6.34375	10.0909
NM_001281951	NM_001281951	20035	0.459459	0.4
NM_001086975	NM_001086975	20050	1.01667	0.777778
NM_177491	NM_177491	20060	5.81481	5.03704
NM_001014258	NM_001014258	20067	0.337662	0.181818
NM_001271306	NM_001271306	20100	0.116279	0.205607
NM_001126395	NM_001126395	20112	1.92308	1.95
NM_001080210	NM_001080210	20173	2.16667	1.21429
NM_144561	NM_144561	20194	1.28571	0.75
NM_001024292	NM_001024292	20331	5.83333	1.25926
NM_017218	NM_017218	20331	1.2963	0.697917
NM_001108508	NM_001108508	20363	0.264781	0.210884
NM_031006	NM_031006	20387	0.53125	0.326087
NM_020092	NM_020092	20390	0.944444	0.95
NM_012522	NM_012522	20401	1.00943	0.585859
NM_001044360	NM_001044360	20403	0.751381	1.15385
NM_001016536	NM_001016536	20409	0.585034	0.423963
NM_001277299	NM_001277299	20428	0.928571	0.542857
NM_001018778	NM_001018778	20554	0.325581	0.46875
NM_172332	NM_172332	20557	1.4	0.326923
NM_001105742	NM_001105742	20563	0.34375	0.206349
NM_001105875	NM_001105875	20581	2.5	0.705882
NM_001039034	NM_001039034	20648	0.307692	0.311111
NM_001190925	NM_001190925	20672	0.142857	0.43038
NM_001304260	NM_001304260	20680	0.913043	1.25
NR_144393	NR_144393	20748	0.222222	1.17647
NM_001106031	NM_001106031	20762	2.35484	2.125
NM_001017488	NM_001017488	20795	5.66667	2.35135
NM_001047891	NM_001047891	20851	1.49231	1.46957
NM_001092091	NM_001092091	20923	1.40816	1.225
NM_054034	NM_054034	21034	0.260742	0.259486
NM_000715	NM_000715	21052	1.2439	1.22222
NM_001012742	NM_001012742	21096	0.213333	0.260417
NM_205174	NM_205174	21130	7.88095	8.6875
NM_201421	NM_201421	21202	9.45455	2.88889
NM_001037789	NM_001037789	21259	1.14286	0.818182
NM_053288	NM_053288	21271	36.875	25.4545
NM_001097740	NM_001097740	21273	0.818182	0.294118
NM_001108373	NM_001108373	21448	0.655914	0.558559
NM_001184857	NM_001184857	21483	3.08333	1.47619
NM_001093884	NM_001093884	21550	1.30769	1.63415
NM_001011905	NM_001011905	21551	0.768362	0.833333
NM_001082613	NM_001082613	21568	12.7778	8.64286
NM_057194	NM_057194	21578	1.22727	1.9
NM_001109307	NM_001109307	21597	1.34286	1.04651
NM_077419	NM_077419	21686	1.50725	1.34351
NM_001284943	NM_001284943	21700	5	5.44444
NM_199253	NM_199253	21711	0.598985	0.674603
NM_001110226	NM_001110226	21755	0.243243	0.139535
NM_001277794	NM_001277794	21923	1.76667	0.853659
NM_001017454	NM_001017454	21959	0.313725	0.243902
NM_001108424	NM_001108424	21983	0.294498	0.241935
NR_003034	NR_003034	22008	0.609375	0.666667
NM_001014043	NM_001014043	22069	1.375	0.731707
NM_001035693	NM_001035693	22095	0.5	0.34375
NM_070563	NM_070563	22129	2.37931	3.28125
NM_001205947	NM_001205947	22164	3.8	2.71429
NM_001013152	NM_001013152	22171	0.924528	1.83051
NM_001031269	NM_001031269	22196	0.944	1.03478
NM_001142893	NM_001142893	22222	2.3	2.83333
NM_031731	NM_031731	22274	1.19333	0.538462
NM_013026	NM_013026	22289	2.12295	1.51471
NM_001083647	NM_001083647	22367	0.3125	0.641975
NM_147135	NM_147135	22407	4.75	5.23529
NM_053458	NM_053458	22409	6.28571	6.58333
NM_001242468	NM_001242468	22461	0.92	0.8
NM_001005533	NM_001005533	22563	0.475806	0.396825
NM_001014202	NM_001014202	22573	0.179487	0.205479
NM_001205700	NM_001205700	22576	0.236842	1.25
NM_001100032	NM_001100032	22602	0.0281124	0.0594796
NM_001110458	NM_001110458	22642	1.07692	2.14286
NM_001142024	NM_001142024	22646	1.25833	1.00813
NM_001007441	NM_001007441	22716	0.571429	1.26667
NM_001107399	NM_001107399	22725	0.0577778	0.134199
NM_012941	NM_012941	22737	1.05263	1
NM_001015031	NM_001015031	22952	5.05882	3.89474
NM_001044852	NM_001044852	22992	1	1.08824
NM_001131058	NM_001131058	23084	0.75	0.553191
NM_001008360	NM_001008360	23087	0.298137	0.194286
NM_059593	NM_059593	23095	1.71622	1.31818
NM_001014037	NM_001014037	23120	7.3	3
NM_001092573	NM_001092573	23168	0.884615	0.580645
NM_001011936	NM_001011936	23192	1.05263	1.12121
NM_001132490	NM_001132490	23227	0.189394	0.22
NM_001007733	NM_001007733	23236	2.5	0.807692
NM_200044	NM_200044	23237	0.689655	0.571429
NM_001082788	NM_001082788	23254	1.5641	1.125
NM_001097854	NM_001097854	23286	0.688889	1.16
NM_001030334	NM_001030334	23289	1.11765	1.43478
NM_001007448	NM_001007448	23320	0.608696	0.766667
NM_001285760	NM_001285760	23333	1.36364	1.25
NM_001167896	NM_001167896	23389	0.352941	0.416667
NM_001122705	NM_001122705	23420	0.454545	1
NM_001004068	NM_001004068	23428	0.487805	0.448276
NM_012558	NM_012558	23503	2.89796	2.42966
NM_001276453	NM_001276453	23592	1.12903	0.529412
NM_001190430	NM_001190430	23766	0.490909	0.303797
NM_001012948	NM_001012948	23859	2.39286	2.82979
NM_001100811	NM_001100811	24189	18.2105	9.83333
NM_001114828	NM_001114828	24198	0.605263	0.701754
NM_001024250	NM_001024250	24260	1.5	0.785714
NM_001006970	NM_001006970	24272	0.555556	0.633333
NM_001107498	NM_001107498	24288	0.410256	0.459016
NM_001287698	NM_001287698	24347	1.55556	0.869565
NM_001139507	NM_001139507	24354	0.0610329	0.0796813
NM_001191670	NM_001191670	24380	0.296703	0.183007
NM_001128477	NM_001128477	24468	0.307692	0.307692
NM_178847	NM_178847	24477	0.196429	0.111111
NM_001315764	NM_001315764	24525	0.95	1.4375
NM_001013187	NM_001013187	24666	0.553846	0.283019
NM_001107929	NM_001107929	24696	0.580645	0.258065
NM_001025719	NM_001025719	24699	0.0878378	0.165217
NM_001107173	NM_001107173	24706	0.28	0.25
NM_175762	NM_175762	24757	1.16892	0.835052
NM_001260999	NM_001260999	24813	6	0.722222
NM_001174033	NM_001174033	24853	0.91453	0.865079
NM_001013069	NM_001013069	24857	0.28125	0.623188
NM_001096350	NM_001096350	24861	0.977273	1.09434
NM_198742	NM_198742	24924	3.28571	2.77778
NM_001107063	NM_001107063	24929	2.1	0.44
NM_001351709	NM_001351709	24945	5.75	2.28571
NM_001017575	NM_001017575	25039	1.33333	1.07895
NM_001109352	NM_001109352	25094	1.125	0.764706
NM_001079418	NM_001079418	25105	1.19048	1.35849
NM_057211	NM_057211	25134	0.526829	0.548387
NM_012846	NM_012846	25194	0.366667	0.741935
NM_001134640	NM_001134640	25226	5	0.590909
NM_001108106	NM_001108106	25241	0.409091	0.6
NM_017340	NM_017340	25332	0.267281	0.240725
NR_036438	NR_036438	25343	1.85714	1.3
NM_024361	NM_024361	25367	0.148718	0.186364
NR_002924	NR_002924	25435	0.9	0.866667
NM_001108573	NM_001108573	25446	0.348315	0.321839
NM_012725	NM_012725	25456	1.16667	0.938776
NM_001025716	NM_001025716	25481	0.268041	0.313725
NM_017208	NM_017208	25484	1.46875	0.5
NM_012723	NM_012723	25531	0.0652174	0.0909091
NM_001010951	NM_001010951	25581	1.15385	0.555556
NM_138890	NM_138890	25646	1.9	0.608696
NM_032416	NM_032416	25648	3.91667	4.64
NM_001137576	NM_001137576	25661	2.22222	0.941176
NM_001007662	NM_001007662	25662	0.145299	0.159292
NM_012516	NM_012516	25673	3.26087	4.54167
NM_001107863	NM_001107863	25918	1.90909	2.10526
NM_001168738	NM_001168738	25954	0.681818	0.256757
NM_001351714	NM_001351714	26007	2.27273	1.29032
NM_001006461	NM_001006461	26028	1.24138	0.73913
NM_022950	NM_022950	26136	0.891892	0.671233
NM_019376	NM_019376	26146	0.8	0.54717
NM_068645	NM_068645	26354	3.35294	2.50746
NM_001134698	NM_001134698	26431	0.294574	0.447514
NM_030860	NM_030860	26437	1.92308	1.36364
NM_001135576	NM_001135576	26454	0.619048	0.285714
NM_001205802	NM_001205802	26573	3.03333	3
NM_001004271	NM_001004271	26592	3.76923	3.69072
NM_064309	NM_064309	26600	0.575758	0.462963
NM_134463	NM_134463	26750	0.285714	0.206349
NM_024355	NM_024355	26780	0.344828	0.357143
NM_001256800	NM_001256800	26798	0.8	0.782609
NM_001109369	NM_001109369	26808	4	1
NM_031605	NM_031605	26880	0.533333	0.43617
NM_001131700	NM_001131700	26912	3	1.85
NM_001083355	NM_001083355	26920	0.755396	0.626667
NM_001292189	NM_001292189	26936	0.532258	0.363636
NM_001106709	NM_001106709	27014	6.72727	2.95652
NM_204246	NM_204246	27120	1.10526	1.04167
NM_001100661	NM_001100661	27228	1.30769	0.909091
NM_001106503	NM_001106503	27234	0.452055	0.325991
NM_001142359	NM_001142359	27245	0.227273	0.368421
NM_001098903	NM_001098903	27282	0.881579	0.290909
NM_001109678	NM_001109678	27291	0.27381	0.190476
NM_001134619	NM_001134619	27381	7.75	2.44
NM_001005882	NM_001005882	27440	0.731429	0.425926
NM_001142052	NM_001142052	27448	1.65854	2.10714
NM_198745	NM_198745	27457	0.972222	0.813953
NM_001280902	NM_001280902	27471	0.772727	1.025
NM_001134634	NM_001134634	27544	4.18182	2.09091
NM_001024884	NM_001024884	27598	25.7561	9.75912
NM_057135	NM_057135	27613	2	1.26667
NM_017276	NM_017276	27617	0.644737	0.426667
NM_147206	NM_147206	27626	0.425926	0.243386
NM_001266958	NM_001266958	27656	7.86667	5.97436
NM_001135849	NM_001135849	27718	3.84615	4
NM_001082351	NM_001082351	27736	1.15909	1.4359
NM_001283089	NM_001283089	27750	0.140127	0.0765766
NM_021593	NM_021593	27781	0.160839	0.160221
NM_001033666	NM_001033666	27791	0.410811	0.329032
NM_014117	NM_014117	27884	0.466667	0.823529
NM_001107448	NM_001107448	27914	2.75	0.75
NM_001133742	NM_001133742	27950	2	3.6
NM_001106248	NM_001106248	27987	0.210526	0.466667
NM_019335	NM_019335	28106	1.66667	1.125
NM_001100340	NM_001100340	28192	0.44	0.4
NM_001009622	NM_001009622	28205	0.0784983	0.0863787
NM_001140571	NM_001140571	28250	3.28571	2.05882
NR_028506	NR_028506	28304	3.09524	2.19048
NM_001353848	NM_001353848	28505	1.23077	1.41667
NM_019293	NM_019293	28568	2.18182	4.41379
NM_001014366	NM_001014366	28591	1.22222	0.928571
NM_001002665	NM_001002665	28637	0.566667	0.5
NM_053995	NM_053995	28674	0.5	0.369565
NM_001033688	NM_001033688	28801	0.960396	0.666667
NM_001009224	NM_001009224	28876	5.60526	8.21739
NM_001130556	NM_001130556	28927	0.548673	0.418103
NM_031789	NM_031789	28957	0.0552952	0.0519952
NM_001285696	NM_001285696	29004	0.258065	0.588235
NM_001012345	NM_001012345	29031	0.144586	0.251538
NM_054006	NM_054006	29061	1.88462	0.72549
NM_198731	NM_198731	29066	0.826087	0.464789
NM_001108382	NM_001108382	29081	0.043038	0.056338
NM_001126299	NM_001126299	29143	2.78947	3.01754
NM_001013989	NM_001013989	29231	0.896552	0.702703
NM_001107228	NM_001107228	29368	0.521739	1.12121
NM_001109241	NM_001109241	29405	0.967742	1.05634
NM_182857	NM_182857	29431	0.580247	0.716667
NM_001106698	NM_001106698	29463	0.192982	0.213115
NM_001013087	NM_001013087	29539	0.65	0.75
NM_001110838	NM_001110838	29543	1.14286	1.15385
NM_001132603	NM_001132603	29601	1.41176	1.63636
NM_130894	NM_130894	29635	2.6	2.17647
NM_001030924	NM_001030924	29677	2	1.64706
NM_001298605	NM_001298605	29681	1.11475	0.870968
NM_001012166	NM_001012166	29710	1.9375	2.68421
NM_001034918	NM_001034918	29752	3.16667	1.52
NM_001135964	NM_001135964	29800	8.66667	2.85
NM_138523	NM_138523	29835	3.2	1.2
NM_001106823	NM_001106823	29895	4.51807	3.34839
NM_001100548	NM_001100548	29909	0.2	0.181818
NM_001356181	NM_001356181	30025	4.5	1.65
NM_001260793	NM_001260793	30045	0.964286	0.62069
NM_145092	NM_145092	30085	0.0955882	0.0592105
NM_053526	NM_053526	30176	0.568182	0.490909
NM_138547	NM_138547	30311	0.0216867	0.0296943
NM_001106425	NM_001106425	30341	1.25	0.795455
NM_001076047	NM_001076047	30356	2.85714	0.391304
NM_017052	NM_017052	30428	0.141631	0.0788177
NM_001205567	NM_001205567	30469	17.8571	8.15385
NM_001015009	NM_001015009	30491	0.4375	0.617647
NM_001107069	NM_001107069	30546	0.565217	0.242424
NM_001243217	NM_001243217	30571	0.4	0.075
NM_199872	NM_199872	30782	1.16176	1.46154
NM_001184278	NM_001184278	30801	2.10811	2.59615
NM_001107518	NM_001107518	30868	1.29412	0.6
NM_001097246	NM_001097246	30905	2.21053	1.57576
NM_001005762	NM_001005762	30910	0.25	0.408451
NM_138833	NM_138833	31161	0.678571	1.06452
NM_012520	NM_012520	31168	0.137931	0.104918
NM_001097326	NM_001097326	31327	0.0532544	0.195489
NM_001076062	NM_001076062	31338	0.206731	0.17561
NM_001107482	NM_001107482	31366	1.3	2.1
NM_001013233	NM_001013233	31531	0.947368	1.42857
NM_019359	NM_019359	31607	5.94118	6.55556
NM_001261550	NM_001261550	31647	0.151899	0.509804
NM_001031663	NM_001031663	31661	0.32	0.326087
NM_001107113	NM_001107113	31709	0.325581	0.234568
NM_080836	NM_080836	31726	1	1.29412
NM_001085604	NM_001085604	31876	5	1.47059
NM_001012185	NM_001012185	31891	2.73684	3.30769
NM_001007734	NM_001007734	31917	0.578947	0.689655
NM_001305241	NM_001305241	31976	0.164319	0.0740741
NM_001004209	NM_001004209	32016	0.0810811	0.0909091
NM_001013916	NM_001013916	32049	9.26087	9.5
NM_053871	NM_053871	32174	0.285714	0.571429
NM_001107059	NM_001107059	32216	0.211765	0.188235
NM_145782	NM_145782	32229	0.0788644	0.0897353
NM_001081789	NM_001081789	32687	0.52381	0.326087
NM_001012229	NM_001012229	32713	4.63636	4.28571
NM_053871	NM_053871	32755	0.692308	0.925926
NM_001108561	NM_001108561	32779	0.0583658	0.0579065
NM_001206419	NM_001206419	32784	1.26667	0.777778
NM_001083128	NM_001083128	32873	0.34375	0.727273
NM_001108546	NM_001108546	32882	0.0573614	0.0182704
NM_001130345	NM_001130345	32910	0.125926	0.125
NM_053871	NM_053871	32971	1	0.606061
NM_001311281	NM_001311281	32993	1.25	1.16667
NM_001135589	NM_001135589	33105	2.26087	1
NM_001266585	NM_001266585	33107	0.342105	0.368421
NM_001008284	NM_001008284	33156	1.66216	1.89796
NM_001191646	NM_001191646	33201	5.23077	3.39583
NM_001090839	NM_001090839	33244	1.52778	2
NM_001107430	NM_001107430	33249	0.818182	0.352941
NM_001206076	NM_001206076	33280	1.1	1.5
NM_001194673	NM_001194673	33317	0.75	0.454545
NM_001100895	NM_001100895	33384	0.76259	0.769231
NM_001109147	NM_001109147	33457	1.86667	2.9
NM_031631	NM_031631	33484	0.0810811	0.19697
NM_022689	NM_022689	33546	0.882353	0.769231
NM_201416	NM_201416	33563	0.743243	0.752066
NM_001076223	NM_001076223	33650	1	0.705882
NM_001191585	NM_001191585	33677	0.896	0.789474
NM_001025151	NM_001025151	33722	0.636364	0.666667
NM_001089244	NM_001089244	33744	1.5	2.17647
NM_024356	NM_024356	33761	5.2	4.25
NM_001003978	NM_001003978	33800	2	0.78125
NM_001107148	NM_001107148	33912	0.888889	1.54545
NM_001012026	NM_001012026	33914	0.428571	0.313725
NM_145782	NM_145782	34005	7.8	4.47917
NM_001168772	NM_001168772	34027	1.5	1.10714
NM_012570	NM_012570	34183	0.203125	0.0833333
NM_001087458	NM_001087458	34198	0.169014	0.192308
NM_001037199	NM_001037199	34411	0.469565	0.608974
NM_001191700	NM_001191700	34589	0.0125918	0.0184453
NM_001024867	NM_001024867	34644	0.740741	0.44898
NM_001105950	NM_001105950	34747	0.477273	0.75
NM_001034936	NM_001034936	34796	0.833333	0.823529
NM_001271170	NM_001271170	34819	1	0.404762
NM_001271212	NM_001271212	34837	0.469388	0.2875
NM_003482	NM_003482	34837	1.63333	0.574074
NM_001033887	NM_001033887	34845	2	0.826087
NM_147210	NM_147210	34977	0.294574	0.242588
NM_001100719	NM_001100719	35230	0.219178	0.248175
NM_001170826	NM_001170826	35281	1.05128	1.89286
NM_001107935	NM_001107935	35309	0.666667	0.466667
NM_001143863	NM_001143863	35457	8.325	7.58333
NM_175737	NM_175737	35478	9.17857	9.8
NM_001106272	NM_001106272	35491	1.02326	1.31034
NM_001276417	NM_001276417	35765	0.0523364	0.0661578
NM_001013189	NM_001013189	35911	8	12.3333
NM_077367	NM_077367	36015	0.339286	0.4
NM_001281662	NM_001281662	36046	25.8571	13.1667
NM_133623	NM_133623	36061	0.266667	0.242424
NM_001093427	NM_001093427	36108	1.21429	1.58333
NM_001042873	NM_001042873	36149	1	0.806452
NM_001128544	NM_001128544	36198	0.397436	0.293333
NM_174654	NM_174654	36200	1.4	1.35
NM_001096472	NM_001096472	36229	0.365854	0.159091
NM_001106977	NM_001106977	36270	0.121908	0.120098
NM_001024271	NM_001024271	36336	0.431818	0.295455
NM_001197226	NM_001197226	36375	0.608696	0.612903
NM_001318405	NM_001318405	36401	0.666667	0.311111
NM_001108848	NM_001108848	36521	0.0909091	0.1875
NM_001012597	NM_001012597	36592	0.0945946	0.0637755
NM_001191928	NM_001191928	36626	7.6	20.4286
NM_001091881	NM_001091881	36676	1.61765	0.823529
NM_001039016	NM_001039016	36682	0.46	0.211765
NM_012792	NM_012792	36709	0.33871	0.281879
NM_031048	NM_031048	36821	0.4	1.15714
NM_001025276	NM_001025276	36872	2.56522	1.76471
NM_001013902	NM_001013902	36878	1.1	1.77778
NM_204713	NM_204713	36998	0.35	1.13158
NM_001108357	NM_001108357	37087	0.629032	0.732558
NM_080786	NM_080786	37188	0.965517	0.772727
NM_141590	NM_141590	37211	0.846154	0.705882
NM_001106677	NM_001106677	37321	3.875	1.72222
NM_001107974	NM_001107974	37482	1.46667	0.571429
NM_001004273	NM_001004273	37637	0.394737	0.506849
NM_001109118	NM_001109118	37666	0.0034398	0.0149326
NM_017070	NM_017070	37704	0.1875	0.174312
NM_001257695	NM_001257695	37740	1.43038	2.53125
NM_001206060	NM_001206060	37987	0.45614	0.413043
NM_001318987	NM_001318987	38091	1.56	0.755102
NM_053747	NM_053747	38097	0.147929	0.0402685
NM_001191759	NM_001191759	38149	0.0819672	0.0769231
NM_001108618	NM_001108618	38219	3.76923	1.875
NM_023978	NM_023978	38486	0.272727	0.310811
NM_173045	NM_173045	38788	0.74359	0.571429
NM_001082868	NM_001082868	38974	0.375	0.508197
NM_032482	NM_032482	38980	0.904762	0.692308
NM_053740	NM_053740	39004	3.55556	1.88235
NM_001034942	NM_001034942	39026	0.102564	0.0625
NM_019275	NM_019275	39034	0.264706	0.163462
NM_001105718	NM_001105718	39127	0.207792	0.0625
NM_019287	NM_019287	39196	0.113128	0.0988653
NM_067844	NM_067844	39315	0.217391	0.439024
NM_001107770	NM_001107770	39366	1.10714	0.55914
NM_001127037	NM_001127037	39499	0.8	0.565217
NM_001134540	NM_001134540	39503	0.173333	0.271429
NM_001014260	NM_001014260	39526	0.52	0.857143
NM_001098978	NM_001098978	39577	0.1	0.176471
NM_001107668	NM_001107668	39646	1.6875	1.33333
NM_001280136	NM_001280136	39678	0.34375	0.333333
NM_001108262	NM_001108262	39744	0.744681	0.674419
NM_001280131	NM_001280131	40016	3.41935	3.3913
NM_022936	NM_022936	40067	0.0381679	0.0747826
NM_001114221	NM_001114221	40206	0.406015	0.38806
NM_001005889	NM_001005889	40446	0.23301	0.101523
NM_001132247	NM_001132247	40630	1	0.727273
NM_053491	NM_053491	40755	2.39597	2.01325
NM_001012050	NM_001012050	40889	0.507143	0.458333
NM_078622	NM_078622	40907	0.107143	0.0700637
NM_001107904	NM_001107904	40987	0.666667	1.5
NM_001020465	NM_001020465	41024	2.33333	2.5
NM_001191549	NM_001191549	41096	0.403846	0.387755
NM_053682	NM_053682	41172	0.671875	0.481013
NM_001134703	NM_001134703	41182	1.2037	1.15385
NM_001107374	NM_001107374	41390	6.07143	4.15625
NM_001007688	NM_001007688	41447	21.5	0.929825
NM_023104	NM_023104	41529	0.457031	0.441989
NM_022407	NM_022407	41542	0.0187874	0.0375648
NM_001078290	NM_001078290	41828	0.977273	0.85
NM_001112737	NM_001112737	41847	5.58065	4.45652
NM_204200	NM_204200	41995	0.769231	1
NM_053643	NM_053643	42023	2.55556	0.833333
NM_001040245	NM_001040245	42109	0.551724	0.652174
NM_199900	NM_199900	42260	0.909091	2.5
NM_181009	NM_181009	42486	5.8	2.36111
NM_204603	NM_204603	42537	0.164	0.314103
NM_017127	NM_017127	42550	0.124542	0.114068
NM_001012040	NM_001012040	42733	3.57143	2.05882
NM_001025022	NM_001025022	43068	1.02051	0.807309
NM_001013446	NM_001013446	43128	1.4	0.588235
NM_145779	NM_145779	43146	4.2449	3.81696
NM_001044726	NM_001044726	43174	1.81818	0.722222
NM_001106624	NM_001106624	43190	0.881988	0.985294
NM_001290260	NM_001290260	43227	0.00983146	0.0271845
NM_031678	NM_031678	43274	0.0970874	0.0658683
NM_031797	NM_031797	43372	0.115942	0.118056
NM_001283862	NM_001283862	43479	0.314286	0.207921
NM_001133492	NM_001133492	43538	5.3125	1.54545
NM_174610	NM_174610	43545	1.5	0.227273
NM_030987	NM_030987	43561	0.5	0.75
NM_001168527	NM_001168527	43575	0.0751174	0.0745614
NM_001108034	NM_001108034	43800	0.257143	0.394737
NM_001100564	NM_001100564	43817	2.21429	0.939394
NM_001129914	NM_001129914	43844	0.353383	0.521127
NM_001205869	NM_001205869	43898	1.83333	1.33333
NM_001030123	NM_001030123	43907	1.25333	0.972973
NM_138514	NM_138514	44021	0.171429	0.25
NM_001013201	NM_001013201	44131	1.4375	2.42857
NM_001127446	NM_001127446	44338	1.20833	1.46512
NM_001108777	NM_001108777	44535	2.18182	1.94737
NM_012637	NM_012637	44544	0.269841	0.125
NM_001007699	NM_001007699	44556	0.144231	0.0697674
NM_053607	NM_053607	44598	1.43478	2.1875
NM_174708	NM_174708	44629	9.75	1.85714
NM_006609	NM_006609	44630	1.16667	1.2
NM_001005971	NM_001005971	44712	0.355769	0.374302
NM_001108502	NM_001108502	44715	100	10.4
NM_001107267	NM_001107267	44764	1.25	1.05
NM_001113746	NM_001113746	44874	0.885714	0.37931
NM_053520	NM_053520	45044	0.230769	0.170543
NM_001280649	NM_001280649	45120	0.435897	0.536585
NM_001128298	NM_001128298	45190	8.125	7.5
NM_001195783	NM_001195783	45235	1.16	0.903226
NM_001287683	NM_001287683	45272	0.0297806	0.0673759
NM_001242337	NM_001242337	45438	0.611111	2.5
NM_001078826	NM_001078826	45660	0.110687	0.178404
NM_053400	NM_053400	45774	2.26316	2.7
NM_001105256	NM_001105256	45818	1.88	1.46429
NM_023950	NM_023950	46121	0.155313	0.123989
NM_001013059	NM_001013059	46203	0.0539568	0.0410628
NM_030985	NM_030985	46407	2	1.31818
NM_001193231	NM_001193231	46438	0.517241	0.134328
NM_153624	NM_153624	46613	0.266667	0.402439
NM_001191960	NM_001191960	46785	4.60215	3.23762
NM_001100512	NM_001100512	46833	1.0198	0.687898
NM_001206112	NM_001206112	47104	7.58824	4.12121
NM_001012813	NM_001012813	47108	0.272727	0.252174
NM_001192585	NM_001192585	47147	4.61538	2.45763
NM_001045260	NM_001045260	47638	1.45455	1.2381
NM_053287	NM_053287	47668	0.204545	0.203704
NM_001031072	NM_001031072	47718	0.916667	0.8125
NM_001107275	NM_001107275	47831	12.3846	12.7
NM_001107334	NM_001107334	47918	0.541667	0.661538
NM_001045839	NM_001045839	47964	1.5	0.595238
NM_001042621	NM_001042621	48210	0.485981	0.528736
NM_022547	NM_022547	48292	1.8172	1.20741
NM_001089	NM_001089	48643	1.42857	0.736842
NM_198779	NM_198779	48731	1.4	0.985714
NM_001257566	NM_001257566	48818	1.55	0.695652
NM_001082551	NM_001082551	48839	1.75	1.44444
NM_001107201	NM_001107201	48900	0.533784	0.390244
NM_001271233	NM_001271233	49230	3.51852	5.42857
NM_001012146	NM_001012146	49253	0.565789	0.604938
NM_001107075	NM_001107075	49440	1.5	0.535714
NM_079113	NM_079113	49877	0.698113	0.604167
NM_001107633	NM_001107633	50058	0.0645161	0.242424
NM_131906	NM_131906	50399	2	4.625
NM_013089	NM_013089	50401	1.08696	0.605096
NM_001025688	NM_001025688	50532	1.87879	1.31111
NM_178093	NM_178093	50929	1.04762	1.48387
NM_001013964	NM_001013964	51081	0.111111	0.0802139
NM_001134481	NM_001134481	51145	2.06542	1.51642
NM_017068	NM_017068	51334	2.3375	1.4382
NM_001102321	NM_001102321	51361	1.3	0.833333
NM_001012145	NM_001012145	51811	6.04545	10.1111
NM_198357	NM_198357	51812	0.223529	0.435897
NR_024442	NR_024442	52006	16.8	2.47619
NM_001105732	NM_001105732	52015	0.149254	0.231707
NM_072320	NM_072320	52040	1.56522	1.28571
NM_001108014	NM_001108014	52083	0.789474	0.8
NM_001005554	NM_001005554	52233	2.625	2.92308
NM_001177933	NM_001177933	52545	1	0.521739
NM_012747	NM_012747	52624	1.2	0.972222
NM_001205393	NM_001205393	52730	1.625	0.414634
NM_141792	NM_141792	52829	0.857143	0.947368
NM_001181767	NM_001181767	52907	2	1.22222
NM_001271264	NM_001271264	52980	0.5	0.271186
NM_001083745	NM_001083745	53012	0.7	0.386364
NM_001012023	NM_001012023	53102	0.818182	1.14286
NM_001013153	NM_001013153	53207	0.377778	0.173913
NM_001191725	NM_001191725	53279	0.432432	0.340426
NM_198750	NM_198750	53308	7.5625	4.66667
NM_001256920	NM_001256920	53398	2.59259	2
NM_001244489	NM_001244489	53671	0.428571	0.45614
NM_001280057	NM_001280057	53683	3.75	3.0625
NM_001014248	NM_001014248	54080	1.69136	1.34921
NM_001107697	NM_001107697	54318	1.05714	0.826087
NM_001005293	NM_001005293	54440	1.875	1.45455
NM_001092726	NM_001092726	54470	6	3.41667
NM_031013	NM_031013	54600	3	2.11111
NM_001078815	NM_001078815	54636	1.375	0.75
NM_019264	NM_019264	54885	1.13953	0.971429
NM_001012238	NM_001012238	54917	3.11111	2.33333
NM_001113036	NM_001113036	55107	1.55263	2
NM_001192189	NM_001192189	55155	0.613636	0.627907
NM_001107710	NM_001107710	55330	1.18519	0.88
NM_001037347	NM_001037347	55420	1.28571	0.938776
NM_012833	NM_012833	55568	0.295082	0.107143
NM_001261607	NM_001261607	55632	0.585366	1.72727
NM_001270982	NM_001270982	55758	0.231343	0.15
NM_001030131	NM_001030131	55781	1.12821	1.03226
NM_001130039	NM_001130039	56109	0.169811	0.142857
NM_031329	NM_031329	56138	1.3	0.526316
NM_001108720	NM_001108720	56202	1.2	1.2
NM_017274	NM_017274	56211	10.8667	6.4
NM_204970	NM_204970	56467	1.05882	1.05882
NM_001135872	NM_001135872	56616	1.33333	0.421053
NM_130740	NM_130740	56673	0.757576	0.307692
NM_001145840	NM_001145840	56846	8	1.88235
NM_001193008	NM_001193008	56881	1.43333	1.85
NM_001011988	NM_001011988	56888	1.30769	0.604167
NM_001276745	NM_001276745	56941	1.18919	1.20588
NM_022246	NM_022246	57071	1.25	0.619048
NM_001277745	NM_001277745	57225	0.670588	0.659574
NM_001108394	NM_001108394	57227	12	1.40244
NM_001109177	NM_001109177	57328	1	0.547945
NM_053664	NM_053664	57428	2.32653	1.54412
NM_001031135	NM_001031135	57557	0.644444	2.07143
NM_001016052	NM_001016052	57585	1.69231	0.923077
NM_024524	NM_024524	57681	0.283333	0.176471
NM_001107090	NM_001107090	57723	1.41429	1.30909
NM_001094241	NM_001094241	57776	2.83333	1.17949
NM_012639	NM_012639	57866	0.676471	0.534884
NM_001100565	NM_001100565	57910	0.313725	0.296875
NM_001107853	NM_001107853	57918	0.88	0.5
NM_001107879	NM_001107879	57949	0.277778	0.301887
NM_003292	NM_003292	58131	0.9	1.14286
NM_133398	NM_133398	58213	2.70588	2.64286
NM_001320257	NM_001320257	58226	0.744681	1.93333
NM_001145618	NM_001145618	58516	1.11538	0.619048
NM_001312456	NM_001312456	58696	1.27778	2.875
NM_001106266	NM_001106266	58728	0.116129	0.0992366
NM_001191916	NM_001191916	58771	0.592593	1
NM_001271270	NM_001271270	58778	0.305556	0.210526
NM_001258103	NM_001258103	59015	1.44444	0.846154
NM_053306	NM_053306	59054	0.382353	0.347826
NM_001107662	NM_001107662	59155	0.525424	0.586207
NM_001107507	NM_001107507	59400	1.53333	0.464286
NM_001107416	NM_001107416	59437	0.0645161	0.0660066
NM_001271207	NM_001271207	59573	0.216867	0.168831
NM_015258	NM_015258	59726	1	0.6
NM_001106992	NM_001106992	59904	6.19124	5.93694
NM_001170471	NM_001170471	60104	0.322034	0.443548
NM_001098638	NM_001098638	60191	3.25	1.86667
NM_001161861	NM_001161861	60207	1.875	0.913043
NM_031030	NM_031030	60327	0.4375	0.409091
NM_001009414	NM_001009414	60510	2.18182	1.90909
NM_001191570	NM_001191570	60803	0.117117	0.0662651
NM_001004569	NM_001004569	61087	0.666667	1.84615
NM_138516	NM_138516	61243	1.7	2.27273
NM_001199508	NM_001199508	61577	0.479452	0.827586
NM_001173349	NM_001173349	61580	0.216667	0.168539
NM_054001	NM_054001	61592	0.285714	0.328358
NM_001243924	NM_001243924	61610	0.275	0.164179
NM_001026627	NM_001026627	61613	1.14286	1.06452
NM_001109376	NM_001109376	61869	0.239437	0.172727
NM_001075995	NM_001075995	62055	0.315789	1.96
NM_001002955	NM_001002955	62064	1.35	0.738095
NM_001291386	NM_001291386	62130	0.0137853	0.0469735
NM_001191109	NM_001191109	62139	0.5	0.772727
NM_001106870	NM_001106870	62151	1.6	0.710526
NM_001106410	NM_001106410	62227	2.54545	1.73077
NM_001007639	NM_001007639	62337	2.55	1.48276
NM_001319086	NM_001319086	62564	0.0792079	0.141304
NM_019299	NM_019299	62772	0.178388	0.184758
NM_169854	NM_169854	62789	2.13333	2.45833
NM_001284065	NM_001284065	62844	1.96552	1.56522
NM_001194796	NM_001194796	62906	6.5	1.15385
NM_022251	NM_022251	63176	6.15789	3.03333
NM_001082428	NM_001082428	63403	1.66667	0.791667
NM_001039279	NM_001039279	63447	0.981481	0.515625
NM_001100476	NM_001100476	63513	0.125	0.223301
NM_001195664	NM_001195664	63608	2.16279	1.91667
NM_001014144	NM_001014144	63766	3.25	0.84
NM_001101849	NM_001101849	63909	9.63158	5.24242
NM_001108038	NM_001108038	63935	0.76	0.225
NM_001024263	NM_001024263	64109	1.75439	0.80198
NM_001024888	NM_001024888	64200	0.192308	0.383117
NM_022508	NM_022508	64581	6	2.6
NM_199391	NM_199391	64618	1.38333	0.698113
NM_001137614	NM_001137614	64707	3.91667	4.1
NM_013146	NM_013146	64771	0.18315	0.168942
NM_001087528	NM_001087528	65009	2.45455	1.10976
NM_001107948	NM_001107948	65169	0.458333	0.354839
NM_138503	NM_138503	65391	11.8889	4.14286
NM_001347683	NM_001347683	65552	1.08571	1.93103
NM_013196	NM_013196	65637	0.475	0.54878
NM_001108236	NM_001108236	65828	0.301887	0.435897
NM_018989	NM_018989	66059	0.435897	0.28125
NM_013003	NM_013003	66254	1.89286	1.37037
NM_001014772	NM_001014772	66423	0.375	0.277778
NM_001045738	NM_001045738	66750	0.609375	0.708333
NM_069681	NM_069681	67194	2.21739	3.05714
NM_031561	NM_031561	67287	1.29167	0.153846
NM_019143	NM_019143	67651	0.0286917	0.0358546
NM_001132721	NM_001132721	67903	1.1	0.58
NM_013078	NM_013078	67948	1.17391	0.739837
NM_001108086	NM_001108086	68220	0.772727	0.294118
NM_001271488	NM_001271488	68448	2.82353	3.5
NM_019249	NM_019249	68451	0.242991	0.139098
NM_001132199	NM_001132199	68566	0.306452	0.356164
NM_212782	NM_212782	68812	5	0.631579
NM_001199511	NM_001199511	69354	11.0286	7.26
NM_001108359	NM_001108359	69715	0.0470588	0.0711744
NM_001172966	NM_001172966	69747	2.5	3.94118
NM_001281824	NM_001281824	69818	0.818182	2.25
NM_001201578	NM_001201578	70607	0.23913	0.350649
NM_001082636	NM_001082636	70953	4.5	1.28889
NM_001086197	NM_001086197	71076	2.85714	2
NM_001025681	NM_001025681	71103	0.583333	0.211538
NM_030864	NM_030864	71456	4	0.5
NM_130430	NM_130430	71932	1.53846	3.73333
NM_053623	NM_053623	72418	0.463768	0.538462
NM_131777	NM_131777	72534	0.946429	0.716216
NM_001012017	NM_001012017	72609	1.375	0.5
NM_001037826	NM_001037826	72622	0.230769	0.221053
NM_001128935	NM_001128935	73343	1.16981	1.02222
NM_001013157	NM_001013157	73460	0.444444	0.461538
NM_080284	NM_080284	73516	1.03261	0.730539
NM_001277716	NM_001277716	73759	7.71429	2.80952
NM_205242	NM_205242	73831	1.00418	0.870192
NM_001115094	NM_001115094	74646	1.78082	2.81081
NM_031705	NM_031705	74748	2.15385	0.84058
NM_001007630	NM_001007630	74788	0.509804	0.145833
NM_001030846	NM_001030846	74864	0.632184	0.704545
NM_001305274	NM_001305274	75123	0.139037	0.0562852
NM_001011958	NM_001011958	75762	0.277778	0.232558
NM_001252033	NM_001252033	76587	3.52381	5.06667
NM_198281	NM_198281	76635	0.5	1.05128
NM_001001512	NM_001001512	76697	2.85714	1.24324
NM_001106305	NM_001106305	76731	0.866667	0.341085
NM_001107583	NM_001107583	76972	0.171875	0.0615385
NM_001025126	NM_001025126	77217	0.59375	0.852941
NM_022690	NM_022690	77324	0.211796	0.0808824
NM_001256071	NM_001256071	77510	1.42593	1.24
NM_022224	NM_022224	77915	2.8	1.06667
NM_144738	NM_144738	77991	0.0470085	0.246696
NM_200653	NM_200653	78666	0.74359	0.613636
NM_001191837	NM_001191837	78704	1.25	0.522727
NM_001205525	NM_001205525	78782	38.5	4.47368
NM_022667	NM_022667	78782	0.916667	0.846154
NM_001191846	NM_001191846	78796	0.241026	0.289256
NM_001191567	NM_001191567	79127	0.441718	0.296992
NM_001132154	NM_001132154	79289	17.8095	11.1481
NM_001106838	NM_001106838	79387	2.8	3.19048
NM_014503	NM_014503	79850	0.328571	0.28125
NM_001141994	NM_001141994	80088	1.2766	1.68571
NM_001192171	NM_001192171	80444	0.428571	0.529412
NM_130749	NM_130749	80878	0.84	1.52941
NM_001100570	NM_001100570	81371	2.02747	2.29412
NM_001110525	NM_001110525	81394	1.52941	1.05882
NM_001105668	NM_001105668	81461	0.176471	0.0280899
NM_001108798	NM_001108798	81807	1.27586	0.730769
NM_001040176	NM_001040176	82059	0.633333	0.152542
NM_053910	NM_053910	82635	0.619048	0.655172
NM_001133262	NM_001133262	82789	1.57143	0.764706
NM_001130490	NM_001130490	82839	0.682081	0.593407
NM_001086586	NM_001086586	83533	0.232558	0.22807
NM_001205074	NM_001205074	84083	5.2	5.07143
NM_053795	NM_053795	84545	0.344828	0.340426
NM_001091307	NM_001091307	84980	0.941176	0.756757
NM_001107035	NM_001107035	85099	0.716374	0.536332
NM_001261404	NM_001261404	85184	0.0655738	0.114504
NM_001310229	NM_001310229	85185	0.161905	0.114583
NM_021763	NM_021763	85202	0.314815	0.25
NM_001097187	NM_001097187	86858	1.3	1.25
NM_001017500	NM_001017500	87082	0.333333	0.211111
NM_001192293	NM_001192293	87303	8.5	16.3333
NM_012986	NM_012986	87387	0.246032	0.09375
NR_133453	NR_133453	87574	0.205128	0.434783
NM_001008527	NM_001008527	87596	10.8	3.525
NM_001136098	NM_001136098	87792	1.18519	0.2625
NM_001193242	NM_001193242	87930	1.08333	0.184211
NM_001077534	NM_001077534	88818	0.568182	0.666667
NM_001242549	NM_001242549	88849	0.909091	0.7
NM_001353835	NM_001353835	89384	2.35714	3.33333
NM_001091692	NM_001091692	90420	1.33333	1.28125
NM_001086938	NM_001086938	90490	5	0.833333
NM_005121	NM_005121	90571	2.38889	0.730769
NM_001127490	NM_001127490	90602	0.164948	0.203883
NM_001261059	NM_001261059	90877	0.411765	0.518519
NM_001142190	NM_001142190	91162	0.65	1.9
NM_001108992	NM_001108992	92655	1	1.2
NM_017223	NM_017223	92785	0.538462	0.2
NM_001433	NM_001433	92972	1.71429	0.846154
NM_001173557	NM_001173557	93242	1.34783	1.19565
NM_001206399	NM_001206399	93576	0.24	0.954545
NR_026718	NR_026718	93602	0.294118	0.215385
NM_022243	NM_022243	94051	0.142857	0.111607
NM_022519	NM_022519	94074	35.9224	20.4853
NM_020964	NM_020964	94686	0.275	0.4
NM_178095	NM_178095	95095	0.852399	0.855263
NM_015541	NM_015541	95166	1.1	0.5
NM_001014250	NM_001014250	95839	1.05263	0.435484
NM_001191859	NM_001191859	96311	0.153846	0.217949
NM_001046297	NM_001046297	96432	6	2.875
NM_001099980	NM_001099980	96471	0.436364	0.820513
NM_001092950	NM_001092950	96516	1.89474	1.73333
NM_001205500	NM_001205500	96925	36	5
NM_017004	NM_017004	97745	13.3	6.12
NM_001078737	NM_001078737	97770	1	1.3
NM_001106665	NM_001106665	97823	0.869565	0.109589
NM_145290	NM_145290	98470	0.129032	0.06
NM_001011935	NM_001011935	98624	0.811966	0.832
NM_001191977	NM_001191977	99999	0.131387	0.225806
NM_017302	NM_017302	100917	0.323529	0.531915
NM_053596	NM_053596	101033	0.508065	0.314607
NM_001205897	NM_001205897	101264	3.36364	3.2
NM_001091023	NM_001091023	101434	0.909091	2.77778
NM_031647	NM_031647	101854	0.608696	0.740741
NM_001113403	NM_001113403	103074	0.264706	0.271186
NM_030837	NM_030837	103160	0.3375	0.111111
NM_001107940	NM_001107940	103203	0.504425	0.417219
NM_001014011	NM_001014011	103369	1.27586	2.08824
NM_001045034	NM_001045034	103383	0.578947	0.296296
NM_053661	NM_053661	103488	0.243243	0.241935
NM_031760	NM_031760	104312	0.964286	0.634615
NM_012730	NM_012730	105523	0.714286	0.408377
NM_001145206	NM_001145206	105659	1	1.57895
NM_001137645	NM_001137645	106000	0.479167	0.491228
NM_001045077	NM_001045077	106078	0.0632184	0.180723
NM_080407	NM_080407	106532	1.95652	0.613636
NM_001106204	NM_001106204	106918	0.515284	0.420833
NM_001012202	NM_001012202	107004	0.785714	0.208333
NM_001107024	NM_001107024	109111	0.923077	0.521739
NM_001081762	NM_001081762	109409	3.13333	1.96
NM_001107722	NM_001107722	110424	0.146341	0.72
NM_001106368	NM_001106368	110930	0.849057	0.777778
NM_001012188	NM_001012188	111126	6	1.36842
NM_001087650	NM_001087650	112049	6.76471	5.42308
NM_001107523	NM_001107523	112093	0.206522	0.423913
NM_001014108	NM_001014108	112246	0.347826	0.226891
NM_001075595	NM_001075595	112521	5.23529	1.79487
NM_013082	NM_013082	112797	1.0354	0.669192
NM_001106090	NM_001106090	113091	0.71875	0.583333
NM_001448	NM_001448	113641	0.947368	0.370787
NM_001204	NM_001204	114061	0.220339	0.204819
NM_001261150	NM_001261150	114235	1.11765	1.09091
NM_001108444	NM_001108444	115443	0.833333	0.809524
NM_031098	NM_031098	115604	5	5.25
NM_001076341	NM_001076341	116416	1.71429	1.25
NM_001257719	NM_001257719	116509	0.529412	0.35
NM_031819	NM_031819	116793	0.728814	0.225806
NM_001003022	NM_001003022	116982	0.452381	0.555556
NM_001024869	NM_001024869	117039	2.5	0.857143
NM_001312672	NM_001312672	117120	20.125	9.96
NM_001079787	NM_001079787	117351	4.81818	2.09524
NM_001106452	NM_001106452	118780	0.870968	1.53333
NM_001107032	NM_001107032	119606	0.52381	0.2875
NM_001106060	NM_001106060	120041	1.04348	1.08
NM_001014088	NM_001014088	121715	3.8	3.26667
NM_012630	NM_012630	123362	6.29412	9.35714
NM_001107269	NM_001107269	123558	2.9	2
NM_138514	NM_138514	123860	0.777778	0.545455
NM_017071	NM_017071	124761	2.13402	1.03072
NM_001271206	NM_001271206	125115	0.37069	0.171975
NM_001191686	NM_001191686	126288	0.548077	0.340206
NM_172070	NM_172070	126689	0.258065	0.125
NM_057200	NM_057200	127160	0.178571	0.057971
NM_017318	NM_017318	127404	0.164384	0.146341
NM_001128649	NM_001128649	127913	2.05882	1.06667
NM_053773	NM_053773	130418	1.53846	1.88889
NM_001109206	NM_001109206	132129	3.44444	1.94118
NM_001309455	NM_001309455	132142	1.92308	1.2449
NM_001192625	NM_001192625	132378	0.862069	0.655172
NM_053421	NM_053421	134147	0.0588235	0.0456853
NM_001159716	NM_001159716	134616	2.28571	0.162162
NM_001206034	NM_001206034	134968	0.391304	0.571429
NM_001092998	NM_001092998	138805	2.88889	1.8125
NM_017111	NM_017111	140344	14.8333	15.8387
NM_001130563	NM_001130563	140750	3.01449	1.85549
NM_001173450	NM_001173450	142316	5.2	1.82609
NM_001266743	NM_001266743	143038	1.04	1.1875
NM_001265816	NM_001265816	144933	0.666667	0.496241
NM_001330068	NM_001330068	146366	1.22727	0.172043
NM_001024884	NM_001024884	147102	0.299465	0.734375
NM_001109662	NM_001109662	148035	2.54545	1.11765
NM_001107236	NM_001107236	150089	0.717391	0.657895
NM_001034111	NM_001034111	151618	0.218232	0.320463
NM_134403	NM_134403	152098	0.625	0.388889
NM_001012353	NM_001012353	152333	0.00623182	0.0107996
NM_017094	NM_017094	152684	1.61905	2.57143
NM_001159791	NM_001159791	152710	0.305785	0.544444
NM_012979	NM_012979	154322	30.1364	8.98182
NM_013081	NM_013081	155321	0.704545	0.305556
NM_001002835	NM_001002835	156978	3.94444	2.85714
NM_001107196	NM_001107196	158897	0.714286	0.820896
NM_031507	NM_031507	159890	0.415192	0.481698
NM_001044819	NM_001044819	160164	0.7	0.411765
NM_001203634	NM_001203634	163973	0.185185	0.269841
NM_053986	NM_053986	164746	0.1	0.12963
NM_001308950	NM_001308950	164881	0.551724	0.291667
NM_022624	NM_022624	166387	0.144385	0.119048
NM_001033656	NM_001033656	169754	2.16667	0.681159
NM_001106658	NM_001106658	169919	7.77778	1.9
NM_019138	NM_019138	171749	58	2.37079
NM_001079673	NM_001079673	172078	0.161616	0.0875912
NM_001169103	NM_001169103	174366	1.25	0.842105
NM_001283984	NM_001283984	176118	9.41176	7.4
NM_001013181	NM_001013181	179067	2.20833	2
NM_001190843	NM_001190843	186081	8	1.25
NM_012999	NM_012999	187968	0.0526316	0.0613718
NM_001107657	NM_001107657	189801	0.282051	0.324324
NM_173101	NM_173101	192040	0.311475	0.238095
NM_214490	NM_214490	192890	1.5	1.75
NM_001105988	NM_001105988	196207	5.31579	4
NM_001013896	NM_001013896	198750	0.815789	0.979167
NM_053770	NM_053770	200070	3.22449	2.27273
NM_031753	NM_031753	201899	4.625	2.33333
NM_001078866	NM_001078866	202119	2.75	1.43103
NM_053657	NM_053657	202152	1.16667	0.885714
NM_001108970	NM_001108970	204744	5.41667	1.45902
NM_001253909	NM_001253909	204881	0.0868263	0.104839
NM_139084	NM_139084	206363	0.348485	0.278481
NM_001277694	NM_001277694	206969	7.72727	6.26667
NM_200541	NM_200541	207270	1.69565	2.61905
NM_001105027	NM_001105027	213359	0.680473	0.545455
NM_204313	NM_204313	215039	1.27273	1.4
NM_001108006	NM_001108006	222434	0.970588	0.241071
NM_170606	NM_170606	226970	0.317073	0.409639
NM_001105533	NM_001105533	235772	7.63636	3.48837
NM_001024248	NM_001024248	237178	43.1	11.5745
NM_001266123	NM_001266123	251337	0.516129	0.5
NM_001277057	NM_001277057	258495	0.9	0.84375
NM_001135754	NM_001135754	264074	3.66667	0.358491
NM_013176	NM_013176	265366	0.442308	0.678571
NM_001130542	NM_001130542	268126	0.542289	0.270677
NM_001005798	NM_001005798	269220	7.64286	3.36364
NM_138922	NM_138922	272259	0.263158	0.413793
NM_001024248	NM_001024248	274663	3.31579	0.956522
NM_023095	NM_023095	277506	1.57143	1.875
NM_001107783	NM_001107783	283066	3.2	0.225
NM_001164867	NM_001164867	290592	1.18182	1
NM_001134499	NM_001134499	296505	4.5	0.789474
NM_001107281	NM_001107281	340765	4.33333	0.571429
NM_134380	NM_134380	342932	9.66667	3.03846
NM_001013287	NM_001013287	366878	0.888889	1.08333
NM_001024248	NM_001024248	366923	20.8	3.6
NM_001173061	NM_001173061	408043	88.8333	59.1579
NM_022694	NM_022694	408449	1.73684	1.32432
NM_001258129	NM_001258129	416295	3.2	0.717949
NM_001127772	NM_001127772	430611	6.71429	3.21739
NM_022865	NM_022865	458137	0.207547	0.0970149
NM_013070	NM_013070	484910	2	0.354167
NM_001094019	NM_001094019	757169	19.6667	6.55556

## Sheet: Fig.5.d
gene_symbol	old1	old2	old3	young1	young2	young3			Adult	All_Genes			Old	All_Genes				Adult	10-22kb			Old	10-22kb				Adult	>110kb			Old	>110kb
Scd1	623.509	597.693	667.014	93.4005	469.435	277.565			Mean	SEM	N		Mean	SEM	N			Mean	SEM	N		Mean	SEM	N			Mean	SEM	N		Mean	SEM	N
Cat	205.38	139.861	150.581	256.606	168.245	218.566			1	0.133615	3		0.713542	0.116251	3			1	0.095674	3		0.766834	0.160011	3			1	0.00763775	3		0.583023	0.00605961	3
Mat1a	127.5	201.689	190.175	271.985	164.088	123.671
Son	279.598	300.69	253.039	130.364	195.472	160.957
Egfr	303.821	136.866	152.956	216.502	101.26	121.413			Statistics	Adult vs Old All_Genes								Statistics	Adult vs Old 10-22kb								Statistics	Adult vs Old >110kb
Plcxd2	63.8906	104.531	105.504	95.7876	140.234	173.869			Significantly different (P < 0.05)?	Yes								Significantly different (P < 0.05)?	No								Significantly different (P < 0.05)?	Yes
Pck1	110.318	237.787	136.997	59.126	122.645	209.303			One- or two-tailed P value?	two-tailed								One- or two-tailed P value?	two-tailed								One- or two-tailed P value?	two-tailed
Alb	160.736	257.218	210.399	92.6466	163.727	125.871			t	2.801								t	2.437								t	42.77
Aldob	113.98	223.885	207.049	97.7225	128.367	89.8004			df	4								df	4								df	4
Lifr	31.2177	36.8662	34.5386	48.1953	147.342	108.154			P-value	0.0487618								P-value	0.0714392								P-value	1.78654e-06
Sdc4	217.209	245.314	201.384	92.3953	126.741	82.8526
Rsc1a1	181.016	237.096	187.678	67.8956	115.777	109.254
Cml2	66.8481	50.8446	48.6707	172.327	30.6611	57.4931
Tat	187.963	174.961	123.352	69.1771	91.0196	93.5059
Cyp2d9	29.8563	60.3684	40.3864	91.6918	72.7072	75.21
Pck1	134.166	227.495	139.555	64.7798	73.4301	85.9791
Hmgcs2	46.052	80.7984	63.5339	114.03	48.7325	50.8927
Rgs16	5.06994	116.973	79.0671	8.89528	130.957	64.383
G6pc	60.6515	208.14	149.484	59.3521	92.4051	52.3401
Gjb2	85.344	102.38	73.7675	56.3368	68.9725	74.9784
Lrrc58	141.583	152.687	139.921	109.683	42.0461	42.0342
Cps1	109.379	74.9613	72.2447	76.2632	70.7194	38.2129
Mtss1	60.6515	50.5374	36.2442	29.3494	89.6944	64.9041
Sord	26.0539	63.0565	48.6098	81.2134	50.359	50.5453
Abca1	70.0872	67.8184	76.6914	74.9063	69.2134	31.8441
Onecut2	21.0778	23.3486	32.1629	142.5	15.9028	15.401
Glul	69.6178	104.915	84.3667	90.9379	43.2509	30.8598
Trib1	33.0485	32.5651	13.7058	7.41273	57.5273	98.7167
Serpina3k	126.044	102.38	70.4782	70.0566	56.0213	33.6969
Slc38a2	113.886	82.8721	85.6459	55.206	55.2382	45.3923
Bhlhe40	24.7864	89.4005	49.3408	18.6952	68.4906	64.2672
Dhcr24	120.317	204.915	126.398	67.0413	45.5399	35.4338
Lpin2	85.6257	130.798	106.966	43.6472	55.0575	45.5081
Errfi1	65.299	52.5343	45.5641	9.92553	50.8409	81.8683
Slco1b2	18.9653	24.7311	24.0613	62.5685	34.5164	41.2236
Insig1	81.166	77.6494	65.1177	43.7226	63.5511	29.3545
Scp2	54.1263	62.6725	56.2241	51.9645	40.7811	43.8291
Elovl5	106.703	138.018	138.702	34.2242	71.5627	24.4331
Tmem106b	45.5356	44.1626	56.4069	71.2125	31.5647	27.3859
Ctage5	29.6685	55.8369	49.3408	37.0385	49.3349	40.8184
Cpt1a	66.0031	59.0627	56.2241	65.1567	36.9861	23.3909
Fam160b1	32.2035	55.2225	37.5843	23.6454	52.407	46.7819
Rnf169	72.1997	62.9797	52.1429	39.5262	41.1425	38.8498
Uox	21.8759	19.5852	17.848	70.2828	29.878	17.08
Dennd5b	29.1052	35.7909	39.7163	70.1571	26.3842	19.917
Dgat2	39.7145	86.866	65.7268	31.7114	54.4551	28.1386
Prkd3	26.8519	19.662	20.9546	21.2833	43.6123	49.2715
Hook3	22.58	22.811	35.635	74.8812	19.3966	17.6011
Slc39a14	60.6985	60.522	55.3104	32.8171	49.8168	28.3123
Pank3	49.2911	56.6818	65.3613	64.3275	26.4445	19.9749
Slc25a15	36.0529	49.9998	40.3254	44.7026	36.6247	29.3545
Trp53inp2	21.735	68.2025	52.6911	84.3041	15.9028	10.1901
Ppp1r3c	22.4861	29.4161	26.0105	9.57373	36.8656	62.8776
Ugt1a7c	16.8529	26.2672	19.3099	42.3154	36.9259	29.9335
Nr1d2	29.9502	8.3717	9.50267	31.9878	34.5164	41.4552
Cxadr	112.9	93.7016	110.56	37.2647	31.8057	38.4445
D4Wsu53e	45.8642	38.5559	32.9548	31.8622	41.1425	34.5074
2900026A02Rik	13.5198	7.75726	5.96963	55.005	34.7573	17.4853
Hhex	23.3781	41.9353	24.3049	9.37271	54.9973	41.5131
Cd164	75.5327	81.5665	86.9251	39.8026	33.7935	32.0178
Klf9	95.2022	36.0213	32.0411	29.274	38.9137	35.7812
Taok1	45.2539	37.0198	43.9803	56.387	23.2519	22.6962
Alkbh5	48.54	45.7755	45.7468	41.9887	30.0588	29.2387
Raph1	29.7624	33.3332	32.833	31.9878	36.8656	31.902
Man2a1	71.4956	55.2993	44.7722	34.3247	40.3594	25.4753
Ccnl2	43.6109	52.9183	41.6656	38.5713	33.1911	27.9649
C130074G19Rik	37.6021	72.0427	45.0159	21.5346	41.0823	36.8813
Ak3	21.3595	28.4945	31.7365	41.838	24.4566	32.8284
Kmt2e	35.6774	45.2379	38.6807	10.604	48.9132	38.9656
Pten	40.3718	31.029	34.1731	47.9189	26.5047	23.6804
Abcd3	22.6739	27.8033	31.0055	59.4526	22.4688	16.0378
Zfp36l1	50.0891	116.973	78.6407	25.5551	36.9861	35.1443
Prlr	42.3434	47.4652	57.1379	21.1828	34.4561	41.7447
Map3k2	53.0466	43.3946	51.2901	36.2847	33.914	27.0385
Zfp445	47.6011	72.8107	54.153	35.5309	24.6976	36.6497
Arl5a	35.0671	33.5636	36.0614	45.9087	26.5649	23.6225
Epas1	40.4656	51.1518	49.2799	42.5164	28.1311	24.8384
Dhdh	25.3028	19.2779	25.0359	48.2958	20.1797	26.9806
Nufip2	53.0935	44.3162	51.2291	51.1102	26.2638	18.0643
Nr1i3	4.97605	26.2672	19.5536	70.2576	13.1319	11.3481
Hs6st1	41.874	85.7139	58.3562	27.2889	37.4078	27.8491
Nudt4	42.5781	63.5942	62.5593	34.3247	35.6006	22.3488
Slc30a1	36.4285	45.3147	46.6606	26.4848	38.733	26.749
Cyb5r3	30.5605	40.5528	36.5487	24.9269	35.5404	30.744
Akr1c14	9.95211	19.1243	25.0968	55.6835	19.2762	14.9957
Acnat1	20.3267	27.7264	32.6502	63.2721	10.6621	15.5747
Slc25a47	27.4622	118.356	68.5898	18.4941	45.3592	25.0121
Ugt2b35	31.4055	30.7986	40.9955	42.1144	34.6368	11.8692
Oaf	37.4143	71.5051	38.6807	23.0423	41.7449	23.333
Abcc2	13.426	10.6758	14.0713	52.442	18.5533	16.0957
Baz1b	28.5888	64.8999	55.615	26.2335	29.0347	31.1493
Klhl24	21.2656	16.7434	18.2744	54.6783	18.9147	12.506
03/06/19	23.6597	22.8878	24.8531	47.3912	21.0833	17.3695
Ppap2b	13.5198	43.625	36.366	36.8124	35.3597	12.2745
Man2a1	47.3664	24.9615	27.0461	46.8636	19.2159	17.659
Rc3h1	54.1733	42.6265	53.3002	41.1093	23.0109	19.2802
Hs3st3b1	60.0412	60.9828	46.9651	35.3298	32.649	14.243
Aldh8a1	25.3028	31.7971	27.9598	26.0074	30.3599	24.6647
Crp	44.5028	40.0152	38.3762	29.1735	20.4809	30.8598
Ireb2	22.8147	15.9754	20.3455	40.8329	17.1076	22.0593
Scarb2	36.7101	18.0491	21.4419	42.5918	17.1678	19.1644
Pgrmc1	27.0397	33.8708	32.772	39.6518	21.2038	17.3695
Cfh	9.24795	8.67892	10.0509	5.70404	28.9745	43.0185
Akap13	28.1194	46.0059	27.7161	29.7514	27.8902	20.0328
Arrdc3	7.37019	8.67892	12.3047	18.8711	41.0823	17.0221
Dusp6	19.7164	41.4745	43.1275	4.84969	33.673	37.4602
Ranbp10	28.5419	34.5621	23.6958	37.2144	21.1435	17.4274
Thrsp	4.50661	63.8246	44.6504	5.15122	40.2992	29.3545
Cxcl12	12.1115	27.496	25.7059	31.0832	19.2159	24.4331
Kmo	18.402	33.3332	31.6147	23.369	19.5171	31.7283
1810013L24Rik	29.7155	22.1965	22.1729	20.1023	27.2878	27.1543
Mtpn	34.6446	26.6512	34.1731	28.9474	23.794	21.075
Sema4g	13.7076	17.8187	13.4012	52.6681	12.2283	8.85845
Chd9	20.5145	46.4668	53.6657	28.9976	33.3718	11.0586
Zfp91	29.4808	31.9507	26.7415	36.536	19.0352	17.7748
Wdr26	24.1761	19.1243	23.8176	41.7123	15.9028	15.4589
Ppm1k	8.07435	7.68046	8.89353	50.0799	7.34903	15.5168
Cdo1	31.0299	50.9214	40.1427	34.2493	23.6133	14.7641
Rbm33	16.8059	18.8171	20.1018	38.8478	21.0833	11.406
Ttc39c	5.91493	9.60057	10.1727	44.6272	21.264	4.34238
Tmem170b	47.1786	42.7033	46.1732	31.5607	23.1916	15.2852
Aldh3a2	35.3957	45.5451	37.1579	37.4908	15.3607	17.1379
Zcchc24	4.08412	8.4485	8.3453	57.0404	6.32499	5.44245
Glud1	59.6657	68.5097	57.1379	29.9022	22.2881	15.6326
Ptplad1	20.8431	28.5713	27.0461	39.4257	16.0835	11.6955
Ece1	18.5428	19.7388	17.7871	37.516	16.5052	11.9271
Acsm5	11.0788	12.4423	11.391	24.7761	21.7459	19.1644
Il6st	23.6597	29.4161	29.1781	26.8617	18.734	19.5696
Slc6a6	10.9849	13.9784	13.2794	40.7072	14.2162	10.0164
Med13	37.8837	25.4223	30.64	30.9576	16.2643	17.5432
Mlec	23.3781	10.3686	12.3047	30.1535	18.4328	16.1536
Ivns1abp	19.8103	48.6941	53.5439	32.3145	16.8666	14.9957
Stard5	10.6563	28.9553	20.5891	33.8724	14.3366	15.8063
Aldh1a1	29.9502	53.84	66.7624	16.4085	17.8907	29.644
Nedd4	12.1115	13.9016	21.3201	35.2042	20.4207	7.46889
Rab1	47.6481	37.5574	36.9751	24.4495	18.3123	20.3223
Ewsr1	23.5658	24.0398	22.9039	16.8608	20.8423	25.1279
Vcpip1	38.1184	24.0398	28.2034	21.6351	21.1435	19.5118
Ssr3	49.2911	37.327	37.1579	28.0679	19.3364	14.6483
Tpp2	23.0964	26.344	24.0613	15.1773	26.5649	20.0328
B4galt1	43.1414	81.336	60.9755	18.469	20.7821	22.4067
Amfr	30.936	36.0981	31.7365	18.7454	24.2157	18.4696
Rhou	63.8437	56.4514	54.884	24.7259	24.818	11.8113
Pigr	38.2123	35.0229	31.2492	17.0619	16.0835	27.7333
Cebpg	40.6065	27.3424	23.8785	20.3536	17.8304	22.5225
Xbp1	31.0769	40.2456	31.4319	16.5342	29.5166	14.6483
Tmed5	23.9414	13.748	19.7363	35.2293	13.7343	10.4796
Tmem30a	20.7961	14.4393	21.1983	28.872	15.6619	14.822
Hspb8	50.5116	70.8138	57.1988	12.6142	20.5412	26.1701
Anks4b	15.3037	30.4146	22.3556	9.04605	27.4685	22.5225
Sfpq	38.3062	45.6219	37.3406	13.7198	25.5409	19.396
Surf4	33.8465	41.4745	30.3964	22.8161	21.3845	14.4167
Cxcl12	5.86799	18.1259	15.9596	36.737	11.6862	10.1322
Iws1	14.9282	12.5191	15.1068	31.5607	14.6981	11.985
Id2	17.3692	29.1857	26.6197	11.4081	25.9626	20.8434
Ythdc1	21.0309	25.8063	24.0613	9.85014	24.3361	23.7383
Bach1	21.5003	22.6573	25.8887	19.6249	20.6014	17.4853
P4hb	36.006	29.0321	21.0764	31.9124	15.7824	9.95852
Zranb1	22.627	33.1796	29.4826	11.0563	23.6735	22.6962
Arl6ip1	19.9512	19.1243	17.117	35.1791	11.6259	10.3059
Smcr8	41.029	37.6342	29.97	14.9511	22.8302	19.2802
Eif4ebp2	20.8431	33.6404	20.711	28.2186	17.1076	11.1165
Tef	7.18242	4.83869	4.26402	17.7403	21.9266	16.6168
Fam214a	6.9477	7.14282	9.25901	11.0814	16.3847	28.5439
Foxo1	35.4426	46.6972	41.361	17.3634	19.999	18.5854
Pah	8.8724	6.60519	8.52804	33.5458	14.5174	7.87418
Rcl1	25.913	23.4254	14.1931	11.2573	25.059	19.4539
Arl5b	25.0211	25.6527	28.6908	17.5393	18.4931	19.6275
Kif1b	37.2735	32.0275	36.1833	11.7096	21.3242	22.233
Slc25a23	14.8343	16.513	12.4875	29.2238	13.2524	12.506
03/07/19	24.5047	24.8847	22.7211	9.47322	24.7578	20.4381
1110051M20Rik	21.6881	37.2502	24.244	21.6603	19.7581	13.1429
Dnajc3	28.8236	20.8908	29.1172	24.8264	13.6138	15.8063
H2-Q10	18.4959	24.7311	16.1424	28.7463	13.1319	12.1008
Trf	37.8837	38.3255	25.2795	13.368	21.4447	19.1065
Lman1	10.9379	15.2841	11.8174	30.8319	13.4933	9.55323
Klb	9.85822	18.5867	17.0561	9.17169	26.8059	17.8327
Nop9	19.8573	41.8585	24.7313	14.1973	22.2881	17.2537
Rad54l2	44.6906	51.8431	46.5996	19.6752	17.1678	16.7326
Coa5	24.3169	20.1996	20.5891	27.691	13.2524	12.2745
Gna13	52.8119	49.6158	49.9499	19.7505	20.9026	12.3324
Fads2	6.10271	9.06294	8.40621	10.6291	31.384	10.7691
Dcaf8	14.0362	17.8955	18.0307	14.5491	21.4447	16.7326
Cyp7a1	8.07435	38.6327	41.8483	29.5756	17.4088	5.44245
Vmp1	30.6544	19.7388	19.7363	5.98044	14.3366	31.902
Wdr82	33.3302	43.3946	34.8431	14.2978	19.9388	17.6011
Npc1	4.97605	12.2887	10.1727	21.3587	17.0473	13.3745
Zyg11b	13.8484	14.2856	17.5434	33.6463	11.7464	6.36882
Eif4a2	26.3825	28.7249	25.1577	14.3983	20.6014	16.6747
Mettl7b	15.9609	36.2518	19.7972	14.3732	20.1195	17.1379
Dtx3l	42.3434	25.7295	25.0359	24.1731	12.9512	14.4167
N4bp2l2	21.1248	15.1305	16.6297	23.7207	13.5535	14.1272
Wasl	29.246	23.5022	28.6908	25.4546	13.0114	12.6797
Hnrnpu	36.1468	25.1919	26.4369	16.6849	13.915	20.496
Arg1	22.6739	22.4269	21.9292	21.2833	16.3245	13.2587
Sod2	18.2142	20.3532	20.1627	28.7463	9.39713	12.2745
Fasn	10.6563	62.2117	33.0766	13.9209	32.0466	4.40028
Ugt1a6a	3.14524	5.60673	6.63969	16.4839	16.0233	17.7748
Pttg1ip	20.9839	23.579	23.513	22.1628	14.0957	13.8956
Cyp2j5	13.3321	11.4439	14.8632	21.208	13.7945	14.9378
Tnks1bp1	9.85822	51.075	29.9091	17.5393	17.71	14.6483
Met	10.5624	24.6543	20.65	19.65	13.0114	16.7905
Zmym2	22.3922	24.7311	25.4014	13.5188	21.5652	14.1851
Vps37a	15.1629	8.06448	11.3301	23.4695	11.5055	14.1851
Fbxo3	12.7687	29.877	28.5689	21.6351	13.2524	14.243
Acaca	11.9237	29.6466	24.6704	8.79477	34.2152	5.90563
Fgd6	21.2186	17.8187	17.117	21.7356	16.5654	10.4217
2310035C23Rik	15.8201	18.2795	14.7413	11.7096	18.6738	18.2959
Smg1	26.1008	23.2718	22.1729	20.7054	15.3607	12.506
Pgap1	6.19659	4.91549	6.7006	21.208	14.5776	12.7376
Tob2	27.5091	35.5605	21.0155	12.5137	21.5652	14.1851
Ppp1cb	23.0025	22.4269	25.0968	23.8715	12.9512	10.9428
Vwce	4.22495	10.3686	8.22347	33.2694	10.3007	4.11078
Amotl2	9.95211	21.1981	6.33511	5.17635	15.4209	27.0385
Irs1	18.5898	12.7496	9.1981	12.9911	23.9145	10.6533
Gmfb	23.3781	17.9723	19.249	21.7608	12.1078	13.664
Bmpr2	17.8856	11.1367	16.1424	30.3043	9.33689	7.87418
Ugcg	16.9467	23.1182	24.4877	12.0111	19.0954	16.2694
Ap3m1	29.5747	16.9738	18.0307	19.8511	11.9271	15.5747
Etf1	35.161	33.7172	25.8887	13.4183	16.8666	16.9063
Smurf2	24.0822	26.728	26.0714	16.1572	13.9752	16.7326
Arf3	27.5561	22.2733	18.9444	21.3587	13.8547	11.6376
Edem1	21.8289	36.175	30.3355	16.6598	14.8788	15.2852
Ganab	17.557	21.4285	14.9241	22.3638	15.18	9.26374
Slc22a30	6.14965	7.37324	8.10164	22.6905	10.8428	12.9692
Arih1	31.2177	16.0522	19.6754	23.0423	12.5295	10.827
Npc1	2.44108	5.99076	6.57877	12.0111	15.9631	18.3538
Chd2	21.8759	22.811	18.0307	9.07118	22.3483	14.822
Kdm3b	23.0495	22.4269	18.4571	16.5342	18.0112	11.6376
Trib1	4.27189	4.14745	3.53304	1.65844	15.3004	28.6597
Secisbp2l	24.27	19.7388	21.381	23.4946	12.409	9.49533
Rgn	10.9379	7.98768	7.37066	14.7501	14.6378	15.98
Atf6	19.9981	19.7388	20.9546	27.0879	10.6019	7.52679
Apob	24.27	22.5037	17.9698	15.4285	15.7824	13.9535
Eif4b	19.247	20.1996	18.9444	16.8106	14.5776	13.6061
Elk4	24.6925	23.7326	21.6247	22.8161	12.7705	9.03215
Slc27a2	11.3604	8.14128	7.85798	27.3894	9.39713	7.81628
Pklr	5.68021	16.513	19.249	26.0576	14.5776	3.93709
Acad11	14.4587	16.9738	13.7667	19.3234	11.8066	13.085
Pgpep1	25.2089	28.8785	23.2084	21.7859	13.1319	9.20584
Tsc22d2	27.0866	27.0352	17.6652	8.1917	21.6857	14.243
Phyh	8.96628	7.37324	10.4773	16.6096	10.6621	16.8484
Foxk1	17.2284	25.6527	13.523	14.8757	18.4931	10.5375
Aldh4a1	14.1771	15.3609	10.0509	14.7501	16.1438	12.9113
Hsd17b7	22.2984	14.5161	15.716	29.3745	8.55379	5.84774
Sec24d	20.3737	24.8847	23.3912	23.6705	12.1681	7.93208
Tmem245	10.844	11.2135	14.4368	27.7915	10.4814	5.44245
Nedd4l	33.3302	19.2011	23.6958	12.8655	19.0352	11.4639
Gclc	16.9467	17.7419	22.782	33.8976	5.78285	3.6476
Ywhag	17.1815	43.3178	32.4675	24.6254	12.409	5.96353
Serpina3n	67.787	50.5374	38.3762	14.0716	15.5414	13.3745
Zfand5	18.449	16.5898	16.6297	11.9358	15.3607	15.4589
Gnai3	26.4294	21.5821	21.381	15.2526	13.8547	13.3166
Pid1	20.045	21.5053	26.9852	19.2982	11.9874	11.1165
Mob3b	4.78828	3.91703	3.83762	34.9529	6.14427	1.21587
Slc40a1	9.76433	17.7419	21.6247	17.0116	14.9993	10.1901
Cecr2	21.0309	16.129	16.5688	13.3932	15.1197	13.3745
Ddx17	13.7546	11.5975	13.3403	15.7301	13.4331	12.5639
Nbeal1	14.5057	19.8924	23.3303	18.0418	14.5174	8.97425
Qk	11.9237	11.9047	15.0459	22.4895	9.9995	8.97425
Epb4.1	24.3639	17.8187	21.6247	26.6105	10.3609	4.45817
Pnpla7	8.68462	12.8264	8.71078	12.9409	19.3966	9.03215
Rif1	22.58	16.129	16.5688	11.6342	14.8788	14.822
Grpel2	14.1301	14.2856	11.6956	20.6551	12.2885	8.22157
Marc2	6.05576	7.45004	8.3453	14.5239	13.915	12.6218
Pid1	14.7873	11.2903	15.5332	9.17169	10.9031	20.7276
D15Ertd621e	17.0876	13.4408	13.8276	21.4341	11.5055	7.81628
Cyp4a14	18.8245	20.6604	23.0257	30.9827	3.85523	5.90563
Ftl1	19.5287	29.7234	16.2033	11.6594	17.5293	11.5218
Grlf1	26.0069	30.1842	22.4166	14.6244	15.1197	10.827
Srsf11	19.2939	14.2088	18.0307	14.2727	11.0236	15.2273
Pim3	21.735	23.579	9.92907	6.6589	14.5174	19.3381
Ctsb	28.7766	21.3517	15.716	16.3834	12.9512	11.0586
Irf2	14.8343	32.3347	27.2288	8.44298	21.2038	10.6533
Elk4	22.5331	22.9646	21.381	21.8362	11.2043	7.1794
Zkscan3	7.93352	7.75726	8.22347	21.0069	8.2526	10.9428
Arl8b	24.3169	22.1965	22.1729	18.7454	11.4452	9.95852
Synj2bp	15.5854	12.2119	12.0611	21.61	10.7224	7.81628
Ccnl1	22.1106	13.8248	14.3758	6.6589	12.9512	20.4381
Slc10a1	5.16383	13.0568	12.6093	17.1875	15.1197	7.70048
Ttr	17.8387	13.364	8.52804	15.2275	12.7102	12.0429
Arhgef26	35.6304	44.7003	47.9398	10.403	11.2645	18.238
Lman2	12.581	11.9047	11.2692	19.2229	10.4212	10.1322
Prdm2	14.9751	13.9784	16.9952	10.3276	17.8907	11.5218
Rnd3	15.5384	11.5975	10.9037	3.2415	18.1919	18.238
Derl1	19.9512	24.2702	23.2084	14.6998	14.9993	9.90062
Abhd2	35.3018	35.4837	28.6908	8.41785	17.2281	13.8956
Kynu	10.1868	9.83098	12.5484	10.9809	16.5654	11.985
Egr1	15.6793	11.5207	7.30975	0.778965	20.4809	18.0643
Clec2d	7.51102	7.68046	5.96963	9.77476	9.75855	19.6854
Slc16a10	4.08412	6.91241	8.22347	33.0935	2.89142	3.12651
Kpna6	19.9512	20.046	18.1525	22.4895	8.37308	8.22157
Tnks2	19.4817	14.8233	19.0053	17.4136	11.6862	9.95852
Marf1	11.0788	12.2119	11.3301	19.6249	11.2043	8.22157
B230219D22Rik	20.8431	16.0522	16.6297	16.9111	10.7224	11.406
Hspa8	29.8563	61.5973	46.1732	9.97578	18.1919	10.6533
Ttc39b	9.71739	4.9923	5.29957	27.4648	7.2888	3.99499
Cdk12	20.3737	24.8847	21.0155	11.3327	13.4933	13.8956
Ywhae	23.5658	27.6496	18.6399	12.3881	14.5776	11.6955
Irf2bp2	52.9997	29.4161	26.6806	11.9609	14.3366	12.3324
Rad23b	17.0876	18.8171	17.7261	16.5844	11.144	10.8849
Fam107b	14.2709	34.4853	34.5995	20.6551	11.5055	6.36882
Cab39	23.8475	22.1197	22.4166	16.0819	13.1921	9.14794
Pbld2	5.96187	6.06756	8.04072	23.4695	6.56594	8.16367
Ak2	6.5252	18.4331	11.5738	14.4234	14.4571	9.09004
Serpind1	15.3037	21.0445	16.6297	8.54349	17.4088	11.985
Serpinf2	31.4055	34.178	29.6654	15.7049	13.0716	9.14794
Vcl	16.5712	13.4408	12.7311	14.0214	11.6862	12.1008
Gzf1	14.7404	15.0537	14.1322	10.7045	14.1559	12.7955
Bmpr1a	21.1717	19.8156	19.98	15.2778	12.2283	10.1322
Mal2	31.3585	35.5605	40.9955	15.0516	10.4212	11.985
S1pr1	10.046	25.8063	20.0409	6.85992	16.3847	14.1272
Ccng1	61.121	20.5068	18.7617	7.78965	12.5897	16.7905
Lypla1	9.15406	10.1382	17.2388	18.3685	9.75855	9.03215
Sos1	11.9237	11.5975	12.853	22.7659	8.85498	5.50035
Abhd17c	21.2186	27.1888	19.7972	10.026	13.1319	13.9535
Hao1	3.66162	8.4485	8.28438	16.6849	12.3488	7.98998
Arhgap42	8.49685	7.68046	9.80724	20.8562	9.87903	6.07933
Ppp1r10	13.2382	14.9001	6.03054	2.28664	14.8788	19.6275
Pafah1b2	28.3541	22.5037	25.1577	15.0516	11.0236	10.6533
Pcgf3	18.1673	18.9707	16.2033	10.604	13.0114	13.0271
Fnip1	14.8812	11.9815	14.254	21.0823	7.95141	7.46889
Ppp1r15b	17.6978	33.41	25.1577	8.92041	13.3126	14.1851
Egfr	10.9379	4.91549	4.44676	4.24662	15.5414	16.6168
Fgg	45.5825	51.3055	46.7824	15.5291	11.2645	9.37954
4833420G17Rik	15.3976	20.046	14.5586	15.9562	10.9633	9.14794
Per2	1.78387	36.6358	24.4267	5.52814	11.6862	18.6433
Nr1h4	4.50661	5.0691	8.7717	7.01069	9.5176	19.1644
Svil	4.74133	9.44696	6.45694	15.6296	16.6859	3.35811
Creb3l3	11.6421	16.9738	7.91889	18.5947	9.0357	7.93208
Zfp395	4.08412	15.9754	9.07627	15.4788	10.8428	9.20584
Abcg8	1.36137	7.37324	4.62951	21.0572	9.15617	5.26875
Slc17a2	2.25331	3.60981	1.82744	20.3536	6.92737	8.16367
Serinc3	26.3825	14.5161	18.9444	13.9209	10.1802	11.2902
Slc25a3	13.0504	11.4439	12.853	12.9911	10.9633	11.3481
Jmy	9.38878	8.4485	10.1727	15.8055	10.0597	9.37954
Cpne3	9.201	8.52531	12.853	21.1326	8.01165	6.02143
Mysm1	17.7448	12.7496	13.0357	13.6696	11.7464	9.66903
Slc25a10	4.22495	10.4454	6.51786	27.0125	5.72261	2.31593
Tspan31	11.5951	18.3563	13.0357	15.7803	9.75855	9.37954
Atp11c	8.16824	4.37786	6.45694	7.7394	11.5657	15.5747
Zdhhc9	9.34184	16.2058	12.0611	12.6645	11.7464	10.248
Sfpq	19.8573	14.4393	16.8124	12.6142	11.8066	10.1322
Ddx17	9.85822	10.215	9.13718	16.0819	8.97546	9.49533
Avl9	20.045	19.662	20.1627	13.0916	12.1078	9.32164
Spry4	0.704158	5.99076	3.71579	2.56305	18.4931	13.4324
Nab1	19.0592	9.75418	8.95444	13.6947	11.6862	9.09004
Marc1	9.01323	10.215	10.8428	14.3229	11.2043	8.85845
Gstm1	16.8059	18.1259	10.2336	11.8604	14.0957	8.33737
Fubp1	12.1585	7.98768	10.5991	8.46811	12.1681	13.5482
Plin2	45.8172	50.8446	38.2543	15.4285	10.1802	8.56896
Nktr	13.1443	10.7526	10.9037	9.17169	12.7102	12.2166
Tmem206	8.54379	13.6712	13.1575	11.207	9.87903	12.9692
Frs2	17.9795	18.6635	21.1983	11.2824	12.2283	10.4796
Cmtm6	23.1903	18.2027	17.4825	17.7906	9.57784	6.60041
Helz2	32.4852	21.6589	15.3505	13.6947	8.43332	11.8113
Il15ra	2.25331	3.91703	4.32493	16.5342	11.0838	6.31092
Fermt2	12.9565	14.6697	13.7058	9.79989	9.57784	14.4746
Mtmr10	12.6749	16.3594	13.523	14.926	10.1802	8.74265
Pcnx	11.3604	16.2058	15.1677	9.22194	13.8547	10.7691
Tomm70a	9.57655	12.98	13.8276	18.5444	6.98761	8.22157
Pfkfb2	31.0769	18.4331	19.98	20.0269	7.46951	6.25302
Il1rap	6.61909	17.0506	20.5891	15.2526	9.27665	9.20584
Haao	4.55356	11.3671	9.01536	11.986	10.4814	11.2323
Notch2	16.0079	21.3517	17.4216	15.8306	12.1078	5.50035
Ssr1	18.2142	17.7419	15.5332	15.8306	10.3007	7.2373
Kdm5a	15.9609	9.83098	13.1575	13.8455	9.9995	9.49533
Trim44	18.4959	13.5176	15.2896	13.4937	10.7826	8.85845
H3f3b	31.2177	26.4976	26.2542	9.9004	8.55379	14.5904
Pten	9.67044	7.91087	9.31993	6.63377	11.2645	15.1115
Leng8	9.6235	9.90779	6.76152	17.6901	7.58999	7.64259
1190002N15Rik	17.2284	37.0198	43.1884	18.67	7.52975	6.71621
Smek2	13.379	10.8294	11.7565	13.2675	9.39713	10.248
Crot	16.0079	16.4362	17.5434	20.8059	5.78285	6.19513
Hbp1	16.0079	17.6651	17.848	9.4481	14.0354	9.26374
Snx18	13.379	19.2011	17.4825	6.43275	15.0595	11.1165
Ski	16.1956	24.6543	13.9494	9.39784	12.8307	10.3638
Braf	17.557	9.44696	12.1829	19.2229	6.56594	6.77411
Serpina1c	13.0035	9.60057	7.00517	12.0865	7.89118	12.5639
Pde4dip	18.1673	17.8187	21.381	10.5789	13.4933	8.45316
Actb	33.3302	49.3085	30.5182	13.5942	9.93927	8.97425
Mup11	5.58632	2.76496	1.52286	20.3787	3.79499	8.16367
Smg6	10.844	15.3609	13.523	14.725	10.4212	7.1794
Atg12	21.6411	21.9661	20.8328	10.3024	11.5055	10.4796
Hmgcr	21.4064	43.625	35.4523	11.5588	14.1559	6.54252
Eva1a	8.77851	11.8279	12.3657	11.2824	11.6862	9.26374
Mettl7a1	8.59073	10.4454	7.43158	14.3732	9.63808	8.16367
03/05/19	15.5854	19.7388	15.9596	6.9353	14.0957	11.1165
Ddx5	9.34184	14.8233	13.1575	11.8855	11.2043	8.91635
Lasp1	22.7678	26.344	20.0409	19.9013	7.83094	4.22658
Adk	13.426	11.2135	19.6754	8.99579	16.0233	6.83201
Litaf	47.0847	67.1272	43.9803	12.4634	8.79475	10.4217
Gosr1	16.2426	20.5068	18.0307	14.6998	9.09594	7.75838
Xpr1	12.0176	6.682	8.58895	19.2731	7.89118	4.34238
Pptc7	14.8343	22.4269	20.1018	10.805	10.9633	9.72693
Pcyox1	8.35601	18.1259	15.5332	18.1172	7.58999	5.73194
Sh3bgrl	13.0035	7.98768	10.2946	12.2122	8.61403	10.5954
Nr1d1	3.70857	0.0768046	0	2.66356	12.8307	15.9221
Gc	12.534	24.5775	16.0205	6.50813	13.7945	10.9428
Arid5b	6.38437	4.22425	5.8478	3.56816	14.8788	12.7955
Rab10	14.6934	11.5207	14.0103	16.308	7.10808	7.81628
Nfib	3.80246	9.75418	6.57877	7.63889	10.3609	13.1429
Slco1a1	2.86358	6.83561	8.46712	6.78454	11.0838	13.085
Erc1	12.6279	18.5867	15.4114	17.5644	9.21641	4.16868
Cyb5	9.43572	8.60211	8.83261	13.4434	8.2526	9.20584
Gnpnat1	7.51102	8.21809	7.06609	8.89528	10.7826	11.1165
Sft2d2	10.2807	11.5975	11.9393	16.4588	9.09594	5.09506
Socs7	18.1673	20.1996	15.0459	9.07118	12.7102	8.85845
Aacs	5.06994	42.7033	25.5841	6.25685	17.2281	7.1215
F11r	15.4445	20.1228	17.117	9.39784	10.6019	10.5954
Pdxk	2.58191	10.9062	7.55341	22.5397	4.2769	3.76339
Shprh	10.5624	11.0599	11.1474	12.5891	11.2043	6.77411
Angptl3	8.8724	33.3332	30.1527	4.04559	13.1921	13.3166
Sec62	11.2665	10.7526	16.6297	11.7347	7.46951	11.3481
Ptprb	8.77851	5.83715	9.74633	3.61842	10.4212	16.501
Nus1	13.5198	14.0552	15.9596	13.1419	9.09594	8.22157
Adh7	4.97605	3.14899	4.56859	11.2322	6.62618	12.5639
Ugt2b34	8.68462	13.5944	16.8124	9.22194	11.4452	9.72693
Sik1	19.3409	32.4883	17.2388	6.98556	10.6621	12.7376
Rmnd5a	9.48267	6.682	7.49249	15.4034	8.13213	6.83201
Decr2	5.68021	8.98613	5.96963	19.5244	4.45761	6.36882
Acot4	5.44549	6.98922	6.51786	16.1824	4.93951	9.20584
Hif1an	17.557	23.1182	16.9952	14.5239	9.21641	6.54252
Gprc5c	14.9282	7.37324	7.37066	15.127	10.6019	4.34238
Serbp1	13.9423	21.4285	20.9546	5.98044	14.0957	9.95852
Ppp2r5a	8.77851	14.8233	11.2692	9.24707	9.63808	11.0007
Ctsc	7.08853	16.0522	14.0103	4.67379	7.58999	17.6011
Cyp4a12a	4.27189	10.5222	11.0865	11.6845	7.34903	10.7112
Prpf4b	11.9237	15.3609	14.8632	6.85992	11.8066	11.0007
Pvrl1	17.8856	32.6419	18.7617	15.8055	8.67427	5.15296
Ugt2b1	6.14965	5.83715	4.08128	11.6091	7.7707	10.248
Bnip3	12.2524	6.06756	6.82243	13.0414	9.09594	7.46889
Gosr2	17.9326	20.7372	17.5434	9.97578	10.7826	8.74265
Brap	5.86799	8.60211	6.7006	10.1517	8.49356	10.827
Pdp2	6.61909	14.9769	11.4519	13.7701	7.58999	8.10577
Dsg2	6.80686	7.06602	10.1118	18.7957	7.52975	3.12651
Slc16a2	6.66603	5.29952	6.21329	16.1321	6.5057	6.71621
Hdgf	12.3462	18.3563	10.5991	11.2573	10.7224	7.35309
Gulo	6.75992	8.52531	4.08128	12.9157	7.7707	8.56896
Tmem167	12.4401	9.60057	8.95444	12.4383	9.09594	7.70048
Stk11	11.2665	18.3563	12.9748	10.1517	11.7464	7.29519
Ist1	13.2851	12.0583	10.721	10.2271	9.33689	9.61113
Apon	13.5198	17.4346	13.8276	10.8553	7.34903	10.827
Actr2	18.4959	15.5913	14.8632	13.6445	8.37308	7.0057
Cmah	3.4269	1.15207	5.17774	15.0265	7.71046	6.19513
Gch1	4.69439	5.60673	5.90871	15.1521	7.83094	5.84774
Ppp2ca	19.3409	20.1228	16.5078	8.644	10.9633	9.14794
Rbbp4	8.02741	7.45004	6.63969	11.4081	9.27665	7.93208
Picalm	6.85381	5.14591	8.10164	6.83479	9.63808	12.1008
9530068E07Rik	15.6323	14.9001	14.0713	10.7547	10.3007	7.46889
Sorbs2	15.6793	11.5975	11.2083	2.41228	10.5416	15.5168
Sec24a	7.41714	6.22117	7.37066	7.41273	8.37308	12.6797
Plcg1	3.56774	2.99538	4.02036	18.1926	5.18047	5.03716
Kpna1	16.4304	16.7434	16.7515	13.0665	7.46951	7.87418
Cyp51	23.2842	16.2058	14.7413	9.67425	12.7705	5.96353
Narf	6.19659	3.60981	3.89853	12.9911	6.5057	8.80055
Tab2	21.8289	31.2595	26.7415	8.84503	10.7224	8.68476
Klf10	8.96628	17.7419	16.0205	5.47789	16.5654	6.02143
Faah	12.3932	11.5975	8.46712	13.5439	8.73451	5.73194
1700019G17Rik	7.08853	7.06602	7.91889	18.268	3.0119	6.71621
Vps13c	6.5252	13.9016	12.3657	9.24707	9.63808	8.85845
Dnaja2	18.5898	17.8955	12.7921	11.4081	8.31284	7.98998
Whamm	6.38437	13.5176	8.7717	7.16146	11.5657	8.85845
Atg14	10.4215	16.513	11.0255	5.50301	11.9271	9.95852
Slc25a37	3.99023	3.99384	5.11682	21.8613	3.67452	1.85275
Srsf2	10.7971	14.0552	14.6804	14.6998	7.52975	5.15296
Nktr	12.1585	8.90933	9.92907	9.0963	8.37308	9.84272
Nrn1	14.4118	15.0537	12.5484	10.6542	9.69831	6.9478
Yap1	9.95211	6.37478	7.00517	8.54349	10.4814	8.04787
Tnfrsf1b	17.7448	30.9522	18.0916	7.66401	8.91522	10.4796
Klhl21	7.88657	12.5191	10.2336	12.2624	10.9633	3.5318
Ptms	11.2196	17.1274	7.55341	15.5291	6.80689	4.40028
Ccdc6	14.6465	13.9016	13.7058	14.6496	6.5057	5.55824
Zfp592	15.5384	12.2887	8.3453	6.63377	11.2645	8.74265
Zfp280d	11.736	8.4485	11.0865	7.51325	10.9031	8.22157
Nek9	11.8299	13.748	12.3047	9.87527	9.0357	7.64259
Ago2	22.2514	19.3548	14.7413	13.7952	7.95141	4.80556
Pde3b	4.31884	5.76034	7.49249	14.926	5.30094	6.31092
Tprkb	4.83522	10.215	8.40621	6.10608	11.6259	8.80055
Sltm	14.5526	20.5836	19.5536	7.78965	11.385	7.35309
Sash1	6.14965	8.83253	8.58895	11.9609	9.57784	4.92136
Arrdc4	8.4499	12.5959	8.10164	3.19124	12.1681	11.0586
Twf1	17.1345	19.9692	17.5434	11.986	7.7707	6.60041
Ctdsp1	14.4587	13.5176	9.92907	8.41785	10.8428	7.0636
Mup9	3.47385	2.76496	2.43658	14.2475	3.73475	8.27947
Pi4k2a	20.1859	18.3563	12.0611	9.47322	9.57784	7.0057
Sdc2	3.66162	10.599	13.0966	15.0265	6.44546	4.57397
Rictor	6.47826	4.30106	6.09146	4.27175	11.385	10.3059
Ube2b	16.5712	12.2119	12.122	9.9004	8.61403	7.35309
Fam63b	6.5252	13.748	14.5586	11.9358	8.31284	5.61614
Sar1a	16.1018	16.7434	12.2438	11.0563	8.2526	6.54252
Ccdc25	15.2098	14.8233	14.6195	9.04605	7.71046	9.09004
Cramp1l	12.4401	12.7496	10.1727	7.51325	9.9995	8.22157
Phlda1	1.22054	4.37786	1.46195	2.6133	13.6138	9.37954
Fgb	33.8465	25.1919	26.6197	13.2675	7.16832	5.09506
Pkn2	12.0646	7.91087	11.6956	12.1619	7.58999	5.73194
Eif5b	12.9096	9.67738	10.0509	5.60352	7.95141	11.9271
F830016B08Rik	6.66603	0.921655	1.15738	21.2833	1.32524	2.77912
B2m	17.2754	16.0522	12.6093	8.3676	7.22856	9.78482
Slc16a12	3.4269	15.9754	13.7667	16.4588	5.30094	3.5897
Lgr4	5.21077	5.22271	8.10164	16.2075	4.39737	4.68977
Luc7l	14.9282	21.8893	14.6195	6.68402	9.33689	9.09004
Echs1	6.47826	9.60057	8.40621	7.21171	8.73451	9.14794
Slc17a3	0.751102	1.22887	2.25384	8.21683	5.2407	11.5797
Ugt2a3	5.68021	3.07218	2.4975	5.98044	5.66237	13.3745
Mn1	5.25772	6.37478	2.4975	2.68869	13.9752	8.33737
Acat3	8.68462	12.98	13.8885	13.3178	5.42142	6.19513
Mlxipl	2.91052	16.7434	12.0611	9.4481	10.3609	5.09506
Smim7	19.4348	18.3563	13.1575	9.02092	8.67427	7.1794
Ccnt2	8.35601	8.29489	7.18792	6.20659	8.43332	10.1901
Gabarapl1	9.71739	12.98	10.5382	6.6589	11.5055	6.65831
Slc25a16	8.49685	6.22117	9.13718	12.1368	6.56594	6.07933
Eif1	9.6235	19.9692	10.2336	6.25685	11.385	7.1215
Bhmt	18.1203	46.5436	44.9549	8.89528	9.27665	6.54252
Tmem140	25.2558	9.90779	8.89353	5.37737	7.22856	12.1008
Carhsp1	7.98046	9.21655	7.55341	13.3932	6.80689	4.40028
Eea1	11.4543	8.60211	10.4164	12.1368	7.58999	4.86346
Bhmt2	6.9477	18.9707	14.9241	11.207	8.67427	4.68977
Naa15	15.2568	13.748	14.5586	9.24707	7.71046	7.58469
Pik3c2a	17.557	9.29335	13.7058	12.6142	6.62618	5.26875
Ncl	6.57215	7.29643	6.51786	9.7245	7.2888	7.41099
Fam179b	13.0973	12.2887	10.721	7.58863	8.73451	7.98998
Pcyt2	6.29048	12.98	8.64987	7.41273	9.93927	6.9478
AI464131	4.03718	11.6743	8.46712	10.8804	6.62618	6.77411
Pdzd8	12.581	8.83253	8.10164	13.6445	5.05999	5.55824
Zfp113	7.74574	9.67738	6.45694	4.24662	8.07189	11.8692
Dazap2	13.1443	14.9769	11.7565	10.9809	6.74665	6.42672
Abce1	15.914	10.2918	13.6449	10.403	6.44546	7.29519
Sdhd	8.12129	15.4377	11.9393	10.4281	8.13213	5.50035
Spty2d1	21.3125	18.4331	17.6652	5.27686	10.12	8.62686
Exph5	6.14965	5.99076	6.2742	10.7296	8.07189	5.21085
Kdelr2	11.5951	16.129	11.4519	10.3276	7.65022	6.02143
Dcp2	13.5668	7.75726	10.1118	12.8906	6.5057	4.57397
Btg2	29.293	7.37324	4.81225	0.954861	6.20451	16.7905
Tmem64	8.4499	13.4408	14.8632	15.9814	5.18047	2.72122
Cdk17	9.57655	16.0522	13.7667	5.47789	10.1802	8.22157
Klf6	47.9767	21.1213	20.65	1.55793	14.2162	8.04787
Gabpa	9.201	8.60211	10.4164	6.96043	9.27665	7.52679
Hnrnpdl	6.29048	10.3686	9.6245	7.13633	9.15617	7.46889
Fam178a	9.76433	12.8264	13.2794	8.0158	10.12	5.55824
Eif1a	26.0539	19.9692	23.5739	10.403	7.22856	6.02143
Kynu	4.27189	2.99538	3.65487	15.2526	5.48166	2.89492
Wdr45b	13.426	12.1351	10.1727	3.44252	9.81879	10.3638
Far2	7.13547	8.3717	7.127	7.16146	7.95141	8.51106
Got2	10.2338	15.5145	10.9646	9.52348	8.2526	5.84774
Pnrc2	13.7546	13.2872	11.0865	7.91529	6.92737	8.74265
Tmem127	9.99905	9.67738	7.67524	12.4634	5.96356	5.15296
Dvl2	6.00882	12.5959	9.98999	7.81478	8.85498	6.88991
Cdc73	9.57655	7.06602	9.74633	12.5891	5.18047	5.78984
Adap2	7.08853	13.2872	10.7819	15.9562	3.61428	3.87919
Aldh5a1	5.86799	6.14437	6.21329	13.1922	5.48166	4.74767
Myh9	24.1761	24.0398	16.4469	10.805	6.62618	5.96353
F5	7.13547	3.68662	4.26402	10.7045	7.2888	5.09506
Mpzl2	4.78828	7.83407	8.46712	13.8706	6.26475	2.89492
Trip12	8.40296	7.29643	7.49249	11.9358	5.18047	5.90563
Cpn1	4.64745	7.68046	7.37066	6.78454	9.45736	6.77411
Eaf1	14.1301	14.2088	14.9241	10.5035	7.04784	5.44245
Zfp106	7.55797	7.91087	9.50267	13.0414	4.63832	5.26875
Acp2	6.19659	6.682	5.36048	12.0363	5.12023	5.78984
Csnk1g3	10.0929	12.7496	16.3251	5.90506	9.5176	7.46889
Birc6	7.65186	4.37786	6.94426	4.74918	7.46951	10.6533
Lpin2	6.19659	4.45466	3.22847	7.61376	6.5057	8.74265
Scaf4	6.00882	4.9923	6.39603	6.10608	7.95141	8.74265
Atad2b	12.2993	10.4454	12.9139	9.97578	7.89118	4.92136
Ell	9.10712	18.2027	8.83261	5.62865	9.39713	7.75838
Gpld1	9.57655	8.21809	8.89353	10.2271	7.83094	4.68977
Ankrd52	9.81127	10.9062	6.45694	15.7803	4.2769	2.66333
Ube2j1	13.1912	10.2918	14.3758	10.2522	7.10808	5.26875
Rbm4	5.63327	3.99384	4.2031	12.2373	6.44546	3.93709
Mkln1	6.75992	5.99076	8.10164	4.64866	6.62618	11.2902
Ywhab	12.8157	12.6728	11.391	9.32246	7.65022	5.55824
Sec61a1	14.7873	10.4454	7.61432	8.51836	8.85498	5.15296
Gna12	2.76969	9.06294	7.127	10.3778	7.34903	4.74767
C1rl	4.64745	8.4485	5.11682	9.0963	6.98761	6.36882
Slc35d1	6.90075	7.98768	7.43158	5.50301	9.0357	7.87418
Kif5b	11.1726	9.52377	9.68542	11.6091	4.51785	6.25302
Yy1	12.0646	10.7526	9.50267	8.26708	6.98761	7.0636
Zfp706	13.0035	9.67738	9.74633	10.026	7.83094	4.45817
Steap4	4.88217	10.2918	17.4825	17.1875	3.07214	2.02644
Sc4mol	30.3258	21.8893	17.4825	9.7245	7.95141	4.57397
Ppfibp2	5.82104	6.29797	6.51786	7.51325	6.44546	8.27947
Armc1	9.67044	10.7526	11.5738	10.0009	5.90332	6.31092
Arf4	14.2709	11.6743	9.50267	10.0763	6.68642	5.38455
Camk2n1	6.43131	7.37324	5.17774	12.564	4.7588	4.80556
Acsf2	5.023	4.9923	3.10664	16.1572	2.83119	3.12651
Atrx	7.2763	6.83561	6.45694	11.3076	5.36118	5.44245
Kpna3	9.95211	10.7526	12.7311	12.8655	5.30094	3.93709
Srpr	13.0035	8.4485	7.18792	8.97066	7.04784	6.07933
Cfhr1	4.36578	1.84331	3.28939	9.42297	4.03594	8.62686
Cyp4v3	3.33302	2.99538	3.28939	13.0163	2.95166	6.07933
Mbd1	18.0265	10.9831	8.71078	5.52814	8.91522	7.58469
Cdc37l1	3.14524	4.68508	4.87317	6.6589	8.01165	7.35309
Cpd	16.4773	9.98459	11.3301	13.0414	5.96356	3.01072
Cp	19.9981	11.9815	11.2692	7.51325	5.96356	8.51106
Gclm	5.7741	6.83561	6.7006	11.8101	5.60213	4.57397
Ube2z	15.2098	21.8125	15.8378	8.46811	8.01165	5.50035
Pak2	15.5854	14.6697	14.7413	10.9809	7.22856	3.7055
Hyal1	4.88217	4.91549	3.3503	15.5291	3.43356	2.89492
Hsd3b5	0.704158	0.153609	0.365487	9.34758	7.40927	5.09506
Usp24	11.9707	11.6743	9.86816	9.9004	7.22856	4.63187
Sod2	8.40296	12.5191	11.6347	8.11632	6.32499	7.29519
Khnyn	7.51102	16.897	13.8276	9.22194	7.95141	4.51607
Ptpn2	9.95211	9.90779	8.04072	5.07584	9.63808	6.88991
H2-D1	22.1575	20.1228	14.0103	7.28709	7.16832	7.0636
Copa	7.98046	7.68046	6.63969	5.05071	8.37308	8.04787
Pias2	11.3604	10.2918	8.71078	7.89016	7.52975	6.02143
Akap9	5.7741	4.68508	6.09146	5.70404	7.65022	8.04787
Ubfd1	10.046	7.21963	6.7006	12.966	5.12023	3.18441
Hnrnpul2	11.0318	10.8294	9.74633	9.69937	6.62618	4.92136
Gid4	9.29489	8.4485	9.01536	7.83991	7.34903	6.02143
2310022B05Rik	6.57215	10.9062	6.15237	4.72405	9.75855	6.71621
Sfrs18	7.65186	4.14745	4.50768	7.5635	5.96356	7.64259
Cyp4a10	3.37996	7.83407	5.8478	16.0819	1.92762	3.12651
Ptges3	9.29489	11.0599	9.80724	9.7245	5.90332	5.50035
Gpt2	11.9237	5.99076	5.66505	6.40762	5.72261	8.97425
Iqgap2	8.4499	5.99076	5.4214	12.7147	3.73475	4.63187
Sgpp1	11.7829	12.98	16.386	10.4783	5.90332	4.68977
Ssb	8.4499	14.132	13.7058	5.72916	8.49356	6.83201
Man1a	6.10271	5.68354	6.21329	14.4737	3.91547	2.66333
Cyp2c38	5.44549	5.29952	7.79706	4.07072	7.58999	9.37954
Rufy2	6.19659	5.0691	7.00517	6.68402	6.86713	7.46889
Ces1c	3.28607	6.98922	8.83261	4.62354	8.49356	7.81628
Prpf18	7.18242	6.60519	8.71078	9.49835	5.84308	5.55824
Tgfa	6.85381	4.9923	6.15237	10.1517	7.04784	3.6476
Ptprj	13.3321	15.2073	12.3657	9.69937	6.74665	4.40028
H2-Q7	9.34184	7.21963	5.72597	14.147	3.73475	2.95282
Cdk17	10.7502	9.60057	12.122	7.16146	6.44546	7.1215
Slc30a7	5.3516	6.29797	4.87317	14.348	4.03594	2.31593
Hgd	1.45526	1.6897	3.95945	6.6589	5.66237	8.33737
Wipf2	13.8954	13.2104	9.98999	8.51836	7.71046	4.40028
Cs	12.0176	14.7465	11.3301	12.5388	5.54189	2.48963
Thrap3	7.04158	4.68508	8.3453	3.81944	6.68642	9.95852
Zc3h12c	12.3932	14.3625	16.8124	6.75941	8.49356	5.21085
Zfp609	6.29048	10.3686	5.96963	10.403	6.20451	3.82129
Oat	8.40296	5.29952	4.38585	12.0614	5.2407	3.12651
Atg13	11.1257	9.83098	9.13718	9.42297	5.84308	5.15296
Bhmt	19.7634	71.2746	71.0264	13.0916	3.31309	3.99499
Pcsk9	16.3365	13.2872	8.89353	3.99534	10.6621	5.73194
Gprin3	6.9477	6.52839	7.85798	5.45276	10.7826	4.11078
Slc16a1	21.1717	20.5836	22.843	10.7799	6.08404	3.4739
Calr	16.9937	14.8233	10.0509	7.96555	6.44546	5.90563
Slc36a1	4.92911	5.76034	5.4214	11.4081	4.7588	4.11078
Hrsp12	7.22936	6.29797	9.25901	4.84969	5.72261	9.66903
Prps1l3	9.01323	11.9047	10.721	10.2773	5.36118	4.51607
Grpel1	8.77851	8.06448	7.49249	6.58351	7.52975	6.02143
Etnk1	9.34184	5.60673	8.89353	6.96043	6.98761	6.07933
Tram1	10.9849	7.98768	6.88335	12.1117	4.45761	3.416
Mtx3	3.52079	2.22733	3.47213	12.7399	4.33713	2.89492
Mtdh	9.76433	8.21809	10.4164	7.71427	5.78285	6.42672
Cyp3a13	6.75992	6.22117	7.30975	13.0665	2.04809	4.74767
Pik3ca	7.6988	5.68354	6.45694	9.39784	5.48166	4.97926
Ube2l3	10.1399	9.21655	7.127	7.51325	6.74665	5.55824
Hnf1a	6.00882	18.1259	6.21329	4.72405	8.31284	6.77411
Srsf5	6.29048	7.91087	8.58895	6.18147	6.38523	7.2373
Hadh	2.01859	7.75726	4.81225	9.37271	6.08404	4.34238
Tsr1	14.5057	17.281	17.4825	8.89528	6.32499	4.57397
Rpl7l1	12.1115	19.0475	13.2185	7.36248	6.98761	5.44245
Masp1	8.16824	6.37478	5.54323	4.89994	7.58999	7.29519
Tmem135	7.51102	12.2887	12.0002	9.0963	6.80689	3.87919
Shroom1	4.69439	17.9723	10.5991	8.8199	7.7707	3.12651
Vps26b	8.07435	9.52377	7.97981	9.29733	5.05999	5.32665
Bgn	20.2328	6.83561	4.02036	5.87993	6.86713	6.88991
Sdha	6.43131	4.37786	6.63969	7.08607	5.78285	6.71621
Gpr17	1.40832	4.76188	3.71579	12.6896	4.39737	2.48963
Plekhf2	11.5013	12.1351	12.2438	6.33223	6.80689	6.42672
Bet1l	11.2196	14.6697	9.92907	2.66356	7.95141	8.91635
Xpot	5.63327	4.30106	6.09146	9.7245	4.93951	4.86346
Aldh9a1	8.26213	7.52685	5.4214	10.2019	4.99975	4.28448
Kcnn2	4.17801	7.68046	5.96963	4.74918	7.83094	6.88991
Fam210b	6.57215	5.37632	4.08128	11.2573	4.81904	3.35811
Thra	1.03277	0.0768046	0.243658	1.58306	8.97546	8.85845
Lnpep	6.43131	7.37324	10.4164	13.7952	2.95166	2.66333
Atl2	4.17801	3.22579	4.26402	4.14611	5.2407	10.0164
Rap1b	14.5526	16.513	14.4368	7.46299	6.98761	4.92136
Hnrnpm	6.5252	3.68662	4.26402	3.4174	8.01165	7.93208
Atxn3	6.90075	6.06756	8.22347	10.3276	5.48166	3.5318
Ubxn4	6.9477	6.29797	5.4214	9.67425	5.12023	4.51607
Ddah1	5.44549	1.6897	3.16756	10.4532	5.42142	3.416
Akr1c6	4.17801	5.37632	3.71579	6.75941	4.99975	7.52679
Pde4dip	6.57215	4.91549	5.36048	4.09585	7.58999	7.58469
Smim13	8.91934	4.76188	3.59396	9.59886	4.45761	5.21085
Cyp3a11	12.2524	18.3563	18.3962	11.6845	4.39737	3.18441
Sar1b	7.37019	11.9815	12.0002	7.1112	4.7588	7.35309
Zadh2	8.8724	4.9923	4.93408	11.0312	5.05999	3.12651
Prosc	6.43131	7.91087	6.15237	5.05071	7.95141	6.19513
Cse1l	8.91934	10.215	8.52804	7.18658	7.16832	4.80556
Tada2b	10.2338	13.2104	11.6347	7.21171	6.44546	5.50035
Acot12	3.75551	3.84023	4.38585	11.7347	4.15642	3.24231
Mocs1	6.33743	7.29643	5.05591	8.66913	5.2407	5.21085
Cyp2f2	7.18242	6.45158	5.29957	8.1917	6.68642	4.22658
Il1rap	4.45967	3.91703	4.44676	4.72405	6.98761	7.35309
Nxf1	5.63327	9.98459	9.80724	7.03582	6.80689	5.21085
Acaca	3.19218	14.5161	14.0103	3.81944	10.12	5.09506
Plg	8.77851	11.8279	8.7717	8.8199	4.99975	5.21085
Srsf11	8.8724	6.91241	6.2742	7.03582	5.05999	6.88991
Baat	5.023	5.60673	4.32493	6.50813	3.55404	8.91635
Ftcd	4.08412	3.60981	2.9239	12.8906	3.19261	2.89492
Dak	4.50661	9.21655	6.82243	9.22194	4.69856	5.03716
Pcbd1	7.93352	13.748	9.13718	5.25173	7.58999	6.07933
Thoc2	8.07435	5.91395	6.2742	9.67425	4.39737	4.80556
Srp72	10.3746	7.83407	5.96963	8.76964	5.48166	4.57397
Dcp1a	7.13547	7.75726	6.88335	3.71893	8.01165	7.0636
Jak1	11.3604	10.6758	8.7717	7.89016	6.32499	4.57397
Hectd1	9.52961	9.67738	8.95444	9.34758	5.90332	3.5318
Abhd15	2.6758	3.91703	4.26402	14.348	2.28904	2.14224
Ifnar1	7.32325	9.06294	10.5382	8.04093	5.96356	4.74767
Decr1	1.31443	1.53609	2.80207	10.9055	3.0119	4.80556
Pex13	7.18242	7.60365	4.69042	9.22194	4.51785	4.97926
Supt20	8.59073	9.90779	9.31993	6.55839	8.55379	3.5897
Fbp1	3.99023	4.37786	3.3503	8.49323	6.38523	3.82129
Kmt2d	9.52961	12.98	7.73615	9.17169	5.2407	4.28448
Parp14	35.0671	7.37324	10.66	5.95532	5.90332	6.83201
Acaa1b	2.72275	2.38094	2.13201	14.3229	2.10833	2.25804
Wdfy1	7.74574	7.14282	7.55341	11.3578	4.7588	2.54753
Serinc1	6.19659	6.37478	4.69042	4.47277	5.84308	8.33737
Zfp866	7.46408	5.99076	5.66505	7.26197	6.26475	5.03716
Rapgef1	3.70857	5.83715	6.21329	3.64355	9.81879	5.09506
Rab5a	9.99905	6.7588	7.49249	7.58863	5.2407	5.67404
Wdr43	8.73156	11.3671	13.0357	5.12609	6.80689	6.54252
Dnajb9	11.2665	5.99076	10.9646	9.4481	4.09618	4.92136
Dlst	9.24795	10.5222	10.1727	10.0512	4.81904	3.5897
Sik3	9.76433	8.75572	6.39603	7.81478	5.66237	4.97926
Setd1b	7.93352	8.14128	4.44676	9.42297	6.80689	2.14224
Cers2	5.82104	12.2119	8.89353	5.42763	6.62618	6.31092
Senp5	3.61468	5.52993	6.57877	11.4583	4.45761	2.43173
Rad21	11.3604	8.75572	9.38084	8.09119	5.78285	4.45817
Tox4	14.3648	13.364	8.04072	7.58863	5.18047	5.55824
Mup7	3.37996	1.6897	0.852804	9.77476	2.28904	6.25302
Top1	5.44549	4.30106	4.44676	3.09073	6.98761	8.22157
Lrp4	1.9247	4.45466	2.86298	9.85014	5.66237	2.77912
Afm	5.49244	8.98613	9.68542	6.73428	6.74665	4.80556
Snap29	8.21518	9.67738	11.1474	7.13633	6.5057	4.63187
Pkd1	5.63327	7.83407	7.06609	12.2122	3.91547	2.08434
Dpyd	3.94329	1.99692	2.86298	12.5137	2.71071	2.95282
Ttc23	4.22495	11.2135	16.0205	6.28198	6.56594	5.32665
Abhd2	8.73156	2.61136	2.31475	0.854349	5.90332	11.406
Gnaq	7.55797	4.53147	6.03054	11.3076	4.93951	1.91065
Tmed7	6.99464	4.9923	5.54323	2.76407	5.60213	9.72693
Dnajc1	6.5252	8.60211	4.81225	6.33223	5.90332	5.84774
Garem	7.83963	14.9001	7.24883	6.88505	5.96356	5.21085
Srek1	7.18242	7.37324	5.17774	9.7245	3.67452	4.63187
Creg1	8.35601	8.14128	8.3453	10.1768	4.57809	3.24231
Gm6484	2.25331	11.2135	6.2742	0.47743	10.4212	7.0636
Manea	4.36578	4.83869	6.51786	8.29221	5.60213	4.05289
Opa3	10.3746	14.9769	9.13718	6.13121	7.04784	4.74767
Mgrn1	4.50661	7.83407	5.29957	7.5635	6.32499	3.99499
Mafk	9.76433	8.90933	4.50768	3.36714	7.89118	6.60041
Nr2c2	8.68462	9.13974	7.06609	5.60352	6.62618	5.61614
Ociad1	4.97605	4.30106	6.03054	5.15122	6.26475	6.42672
Zfp410	7.13547	10.8294	8.16255	3.76919	7.71046	6.25302
Ube2r2	8.49685	11.1367	7.55341	6.28198	6.74665	4.68977
Pxmp4	9.43572	15.8985	10.8428	10.604	2.71071	4.40028
Trim24	9.10712	5.91395	5.8478	1.80921	8.43332	7.46889
Itsn2	9.01323	5.52993	9.50267	7.21171	6.0238	4.45817
Prdx1	9.34184	9.90779	8.95444	6.18147	6.5057	4.97926
Ptpn3	3.80246	5.83715	3.83762	12.0111	3.67452	1.96854
Ccdc167	9.06017	4.68508	6.45694	6.00557	5.48166	6.13723
Ept1	5.96187	9.75418	10.66	8.71939	3.73475	5.15296
Kdsr	4.17801	5.14591	5.48231	13.2675	2.71071	1.62115
Zdhhc21	5.7741	4.9923	5.66505	9.74963	4.69856	3.12651
Ttc39c	1.87776	2.76496	1.94927	13.7952	3.19261	0.578984
Heca	4.83522	3.22579	4.38585	10.6794	4.03594	2.83702
9030617O03Rik	7.93352	2.76496	2.55841	7.26197	4.93951	5.32665
Nipal1	26.3355	21.4285	31.7365	1.33178	11.3247	4.86346
Cyb5b	4.50661	9.52377	7.73615	4.82456	7.34903	5.32665
Fads2	5.023	12.2887	6.88335	7.41273	8.19237	1.85275
Sec23a	8.49685	5.37632	6.21329	11.6594	2.95166	2.83702
Lrrc59	17.2284	21.8125	16.5688	5.93019	6.92737	4.57397
Cand1	9.201	8.67892	8.22347	6.20659	5.36118	5.84774
Spcs3	10.6093	5.0691	5.72597	9.69937	4.33713	3.35811
Tceb3	7.04158	11.6743	11.9393	6.05583	5.54189	5.78984
Gpt	3.8494	6.45158	4.50768	10.5286	3.67452	3.18441
Mastl	2.06553	1.84331	3.41122	5.62865	4.51785	7.1794
Ncor1	5.58632	5.68354	5.23865	3.84457	5.30094	8.16367
Chpt1	5.21077	2.61136	2.37567	9.47322	2.53	5.26875
Ipo7	8.02741	10.0614	10.4773	5.70404	5.36118	6.19513
Sacm1l	5.11688	5.83715	7.24883	9.59886	4.03594	3.5897
Ehhadh	4.64745	5.68354	4.81225	10.805	3.97571	2.43173
Fubp1	6.43131	1.99692	4.44676	5.95532	4.99975	6.25302
D10Wsu102e	19.5287	21.8893	18.0307	4.39738	8.07189	4.68977
Tbc1d13	5.96187	10.6758	5.8478	9.77476	4.57809	2.66333
Slc39a1	9.85822	13.0568	9.01536	8.54349	4.87928	3.5897
Nras	16.1956	9.13974	11.9393	8.44298	5.30094	3.18441
2810403A07Rik	9.95211	6.7588	5.96963	5.42763	5.78285	5.67404
Atad1	9.24795	9.21655	9.56359	8.26708	4.7588	3.82129
Hykk	2.62886	1.45929	2.0711	6.73428	3.85523	6.25302
Mnt	7.6988	12.3655	6.03054	3.04048	9.0357	4.68977
Pdpr	4.27189	6.06756	5.29957	7.5635	5.48166	3.7055
Mmgt1	8.30907	6.682	7.85798	9.0963	4.45761	3.18441
Nat6	5.11688	6.682	3.47213	10.5789	3.4938	2.66333
Arhgef12	4.92911	3.22579	3.65487	4.34713	5.72261	6.65831
Ero1lb	6.24354	3.53301	4.87317	10.3778	3.97571	2.37383
N4bp2l2	6.19659	3.3794	3.7767	4.92507	4.7588	7.0057
Usp47	6.14965	5.0691	6.39603	3.99534	5.90332	6.77411
Sbk1	0.234719	11.3671	7.73615	6.55839	6.5057	3.5897
Tle1	5.023	2.30414	3.04573	4.62354	6.98761	5.03716
Acaa2	9.57655	5.91395	6.09146	6.75941	6.5057	3.35811
B4galnt1	14.224	15.5913	8.40621	6.83479	6.68642	3.06861
Rab1b	8.12129	13.2872	7.79706	6.10608	5.78285	4.68977
Sc4mol	5.39855	2.15053	2.43658	4.39738	6.20451	5.96353
Med20	4.64745	4.37786	3.41122	6.20659	5.42142	4.92136
Dbp	0.328607	0.384023	0.243658	2.38715	6.56594	7.52679
Idi1	11.5951	6.682	6.76152	5.80455	5.60213	5.03716
Usp22	8.59073	9.44696	9.92907	7.91529	4.45761	4.05289
Vps4b	8.02741	6.60519	7.91889	7.01069	5.18047	4.22658
Aco1	3.8494	9.21655	5.54323	8.39272	4.81904	3.18441
Agpat6	6.71298	10.8294	6.21329	7.5635	5.05999	3.76339
Apob	1.64304	11.8279	11.6347	1.05537	8.67427	6.54252
Rrbp1	10.7502	6.98922	6.57877	4.69892	7.22856	4.34238
Uhrf1bp1	4.78828	7.75726	6.09146	9.19682	4.21666	2.83702
Zfr	11.689	7.21963	9.80724	5.72916	5.54189	4.97926
Etfdh	6.9477	7.06602	7.00517	7.46299	3.73475	5.03716
B3galt1	0.469439	0.153609	0.121829	15.7552	0.240952	0.231593
Nacc1	10.2338	14.7465	8.64987	5.52814	7.10808	3.5897
Ube2g1	7.93352	12.6728	10.9646	4.84969	6.14427	5.21085
Map1lc3b	8.54379	9.60057	6.88335	6.08095	6.62618	3.4739
Dot1l	8.30907	13.0568	7.85798	7.13633	6.08404	2.95282
Klf11	9.57655	5.60673	5.11682	5.17635	5.66237	5.32665
Ppm1b	8.21518	8.3717	8.22347	9.82501	3.19261	3.12651
Fubp1	4.92911	2.53455	5.23865	5.25173	4.63832	6.25302
Dcaf5	6.47826	9.21655	8.22347	5.90506	5.2407	4.97926
Ptprf	6.66603	9.13974	7.73615	7.08607	5.90332	3.12651
Rnd3	4.88217	2.76496	2.9239	1.13076	7.04784	7.93208
Rbm5	4.27189	2.76496	4.87317	5.45276	5.54189	5.09506
Abcb7	6.71298	4.14745	5.4214	9.79989	3.43356	2.83702
Srrm2	6.33743	7.75726	5.90871	7.81478	4.81904	3.416
Cog1	8.4499	17.4346	8.16255	5.10097	7.2888	3.6476
Eif4a2	7.79269	6.45158	6.57877	5.90506	5.72261	4.40028
Zcchc14	6.33743	11.1367	7.55341	6.38249	6.68642	2.95282
Tcf25	5.58632	7.29643	4.56859	7.43786	4.51785	4.05289
03/07/19	5.11688	3.84023	4.02036	2.83945	5.42142	7.70048
Golga7	3.75551	4.37786	4.2031	3.54304	5.66237	6.71621
Cmtr1	8.49685	5.76034	4.56859	8.16657	3.91547	3.82129
Als2cl	4.27189	19.5084	12.9139	11.3578	3.4938	0.984272
Gigyf2	8.77851	4.76188	7.18792	4.04559	5.2407	6.54252
Tor1b	8.40296	20.1228	13.8276	5.95532	5.36118	4.45817
Efr3a	6.9477	5.83715	6.76152	9.59886	3.79499	2.37383
Ube2d2a	8.91934	8.60211	7.97981	5.12609	4.99975	5.61614
Eef2	10.2807	10.2918	6.94426	4.59841	5.78285	5.32665
Vav2	4.22495	7.21963	4.87317	9.62399	3.79499	2.25804
Josd1	6.33743	10.1382	7.67524	7.08607	4.15642	4.40028
Cpox	4.13106	3.45621	4.87317	3.36714	2.95166	9.32164
Cyp2c44	3.00441	0.768046	0.426402	6.58351	4.63832	4.40028
Herc1	13.3321	7.45004	9.44176	6.00557	5.84308	3.76339
Mettl23	7.2763	7.75726	8.28438	7.36248	4.99975	3.24231
Usp15	6.00882	3.53301	5.60414	3.26663	5.30094	7.0057
Tbc1d15	6.9477	5.99076	5.78688	7.81478	3.79499	3.93709
Rabgap1l	1.12665	0.537632	0.609146	13.6445	1.08428	0.810577
Rgs5	11.4074	4.14745	8.40621	2.13587	4.93951	8.39526
Arl5b	5.68021	6.7588	6.33511	1.93485	6.74665	6.77411
Tef	2.20636	2.99538	2.4975	5.10097	5.30094	5.03716
Grem2	0.328607	1.15207	1.27921	5.4025	6.20451	3.82129
Pnpo	5.06994	6.22117	5.48231	7.86504	3.61428	3.93709
Vps37b	6.80686	11.2903	7.73615	2.56305	6.92737	5.90563
Ormdl3	9.10712	24.9615	19.7363	4.92507	6.68642	3.76339
Yeats2	6.05576	6.45158	6.7006	7.63889	4.87928	2.83702
L2hgdh	3.89634	2.68816	4.14219	9.17169	2.59023	3.5897
Ensa	9.01323	6.98922	6.51786	4.17123	5.72261	5.44245
Acbd3	12.3462	11.9815	12.1829	6.20659	5.42142	3.7055
Ddx39b	6.57215	9.60057	6.21329	6.33223	4.7588	4.22658
Rnf111	4.22495	2.91857	3.65487	4.04559	5.18047	6.07933
Rnf145	2.6758	2.45775	3.41122	1.60819	7.95141	5.73194
Efhd2	10.5154	14.9001	9.68542	5.52814	4.93951	4.80556
Chka	113.98	70.737	91.5546	3.04048	7.58999	4.63187
Ets2	42.1556	32.3347	29.4217	3.61842	8.67427	2.95282
Hibadh	5.11688	6.22117	4.87317	5.17635	5.66237	4.40028
Eif3j1	7.13547	7.29643	6.82243	6.75941	4.63832	3.82129
Mtmr3	9.15406	10.7526	9.92907	5.27686	6.80689	3.12651
Dusp16	5.7741	2.99538	4.44676	1.80921	4.21666	9.14794
Mrpl50	8.4499	9.44696	9.68542	4.39738	5.48166	5.26875
Nrp1	1.12665	0.614437	1.76652	1.18101	4.33713	9.61113
Rrn3	8.77851	8.75572	7.91889	6.08095	4.87928	4.16868
Rfk	6.05576	10.2918	10.1118	5.82968	5.30094	3.99499
Fam13a	0.798046	0.998459	0.852804	4.07072	8.07189	2.95282
Lrrc47	8.54379	10.7526	8.04072	5.02558	5.54189	4.51607
Ehmt2	3.00441	9.06294	4.26402	4.84969	6.68642	3.5318
Rbm25	3.89634	3.53301	6.63969	4.52302	4.63832	5.90563
Limd1	5.96187	7.21963	7.127	8.87015	3.85523	2.31593
Tmem30a	2.81663	2.76496	4.50768	4.44764	4.39737	6.19513
Bri3bp	1.87776	2.68816	2.55841	10.805	3.0119	1.21587
Cyp2u1	0.140832	1.53609	1.46195	5.5784	5.30094	4.11078
Slc35d1	4.64745	2.99538	3.71579	3.06561	5.84308	6.07933
Rock2	13.8954	9.67738	9.31993	9.12143	3.37333	2.48963
Gtf2e1	6.38437	8.98613	6.7006	3.2415	5.30094	6.42672
Dap	5.58632	5.99076	6.03054	7.78965	4.2769	2.89492
Twsg1	7.83963	7.68046	8.83261	9.4481	3.31309	2.20014
Urb2	9.34184	11.7511	9.68542	5.4025	5.84308	3.7055
Khsrp	4.83522	9.06294	4.02036	9.22194	3.31309	2.37383
Mtch2	2.62886	2.76496	3.47213	3.26663	4.51785	7.1215
Lphn2	2.15942	2.30414	2.68024	1.0805	6.80689	7.0057
Dicer1	4.97605	4.68508	3.95945	2.53792	6.44546	5.90563
Znrf2	5.96187	4.9923	6.7006	7.18658	4.09618	3.5897
Dhx15	6.80686	3.3026	3.41122	4.322	4.39737	6.13723
Chsy3	9.95211	8.29489	11.9393	4.37226	7.40927	3.06861
Tmem87a	6.66603	3.3794	4.81225	4.12098	4.81904	5.90563
Slc11a2	7.74574	6.7588	7.00517	8.61887	3.4938	2.72122
Dync1li2	10.5624	8.06448	9.6245	7.48812	3.91547	3.416
Igfbp1	18.449	16.129	12.1829	1.2564	10.4814	3.06861
Srd5a1	1.68998	1.07526	0.974633	10.3778	1.86738	2.54753
Pdha1	5.49244	5.76034	7.73615	5.30199	5.66237	3.82129
Dr1	10.1399	9.21655	9.1981	5.77942	4.39737	4.57397
Skp1a	7.08853	8.90933	7.24883	5.5784	5.18047	3.93709
Pmpca	11.5951	12.0583	8.71078	5.60352	5.60213	3.4739
Ap3s2	4.45967	4.68508	3.22847	8.69426	4.03594	1.91065
Heatr1	10.9379	16.4362	11.7565	4.89994	5.30094	4.40028
Car8	1.45526	1.6897	1.76652	9.74963	2.59023	2.25804
Spag9	4.83522	3.14899	3.59396	3.14099	5.78285	5.67404
Ulk2	3.00441	2.68816	4.14219	11.4583	1.7469	1.38956
Nktr	5.21077	2.76496	3.28939	4.12098	5.78285	4.68977
Yme1l1	8.02741	4.91549	6.63969	7.43786	3.67452	3.4739
Slc25a30	11.0788	9.60057	8.46712	6.96043	5.48166	2.14224
Ppp6r3	4.55356	2.76496	3.95945	3.36714	5.54189	5.67404
Brpf3	6.29048	7.14282	4.87317	7.78965	4.81904	1.96854
Zyx	3.0983	3.68662	3.28939	2.31177	6.74665	5.50035
Wdr33	5.49244	3.45621	4.2031	3.91995	4.7588	5.84774
Chmp1a	7.32325	10.4454	5.8478	6.33223	4.69856	3.4739
Aldh2	5.30466	2.99538	2.31475	5.37737	5.36118	3.76339
Rsf1	5.91493	3.3794	4.81225	6.75941	4.03594	3.7055
Lrrc8a	9.90516	13.5176	8.22347	6.08095	4.99975	3.416
Actn4	10.9379	14.132	7.61432	6.20659	5.42142	2.83702
Masp1	6.90075	5.29952	5.36048	3.97021	4.69856	5.73194
Nampt	4.55356	5.22271	5.8478	8.97066	2.65047	2.77912
Clec16a	6.90075	5.60673	7.18792	5.8548	5.78285	2.72122
Whsc1	7.79269	5.76034	5.78688	4.79943	6.44546	3.06861
Hoga1	2.34719	3.3794	2.80207	5.27686	4.33713	4.68977
Dnajc5	8.8724	10.2918	8.95444	3.71893	6.74665	3.82129
Isg20l2	6.66603	11.2903	6.88335	3.54304	6.0238	4.68977
Mapk8ip3	9.81127	8.83253	8.52804	6.23172	5.12023	2.89492
Pex26	3.66162	11.5975	8.04072	5.90506	3.31309	4.97926
Hook2	2.76969	3.76342	2.13201	5.32712	4.7588	4.11078
Gpalpp1	4.31884	4.60827	5.54323	8.92041	2.59023	2.66333
Smad3	5.25772	5.76034	3.3503	6.9353	5.78285	1.44746
Mcur1	4.22495	5.0691	5.60414	8.89528	2.89142	2.37383
Ube2g2	10.046	15.2841	11.391	4.14611	7.2888	2.72122
Phf14	3.89634	2.53455	5.78688	4.92507	3.61428	5.61614
Copa	6.33743	7.21963	5.72597	4.04559	5.18047	4.92136
Dcaf12	6.57215	5.29952	5.36048	6.91018	4.21666	3.01072
Prpf38b	7.04158	5.29952	7.24883	3.81944	4.51785	5.78984
Seh1l	6.75992	5.29952	4.26402	9.0963	2.77095	2.25804
Fdx1	2.72275	1.38248	1.82744	6.40762	4.87928	2.83702
Fitm2	4.45967	9.67738	6.33511	9.85014	2.53	1.73695
Ctsl	9.81127	8.3717	8.58895	5.37737	3.97571	4.74767
Luc7l3	5.25772	2.61136	4.93408	4.7743	3.85523	5.44245
Cpsf6	3.70857	2.53455	2.86298	4.64866	4.09618	5.32665
Smad9	1.31443	6.98922	6.94426	8.51836	3.85523	1.67905
Btbd7	5.21077	4.68508	5.72597	4.24662	4.69856	5.09506
Zfp652	6.05576	6.29797	8.40621	5.65378	5.42142	2.95282
Nipbl	4.08412	3.3026	3.89853	2.38715	5.36118	6.25302
Kank2	5.7741	8.29489	7.00517	9.29733	3.31309	1.38956
Hadha	4.97605	5.52993	4.81225	4.67379	5.54189	3.76339
Dhx36	4.41273	3.68662	3.16756	7.06094	2.77095	4.11078
Gna11	5.58632	8.14128	7.49249	6.05583	4.69856	3.18441
Csnk1a1	5.30466	5.14591	3.04573	3.36714	5.2407	5.32665
Agl	2.58191	4.22425	3.59396	6.38249	4.69856	2.83702
Slc20a1	4.64745	2.99538	2.61933	2.93997	6.80689	4.16868
Rnf149	6.05576	8.52531	7.30975	6.20659	3.13238	4.57397
Chmp7	6.47826	7.14282	4.56859	4.62354	6.44546	2.83702
2610008E11Rik	3.56774	3.68662	2.19292	3.14099	5.66237	5.09506
Garem	6.19659	5.76034	4.93408	9.12143	2.10833	2.66333
Fam35a	16.4773	11.7511	9.98999	1.45742	5.60213	6.83201
Hectd3	2.6758	3.68662	2.4975	7.78965	3.25285	2.83702
Exoc4	11.3604	3.3794	4.50768	1.28152	3.85523	8.74265
Qdpr	5.68021	6.22117	3.95945	6.0307	4.87928	2.95282
AI597479	7.41714	7.52685	8.28438	4.22149	5.78285	3.82129
Dhtkd1	0.84499	3.07218	2.0711	8.59375	2.53	2.66333
Capza1	11.2665	11.2903	10.1118	4.72405	5.12023	3.93709
Galm	3.0983	3.3026	3.04573	7.99068	3.31309	2.43173
Orc4	5.91493	3.22579	4.32493	5.30199	4.99975	3.416
Mul1	8.73156	9.60057	5.11682	5.37737	4.45761	3.82129
Atp8b1	2.6758	1.92011	1.88835	10.2019	2.34928	1.10007
Lman2	2.91052	2.91857	3.59396	4.29687	4.7588	4.57397
Rsrc2	3.75551	3.53301	4.50768	3.06561	5.05999	5.50035
Metap1	5.11688	2.68816	3.3503	2.41228	5.30094	5.90563
Sec24a	3.47385	2.07372	2.98481	3.61842	3.85523	6.13723
Kmt2e	6.38437	4.91549	5.8478	3.26663	5.42142	4.92136
Ikzf5	5.58632	6.52839	7.91889	3.84457	4.99975	4.74767
Clu	10.4215	9.90779	7.127	3.61842	4.7588	5.21085
Abhd14b	3.99023	3.76342	2.98481	7.89016	3.31309	2.37383
Brwd1	7.2763	4.9923	4.56859	4.27175	5.54189	3.76339
Esyt2	7.65186	6.06756	7.00517	5.32712	5.05999	3.18441
Strap	8.77851	9.75418	9.31993	4.69892	4.2769	4.57397
Txndc11	3.4269	3.99384	2.98481	5.4025	3.91547	4.22658
03/05/19	3.80246	2.45775	2.43658	2.51279	4.93951	6.07933
Vezf1	7.22936	7.45004	5.96963	3.19124	4.99975	5.32665
Isca1	6.24354	10.8294	7.67524	5.45276	4.2769	3.76339
Map2k3	3.56774	6.7588	4.14219	5.8548	5.72261	1.91065
Zfyve26	5.44549	6.52839	4.75134	6.25685	4.09618	3.12651
Dna2	3.37996	5.52993	5.29957	6.25685	4.09618	3.12651
Akirin1	9.71739	12.1351	9.86816	4.24662	4.81904	4.40028
Atp1b1	2.91052	4.14745	4.08128	7.26197	3.0119	3.18441
Stat6	7.18242	4.22425	3.83762	7.16146	4.03594	2.25804
Isoc1	3.66162	4.07064	4.14219	5.72916	4.63832	3.06861
Tm9sf2	8.54379	5.68354	5.29957	5.55327	4.39737	3.4739
Lnx2	22.8147	12.3655	10.0509	5.70404	4.7588	2.95282
Fads6	2.06553	3.60981	2.86298	4.69892	4.87928	3.82129
Eps8l2	12.0176	9.98459	5.05591	5.5784	4.15642	3.6476
Parp4	5.96187	7.68046	7.18792	8.92041	2.95166	1.50536
Usp12	7.08853	10.9062	10.1727	4.54815	6.26475	2.54753
Pabpn1	3.80246	4.91549	2.61933	6.6589	3.73475	2.95282
Necab1	1.07971	0.230414	0.304573	10.6291	1.32524	1.38956
Rsbn1l	5.53938	5.37632	7.18792	5.65378	4.03594	3.6476
Tusc2	10.1399	10.2918	8.83261	3.99534	4.87928	4.45817
Ugt3a2	5.16383	2.99538	1.82744	5.90506	3.19261	4.22658
Raver1	6.10271	9.98459	4.75134	6.75941	3.31309	3.18441
Dstn	7.93352	6.45158	6.39603	4.54815	5.05999	3.6476
Ccar1	4.22495	3.68662	4.02036	3.66868	4.99975	4.57397
Chic2	5.44549	4.83869	4.62951	3.19124	5.05999	4.97926
Prr14l	2.53497	2.45775	2.9239	10.3527	2.04809	0.810577
Rock1	7.32325	4.9923	5.90871	5.95532	3.25285	3.99499
Hpgd	2.06553	4.45466	4.87317	3.84457	3.67452	5.67404
Rock2	14.0832	10.3686	13.2185	4.74918	5.2407	3.18441
Dopey2	9.29489	5.68354	5.29957	10.1768	1.68666	1.27376
Ttll5	2.48803	1.6897	2.86298	4.02047	6.5057	2.60543
Zfhx3	2.62886	2.76496	2.13201	10.2019	2.22881	0.69478
Pip4k2b	8.07435	10.1382	9.92907	6.38249	4.57809	2.14224
Fam102a	1.9247	11.5207	7.85798	11.785	0.90357	0.405289
Arhgef11	3.75551	4.30106	4.93408	6.15634	4.09618	2.83702
Slc35d1	2.72275	1.45929	2.9239	3.14099	5.30094	4.63187
Fto	4.74133	3.99384	3.95945	4.09585	6.0238	2.95282
Plxnb1	10.9379	11.2135	6.63969	7.18658	4.39737	1.44746
Fzd4	1.22054	8.60211	6.76152	8.51836	2.40952	2.08434
Zfp597	6.5252	6.682	9.56359	6.40762	3.91547	2.66333
Arid2	4.78828	2.84177	3.59396	6.23172	3.85523	2.89492
Usp34	5.25772	3.91703	4.56859	2.56305	4.2769	6.13723
Ccdc97	6.90075	13.2872	5.78688	5.72916	4.57809	2.66333
Adh1	3.52079	9.98459	8.04072	5.22661	3.79499	3.93709
C4bp	6.61909	4.45466	2.9239	4.17123	3.25285	5.50035
Plbd2	7.65186	9.13974	6.2742	6.18147	4.99975	1.73695
Raf1	2.76969	3.76342	4.38585	2.96509	4.45761	5.44245
Fggy	3.47385	5.52993	4.50768	4.14611	4.93951	3.76339
Ttc7	0.610271	2.15053	1.58378	10.604	0.90357	1.33166
Dnajb11	0.610271	0.384023	0.730975	1.18101	3.4938	8.16367
Hectd1	2.62886	1.84331	2.4975	3.39227	3.0119	6.42672
Vps37a	5.21077	3.53301	5.11682	4.57328	3.85523	4.40028
Pik3c3	4.45967	5.91395	5.54323	4.44764	5.48166	2.89492
Chd1	10.9379	6.37478	7.06609	3.49278	4.21666	5.09506
Agpat2	8.26213	21.8125	15.4723	5.42763	4.81904	2.54753
Fam20b	5.7741	6.37478	6.51786	6.50813	3.79499	2.48963
Mkln1	4.45967	4.76188	4.56859	3.29176	3.0119	6.48462
Itgav	4.6005	4.30106	4.87317	9.24707	1.68666	1.85275
Cflar	2.86358	4.22425	2.74116	5.32712	3.85523	3.5897
Ivd	3.66162	2.84177	2.13201	7.46299	2.40952	2.89492
Gcgr	1.68998	4.14745	3.95945	6.38249	4.15642	2.20014
Faf2	3.05135	4.83869	3.65487	4.89994	4.87928	2.95282
5830428H23Rik	3.80246	2.30414	4.02036	6.50813	3.61428	2.60543
Thra	0.422495	0.153609	0.0609146	0.402047	5.66237	6.65831
Sec16a	3.33302	2.99538	3.28939	3.16612	4.21666	5.32665
Rnf43	2.30025	1.99692	1.40103	4.47277	4.69856	3.5318
Dbt	4.08412	2.45775	4.38585	6.83479	1.92762	3.93709
Vamp3	5.06994	5.14591	4.38585	2.18613	5.05999	5.44245
Dpyd	0.985822	1.6897	2.19292	6.05583	4.7588	1.85275
Unc119b	9.85822	11.9815	7.55341	6.80966	4.57809	1.27376
Ccnd1	7.60491	5.22271	3.71579	7.41273	3.85523	1.38956
5031439G07Rik	3.56774	5.83715	5.72597	6.85992	4.63832	1.15797
Chordc1	4.78828	4.76188	5.48231	6.00557	4.15642	2.48963
Cblb	3.19218	1.92011	2.4975	2.36202	3.55404	6.71621
Nlrp12	7.04158	9.29335	8.52804	5.77942	3.0119	3.82129
Mkln1	3.61468	1.76651	4.02036	3.74406	4.09618	4.74767
Gramd3	1.45526	2.68816	3.59396	3.97021	4.57809	3.99499
Aass	4.92911	5.14591	4.81225	6.43275	2.22881	3.87919
Cep68	2.81663	2.22733	3.22847	4.69892	3.37333	4.45817
Otud5	6.57215	5.99076	5.23865	5.10097	4.7588	2.66333
Mtmr10	3.23913	2.45775	2.19292	3.26663	4.15642	5.09506
Lap3	5.63327	2.30414	2.74116	5.42763	3.61428	3.4739
Acat1	2.48803	1.92011	3.83762	7.18658	2.71071	2.60543
Ppm1a	5.21077	6.83561	4.99499	2.06049	4.93951	5.50035
Zfp84	4.50661	3.91703	3.59396	2.73894	4.87928	4.86346
Atg16l1	4.69439	5.0691	4.44676	1.7087	5.60213	5.15296
Ythdf2	8.16824	9.98459	7.127	3.91995	4.57809	3.93709
Hpd	3.14524	6.91241	3.10664	5.67891	3.97571	2.77912
Dpyd	1.78387	2.61136	2.68024	5.05071	5.18047	2.20014
Rab2a	6.05576	5.83715	5.05591	5.45276	3.73475	3.24231
Prr16	3.19218	7.75726	5.96963	4.89994	4.51785	3.01072
Gys2	0.328607	0.998459	0.548231	2.3369	6.26475	3.82129
Eif2d	5.39855	4.53147	3.95945	3.31688	4.2769	4.80556
Arid4b	5.63327	2.38094	4.26402	3.2415	4.69856	4.45817
Lmtk2	6.19659	7.60365	7.18792	6.55839	4.09618	1.73695
Sbno2	5.11688	7.75726	5.78688	5.98044	4.03594	2.37383
Hnrnpll	3.14524	3.14899	4.32493	2.86458	3.73475	5.78984
Mllt10	4.50661	5.76034	4.75134	3.09073	5.05999	4.22658
Plg	2.95747	3.07218	4.75134	2.99022	3.07214	6.31092
Sox5	0.891934	1.15207	1.34012	4.37226	6.08404	1.91065
H13	4.6005	3.60981	3.59396	4.22149	3.97571	4.16868
Smim15	11.3604	8.4485	7.97981	3.8697	3.67452	4.80556
Maob	3.19218	1.92011	2.9239	6.13121	3.07214	3.12651
Kynu	1.87776	1.07526	2.25384	4.34713	5.36118	2.60543
Araf	4.64745	5.83715	4.38585	5.12609	4.09618	3.06861
Usp45	4.6005	4.76188	5.17774	6.70915	3.4938	2.08434
Tgm2	14.0362	16.8202	12.853	5.47789	4.87928	1.91065
Zfp955a	2.72275	3.53301	4.02036	1.33178	4.21666	6.71621
Gtf3c2	4.22495	3.60981	3.3503	6.38249	3.67452	2.20014
Aff4	3.8494	3.91703	4.69042	1.83434	4.09618	6.31092
Slc25a20	3.8494	6.37478	4.56859	7.86504	2.22881	2.14224
Ppil4	7.18242	8.90933	8.71078	2.68869	5.78285	3.76339
Ppm1f	5.023	5.83715	4.32493	6.83479	2.95166	2.43173
Mbl2	4.36578	4.60827	2.43658	1.0805	4.7588	6.36882
Vdac1	5.49244	7.91087	6.09146	6.13121	4.09618	1.96854
Fkbp15	3.37996	2.07372	2.19292	2.63843	3.07214	6.48462
Gatc	4.83522	3.45621	3.04573	5.25173	3.67452	3.24231
Tab3	8.73156	6.682	6.82243	4.39738	4.21666	3.5318
Eif3a	5.96187	4.68508	5.90871	5.60352	2.77095	3.76339
Mob3c	5.3516	11.4439	7.00517	4.04559	5.30094	2.77912
Crot	3.8494	8.29489	13.0966	5.77942	2.28904	4.05289
Csrp2bp	3.61468	8.4485	6.88335	4.39738	4.87928	2.83702
Nsd1	3.0983	4.30106	4.87317	2.63843	5.36118	4.11078
Sult1d1	4.50661	8.52531	9.01536	2.58818	4.93951	4.57397
Srxn1	9.57655	5.45312	4.69042	5.60352	4.99975	1.44746
Rsrc2	3.99023	3.60981	3.22847	2.3369	4.09618	5.61614
Chd7	5.3516	4.60827	5.05591	3.31688	4.15642	4.57397
Rbm14	5.53938	6.91241	5.66505	4.04559	4.7588	3.24231
Extl3	6.57215	7.91087	4.56859	5.32712	4.51785	2.20014
1110057K04Rik	1.45526	1.38248	4.08128	4.67379	3.13238	4.22658
Pvrl3	3.99023	2.22733	2.86298	6.23172	3.25285	2.54753
Klhl42	5.44549	4.83869	4.69042	7.48812	3.13238	1.38956
Ctso	2.06553	2.53455	2.31475	6.9353	2.22881	2.83702
Kif1b	3.47385	3.84023	2.55841	3.14099	4.45761	4.40028
Pcyt2	3.23913	7.52685	5.4214	3.89483	4.2769	3.82129
Ankrd46	2.06553	4.53147	4.93408	8.39272	2.65047	0.926374
Cyp4a12b	1.26749	3.07218	3.22847	7.51325	1.265	3.18441
Pnn	3.52079	3.3026	5.8478	1.93485	4.7588	5.26875
Rasal2	3.80246	7.14282	7.79706	8.41785	1.44571	2.08434
Supt16	5.44549	6.60519	4.26402	5.77942	3.31309	2.83702
Arhgap5	4.97605	5.45312	5.90871	3.59329	3.97571	4.34238
Akr1d1	3.23913	5.52993	7.37066	6.08095	2.40952	3.416
Tmx1	5.44549	4.76188	8.3453	7.01069	2.89142	1.96854
Gm7694	10.7971	21.1981	12.7921	4.67379	4.7588	2.43173
Spata2	6.00882	8.75572	4.87317	2.3369	5.2407	4.28448
Mroh2a	1.59609	1.53609	1.46195	7.51325	1.56619	2.77912
Ube4a	3.4269	3.45621	3.47213	6.53326	2.77095	2.54753
Mob4	4.45967	6.60519	4.81225	2.3369	4.7588	4.74767
Hsp90b1	6.5252	3.60981	4.38585	4.57328	3.37333	3.87919
Epg5	6.61909	5.29952	4.62951	4.92507	3.97571	2.89492
Trak2	9.48267	8.98613	9.01536	7.58863	2.40952	1.79485
Rtp3	2.20636	4.9923	3.7767	4.69892	1.98785	5.09506
Ehd3	5.30466	2.07372	3.71579	2.31177	4.87928	4.57397
Ubxn2a	5.82104	4.37786	5.96963	5.93019	3.91547	1.91065
Fam136a	3.23913	8.21809	5.29957	4.69892	4.15642	2.89492
C8b	4.13106	1.99692	3.10664	3.46765	4.39737	3.87919
Ufm1	6.80686	6.22117	3.65487	4.17123	4.09618	3.4739
Pnrc1	13.7546	13.9016	10.721	4.29687	3.55404	3.87919
Tomm20	3.75551	2.91857	2.80207	4.17123	3.67452	3.87919
Csnk1a1	3.66162	2.38094	1.70561	2.13587	5.2407	4.34238
Zfp385b	2.95747	2.68816	2.80207	2.03536	5.54189	4.11078
Ddx21	10.2807	8.06448	9.13718	5.52814	3.73475	2.37383
Tmem198b	4.17801	9.90779	6.51786	5.30199	3.37333	2.95282
Cog3	5.49244	5.99076	7.30975	3.79431	4.81904	3.01072
St13	4.88217	4.91549	3.65487	4.84969	3.97571	2.77912
Ubr7	8.16824	8.21809	7.18792	4.59841	4.09618	2.89492
Sppl3	9.29489	13.4408	7.43158	3.04048	5.30094	3.24231
Marf1	2.06553	1.38248	2.19292	4.69892	3.73475	3.12651
Map3k13	8.30907	6.7588	7.06609	5.05071	4.39737	2.08434
Zdhhc5	5.58632	6.682	3.16756	4.54815	3.85523	3.12651
Scrn3	2.44108	3.45621	4.38585	7.96555	2.10833	1.44746
Otc	2.11248	0.998459	1.58378	5.93019	2.28904	3.30021
Atg16l1	3.00441	1.76651	2.31475	2.51279	3.61428	5.38455
Hsd17b13	7.83963	6.14437	5.66505	4.12098	3.43356	3.93709
Naa60	1.45526	3.3794	3.3503	2.99022	4.21666	4.28448
Ermp1	3.66162	2.38094	2.9239	7.18658	1.98785	2.31593
Mfap1a	10.1399	10.7526	7.24883	5.02558	3.55404	2.89492
2810004N23Rik	6.5252	5.45312	4.26402	2.71381	4.39737	4.34238
Slc15a4	3.8494	8.67892	7.91889	2.81433	4.63832	3.99499
Mocs2	3.61468	9.06294	6.15237	2.83945	3.67452	4.92136
Phf3	4.83522	5.37632	4.44676	3.56816	4.09618	3.76339
Mex3c	12.7218	7.37324	9.6245	4.47277	4.45761	2.48963
Ipmk	6.38437	12.7496	12.2438	5.60352	3.31309	2.48963
Cables2	6.14965	5.52993	4.75134	5.93019	3.79499	1.67905
St3gal4	5.72716	11.5207	11.0255	5.82968	3.25285	2.31593
Rybp	8.59073	9.29335	8.52804	4.87482	3.97571	2.54753
Nfe2l2	4.50661	4.22425	8.3453	2.38715	4.63832	4.34238
Rbbp6	3.28607	1.6129	2.98481	3.06561	3.4938	4.80556
Rufy3	2.44108	3.3794	2.31475	5.75429	2.71071	2.89492
Btaf1	6.61909	4.60827	5.23865	4.44764	3.13238	3.76339
Eif4e2	3.52079	3.45621	3.28939	6.50813	1.98785	2.83702
Dopey1	3.19218	4.9923	4.50768	5.4025	3.61428	2.31593
Hspa4	4.27189	4.22425	2.80207	5.30199	3.13238	2.89492
Atf1	7.51102	8.21809	8.64987	4.74918	3.4938	3.06861
Ercc6	5.49244	5.76034	4.26402	5.12609	3.67452	2.48963
Hnrnpk	4.27189	2.76496	3.53304	2.71381	4.63832	3.93709
Exoc5	6.9477	6.22117	6.63969	4.9502	3.67452	2.66333
Lipg	0.938878	8.14128	5.66505	4.12098	4.09618	3.06861
Chfr	4.64745	4.60827	3.65487	4.4979	3.13238	3.6476
Fpgs	6.90075	14.7465	8.3453	6.23172	2.71071	2.31593
Mtmr12	6.80686	9.06294	8.95444	2.66356	5.72261	2.83702
Sdhaf2	5.30466	4.22425	4.14219	3.31688	3.73475	4.16868
Ptcd1	4.31884	5.52993	4.81225	2.11074	4.93951	4.16868
Zfp367	6.38437	3.22579	3.28939	6.63377	3.07214	1.50536
Riok3	3.4269	3.45621	3.10664	4.69892	3.55404	2.95282
Clint1	5.023	6.22117	6.82243	4.34713	4.69856	2.14224
Ppp2r2d	8.21518	5.14591	4.2031	2.88971	4.93951	3.35811
Rnf145	2.48803	4.60827	5.72597	1.98511	5.84308	3.35811
2810403A07Rik	3.66162	2.38094	2.55841	1.7087	3.67452	5.78984
Mfsd1	2.6758	2.15053	1.76652	5.30199	3.19261	2.66333
Nrg4	3.0983	5.29952	6.15237	5.12609	2.83119	3.18441
8430419L09Rik	2.06553	3.76342	4.44676	7.76453	1.86738	1.50536
Slc25a23	0.798046	2.99538	1.76652	7.08607	1.44571	2.60543
Luc7l2	5.023	7.29643	5.72597	3.44252	4.21666	3.4739
Ralgapa2	3.8494	3.76342	4.75134	2.86458	4.15642	4.11078
Lims2	1.07971	4.9923	1.88835	7.86504	2.10833	1.15797
Gorasp1	2.91052	3.3794	2.86298	5.15122	3.37333	2.60543
Dpp4	1.1736	0.921655	1.09646	8.06606	1.32524	1.73695
Hal	2.53497	1.99692	2.31475	6.0307	2.83119	2.25804
Rnf13	4.41273	4.14745	3.71579	5.10097	3.25285	2.72122
Keg1	0.610271	1.38248	1.58378	4.12098	3.13238	3.82129
Usp31	11.8768	4.45466	7.30975	7.21171	2.46976	1.38956
Herc4	2.30025	1.99692	2.68024	3.59329	2.77095	4.68977
Ubald1	3.52079	4.22425	2.55841	2.48766	4.33713	4.22658
Ninj1	3.75551	9.21655	4.56859	3.54304	5.36118	2.08434
Golim4	1.97164	1.76651	3.04573	3.14099	3.55404	4.28448
Tmem186	3.56774	4.30106	4.08128	2.68869	4.63832	3.6476
Aars	8.16824	8.29489	4.26402	3.49278	4.63832	2.83702
Cisd2	2.76969	2.53455	1.76652	6.96043	1.80714	2.20014
Pafah1b1	4.31884	2.61136	3.59396	2.06049	4.21666	4.68977
M6pr	5.72716	6.52839	5.05591	4.57328	3.61428	2.77912
Slc25a1	5.96187	7.98768	4.02036	4.14611	4.99975	1.79485
Ubqln4	5.44549	8.06448	6.33511	4.79943	2.95166	3.18441
Kmt2c	4.50661	2.22733	3.65487	3.56816	3.19261	4.16868
Alcam	5.49244	2.07372	2.80207	6.35736	2.83119	1.73695
Pdzk1	1.97164	5.29952	4.14219	4.52302	3.73475	2.66333
Arfgef1	5.82104	3.76342	3.95945	5.10097	3.43356	2.37383
Ylpm1	4.50661	4.22425	3.22847	3.76919	3.37333	3.76339
Ap2a2	5.30466	8.06448	7.00517	5.8548	3.0119	2.02644
Clcn3	5.06994	6.29797	7.37066	3.97021	3.61428	3.30021
Csnk2a2	7.22936	5.0691	5.60414	5.37737	2.77095	2.72122
Amd1	6.75992	6.98922	7.127	5.15122	3.79499	1.91065
Med28	6.24354	3.60981	2.86298	2.18613	3.79499	4.86346
Prkab1	6.10271	9.44696	7.61432	2.66356	5.42142	2.72122
Cpsf2	3.80246	4.68508	4.14219	3.84457	3.19261	3.76339
Aqp1	2.30025	2.38094	2.68024	0.402047	3.85523	6.54252
B630005N14Rik	6.00882	7.68046	5.48231	2.13587	3.73475	4.92136
Ltbr	2.6758	7.98768	5.23865	2.06049	4.03594	4.68977
Rtfdc1	4.36578	6.682	4.38585	5.93019	2.71071	2.14224
Mbtd1	3.75551	2.91857	3.10664	3.84457	4.21666	2.72122
Prrc1	2.95747	3.60981	2.25384	7.68914	2.10833	0.984272
Ranbp9	4.31884	4.37786	4.56859	3.91995	3.73475	3.12651
Syne2	2.48803	3.07218	2.13201	6.05583	3.55404	1.15797
Cnst	3.80246	8.29489	7.73615	3.11586	4.57809	3.06861
Eif2s2	5.21077	2.30414	3.65487	2.21126	3.97571	4.57397
Xpo7	3.19218	5.60673	5.60414	2.83945	4.09618	3.82129
Grina	6.71298	7.68046	5.4214	4.64866	3.4938	2.60543
Rbm6	6.66603	3.14899	4.08128	4.14611	2.83119	3.76339
Prpf40a	3.75551	1.22887	2.55841	1.58306	3.19261	5.96353
Fbxo31	0.798046	1.92011	1.82744	7.71427	1.7469	1.27376
Bap1	5.63327	6.29797	4.02036	2.93997	4.15642	3.5897
Mreg	2.25331	6.37478	6.76152	6.83479	2.53	1.27376
Traf4	7.37019	6.60519	5.36048	3.01535	5.2407	2.37383
Bach2	0.798046	0.691241	0.67006	8.51836	1.86738	0.231593
Rab11a	7.32325	5.68354	5.8478	5.25173	2.40952	2.95282
Gda	2.11248	5.29952	7.127	7.13633	1.265	2.20014
Nisch	3.99023	4.45466	4.99499	6.38249	2.59023	1.62115
Hsf2	2.30025	5.37632	5.54323	3.94508	2.71071	3.93709
Sdccag8	4.08412	6.14437	5.05591	2.7892	3.67452	4.11078
Tmx3	5.91493	2.38094	4.81225	6.73428	1.86738	1.96854
Vapa	5.7741	5.45312	5.23865	5.07584	2.59023	2.89492
Zcchc6	6.61909	4.22425	4.26402	1.93485	4.09618	4.51607
Rbm4b	2.48803	2.38094	2.80207	3.6938	3.43356	3.416
Lysmd3	9.201	7.29643	9.44176	2.53792	4.09618	3.87919
Pipox	2.48803	2.61136	1.52286	6.68402	1.56619	2.25804
Zfp157	1.1736	1.22887	1.21829	1.30665	4.2769	4.92136
Pxdc1	4.55356	10.7526	7.91889	5.90506	3.19261	1.38956
Ndufaf4	1.5022	2.99538	2.25384	6.25685	1.56619	2.66333
Huwe1	3.0983	1.53609	2.9239	1.83434	3.61428	5.03716
Uhrf2	6.47826	6.45158	6.57877	3.09073	4.03594	3.35811
Usp36	5.11688	6.60519	4.38585	5.20148	3.13238	2.14224
Eif2ak2	10.6563	4.30106	5.29957	3.74406	3.07214	3.6476
Zfp280b	5.16383	4.60827	3.59396	4.27175	4.33713	1.85275
Bmp1	3.33302	7.06602	4.44676	3.2415	3.91547	3.30021
Mical3	3.61468	5.83715	4.93408	4.29687	3.43356	2.72122
Ino80	6.5252	4.22425	2.74116	3.26663	3.97571	3.18441
Rps3	5.82104	8.60211	4.50768	2.31177	4.63832	3.4739
Mical3	1.12665	1.6129	1.21829	9.52348	0.722856	0.173695
Abcd2	2.06553	6.14437	6.15237	1.83434	6.38523	2.20014
Emc8	4.45967	2.99538	3.10664	4.39738	2.89142	3.12651
Cisd1	2.06553	6.52839	4.81225	3.6938	4.45761	2.25804
Cacfd1	3.47385	2.22733	2.19292	3.54304	3.85523	3.01072
Gga1	5.86799	9.75418	5.54323	4.34713	3.97571	2.08434
Rbm25	3.33302	7.29643	8.7717	2.11074	4.81904	3.4739
Slc36a1	3.28607	4.14745	2.43658	4.27175	3.85523	2.25804
8030462N17Rik	5.30466	3.99384	5.72597	2.63843	4.09618	3.6476
Zfp750	3.66162	2.99538	1.94927	0.954861	4.09618	5.32665
Esrp2	4.83522	4.68508	4.38585	4.04559	3.07214	3.24231
Rnf217	5.63327	4.37786	4.62951	3.36714	4.03594	2.95282
Cox15	3.94329	3.22579	3.71579	5.72916	2.77095	1.85275
Tbc1d20	4.64745	5.83715	5.8478	4.34713	3.91547	2.08434
Dstyk	5.63327	8.06448	6.15237	4.42251	3.07214	2.83702
Rfx7	5.53938	3.91703	4.99499	4.87482	3.19261	2.25804
Capza2	3.61468	4.22425	4.2031	2.03536	3.25285	5.03716
Pom121	8.07435	9.67738	4.99499	3.39227	3.91547	3.01072
Ehmt1	2.11248	2.30414	2.86298	3.74406	3.73475	2.83702
Tpi1	4.03718	8.60211	7.43158	5.20148	3.0119	2.08434
Acadm	4.13106	3.3026	2.9239	5.35225	2.10833	2.83702
Scly	2.30025	2.38094	3.3503	2.88971	3.97571	3.416
Marveld1	1.03277	2.76496	1.70561	7.66401	1.14452	1.44746
AU022252	1.5022	2.99538	3.04573	5.05071	2.40952	2.77912
Pgs1	4.83522	6.06756	4.02036	2.58818	4.57809	3.06861
5830473C10Rik	1.59609	1.38248	0.548231	1.78408	3.79499	4.63187
Med22	6.61909	6.7588	3.7767	3.76919	3.25285	3.18441
Cct6a	6.05576	4.91549	4.14219	5.10097	3.19261	1.91065
Fam193a	3.19218	2.68816	3.41122	2.96509	3.0119	4.22658
Nedd4	4.31884	2.76496	5.17774	4.4979	3.79499	1.91065
C2cd2l	2.72275	7.29643	4.44676	4.322	3.73475	2.14224
Pias1	4.6005	3.60981	4.32493	2.99022	3.55404	3.6476
Dcaf10	6.57215	9.21655	5.96963	3.11586	4.57809	2.48963
Hsd17b12	3.89634	4.53147	5.05591	5.47789	2.77095	1.91065
Rab21	5.86799	5.45312	5.60414	5.98044	2.77095	1.38956
Akirin2	5.63327	5.22271	4.93408	3.01535	4.03594	3.06861
Srsf1	3.80246	3.91703	4.32493	2.76407	4.51785	2.83702
Rtf1	5.91493	5.91395	5.66505	4.37226	3.07214	2.66333
Grb14	2.53497	4.91549	3.41122	2.26151	3.07214	4.74767
Mief1	4.17801	7.98768	3.16756	1.78408	4.87928	3.416
Pcdh1	4.78828	5.14591	3.83762	1.45742	4.03594	4.57397
Sfxn5	1.03277	1.45929	0.852804	8.04093	1.02405	0.984272
Otud6b	2.86358	3.60981	4.26402	4.59841	3.0119	2.43173
Cdk18	2.48803	3.84023	2.01018	6.05583	2.59023	1.38956
Epha2	14.4587	14.7465	8.3453	2.01023	5.30094	2.72122
Ankrd40	3.23913	7.83407	4.26402	5.17635	2.77095	2.08434
Metap1	4.97605	5.60673	4.99499	4.44764	3.61428	1.96854
Whsc1	7.04158	4.45466	5.29957	4.4979	3.79499	1.73695
Atad2b	5.21077	4.30106	5.17774	2.56305	4.21666	3.24231
Ypel2	9.71739	10.5222	11.8174	5.07584	3.55404	1.38956
Atp5f1	3.47385	2.61136	2.9239	3.29176	2.95166	3.76339
Nit2	1.97164	3.45621	3.10664	1.93485	3.55404	4.51607
Slc20a1	3.28607	3.84023	4.44676	1.35691	5.90332	2.72122
Gpbp1l1	3.70857	6.06756	5.05591	5.35225	2.71071	1.91065
Whsc1l1	2.39414	1.84331	2.37567	1.63331	5.30094	3.01072
Sltm	4.69439	3.3026	2.37567	3.29176	4.15642	2.48963
Gltpd1	3.23913	5.83715	3.59396	2.68869	4.51785	2.72122
Zxdc	5.86799	4.53147	5.36048	3.29176	3.85523	2.77912
Pgrmc2	5.49244	6.52839	5.4214	3.99534	3.19261	2.72122
Gm20605	4.64745	6.06756	3.10664	5.00045	3.61428	1.27376
G0s2	4.08412	12.5191	5.8478	3.19124	3.97571	2.72122
Pzp	4.78828	5.99076	3.83762	3.06561	4.09618	2.72122
Prpf39	3.61468	3.68662	3.22847	1.93485	4.87928	3.06861
Col4a3bp	3.0983	1.92011	3.59396	3.8697	2.28904	3.7055
Rsbn1	3.94329	2.53455	3.95945	3.11586	3.37333	3.35811
Kdm5b	5.39855	4.76188	2.25384	1.83434	4.87928	3.12651
Papola	4.08412	1.92011	2.55841	2.28664	3.4938	4.05289
Dnaaf2	4.55356	7.68046	4.81225	1.18101	4.93951	3.7055
Bcl7a	0.938878	1.92011	2.61933	6.35736	2.71071	0.752679
Son	6.57215	5.76034	4.87317	4.4979	2.59023	2.72122
Gm14420	3.4269	7.68046	6.94426	3.81944	2.16857	3.82129
Cry2	0.891934	2.07372	0.730975	2.48766	3.55404	3.76339
Tmem38b	4.08412	6.91241	8.16255	5.60352	2.22881	1.96854
Mylk	0.0469439	0.153609	0.487317	9.49835	0.30119	0
Pdpk1	3.52079	2.38094	2.98481	2.99022	3.85523	2.95282
Rab40c	4.78828	5.29952	3.59396	2.51279	4.21666	3.06861
Psmd11	4.69439	4.22425	4.08128	3.74406	2.22881	3.82129
Whsc1l1	5.58632	3.99384	2.86298	3.01535	4.03594	2.72122
Agps	5.72716	3.68662	5.17774	5.95532	2.40952	1.38956
Sult1a1	3.47385	7.29643	7.127	1.35691	2.95166	5.44245
Impact	3.4269	3.99384	4.75134	5.55327	1.98785	2.20014
Eif2s3x	7.65186	4.37786	5.66505	4.62354	2.95166	2.14224
Amdhd1	2.01859	2.07372	2.80207	5.65378	2.40952	1.62115
Bcl6	1.5022	1.30568	0.487317	6.73428	2.71071	0.231593
Zfp507	4.45967	2.76496	3.22847	2.66356	4.33713	2.66333
Rnf19a	8.12129	7.52685	7.06609	1.78408	4.57809	3.30021
Hfe2	6.75992	10.7526	9.56359	3.4174	3.91547	2.31593
Pyurf	2.53497	1.76651	1.94927	3.51791	4.2769	1.85275
Pex14	2.34719	6.06756	2.55841	4.39738	3.79499	1.44746
Ppp1r2	4.27189	4.30106	4.32493	3.89483	3.07214	2.66333
Usp32	4.08412	3.3794	4.14219	6.13121	2.04809	1.44746
Sos2	3.75551	3.99384	4.26402	3.39227	3.85523	2.37383
Sap18	3.28607	2.38094	3.53304	3.11586	3.37333	3.12651
Rab32	4.22495	5.14591	2.25384	3.76919	3.73475	2.08434
Irgm1	18.0734	7.75726	3.71579	2.76407	2.77095	4.05289
Klf3	5.53938	12.8264	8.04072	4.62354	2.53	2.43173
Slc5a3	5.06994	3.53301	4.32493	5.82968	2.53	1.21587
Lin52	4.13106	3.84023	3.7767	3.6938	3.67452	2.20014
Pon2	3.23913	2.38094	2.68024	4.322	2.34928	2.89492
Ccni	8.96628	4.60827	5.11682	3.91995	3.61428	2.02644
Ppil4	1.73692	3.45621	3.3503	1.10563	4.2769	4.16868
Mbnl2	5.68021	4.83869	4.2031	6.85992	2.10833	0.578984
Abcb10	2.95747	4.14745	2.98481	5.4025	2.34928	1.79485
Upb1	1.59609	1.30568	1.21829	5.10097	2.46976	1.96854
Golga3	4.41273	4.60827	4.81225	2.26151	3.79499	3.4739
Prkci	4.92911	6.52839	5.78688	5.8548	2.10833	1.56326
Tmed4	4.83522	4.83869	4.26402	3.66868	3.19261	2.66333
Slc41a2	5.82104	7.68046	9.01536	8.21683	0.722856	0.578984
Fmo1	0.84499	3.60981	2.61933	5.07584	2.40952	2.02644
Arhgap26	0.375551	0.998459	0.548231	0.829221	4.33713	4.34238
Prkaa1	5.023	5.60673	7.73615	6.18147	2.04809	1.27376
Rap1a	4.74133	3.07218	4.26402	3.54304	2.53	3.416
Them4	3.33302	8.52531	8.89353	3.01535	3.43356	3.01072
Nup153	5.49244	4.07064	5.8478	3.06561	3.19261	3.18441
Cstf3	2.11248	1.07526	2.37567	3.06561	3.13238	3.24231
Prr16	1.07971	1.30568	3.10664	6.75941	1.92762	0.752679
Ubap2l	4.27189	1.99692	2.86298	2.13587	3.07214	4.22658
Fbxo42	4.45967	7.83407	3.89853	4.62354	2.83119	1.96854
Zfyve20	6.33743	6.98922	7.127	3.44252	3.19261	2.77912
Hspd1	3.47385	3.60981	2.86298	3.36714	3.07214	2.95282
Smad7	1.64304	3.45621	1.34012	2.06049	2.34928	4.97926
Smek1	2.91052	1.76651	1.88835	1.78408	3.43356	4.16868
Zeb1	3.99023	3.45621	3.16756	3.89483	4.09618	1.38956
Vamp2	3.28607	3.22579	1.88835	4.44764	3.19261	1.73695
Trp53inp1	31.5932	12.1351	10.3555	2.06049	3.4938	3.82129
Cobll1	2.15942	0.921655	1.64469	3.2415	2.10833	3.99499
Bcl7a	1.40832	2.53455	3.16756	5.07584	2.46976	1.79485
Erdr1	5.63327	4.60827	2.98481	1.55793	4.7588	3.01072
Sdad1	7.83963	6.37478	5.36048	4.02047	3.31309	1.96854
Baiap2l1	3.56774	3.53301	4.44676	5.05071	2.10833	2.14224
Mb21d2	8.16824	9.98459	12.853	4.12098	3.4938	1.67905
Pskh1	1.5022	2.07372	2.01018	6.73428	1.68666	0.868476
Shmt1	1.31443	3.91703	2.68024	3.46765	2.22881	3.5897
Gpc4	4.13106	6.91241	4.93408	4.47277	2.77095	2.02644
Dynlt3	6.00882	4.07064	5.17774	2.99022	3.61428	2.66333
Amacr	2.20636	3.53301	2.31475	4.79943	2.59023	1.85275
Zdhhc7	5.023	8.75572	5.23865	2.88971	4.03594	2.31593
Tbck	4.50661	4.53147	5.90871	6.80966	1.44571	0.984272
Inmt	1.12665	0.768046	0.426402	3.79431	2.83119	2.60543
Commd8	3.52079	3.07218	3.22847	3.29176	3.37333	2.54753
Cfl1	6.90075	7.98768	3.28939	3.04048	3.85523	2.31593
Snx30	2.76969	2.76496	4.56859	5.87993	2.28904	1.04217
Gpcpd1	0.234719	0.230414	0.304573	5.00045	2.53	1.67905
Rps6kb1	2.76969	2.30414	3.10664	2.68869	2.40952	4.11078
Gbe1	2.72275	3.3794	3.71579	0.879477	5.72261	2.60543
Pex1	2.58191	2.07372	2.01018	4.92507	2.71071	1.56326
Etnk2	4.36578	3.22579	1.15738	5.15122	2.59023	1.44746
Man1a	3.28607	1.99692	1.94927	2.26151	2.28904	4.63187
Pkp2	4.64745	2.84177	2.61933	2.43741	3.61428	3.12651
Mctp2	2.72275	2.15053	2.55841	7.08607	1.62643	0.463187
Hyal1	2.53497	1.99692	1.21829	6.68402	1.50595	0.984272
Tax1bp1	2.48803	2.07372	1.88835	1.88459	2.83119	4.45817
Tpm4	19.247	12.4423	10.5382	1.93485	4.39737	2.83702
Vac14	3.28607	5.83715	5.23865	4.59841	2.59023	1.96854
Trim41	2.62886	5.22271	2.25384	4.79943	1.7469	2.60543
Abcb7	3.05135	1.22887	2.25384	1.78408	3.31309	4.05289
Uso1	3.80246	2.76496	3.3503	2.31177	4.57809	2.25804
Syngr2	3.70857	4.76188	2.9239	4.74918	2.65047	1.73695
Mplkip	1.97164	1.45929	0.609146	1.60819	2.89142	4.63187
Pnpt1	6.00882	3.14899	4.32493	3.21637	2.95166	2.95282
Rbm26	3.23913	3.14899	2.0711	3.2415	2.10833	3.76339
Nupl1	5.72716	4.22425	5.66505	3.59329	2.89142	2.60543
Mut	3.05135	1.99692	2.13201	3.39227	1.92762	3.76339
Ccdc84	3.33302	3.60981	3.7767	2.81433	3.37333	2.89492
Mob1b	1.83081	2.91857	2.25384	2.31177	2.89142	3.87919
R3hdm4	3.19218	2.38094	2.61933	4.74918	2.65047	1.67905
Zfp623	3.0983	3.68662	2.55841	1.15588	3.61428	4.28448
Fbxw8	3.37996	5.91395	3.47213	5.05071	2.34928	1.62115
Cln5	7.98046	9.13974	6.57877	4.79943	2.40952	1.79485
Akap10	4.41273	4.37786	6.21329	3.97021	2.83119	2.20014
Faah	3.66162	6.14437	3.59396	3.31688	3.19261	2.48963
2310030G06Rik	3.4269	4.53147	4.14219	2.28664	4.2769	2.43173
Gnat1	1.87776	1.6129	1.21829	2.21126	4.33713	2.43173
Amot	3.47385	7.52685	6.88335	2.81433	3.67452	2.48963
Dennd4a	2.44108	2.22733	3.04573	2.38715	2.46976	4.11078
0610007P14Rik	2.58191	2.84177	2.31475	4.44764	2.95166	1.56326
Minpp1	3.75551	5.0691	4.38585	3.01535	3.97571	1.96854
Wrnip1	2.86358	8.21809	6.39603	2.56305	3.13238	3.24231
Tmed8	0.891934	0.537632	1.03555	6.73428	1.38547	0.810577
Gcc1	4.64745	5.45312	3.65487	2.03536	4.45761	2.43173
Fbrsl1	4.69439	6.22117	2.43658	1.33178	4.63832	2.95282
Kcnj13	3.89634	2.84177	4.44676	2.6133	2.83119	3.4739
Atl2	7.60491	11.5207	10.4773	2.48766	2.89142	3.5318
Gabarap	6.14965	6.45158	4.93408	2.3369	3.37333	3.18441
Cdkn1b	2.76969	2.76496	2.13201	3.56816	2.95166	2.37383
Mob2	2.44108	2.53455	2.13201	1.7087	3.85523	3.30021
Frmd4b	1.78387	3.3794	3.95945	2.43741	4.45761	1.96854
Pdcl	4.88217	4.76188	5.4214	5.00045	2.53	1.33166
Atp2b1	4.50661	3.14899	2.68024	5.65378	2.04809	1.15797
Ero1l	3.0983	3.22579	4.93408	5.87993	1.98785	0.984272
Atrx	2.62886	2.45775	2.4975	1.35691	3.43356	4.05289
Efcab14	3.28607	1.6897	2.01018	5.02558	1.265	2.54753
Dmxl1	4.41273	3.14899	3.28939	4.54815	2.71071	1.56326
Ube4b	2.62886	4.53147	3.10664	5.37737	2.10833	1.33166
Ccnt2	3.56774	1.84331	3.89853	3.39227	2.10833	3.30021
Ep300	3.99023	5.14591	4.75134	2.86458	3.73475	2.20014
Mmp15	1.03277	2.61136	1.58378	5.75429	2.34928	0.69478
Nhlrc2	2.15942	1.84331	1.76652	5.02558	1.68666	2.08434
Scly	2.58191	4.53147	2.80207	3.34201	3.25285	2.20014
Arpc1a	3.56774	4.91549	4.38585	1.98511	3.79499	3.01072
Med15	3.8494	2.53455	2.86298	3.61842	3.19261	1.96854
Qsox1	8.54379	7.60365	6.94426	2.6133	2.10833	4.05289
Ndfip1	3.8494	3.53301	2.98481	4.322	2.71071	1.73695
Trp53inp1	13.0035	2.22733	4.14219	1.58306	1.38547	5.78984
Ppp6r3	3.19218	3.68662	2.61933	2.13587	3.43356	3.18441
Zbtb20	0.704158	2.22733	2.0711	3.71893	2.59023	2.43173
Vwa8	0.704158	1.07526	1.15738	7.38761	0.542142	0.810577
Inadl	3.75551	3.3794	4.38585	2.58818	4.57809	1.56326
AI314180	4.17801	2.15053	2.37567	2.73894	2.04809	3.93709
Bbox1	0.516383	2.45775	2.61933	3.49278	3.31309	1.91065
Cfb	3.00441	5.60673	2.9239	3.36714	2.04809	3.30021
Dirc2	7.08853	5.60673	4.93408	3.44252	3.07214	2.20014
Spen	1.9247	3.68662	2.86298	3.44252	2.65047	2.60543
Egln1	4.45967	6.60519	4.08128	2.53792	3.55404	2.60543
Osbpl11	5.63327	5.99076	7.00517	3.66868	2.46976	2.54753
Nbr1	3.14524	3.22579	2.98481	2.66356	2.95166	3.06861
Surf6	5.53938	6.14437	5.36048	1.85947	4.21666	2.60543
Iqsec1	2.11248	5.14591	3.3503	4.69892	2.53	1.44746
Chmp3	3.37996	3.84023	2.43658	4.29687	2.28904	2.08434
Akr1a1	3.0983	3.91703	2.43658	2.41228	4.45761	1.79485
Txnl1	2.95747	3.07218	3.04573	3.71893	2.04809	2.89492
Usp24	4.08412	2.45775	4.62951	2.08562	3.79499	2.77912
Lars2	14.5996	1.92011	3.65487	6.483	0.783094	1.38956
Parp16	3.8494	10.6758	6.45694	1.95998	3.67452	3.01072
Hsd17b11	2.30025	3.84023	3.22847	4.14611	2.28904	2.20014
E330009J07Rik	1.5022	1.84331	2.80207	6.40762	1.92762	0.289492
Ifih1	8.82545	2.45775	2.4975	0.628198	3.13238	4.86346
Lrg1	10.7971	18.7403	7.00517	6.55839	0.963808	1.10007
Gatad1	4.31884	2.76496	2.86298	4.67379	1.62643	2.31593
Ggcx	1.87776	3.3026	1.88835	4.42251	2.10833	2.08434
Zfp467	1.40832	0.921655	1.34012	4.17123	2.53	1.91065
Lypla1	1.1736	1.84331	1.94927	2.88971	2.65047	3.06861
Gns	1.22054	1.07526	1.40103	2.08562	2.46976	4.05289
Ralgapa2	1.83081	1.15207	3.41122	2.18613	2.77095	3.6476
Coq9	1.97164	3.3026	3.22847	4.14611	2.83119	1.62115
Ap3d1	5.68021	6.60519	3.83762	3.79431	2.77095	2.02644
Cryz	3.19218	3.60981	4.2031	2.83945	3.37333	2.37383
Tsc22d3	3.75551	12.1351	6.94426	1.85947	3.0119	3.7055
Ddx6	2.95747	1.38248	1.82744	1.73383	3.13238	3.7055
Cdh2	2.62886	3.76342	4.38585	5.5784	2.28904	0.69478
Trp53	5.58632	6.52839	3.95945	2.13587	4.45761	1.96854
Rnf139	2.25331	2.91857	3.28939	2.86458	3.4938	2.20014
Mtmr14	2.39414	1.84331	2.31475	3.39227	3.19261	1.96854
C1galt1	4.22495	3.07218	3.3503	4.87482	2.16857	1.50536
Cul4a	2.15942	2.07372	2.37567	2.66356	3.4938	2.37383
Por	1.40832	8.14128	3.89853	3.21637	2.40952	2.89492
Aen	4.6005	9.13974	3.89853	0.778965	3.97571	3.76339
Pggt1b	1.45526	2.38094	2.4975	4.9502	2.22881	1.33166
Atp6v1e1	4.41273	4.30106	3.22847	2.99022	3.4938	2.02644
Slc9a3r1	3.00441	9.06294	4.2031	2.83945	2.83119	2.83702
1110059E24Rik	3.4269	4.68508	4.44676	2.06049	3.43356	3.01072
Dhfr	2.11248	1.15207	2.25384	4.59841	2.16857	1.73695
Ythdc2	4.45967	3.22579	4.50768	3.16612	3.0119	2.31593
Uvrag	1.22054	1.53609	1.70561	2.13587	4.15642	2.20014
Napa	4.64745	6.60519	2.13201	2.6133	3.73475	2.14224
Cdh1	1.36137	1.6897	0.730975	5.02558	2.71071	0.752679
Foxj2	4.83522	6.83561	3.59396	2.7892	3.55404	2.14224
Zfp664	3.52079	5.68354	2.9239	4.17123	2.16857	2.14224
Vhl	4.92911	8.52531	9.07627	3.97021	2.83119	1.67905
Cope	3.28607	3.60981	2.80207	2.63843	2.46976	3.35811
Dusp1	2.95747	7.68046	8.64987	0.376919	3.73475	4.34238
Fbxo8	2.20636	2.15053	1.94927	1.20614	3.07214	4.16868
Selo	2.06553	2.84177	1.70561	2.81433	3.31309	2.31593
Bet1	2.58191	1.92011	1.64469	4.37226	1.86738	2.20014
Fbxl20	1.07971	1.84331	2.25384	4.04559	2.71071	1.67905
Tbc1d2b	5.63327	4.30106	4.87317	3.06561	2.46976	2.89492
Mical3	3.00441	2.99538	4.99499	3.99534	2.34928	2.08434
Dcaf17	1.07971	1.6129	2.74116	6.15634	1.32524	0.926374
Dmtf1	3.4269	2.22733	2.80207	2.3369	2.53	3.5318
Bmp2k	3.33302	3.14899	5.17774	4.62354	2.77095	0.984272
Brd8	3.89634	3.68662	2.4975	1.80921	3.67452	2.89492
Man1a	3.28607	2.45775	3.95945	3.64355	2.65047	2.08434
5730455P16Rik	2.72275	1.99692	2.74116	3.99534	2.40952	1.96854
Tnfaip8l1	0.704158	0.84485	1.27921	6.483	0.963808	0.926374
Csad	2.25331	0.307218	0.426402	7.83991	0.30119	0.231593
Ranbp3	2.39414	5.99076	2.98481	2.26151	3.67452	2.43173
Zc3h18	2.6758	2.45775	1.94927	1.75895	3.19261	3.416
Zfp953	3.14524	2.22733	1.82744	3.06561	2.28904	3.01072
Ssu72	4.45967	3.53301	2.25384	2.3369	2.89142	3.12651
Zfp260	4.55356	4.60827	3.47213	4.02047	2.53	1.79485
Snapc3	2.72275	2.68816	2.80207	2.11074	3.61428	2.60543
Eno1	1.1736	3.14899	2.37567	1.98511	3.85523	2.48963
Nr1d2	1.64304	0.307218	0.67006	1.98511	3.79499	2.54753
Tmem18	4.22495	3.53301	3.89853	5.00045	2.16857	1.15797
Ar	6.14965	7.06602	7.49249	7.08607	0.481904	0.752679
Per1	1.87776	3.60981	0.791889	1.65844	3.0119	3.6476
Usp48	4.41273	5.45312	5.23865	3.09073	3.07214	2.14224
Tmppe	1.07971	2.45775	2.01018	5.20148	2.16857	0.926374
Btbd7	3.0983	2.76496	3.83762	2.08562	3.37333	2.83702
Myo5b	3.89634	3.3794	3.71579	4.72405	2.34928	1.21587
Pomp	3.23913	2.68816	2.55841	2.71381	3.19261	2.37383
Echs1	4.41273	5.37632	3.47213	3.39227	2.10833	2.77912
Gnpda1	1.83081	2.76496	1.82744	4.02047	2.28904	1.96854
Txnl4b	4.88217	6.29797	3.65487	1.73383	2.95166	3.5897
Wrnip1	2.76969	4.53147	3.71579	2.76407	3.19261	2.31593
Cpsf7	2.44108	1.76651	1.88835	1.63331	2.46976	4.16868
Pea15a	1.59609	2.91857	1.76652	3.06561	2.83119	2.37383
Hsp90ab1	4.88217	5.45312	3.3503	2.93997	2.89142	2.43173
Poldip2	2.39414	4.30106	4.50768	3.39227	2.89142	1.96854
Ddx39	3.80246	5.22271	3.41122	1.85947	3.37333	3.01072
Ctdspl2	1.87776	1.07526	1.64469	2.23638	3.67452	2.31593
Snrnp48	3.8494	2.15053	2.9239	2.91484	2.46976	2.83702
Mlycd	2.30025	4.07064	1.58378	3.39227	3.55404	1.27376
Fto	2.06553	1.6129	1.64469	5.37737	1.62643	1.21587
Ipo7	2.48803	3.53301	4.87317	1.7087	3.43356	3.06861
Slc20a2	1.64304	2.38094	2.0711	5.10097	2.46976	0.636882
Tnpo3	4.03718	3.76342	2.68024	2.06049	2.77095	3.35811
Ncoa2	1.9247	1.22887	1.82744	1.48255	4.15642	2.54753
Gtf3c3	2.34719	1.22887	2.0711	4.14611	2.46976	1.56326
Lsm1	1.73692	1.38248	1.76652	2.161	2.71071	3.30021
BC005537	2.48803	3.3794	4.62951	3.74406	2.10833	2.31593
Rnf40	3.33302	7.06602	2.86298	3.94508	2.65047	1.56326
Slc23a1	2.72275	3.22579	2.9239	3.26663	2.10833	2.77912
Prpf4	5.39855	8.14128	4.32493	4.34713	2.40952	1.38956
Zfp622	3.56774	4.68508	2.80207	1.7087	3.25285	3.18441
Gm21985	3.19218	3.45621	2.68024	4.24662	1.86738	2.02644
Cog5	2.15942	3.3026	4.38585	1.95998	2.59023	3.5897
Samd4b	6.19659	8.21809	4.08128	4.62354	2.40952	1.10007
Slc22a5	1.40832	2.15053	1.09646	7.18658	0.30119	0.636882
Pabpc1	2.72275	4.14745	2.98481	2.3369	2.71071	3.06861
Crbn	3.47385	2.07372	2.31475	2.86458	2.46976	2.77912
Psmd3	1.9247	3.60981	2.61933	2.38715	2.77095	2.95282
Tmem161b	4.74133	3.3794	4.44676	3.19124	2.89142	2.02644
Zc3h7b	2.44108	3.14899	1.46195	4.07072	2.59023	1.44746
Pan2	2.20636	2.15053	1.58378	2.53792	3.19261	2.37383
Id3	0.798046	5.0691	2.61933	1.18101	2.34928	4.57397
Zfp746	3.47385	4.76188	3.89853	3.06561	3.0119	2.02644
Pdk2	1.40832	3.53301	2.01018	5.32712	1.38547	1.38956
Slmap	2.81663	1.99692	2.0711	2.48766	2.77095	2.83702
Chmp2b	9.29489	8.21809	7.91889	2.81433	3.25285	2.02644
Tmem219	1.03277	1.76651	1.34012	2.06049	3.19261	2.83702
Mtmr7	2.34719	1.84331	1.70561	2.96509	2.10833	3.01072
Tmem150a	1.54915	3.07218	2.4975	5.30199	1.50595	1.27376
Zbtb20	2.58191	3.22579	2.68024	4.322	2.83119	0.926374
Raly	4.6005	6.29797	4.93408	1.75895	3.13238	3.18441
Psmb7	2.91052	1.45929	2.43658	1.85947	3.07214	3.12651
Inpp5f	2.76969	3.22579	2.0711	1.98511	2.22881	3.82129
Hbp1	1.68998	1.99692	2.13201	1.95998	2.83119	3.24231
Adss	3.99023	3.53301	3.16756	3.97021	1.7469	2.31593
Ikbkb	2.48803	2.22733	3.16756	1.40716	3.37333	3.24231
Chka	25.6314	23.8862	26.9242	1.80921	3.37333	2.83702
Cyp2u1	0.0469439	0.307218	0.426402	0.929733	3.43356	3.6476
Twistnb	4.55356	3.53301	4.81225	3.09073	2.89142	2.02644
Uhmk1	4.74133	3.99384	4.81225	3.66868	2.77095	1.56326
Arcn1	2.76969	1.53609	1.76652	1.75895	2.59023	3.6476
Phykpl	4.50661	5.0691	4.69042	3.01535	3.0119	1.96854
Cwc25	7.2763	6.98922	5.36048	2.66356	3.07214	2.25804
Ddo	1.40832	1.38248	2.55841	4.52302	1.265	2.20014
Nkap	3.33302	2.84177	4.02036	4.54815	1.62643	1.79485
Elovl1	3.94329	7.91087	3.7767	3.09073	3.13238	1.73695
Vps13d	2.44108	2.91857	2.25384	2.83945	2.71071	2.37383
Uhrf2	3.94329	2.84177	2.55841	1.30665	3.37333	3.24231
Ptrhd1	4.13106	4.83869	4.93408	2.31177	2.83119	2.77912
Bysl	5.49244	6.83561	5.29957	3.16612	3.07214	1.67905
Mak16	6.99464	5.91395	4.69042	1.60819	2.71071	3.5897
Wdr11	2.34719	1.84331	1.64469	1.7087	2.95166	3.24231
Ubap2l	2.62886	1.84331	1.94927	2.161	2.89142	2.83702
Ggact	2.11248	1.6897	1.64469	1.73383	1.80714	4.34238
Pnn	4.45967	3.60981	4.32493	2.161	2.71071	3.01072
2810403A07Rik	2.76969	1.84331	2.31475	1.60819	1.98785	4.28448
Slco2a1	3.47385	0.921655	1.52286	4.4979	1.38547	1.96854
Cdk12	3.00441	2.38094	2.55841	1.83434	2.46976	3.5318
Ppm1b	5.86799	3.45621	4.81225	3.71893	1.32524	2.77912
Ppp6c	4.27189	4.83869	4.69042	4.57328	1.68666	1.56326
Crtc3	5.49244	4.91549	5.60414	3.64355	3.25285	0.926374
Klf15	4.27189	3.60981	2.0711	2.63843	1.86738	3.30021
Spcs2	8.54379	5.60673	3.83762	2.81433	3.19261	1.79485
Rgp1	2.62886	3.3026	2.0711	2.93997	2.71071	2.14224
Iah1	1.12665	2.61136	1.94927	2.63843	2.89142	2.25804
C030046E11Rik	1.40832	1.15207	1.82744	2.96509	1.80714	3.01072
Scrn3	4.45967	5.68354	3.83762	2.43741	3.19261	2.14224
Gorasp2	3.33302	6.7588	3.47213	2.6133	3.13238	2.02644
Pdk1	1.26749	2.15053	2.80207	3.29176	3.19261	1.27376
Mctp2	1.83081	0.84485	0.730975	0.879477	2.65047	4.22658
Emc3	3.33302	3.76342	4.56859	2.76407	3.13238	1.85275
Ugt3a2	1.54915	1.38248	2.31475	1.5328	1.98785	4.22658
Ogdh	2.34719	4.45466	2.68024	2.3369	3.43356	1.96854
Arfgef1	3.28607	1.6129	1.58378	2.76407	2.77095	2.20014
Siah2	2.25331	2.07372	1.70561	1.65844	2.59023	3.4739
Plrg1	5.91493	9.21655	6.88335	2.18613	3.79499	1.73695
Hsd17b13	0.0469439	3.3794	5.05591	0.326663	3.85523	3.5318
Mical2	3.75551	3.91703	4.62951	6.45787	0.843332	0.405289
Ciapin1	2.58191	5.91395	3.89853	2.01023	3.13238	2.54753
Tnfrsf1a	9.90516	9.13974	5.54323	2.31177	2.77095	2.60543
Habp4	1.97164	2.30414	2.4975	3.94508	2.34928	1.38956
Ggnbp2	2.58191	1.45929	2.01018	2.28664	3.13238	2.25804
Eps15l1	2.95747	3.07218	2.43658	3.59329	2.22881	1.85275
Rqcd1	4.03718	7.45004	4.38585	4.14611	2.59023	0.926374
Rbm3	3.37996	2.30414	3.3503	3.34201	2.40952	1.91065
AI597468	4.22495	2.68816	3.47213	4.87482	1.62643	1.15797
Stom	7.04158	7.52685	5.29957	5.05071	1.56619	1.04217
Ccdc174	4.41273	2.07372	2.4975	1.73383	3.25285	2.66333
Hps4	1.73692	3.84023	2.01018	2.08562	3.0119	2.54753
Rabl3	1.83081	0.768046	1.03555	1.60819	1.7469	4.28448
Fbxw11	3.19218	1.30568	2.61933	1.58306	2.34928	3.7055
Snx33	5.39855	3.91703	2.25384	2.6133	2.65047	2.37383
Tdrd3	1.5022	1.45929	2.37567	4.59841	1.92762	1.10007
Mrpl13	2.11248	1.84331	2.19292	2.71381	2.71071	2.20014
Rab35	7.2763	8.83253	6.2742	2.38715	3.4938	1.73695
Rsl24d1	5.82104	8.21809	5.36048	3.04048	2.95166	1.62115
Stk25	3.37996	1.92011	2.86298	4.29687	1.86738	1.44746
Shb	4.64745	4.07064	2.25384	2.56305	1.38547	3.6476
Trp53inp2	1.22054	4.76188	3.89853	5.35225	1.02405	1.21587
Avl9	3.66162	5.99076	3.7767	1.75895	4.09618	1.73695
Marf1	1.68998	1.22887	0.852804	3.09073	2.53	1.96854
Myh9	3.4269	2.91857	2.61933	1.83434	3.55404	2.20014
Cwf19l2	3.05135	2.53455	2.80207	2.13587	3.13238	2.31593
2010003K11Rik	11.5482	13.4408	7.24883	1.5328	3.61428	2.43173
Pdia6	5.023	3.14899	3.04573	2.41228	3.31309	1.85275
D5Ertd579e	5.21077	3.14899	4.69042	2.06049	3.13238	2.37383
Rcc2	2.20636	2.76496	1.46195	4.82456	1.98785	0.752679
Scaf8	4.41273	3.3026	4.14219	1.90972	3.4938	2.14224
Sox5	0.657215	1.22887	0.852804	2.43741	1.80714	3.30021
Ube3c	3.80246	5.52993	4.38585	4.14611	2.40952	0.984272
Calm3	5.53938	10.4454	5.96963	2.76407	3.55404	1.21587
Cox19	6.66603	8.29489	4.56859	2.88971	3.19261	1.44746
Tfcp2l1	2.91052	5.68354	7.67524	5.20148	1.68666	0.636882
Pef1	3.52079	4.14745	3.22847	1.83434	3.25285	2.43173
Zfp942	3.75551	1.38248	2.43658	1.90972	2.71071	2.89492
Zfp874b	2.20636	2.91857	1.52286	1.90972	2.71071	2.89492
Ranbp10	1.36137	1.45929	1.27921	1.98511	2.10833	3.416
C1ql3	2.53497	2.45775	2.9239	3.76919	2.34928	1.38956
Rras2	5.11688	6.14437	6.2742	2.96509	2.83119	1.67905
Psmf1	3.70857	2.76496	2.0711	1.93485	2.46976	3.06861
Mmp19	2.81663	5.14591	2.61933	3.36714	2.77095	1.33166
9930021J03Rik	2.48803	2.84177	2.43658	1.38204	3.07214	3.01072
Nup62	2.44108	9.29335	5.4214	1.28152	2.65047	3.5318
Tiprl	3.61468	5.29952	4.69042	2.31177	2.95166	2.20014
Rnf130	3.52079	2.76496	2.31475	2.26151	2.40952	2.77912
Stard7	1.64304	0.998459	0.852804	3.01535	2.16857	2.25804
Ctsc	2.20636	3.60981	2.25384	2.36202	1.08428	3.99499
Wdr77	4.08412	2.91857	2.80207	3.26663	3.07214	1.10007
Hmbox1	3.52079	2.15053	1.88835	1.13076	2.77095	3.5318
Ints6	2.81663	0.768046	2.13201	2.06049	2.59023	2.77912
Lsm12	4.45967	4.30106	4.2031	4.02047	1.265	2.14224
Jmjd1c	1.87776	2.45775	3.3503	1.85947	2.65047	2.89492
Whsc1l1	1.31443	1.30568	1.64469	1.63331	3.91547	1.85275
Exoc5	4.64745	2.76496	3.16756	2.71381	2.53	2.14224
Alg2	4.55356	4.91549	4.08128	3.29176	2.40952	1.67905
Mmp14	5.3516	9.44696	7.18792	2.86458	2.89142	1.62115
Rapgef6	3.23913	2.91857	2.4975	4.09585	2.46976	0.810577
Ctsz	6.10271	6.98922	5.54323	2.96509	3.07214	1.33166
Terf2ip	4.13106	6.29797	3.95945	3.11586	2.10833	2.14224
Ccser2	5.58632	6.37478	6.63969	3.49278	2.83119	1.04217
Masp1	1.03277	0.307218	1.27921	5.17635	1.02405	1.15797
Dnajc11	1.87776	1.99692	1.94927	3.14099	2.71071	1.50536
Lamp2	1.22054	1.30568	2.61933	2.58818	1.92762	2.83702
Utrn	1.83081	0.768046	0.730975	4.34713	1.32524	1.67905
Cep95	1.68998	0.998459	2.0711	3.39227	1.98785	1.96854
Uvrag	2.58191	3.07218	3.04573	2.58818	3.19261	1.56326
Cd81	7.46408	10.1382	5.11682	3.44252	2.04809	1.85275
Il6st	1.9247	2.15053	1.88835	1.45742	2.46976	3.416
Luc7l2	4.55356	2.99538	3.65487	3.19124	2.34928	1.79485
Slc35e3	3.56774	5.22271	5.23865	5.72916	1.02405	0.578984
Tcaim	2.11248	2.30414	3.04573	3.74406	1.44571	2.14224
Ube2q1	3.00441	2.15053	2.0711	3.49278	1.80714	2.02644
Med13l	2.39414	2.68816	1.82744	1.20614	3.79499	2.31593
Srp54a	2.62886	2.45775	2.43658	2.26151	1.92762	3.12651
Taok2	2.30025	2.61136	1.40103	3.59329	1.80714	1.91065
Sec11a	2.62886	0.998459	2.61933	2.06049	2.34928	2.89492
Immt	1.97164	2.45775	3.65487	4.322	2.10833	0.868476
Zfp207	3.61468	2.15053	2.31475	1.93485	2.34928	3.01072
Ube2l6	6.85381	9.83098	4.14219	1.85947	2.65047	2.77912
Brk1	2.72275	3.91703	3.3503	2.36202	2.95166	1.96854
Sptbn2	1.73692	3.76342	2.4975	4.12098	2.22881	0.926374
Vat1	5.3516	3.68662	2.98481	2.161	1.92762	3.18441
Marc2	0.985822	1.30568	2.13201	2.73894	1.92762	2.60543
Snx3	4.08412	7.21963	3.83762	2.11074	3.19261	1.96854
Rpp14	2.76969	4.22425	3.47213	2.88971	2.40952	1.96854
Mzt1	2.01859	1.92011	2.9239	3.21637	1.38547	2.66333
Mrpl9	4.41273	6.29797	5.23865	2.28664	2.83119	2.14224
Hectd2	2.81663	3.14899	5.23865	1.23127	3.0119	3.01072
Gm16515	2.53497	5.22271	3.65487	3.31688	2.95166	0.984272
Arid4b	3.33302	2.15053	3.3503	1.23127	2.95166	3.06861
Hmg20a	1.12665	1.15207	1.03555	5.10097	1.56619	0.578984
Glrx5	2.11248	3.99384	3.3503	2.08562	3.07214	2.08434
Suclg1	1.45526	1.53609	1.40103	2.56305	2.59023	2.08434
Ddx46	3.00441	2.45775	3.3503	3.6938	1.7469	1.79485
Bcar1	1.12665	2.07372	1.52286	2.36202	3.19261	1.67905
Utp15	5.49244	3.53301	3.10664	1.90972	2.77095	2.54753
Degs1	4.13106	3.3026	3.28939	3.19124	2.46976	1.56326
Ptma	3.0983	2.84177	2.01018	3.31688	2.04809	1.85275
Abcf1	2.86358	5.22271	4.56859	2.48766	2.46976	2.25804
Tmem140	7.51102	4.9923	3.22847	2.31177	2.46976	2.43173
Ppp2r1b	1.97164	1.92011	2.74116	3.91995	2.77095	0.521085
Ubxn1	3.28607	5.68354	3.65487	1.85947	3.61428	1.73695
Pip4k2c	4.45967	7.37324	5.05591	3.4174	2.16857	1.62115
Gsr	2.81663	2.53455	2.74116	4.47277	1.7469	0.984272
Rrnad1	3.0983	3.60981	2.25384	2.53792	2.22881	2.43173
Cltc	3.00441	1.99692	1.70561	1.00512	2.89142	3.30021
Gtpbp1	2.20636	3.76342	2.55841	3.44252	2.53	1.21587
Slc35g1	1.64304	2.76496	2.80207	3.66868	2.46976	1.04217
Nrf1	3.00441	1.76651	2.31475	1.68357	2.77095	2.72122
Znrf3	1.54915	1.84331	1.88835	3.54304	2.59023	1.04217
Nvl	2.81663	2.15053	2.13201	3.97021	1.98785	1.21587
Apc	2.86358	2.22733	2.37567	4.84969	1.68666	0.636882
Zmym5	2.6758	1.84331	2.19292	1.88459	3.43356	1.85275
Usp38	3.80246	4.07064	4.02036	2.91484	1.86738	2.37383
Gtf3c1	3.66162	2.84177	3.04573	1.85947	2.16857	3.12651
Casd1	1.97164	1.15207	1.40103	3.89483	1.62643	1.62115
Enc1	13.8484	7.45004	4.69042	1.10563	3.19261	2.83702
Myo1b	8.4499	5.29952	6.76152	3.99534	1.62643	1.50536
Brd1	2.58191	2.38094	2.0711	2.161	2.53	2.43173
Hdac11	1.1736	0.691241	0.609146	4.47277	1.14452	1.50536
Atp5g3	3.47385	4.37786	4.87317	2.76407	1.68666	2.66333
Cobll1	1.12665	0.998459	1.40103	2.18613	1.50595	3.416
Tmem82	2.62886	4.37786	2.43658	2.7892	2.28904	2.02644
Cox11	1.78387	1.92011	2.19292	2.83945	2.46976	1.79485
Bcl2l1	6.75992	3.45621	2.68024	1.43229	2.77095	2.89492
Nup98	3.0983	1.07526	2.68024	2.03536	2.10833	2.95282
Bend3	2.01859	2.38094	2.0711	3.6938	2.34928	1.04217
Kcnk5	1.26749	4.91549	3.89853	5.30199	1.14452	0.636882
Arid1b	2.11248	2.30414	1.70561	4.64866	1.56619	0.868476
Gpr107	3.61468	2.84177	2.86298	3.89483	1.56619	1.62115
Uck1	3.80246	9.83098	6.15237	2.68869	2.77095	1.62115
Chic1	1.12665	2.15053	3.3503	1.43229	3.73475	1.91065
Nox4	0.563327	0.537632	0.304573	1.63331	2.95166	2.48963
Esrra	1.40832	2.76496	1.58378	5.12609	0.843332	1.10007
Hadha	1.64304	1.76651	1.88835	1.50767	2.71071	2.83702
Igbp1	2.25331	2.07372	2.43658	2.3369	2.22881	2.48963
Yipf5	3.80246	3.45621	3.22847	2.86458	2.04809	2.14224
Ppp2r4	3.75551	5.60673	4.08128	3.97021	1.80714	1.27376
Stk24	4.08412	2.84177	4.08128	3.31688	2.16857	1.56326
Dyrk1a	2.39414	1.6129	1.46195	1.13076	2.95166	2.95282
Vamp8	2.30025	5.22271	3.47213	1.68357	3.61428	1.73695
Gcsh	2.15942	4.07064	3.16756	2.71381	2.28904	2.02644
Dld	3.56774	3.76342	3.71579	2.28664	2.71071	2.02644
Nrp1	0.281663	1.6129	2.19292	1.20614	3.4938	2.31593
Acaa1a	1.40832	2.07372	1.03555	4.82456	1.08428	1.10007
Etfdh	1.59609	2.76496	2.80207	2.71381	1.50595	2.77912
Emc1	3.05135	1.53609	2.37567	3.97021	1.56619	1.44746
Stx12	4.03718	4.22425	3.95945	3.31688	1.98785	1.67905
Ncln	2.15942	3.68662	3.04573	3.2415	2.40952	1.33166
Zfp384	3.0983	3.07218	1.58378	2.71381	2.40952	1.85275
Hs2st1	2.25331	2.22733	3.3503	4.19636	1.44571	1.33166
Fbxo45	5.96187	5.60673	6.76152	3.61842	1.32524	2.02644
Smg1	3.33302	1.6897	2.0711	1.88459	2.59023	2.48963
Zfp809	3.70857	2.91857	2.86298	1.75895	2.59023	2.60543
Ddx24	2.48803	1.6129	1.82744	1.5328	2.22881	3.18441
Mesdc2	3.99023	5.14591	5.48231	1.95998	2.95166	2.02644
Luzp1	5.91493	6.45158	4.69042	1.88459	3.19261	1.85275
Ap4e1	3.94329	3.76342	3.22847	2.91484	1.86738	2.14224
Trim26	1.73692	1.6129	1.64469	3.01535	2.16857	1.73695
Nup98	6.61909	7.29643	4.44676	2.76407	2.53	1.62115
Tppp	0.422495	4.07064	1.76652	5.70404	1.02405	0.173695
Ldhd	2.39414	1.99692	1.34012	3.59329	1.62643	1.67905
Acss2	1.26749	1.15207	0.67006	3.64355	1.7469	1.50536
Slc25a5	2.30025	4.53147	4.75134	2.3369	2.59023	1.96854
Mtdh	3.05135	2.45775	3.71579	1.65844	2.16857	3.06861
Pnp	5.21077	5.52993	4.2031	1.75895	2.53	2.60543
Prpf4b	3.52079	1.07526	3.22847	3.89483	1.14452	1.85275
Cdkn1b	3.94329	4.37786	2.9239	3.81944	1.56619	1.50536
Slc25a17	2.86358	2.61136	1.70561	4.27175	1.7469	0.868476
Zxdc	1.59609	1.92011	2.25384	1.43229	3.19261	2.25804
AI314180	1.97164	0.691241	1.94927	1.85947	2.59023	2.43173
Spag9	2.62886	1.07526	1.52286	1.68357	2.59023	2.60543
Lgalsl	9.29489	22.811	24.4877	2.58818	3.13238	1.15797
Hsf2	1.54915	4.60827	4.38585	1.50767	2.46976	2.89492
Taf4a	3.05135	3.53301	3.22847	2.99022	2.71071	1.15797
Utp14a	2.11248	0.230414	1.46195	1.50767	2.10833	3.24231
Lamp2	2.86358	3.3026	2.74116	3.14099	1.68666	2.02644
Stam	3.14524	1.30568	2.0711	1.5328	2.65047	2.66333
Pard3	1.83081	0.84485	1.94927	2.18613	2.10833	2.54753
Ccdc142	1.64304	3.3026	1.70561	3.09073	2.59023	1.15797
Smim14	1.59609	1.92011	1.21829	4.34713	1.50595	0.984272
Hsd17b4	1.54915	2.91857	1.94927	3.29176	1.80714	1.73695
Megf9	6.47826	7.91087	10.9037	3.04048	2.22881	1.56326
Mki67ip	4.83522	6.37478	5.60414	1.68357	2.77095	2.37383
Srcap	2.76969	1.45929	2.0711	2.01023	3.0119	1.79485
Fads1	0.704158	1.45929	1.21829	1.03024	4.33713	1.44746
Wee1	0.328607	4.14745	3.89853	3.79431	1.62643	1.38956
Cxadr	2.62886	2.15053	2.74116	0.728709	1.44571	4.63187
BC005764	2.39414	3.76342	2.01018	1.95998	2.53	2.31593
Prpsap1	1.73692	3.22579	3.53304	2.76407	2.46976	1.56326
Mrpl17	1.54915	0.84485	1.46195	2.71381	2.04809	2.02644
Aspa	0.563327	0.921655	1.03555	1.80921	1.38547	3.5897
Cth	1.31443	1.45929	0.791889	4.37226	0.963808	1.44746
Abcc6	0.938878	0.921655	0.487317	5.82968	0.60238	0.34739
Tpmt	1.64304	1.15207	0.67006	4.47277	1.20476	1.10007
Tmtc3	2.62886	3.45621	3.59396	4.69892	1.32524	0.752679
Atg4b	3.28607	4.07064	3.04573	2.76407	1.92762	2.08434
Tmem66	6.00882	8.14128	7.06609	2.11074	2.34928	2.31593
Ngly1	2.39414	2.68816	2.43658	3.8697	1.62643	1.27376
Txnrd2	1.5022	2.38094	1.03555	3.09073	2.28904	1.38956
Tmem243	2.91052	2.76496	2.9239	1.93485	2.22881	2.60543
R3hcc1l	2.91052	3.07218	2.9239	1.05537	2.40952	3.30021
Syap1	3.70857	2.68816	2.98481	3.31688	2.28904	1.15797
Nfkbia	3.0983	2.99538	1.40103	1.88459	3.37333	1.50536
Mtf2	2.91052	3.22579	3.16756	1.63331	3.61428	1.50536
C6	1.64304	1.92011	0.67006	3.09073	1.80714	1.85275
Ankrd27	1.26749	1.84331	2.43658	4.42251	1.62643	0.69478
Rbm22	2.76969	3.14899	2.55841	1.7087	2.65047	2.37383
Acss2	0.938878	1.99692	1.64469	4.72405	0.963808	1.04217
Itgb1	5.3516	7.06602	6.2742	2.51279	2.65047	1.56326
Rwdd4a	2.39414	2.15053	2.68024	3.71893	1.38547	1.62115
Agtr1a	1.07971	0.768046	1.58378	3.31688	2.34928	1.04217
Ldlr	1.07971	2.84177	1.40103	1.95998	2.95166	1.79485
Trim8	3.61468	4.68508	2.68024	1.90972	2.71071	2.08434
Hnrnpr	2.81663	2.68816	3.04573	2.08562	2.59023	2.02644
Ston2	0.422495	0.230414	0.426402	6.20659	0.120476	0.34739
Rbm33	2.01859	1.53609	1.27921	1.85947	3.13238	1.67905
Ifi27	15.022	7.98768	4.81225	2.71381	1.92762	2.02644
Ints6	1.97164	1.30568	2.0711	2.06049	2.16857	2.43173
Sdc3	9.99905	3.45621	2.55841	0.728709	2.16857	3.76339
Rsbn1l	2.72275	3.3026	3.7767	1.60819	1.86738	3.18441
Rad9b	3.19218	4.53147	4.87317	2.46254	2.22881	1.96854
Cacfd1	1.78387	0.921655	1.03555	2.81433	2.10833	1.73695
Polr1a	3.4269	4.91549	4.56859	3.91995	1.92762	0.810577
Golph3	6.19659	5.37632	4.75134	2.31177	2.95166	1.38956
Ahctf1	2.86358	5.22271	3.41122	2.41228	1.50595	2.72122
Ewsr1	1.36137	2.22733	1.40103	0.979989	2.59023	3.06861
Slc35a5	3.4269	1.53609	1.64469	4.04559	1.14452	1.44746
Clns1a	2.44108	2.61136	2.98481	3.01535	2.22881	1.38956
Itih2	4.17801	1.6129	1.09646	1.93485	2.95166	1.73695
Zbtb40	3.47385	6.14437	4.56859	3.97021	1.20476	1.44746
Htt	3.47385	2.68816	2.80207	3.84457	1.44571	1.33166
Rictor	1.5022	0.921655	1.15738	1.00512	2.95166	2.66333
Mpc2	0.704158	2.61136	2.13201	1.48255	2.53	2.60543
Rasa1	2.39414	2.53455	2.55841	3.4174	1.7469	1.44746
Zfp825	1.40832	1.07526	1.21829	1.0805	1.7469	3.76339
Egfr	0.563327	3.53301	4.75134	0.376919	3.37333	2.83702
Polr3h	1.97164	2.76496	2.01018	2.43741	2.46976	1.67905
Vcp	3.28607	3.91703	2.01018	2.7892	2.28904	1.50536
Acadl	2.91052	3.14899	2.31475	3.21637	1.62643	1.73695
Grn	5.7741	6.45158	2.25384	3.54304	1.92762	1.10007
Zfp867	1.31443	1.07526	0.609146	2.13587	2.34928	2.08434
Fam221b	3.14524	5.22271	3.28939	1.83434	2.65047	2.08434
Rab9	3.4269	3.45621	3.83762	2.48766	2.16857	1.91065
Ifit1	17.3692	4.76188	2.55841	0.979989	1.98785	3.5897
Setd7	1.36137	3.14899	2.19292	3.4174	1.7469	1.38956
Trim56	3.05135	1.22887	1.64469	0.904605	2.10833	3.5318
Vps13c	1.22054	1.22887	1.46195	1.95998	1.7469	2.83702
Gm3435	2.39414	1.53609	1.46195	2.18613	1.86738	2.48963
Tmem97	2.06553	1.53609	2.13201	3.04048	2.04809	1.44746
Rhpn2	1.54915	5.29952	4.62951	2.46254	3.4938	0.578984
Thrap3	2.30025	1.76651	3.10664	1.68357	2.59023	2.25804
Camk4	0.328607	0.153609	0	6.05583	0.240952	0.231593
Sptbn1	2.91052	3.3026	2.19292	2.26151	2.46976	1.79485
Mier1	1.78387	0.921655	1.34012	1.55793	2.53	2.43173
9030025P20Rik	2.20636	1.99692	1.70561	2.38715	1.98785	2.14224
Il22ra1	2.62886	3.07218	3.53304	4.54815	1.44571	0.521085
Clcn3	1.68998	3.07218	2.19292	1.50767	2.10833	2.89492
Rab3gap1	3.66162	3.07218	3.10664	3.71893	1.80714	0.984272
Leng1	2.48803	2.99538	2.19292	2.01023	2.40952	2.08434
Stag1	2.86358	3.07218	3.04573	1.35691	2.83119	2.31593
Rfwd3	3.19218	2.45775	3.47213	3.19124	1.80714	1.50536
Ppp6r1	2.30025	1.92011	2.13201	2.88971	1.98785	1.62115
Fam47e	0.704158	1.22887	0.852804	0.753837	1.38547	4.34238
Tmem115	4.50661	6.22117	3.53304	0.929733	2.77095	2.77912
Sdhc	2.76969	4.76188	4.2031	2.23638	1.80714	2.43173
Topors	1.68998	2.15053	1.82744	1.43229	2.83119	2.20014
Map2k1	3.28607	3.07218	2.61933	3.81944	1.92762	0.69478
Ppp2r1a	3.80246	5.52993	2.01018	1.48255	2.40952	2.54753
Zfp955b	2.44108	2.07372	2.31475	1.7087	2.40952	2.31593
Ric8	2.11248	3.45621	2.31475	2.23638	2.22881	1.96854
Ppargc1a	1.40832	1.99692	1.27921	3.51791	1.98785	0.926374
Cyp2b9	1.22054	8.98613	12.4875	0	3.0119	3.416
Tmem50a	3.75551	2.76496	3.41122	2.68869	2.10833	1.62115
Hectd2	3.23913	5.60673	4.56859	1.38204	2.95166	2.08434
Dedd2	1.03277	1.84331	0.974633	0.954861	3.37333	2.08434
Synj2	0.375551	2.68816	2.13201	1.15588	4.03594	1.21587
Ybx1	2.20636	1.84331	2.13201	1.65844	2.77095	1.96854
Rab4a	1.36137	2.45775	1.76652	1.78408	2.46976	2.14224
Nisch	1.73692	2.91857	2.55841	1.83434	2.53	2.02644
Slc12a7	1.78387	4.37786	1.52286	3.94508	1.68666	0.752679
Sdhaf2	2.11248	1.15207	1.34012	1.60819	2.10833	2.66333
Heatr1	6.19659	6.52839	4.81225	2.63843	2.40952	1.33166
Yeats2	3.00441	0.921655	2.43658	2.76407	1.98785	1.62115
Msrb1	2.25331	5.99076	2.4975	1.50767	2.95166	1.91065
Gtf2a2	1.40832	0.998459	0.974633	1.88459	1.92762	2.54753
Iars2	1.73692	2.22733	2.43658	3.44252	1.86738	1.04217
Cmpk1	3.89634	4.60827	3.95945	3.61842	1.80714	0.926374
Mllt1	2.20636	4.37786	1.82744	2.63843	1.62643	2.08434
Ndrg3	1.36137	1.07526	1.40103	2.3369	1.92762	2.08434
Hnrnph1	2.06553	3.14899	3.04573	1.78408	2.59023	1.96854
Neu1	2.11248	2.68816	3.28939	3.14099	1.7469	1.44746
Glrx	0.938878	8.06448	7.06609	3.11586	2.28904	0.926374
9630033F20Rik	3.61468	5.60673	4.2031	3.19124	1.7469	1.38956
Noc2l	2.44108	3.3794	2.4975	1.45742	3.13238	1.73695
Hsbp1	2.81663	2.30414	2.13201	1.95998	1.98785	2.37383
Sptlc1	3.0983	2.99538	3.16756	3.4174	1.68666	1.21587
Zfp39	1.45526	0.230414	0.426402	2.53792	1.86738	1.91065
Mtch2	1.31443	2.38094	1.70561	1.80921	2.53	1.96854
Mup5	1.40832	0.307218	0.426402	4.24662	0.843332	1.21587
Npat	2.25331	1.76651	2.13201	2.76407	1.68666	1.85275
Vcl	2.01859	1.15207	1.34012	1.95998	1.44571	2.89492
Zmpste24	4.41273	3.07218	3.22847	3.51791	1.50595	1.27376
Phkb	1.83081	1.6129	2.01018	2.93997	2.65047	0.69478
Mfsd4	2.44108	3.91703	2.98481	2.43741	2.16857	1.67905
Gpd2	1.73692	5.91395	8.10164	2.71381	2.46976	1.10007
Frmd8	1.9247	3.22579	2.19292	2.93997	2.22881	1.10007
Pik3c2b	1.5022	1.84331	1.82744	3.89483	1.44571	0.926374
Aggf1	4.22495	4.07064	2.98481	2.06049	2.40952	1.79485
Zfhx4	1.59609	2.53455	1.94927	3.8697	1.92762	0.463187
Mug1	1.45526	1.30568	1.15738	3.54304	1.38547	1.33166
Snx19	1.31443	1.99692	1.46195	4.24662	1.14452	0.868476
Actr1b	3.56774	3.99384	2.9239	2.28664	2.40952	1.56326
Cspp1	1.83081	1.6897	2.61933	2.31177	1.7469	2.20014
Zfp46	3.80246	5.99076	4.02036	1.23127	2.71071	2.31593
Zfp740	2.39414	5.29952	3.59396	2.161	2.59023	1.50536
Tom1l2	2.30025	2.07372	2.13201	3.4174	1.50595	1.33166
Rae1	3.89634	5.76034	3.71579	2.08562	2.89142	1.27376
Sumo1	3.14524	5.29952	4.02036	2.3369	2.22881	1.67905
Zscan29	2.06553	2.91857	2.19292	2.51279	1.68666	2.02644
2410131K14Rik	1.9247	2.84177	3.41122	1.58306	1.7469	2.89492
Sik3	2.58191	3.91703	2.01018	1.0805	4.15642	0.984272
Arsa	1.78387	1.76651	1.21829	3.56816	1.20476	1.44746
Riok2	1.31443	0.998459	2.61933	3.44252	1.44571	1.33166
Txn2	1.1736	0.921655	1.03555	1.80921	1.7469	2.66333
Ddx50	2.48803	3.22579	1.46195	1.73383	2.10833	2.37383
Gstk1	1.36137	2.68816	3.95945	1.58306	2.77095	1.85275
Gmeb2	4.03718	5.0691	3.7767	1.28152	3.07214	1.85275
Nav2	0.704158	0.460827	0.67006	4.12098	1.265	0.810577
Dhcr7	2.58191	3.60981	3.59396	2.36202	3.25285	0.578984
Rbbp9	2.53497	1.6129	2.43658	3.64355	1.50595	1.04217
Foxo3	0.798046	0.768046	0.548231	0.502558	1.7469	3.93709
Card6	1.1736	0.998459	2.0711	1.33178	2.71071	2.14224
Elp4	0.938878	0.460827	0.67006	4.34713	1.02405	0.810577
Ccnt1	1.31443	1.38248	1.15738	1.60819	1.44571	3.12651
Lrrc28	1.83081	5.22271	7.06609	3.61842	1.80714	0.752679
Zfp398	2.81663	1.30568	1.82744	2.08562	2.46976	1.62115
F2r	2.06553	1.30568	2.25384	3.74406	1.32524	1.10007
Erap1	2.20636	1.22887	1.40103	4.09585	1.02405	1.04217
Hnrnpll	1.78387	0.768046	2.4975	2.38715	1.68666	2.08434
Fech	1.68998	1.6897	1.03555	1.83434	2.34928	1.96854
Pm20d1	1.26749	1.92011	2.13201	2.83945	1.50595	1.79485
Cops8	3.99023	5.14591	3.83762	1.75895	2.46976	1.91065
Ubxn8	3.00441	2.30414	3.83762	2.11074	2.22881	1.79485
Atg4d	2.30025	3.99384	2.80207	2.99022	1.92762	1.21587
Akr1c19	0.469439	1.53609	1.09646	3.8697	1.50595	0.752679
[truncated: 7,881 more rows]

## Sheet: Fig.5.e
	Aggregated P-values ( Fisher's method)
MAIN BIOLOGICAL CLASS	IPA	KEGG	Reactome	GSEA-Hallmarks
Nutrient sensing pathways	3.75926e-13	4.86296e-06	1.1169e-31	4.14166e-08
Proteostasis	5.04625e-05	0.00207	2.33866e-117	0.00964
Carbohydrate energy metabolism	1	8.09976e-05	9.8362e-61	0.000131335
Cytoprotection	3.31972e-15	1	3.52592e-13	3.92e-19
Stress signaling	2.29805e-05	1	6.29826e-40	2.73194e-09
Amino acid metabolism	3.63567e-17	2.82843e-20	1.68102e-38	1
Lipid metabolism	5.43966e-06	1.62791e-21	5.69101e-57	1.84046e-12
Macromolecle biosynthesis	7.54761e-23	1.01799e-13	1.01286e-76	1.2528e-20
Macromolecule catabolism	2.38269e-08	7.03045e-11	1	1.88e-06
Immune system and inflammation	2.18157e-18	2.88846e-07	4.68233e-84	7.76702e-16
Mitogenic signaling	2.26525e-22	3.62764e-08	6.96214e-151	0.00531
Cytoskeleton, adhesion signaling	2.87724e-13	2.20412e-05	1	0.00967
Cellular transport	0.00036691	1	1.71954e-60	1.52e-11
