# Supplementary material for: Genome-wide RNA polymerase stalling shapes the transcriptome during aging
Source: Nat Genet. 2023 Jan 19;55(2):268–79. doi: 10.1038/s41588-022-01279-6 (PMC9925383; doi:10.1038/s41588-022-01279-6)
Supplement: Supplementary file 9 — Statistical source data. [file 41588_2022_1279_MOESM9_ESM.xlsx]

## Sheet: Fig.6.a
	c.elegans						human						mouse liver						mouse kidney
	Mean	SEM	N				Mean	SEM	N				Mean	SEM	N				Mean	SEM	N
BIN1	0	0	3			BIN1	0	0	3			BIN1	0	0	3			BIN1	0	0.011919	3
BIN2	-5.26667	2.89617	3			BIN2	-2.85	1.18708	3			BIN2	-5.82667	1.66604	3			BIN2	-5.33123	0.020169	3
BIN3	-16.5333	5.1802	3			BIN3	-4.2	0.704746	3			BIN3	-11.26	3.09485	3			BIN3	-8.40183	0.047219	3
BIN4	-23.1333	3.48441	3			BIN4	-5	0.703562	3			BIN4	-14.8067	4.54097	3			BIN4	-11.3302	0.022581	3
BIN5	-29.1	4.40341	3			BIN5	-9.25	3.44057	3			BIN5	-21.12	6.75979	3			BIN5	-17.1414	0.016008	3
	Do we have raw data to add here? Jiang?

## Sheet: Fig.6.b
		significant datasets	non-significant datasets
	TShigh	130	68
	Down regulated	58	140
	Up regulated	35	163
	Do we have raw data to add here? Jiang?

## Sheet: Fig.6.c
id	Count	Ratio	p_value	Count	Ratio	p_value	Count	Ratio	p_value
Human biceps brachii muscles	1	0.114441	1	1	0.0163488	0.998642	1	0.0472103	0.58346
Human bone marrow mononuclear	1	0.178322	0.0992869	1	0.0104895	0.998642	1	0.0382166	0.858502
Human bone marrow-derived, hematopoietic stem cells (HSC)	3	0.0828186	1	3	0.0119272	0.979879	3	0.0172933	0.999915
Human brain front cortex	5	0.125796	0.980661	5	0.0137649	0.985893	5	0.0310698	0.905191
Human CD4+lyphocytes	24	0.19911	8.2779e-43	24	0.0175614	0.972624	24	0.0256127	0.999739
Human dendriticcells(DCs)	1	0.177419	0.0959084	1	0.00322581	0.998642	1	0.0689655	0.0543519
Human fibroblast	2	0.178705	0.0283203	2	0.0159342	0.865592	2	0.0504883	0.152849
Human meniscus	1	0.21875	0.000524023	1	0.015625	0.998642	1	0.0464286	0.58346
Human mesenchymal stem cells (from bone marrow)	1	0.220994	0.000142327	1	0.00828729	0.998642	1	0.0672269	0.106336
Human retinalmacula	1	0.196429	0.0104618	1	0.0178571	0.998642	1	0.0227273	0.999979
Human retinalperiphery	1	0.249147	4.49733e-06	1	0.0170648	0.998642	1	0.0456026	0.59321
Human skeletal muscle (vastus lateralis)	4	0.160138	0.0672649	4	0.0141414	0.976024	4	0.0481388	0.141995
Mouse bone marrow adipocyte	1	0.117825	1	1	0.0151057	0.998642	1	0.0297398	0.999979
Mouse brain	6	0.17466	1.15984e-05	6	0.0133361	0.994715	6	0.0567026	4.03616e-05
Mouse brown fat	6	0.293203	9.3591e-69	6	0.044188	6.92483e-13	6	0.0422535	0.00140811
Mouse cardiacventricle	1	0.145038	0.687815	1	0.0610687	0.0212429	1	0.0447761	0.569068
Mouse cerebellum	2	0.130483	0.751301	2	0.0161419	0.88301	2	0.0536031	0.163213
Mouse cochlea	1	0.221429	3.45748e-05	1	0.0261905	0.620719	1	0.0444444	0.702984
Mouse gastrocnemius	1	0.204545	0.0028415	1	0.0227273	0.982335	1	0.0282258	0.999979
Mouse Granulocyte/Macrophage progenitors	1	0.164773	0.22229	1	0.0170455	0.998642	1	0.0241935	0.999979
Mouse heart	6	0.249569	8.36015e-22	6	0.039593	8.96932e-05	6	0.0496415	0.0178338
Mouse hematopoietic stem cells	1	0.117188	1	1	0.0208333	0.998642	1	0.0185185	0.999979
Mouse hippocampus	14	0.152726	6.84743e-06	14	0.0128857	0.999991	14	0.0494307	7.33267e-05
Mouse Inguinal fat	5	0.24111	1.47871e-26	5	0.0237136	0.48585	5	0.043274	0.227781
Mouse kidney	5	0.295519	8.30594e-54	5	0.0996414	3.40058e-51	5	0.0441468	0.318844
Mouse liver	34	0.352748	0	34	0.107996	0	34	0.064543	3.6356e-41
Mouse Lung	1	0.198444	0.019596	1	0.0233463	0.982335	1	0.058309	0.172529
Mouse muscle	2	0.105654	0.995773	2	0.0257076	0.201847	2	0.0396145	0.598172
Mouse neocortex	3	0.183724	0.000551506	3	0.0161674	0.915188	3	0.0432333	0.353017
Mouse neuroretina	2	0.202538	0.000159341	2	0.00838187	0.996931	2	0.0657873	0.00213845
Mouse oculomotor nucleus	3	0.252628	2.7598e-18	3	0.0182226	0.791033	3	0.076179	8.27997e-07
Mouse oocyte	1	0.150725	0.528803	1	0.0289855	0.479645	1	0.027451	0.999979
Mouse peripheral adipocyte	2	0.184264	0.0104137	2	0.0253622	0.241654	2	0.0202773	0.998642
Mouse primary myoblast progenitor (MP) cells	1	0.248252	6.92786e-06	1	0.00699301	0.998642	1	0.0764331	0.0154283
Mouse retina	4	0.228218	9.24058e-14	4	0.0152036	0.954132	4	0.0635454	1.8152e-05
Mouse retinal pigment epithelium/ choroid	2	0.277595	7.83593e-18	2	0.0362531	0.00610386	2	0.06363	0.00507825
Mouse skeletal muscle	1	0.215859	0.00473486	1	0.0352423	0.307526	1	0.0670241	0.0426118
Mouse skeletal muscle precursor	1	0.267857	3.14935e-06	1	0.03125	0.505468	1	0.0611702	0.0999223
Mouse skeletalmusclesatellitecell	1	0.179907	0.0400223	1	0.0397196	0.0237469	1	0.0290698	0.999979
Mouse small intestine	2	0.072439	1	2	0.0167817	0.846119	2	0.0346907	0.790026
Mouse spinal cord	3	0.205769	2.76779e-05	3	0.0142732	0.931295	3	0.0676771	2.25327e-05
Mouse striatum	2	0.0705475	1	2	0.0109919	0.91448	2	0.0386843	0.651098
Mouse substantia nigra	1	0.084507	1	1	0.0105634	0.998642	1	0.0411392	0.748878
Mouse tailskin	2	0.0483264	1	2	0.0214532	0.504836	2	0.00446429	1
Rat entorhinal cortex	1	0.0777778	1	1	0.0148148	0.998642	1	0.0363636	0.897753
Rat extensordigitorumlongusmuscles	1	0.284091	1.18266e-08	1	0.0340909	0.301976	1	0.0565476	0.215236
Rat extraocularmuscles	1	0.230769	0.000332569	1	0.0153846	0.998642	1	0.0470588	0.52133
Rat femur	4	0.163856	0.061952	4	0.0202822	0.650552	4	0.071425	7.70948e-09
Rat frontalcortex	1	0.259939	9.67751e-08	1	0.0214067	0.998642	1	0.0549451	0.313463
Rat heart	1	0.336667	2.08236e-16	1	0.0633333	5.01734e-05	1	0.0366667	0.887832
Rat hippocampus	8	0.202303	3.05773e-25	8	0.0155199	0.929367	8	0.045088	0.104111
Rat hippocampus dentate gyrus	2	0.262979	1.064e-11	2	0.0202686	0.641085	2	0.0423486	0.388114
Rat liver	8	0.406052	1.97592e-195	8	0.164732	2.81759e-211	8	0.0646418	1.22898e-08
Rat posteriorcricoarytenoid	1	0.297386	1.91966e-11	1	0.0261438	0.714979	1	0.037415	0.867149
Rat thoracicaorta	5	0.315908	1.1769e-64	5	0.0443879	6.57754e-08	5	0.0532443	0.0199242
Rat ventricle	1	0.264205	1.01649e-08	1	0.03125	0.326354	1	0.0403226	0.796506
Rat whiteadipose	1	0.323529	7.63603e-15	1	0.0653595	1.93354e-05	1	0.0442177	0.654191
