# Supplementary material for: Genome-wide RNA polymerase stalling shapes the transcriptome during aging
Source: Nat Genet. 2023 Jan 19;55(2):268–79. doi: 10.1038/s41588-022-01279-6 (PMC9925383; doi:10.1038/s41588-022-01279-6)
Supplement: Supplementary file 10 — Statistical source data. [file 41588_2022_1279_MOESM10_ESM.xlsx]

## Sheet: Supp.fig.1.a
	Adult _liver_nuclei_size	Adult _liver_nuclei_RAW_intensity		Old _liver_nuclei_size	Old _liver_nuclei_RAW_intensity
	23.927	109.091		205.308	235.12
	43.98	128.357		24.18	321.645
	20.89	151.682		39.213	336.326
	91.795	178.987		140.372	344.963
	25.619	201.269		22.648	357.358
	65.02	202.329		67.135	480.074
	44.967	223.225		81.905	541.621
	20.025	240.565		103.171	553.86
	75.503	249.116		25.384	583.303
	30.348	271.664		23.334	602.698
	48.972	280.036		66.317	643.661
	56.164	283.912		61.589	645.345
	98.564	301.049		126.599	645.489
	51.407	307.918		43.735	649.684
	65.396	314.566		72.748	667.256
	35.161	319.747		66.205	674.127
	46.255	335.244		44.346	674.207
	102.137	357.34		92.782	686.104
	50.918	363.585		29.962	688.008
	41.291	364.585		25.318	688.757
	48.962	367.615		55.327	695.318
	64.841	378.97		101.206	697.083
	41.009	388.986		50.269	705.26
	85.44	401.271		78.84	707.524
	47.815	404.692		67.558	744.281
	63.939	431.543		31.993	807.496
	25.139	437.82		35.406	814.78
	48.276	445.895		84.547	816.014
	75.192	451.705		113.954	853.324
	54.688	456.505		79.62	857.388
	21.482	470.844		43.914	872.04
	43.942	475.808		24.246	882.372
	21.492	488.378		24.519	883.516
	56.371	489.799		80.579	884.093
	51.726	505.68		119.971	889.46
	74.938	513.271		123.327	945.528
	41.084	515.336		37.06	953.187
	67.831	526.462		124.211	955.212
	24.143	526.616		89.501	999.69
	49.179	549.226		91.391	1109.04
	37.549	560.939		111.83	1112.61
	71.939	563.421		33.008	1166.88
	55.299	583.066		116.605	1178.4
	56.54	603.707		24.086	1223.54
	37.897	608.982		26.888	1235.68
	46.208	612.554		45.55	1257.98
	23.428	616.601		27.264	1278.5
	42.222	620.12		33.601	1370.15
	79.395	623.541		78.013	1418
	35.424	628.986		85.468	1469.93
	27.753	631.438		121.673	1478.29
	53.71	642.157		121.739	1479.96
	45.794	643.877		60.62	1503.6
	30.376	689.569		52.215	1535.55
	20.561	691.003		141.925	1536.54
	42.729	692.331		33.055	1546.77
	39.279	712.241		120.037	1549.79
	28.806	715.897		55.224	1598.3
	35.876	768.658		59.078	1608.42
	27.593	770.012		36.007	1645.1
	84.321	774.213		64.772	1648.58
	49.827	774.788		88.635	1650.67
	20.645	794.296		32.886	1659.2
	54.979	799.357		78.309	1681.14
	49.715	807.814		78.474	1684.62
	37.794	815.771		49.207	1700.91
	46.076	817.254		75.333	1705.98
	58.872	849.257		29.445	1722.72
	55.995	878.046		117.639	1752.93
	67.239	879.13		32.143	1754.22
	38.8	889.748		113.705	1774.22
	42.231	893.349		28.806	1777.29
	31.363	901.647		125.094	1788.27
	28.199	903.081		22.648	1793.09
	28.881	906.681		20.514	1797.39
	28.561	907.389		58.154	1806.35
	33.563	908.382		23.626	1813.69
	48.022	930.177		46.331	1817.51
	42.569	936.341		71.422	1823.67
	37.737	949.367		72.083	1828.83
	97.21	959.579		88.552	1831.45
	98.508	960.868		74.179	1839.34
	30.959	976.858		92.507	1843.3
	51.52	979.78		98.031	1846.82
	38.948	992.294		98.258	1848.5
	70.604	1040.62		71.463	1865.56
	55.149	1043.13		90.71	1871.68
	70.21	1044.33		121.692	1894.41
	58.691	1053.19		46.274	1911.47
	26.418	1053.64		105.228	1914.38
	37.874	1071.54		87.613	1925.11
	53.334	1075.38		48.892	1933.45
	28.007	1097.53		100.811	1937.5
	44.412	1099.77		77.37	1948.93
	28.552	1103.17		74.706	1954.44
	42.479	1128.76		93.395	1989.73
	38.814	1136.2		91.588	1990.26
	63.771	1136.78		73.198	1995.4
	60.725	1138.5		56.729	1996.32
	46.754	1139.92		53.28	2006.2
	50.017	1149.56		55.995	2009.36
	61.293	1149.79		78.753	2019.95
	59.878	1153.03		70.276	2022.2
	21.436	1154.21		78.815	2040.61
	39.63	1157.7		40.642	2042.99
	45.908	1167.97		117.113	2044.63
	57.276	1179.38		92.59	2051.71
	38.931	1187.8		26.196	2053.09
	29.593	1202.61		104.967	2053.96
	22.737	1212.02		79.011	2056.76
	21.477	1219.86		55.366	2057.99
	50.43	1224.9		103.895	2064.15
	43.099	1225		48.613	2093.56
	32.908	1227.09		46.321	2097.71
	53.745	1227.15		63.275	2098.26
	50.358	1231.96		78.846	2111.53
	31.018	1232.16		38.574	2120.01
	36.966	1244.93		73.105	2142.26
	40.807	1247.09		83.71	2145.83
	55.841	1247.99		35.838	2147.66
	37.379	1249.27		75.862	2151.97
	36.214	1250.03		39.289	2162.4
	43.285	1261.84		58.236	2169.59
	31.018	1283.61		46.383	2185.94
	38.896	1287.57		50.337	2189.58
	31.617	1290.07		62.115	2190.02
	27.735	1293.46		53.249	2201.42
	32.284	1293.74		59.259	2205.38
	40.094	1295.62		83.555	2231.22
	30.925	1297.96		31.348	2258.32
	37.905	1303.42		82.61	2272.93
	34.24	1304.04		28.313	2276.38
	69.904	1309.48		75.284	2276.73
	34.312	1311.3		185.621	2277.64
	21.901	1312.04		76.926	2283.37
	38.143	1320.58		123.515	2289.51
	51.711	1324.47		69.946	2299.99
	76.822	1329.42		75.691	2318.27
	44.555	1330.44		45.577	2321.05
	31.648	1334.58		51.132	2331.12
	54.953	1361.85		27.125	2343.49
	35.788	1366.09		30.275	2359.86
	32.195	1369.44		128.658	2374.99
	41.943	1372		49.893	2386.62
	53.249	1373.09		70.379	2400.85
	37.389	1375.92		46.434	2407.22
	30.75	1379.96		42.077	2422.91
	45.846	1380		50.182	2427.46
	26.155	1385.06		39.857	2429.45
	57.565	1385.2		114.565	2465.72
	30.075	1386.31		68.546	2474.53
	31.018	1388.13		26.63	2500.2
	34.147	1388.37		36.459	2522.62
	43.096	1399.41		72.776	2533.3
	22.014	1401.47		27.753	2855.11
	21.436	1407.05
	40.125	1409.35
	23.243	1411.61
	20.692	1413.66
	41.354	1417.98
	23.739	1425.9
	25.153	1428.96
	24.802	1435.42
	25.055	1438.13
	27.776	1438.66
	39.96	1442.75
	24.337	1445.58
	34.673	1446.66
	27.466	1451.2
	37.585	1456.94
	27.662	1470.19
	28.87	1477.1
	32.99	1479.55
	17.936	1481.72
	43.322	1484.82
	22.086	1485.85
	14.415	1496.97
	25.287	1498.54
	49.527	1499.05
	43.326	1509.75
	26.361	1535.56
	34.157	1535.86
	23.749	1536.74
	20.951	1544.89
	17.171	1555.03
	28.984	1555.55
	37.843	1565.43
	29.634	1575.67
	21.633	1615.92
	26.124	1616.47
	39.63	1650.79
	44.008	1682.77
	38.433	1687.79
	26.754	1720.7
	23.295	1722.19
	29.263	1723.28
	29.717	1731.37
	43.202	1734.05
	22.84	1764.82
	25.721	1861.75
	25.484	1878.33
	46.706	1887.32
	20.548	1953.49
	26.521	1982.3
	21.88	2009.43
	21.405	2015.9

## Sheet: Supp.fig.1.b
	Adult _liver_nuclei_size	Adult _liver_nuclei_RAW_intensity		Old _liver_nuclei_size	Old _liver_nuclei_RAW_intensity
	32.888	1079.66		152.223	812.839
	42.545	1084.43		50.946	1163.07
	33.272	949.156		57.58	945.837
	21.849	972.655		73.563	984.684
	41.366	1018.62		25.665	1372.05
	28.739	928.959		80.223	1236.15
	38.267	983.681		64.521	1077.42
	24.513	1166.75		136.727	932.612
	36.935	1033.79		55.326	1154.31
	57.657	1040.83		95.514	983.891
	40.265	945.64		78.583	961.885
	22.694	969.479		106.17	1052.55
	45.695	1065.48		27.817	1181.84
	41.469	993.702		24.18	1054.86
	29.917	1056.44		25.281	931.916
	61.576	885.322		27.253	1252.48
	22.694	981.299		26.357	1497.07
	23.539	958.18		44.082	1087.85
	20.542	1109.64		87.164	1062.58
	28.227	993.106		29.277	1140.12
	30.737	909.349		40.496	1084.37
	28.38	1063.92		38.933	1114.14
	20.85	940.575		22.694	1483.17
	29.738	1100.78		24.589	1042.28
	27.586	1009.71		45.337	1164.02
	39.394	982.444		31.044	1108.14
	44.747	1084.69		31.505	995.198
	40.777	885.141		29.84	1181.13
	44.415	1203.26		50.587	1134.14
	50.511	1067.15		24.513	1362.68
	20.542	1016.08		45.67	1193.73
	53.226	859.062		124.33	1118.6
	49.358	891.443		28.022	1071.69
	44.466	1054.64		22.796	1026.79
	46.848	958.934		31.684	1116.03
	51.023	1012.16		21.388	1372.37
	47.078	924.558		87.6	1076.19
	41.802	1181.26		57.503	1247.81
	38.984	1006.14		30.762	1107.99
	36.91	946.542		91.057	997.687
	44.824	1050.6		27.561	1493.06
	25.819	1168.22		26.459	1233.32
	35.68	1176.18		63.19	1065.42
	50.716	986.667		29.149	1190.3
	28.739	1019.91		55.864	1100.05
	22.233	995.182		79.173	974.198
	34.118	1045.41		26.664	1320.23
	27.509	1150.72		159.318	1016.05
	29.84	931.608		64.163	1015.6
	29.123	1040.47		32.222	1073.79
	26.382	1159.1		36.039	1084.9
	21.49	1056.66		51.612	1213.41
	23.027	1034.15		31.198	1153
	33.503	1180.81		57.247	1082.82
	43.979	956.025		50.997	1046.52
	46.079	1118.66		40.214	1336.93
	21.926	1093.51		63.83	1073.38
	38.139	998.48		31.403	1187.78
	21.823	1095.35		54.148	1071.45
	37.448	1061.04		22.976	1061.67
	52.227	1034.31		73.051	1008.95
	31.505	1074.3		81.299	991.098
	49.435	1040.62		31.787	1297.86
	48.641	1008.5		67.416	1026.69
	28.892	1151		27.612	1353.61
	43.211	1047.89		20.85	1076.64
	50.254	1049.79		44.799	1223.26
	31.018	1019.55		49.563	1266.24
	50.716	1147.87		44.747	1236.83
	30.327	895.645		27.432	990.376
	26.818	1047.08		80.863	958.936
	30.481	1040.21		55.813	972.463
	42.417	1001.93		72.564	984.252
	21.464	1219.31		26.92	1345.83
	23.744	1107.02		56.069	1067.76
	37.883	1030.38		36.858	1065.47
	26.818	1114.52		33.016	1234.83
	23.923	1147.35		29.405	1063.58
	22.054	1115.88		49.665	1129.82
	43.749	1122.22		31.095	1145.27
	22.207	1060.13		55.813	1023.49
	29.815	1065.47		54.276	911.259
	39.83	1117.87		46.361	1195.42
	22.156	940.911		32.376	1009.02
	58.707	1097.91		52.15	1077.75
	48.538	1085.93		68.927	1167.18
	41.52	958.384		72.231	1222.95
	26.895	1013.73		24.308	1002.2
	30.276	1191.33		23.232	1210.7
	50.28	1016.25		45.157	895.734
	27.048	1113.86		81.836	1592.83
	31.633	1048.37		37.473	1089.9
	28.739	1197.65		31.044	1205.83
	35.501	961.219		90.443	1037.56
	24	1052.64		40.188	1202.47
	43.467	1071.63		47.386	1156.15
	50.408	978.756		94.054	1151.55
	47.155	998.963		70.413	1209.66
	60.398	967.561		55.787	1125.07
	38.37	1086.89		67.544	940.434
	38.216	1125.27		91.16	990.87
	46.797	963.161		45.132	1269.57
	44.619	930.9		96.052	1133.31
	37.678	1097.09		56.351	1006.59
	21.746	1090.28		24.333	1424.04
	44.671	1183.58		110.089	1052.29
	26.485	1102.03		105.094	1130.57
	39.061	935.779		25.716	1279.38
	53.712	881.19		43.774	1159.37
	20.952	1089.78		37.55	1221.16
	34.015	1073.37		54.916	932.57
	26.382	1050.7		29.277	1138.03
	31.812	1037.54		71.284	1069.16
	21.926	1140.79		28.457	1261.48
	75.382	970.186		44.133	1002.41
	49.179	1032.43		26.177	1209.12
	46.899	1081.57		83.245	1003.11
	27.894	1074.84		80.581	994.862
	23.642	1078.7		33.221	1310.5
	30.762	915.527		28.892	1393.53
	53.251	941.184		42.826	871.892
	40.521	920.442		75.202	1113.42
	27.765	985.958		23.821	1324.29
	38.216	986.641		45.337	1067.69
	34.604	1046.93		67.365	945.406
	52.739	1172.85		41.11	1191.36
	21.388	997.917		21.439	1134.69
	32.12	1087.25		46.694	1132.15
	47.002	1034.16		24.333	1385.54
	42.391	1057.63		37.499	1293.79
	31.249	994.741		22.105	1417.06
	22.72	944.663		64.188	1137.71
	29.789	863.832		96.129	971.627
	21.234	1044.84		32.863	1058.55
	25.742	1146.15		22.438	1277.62
	27.381	1001.91		164.672	1021.93
	40.957	966.243		21.567	1083.06
	32.427	992.271		95.361	1225.9
	28.278	1086.6		62.011	1263.5
	23.565	932.69		43.672	1254.54
	21.874	1066.43		75.92	1035.73
	39.881	944.621		21.772	1163.76
	32.043	1104.48		78.276	1138.93
	34.835	1090.52		20.235	1407.08
	41.597	1093.45		40.521	977.968
	38.011	994.051		78.788	1113.44
	41.699	966.729		55.224	1173.69
	30.865	1068.85		57.298	1096.3
	30.045	1032.36		53.943	1524.23
	28.611	1022.26		43.902	1052.11
	22.182	992.313		44.773	1119.88
	29.149	1026.45		84.398	1026.29
	45.542	968.395		28.995	970.934
	47.36	1079.12		67.134	1123.58
	59.475	969.933		50.716	1082.11
	36.474	948.445		64.829	1013.02
	34.579	912.26		21.055	1470.56
	39.087	977.11		67.365	952.015
	40.624	930.752		42.263	1092.73
	44.005	1105.92		37.089	1180.43
	24.717	1018.43		21.644	1218.92
	22.643	1067.66		24.769	914.116
	47.155	927.138		41.879	946.138
	23.795	976.207		23.744	1150.16
	37.96	988.31		75.484	1045.01
	39.189	937.283		37.191	1221.39
	25.102	1053.49		27.586	1480.93
	48.205	957.087		28.56	1116.7
	41.699	948.972		20.158	1319.25
	32.453	1144.44		52.176	1092.64
	25.973	1185.63		29.046	1585.44
	25.793	943.206		24.384	1173.1
	27.535	984.503		34.937	1419.28
	26.101	991.102		37.576	1049.99
	43.441	1068.82		50.895	1183.25
	20.056	1055.28		30.532	1083.62
	43.672	969.522		37.115	931.765
	41.213	1000.69		33.964	1008.42
	31.403	1085.49		46.003	1110.19
	44.978	998.67		60.705	947.178
	41.571	953.593		64.547	1168.77
	36.833	974.985		95.54	1133.73
	45.157	1084.42		22.233	852.358
	36.935	956.068		23.975	1023.46
	36.782	1013.28		21.567	1054.99
	20.056	1064.66		32.939	1082.91
	21.439	1079.83		29.251	1192.53
	59.834	1063.85		29.482	1166.09
	43.083	1124.56		25.742	1006.69
	37.038	1234.2		85.935	1069.49
	52.099	1071.27		92.236	1060.98
	44.107	1148.68		60.756	941.23
	24.82	1082.04		62.344	1121.41
	29.277	1142.49		37.319	1170.88
	50.613	1176.8		80.043	990.779
	45.157	1006.59		28.483	1423.57
	41.187	1076.33		23.77	1235.72
	46.182	1012.74		33.247	1101.39
	52.79	969.347		42.98	1114.52
	46.822	1033.44		25.844	1160.22
	48.666	1023.51		61.73	1302.88
	21.695	1026.91		46.336	1153.26
	23.309	988.525		34.861	1151.3
	38.805	933.939		22.463	1458.88
	44.978	1138.22		46.028	984.399
	45.618	1174.58		22.54	1159.36
	29.43	1217.71		48.436	1473.63
	20.645	1176.64		44.671	1136.6
	36.807	964.579		72.897	1120.45
	46.873	1086.14		58.323	1041.97
	33.298	1079.16		77.456	1013.12
	43.134	947.419		45.004	1162.51
	33.887	949.277		24.308	1396.64
	20.081	985.033		27.1	1118.99
	38.165	1082.22		43.646	1106.59
	30.071	1000.1		28.688	1292.97
	22.873	1026.78		88.752	957.96
	22.028	1015.19		25.05	1330.74
	48.077	1143.26		21.029	1247.5
	24.794	952.208		43.057	1030.49
	46.771	1032.45		23.001	1383.46
	32.53	1108.34		76.56	1142.5
	34.502	948.162		58.323	1211.27
	31.07	1113.68		74.332	1021.81
	48.948	1132.02		27.945	1181.97
	38.062	1067.37		21.849	1305.65
	29.584	1151.56		21.516	1447.41
	21.746	1159.6		23.514	1013.54
	27.74	969.922		33.503	1007.98
	31.966	973.433		23.616	1018.41
	20.414	1151.38		55.07	1006.23
	40.496	980.917		52.355	962.192
	48.257	1167.74		22.054	1122.87
	22.668	881.659		51.279	1141.7
	30.916	973.485		28.995	1275.76
	42.135	1018.1		39.753	1138.02
	33.887	1023.18		72.334	1046.13
	24.717	1112.37		66.084	924.172
	27.458	1106.82		48.794	1082.09
	24.794	1067.56		40.06	1338.02
	40.803	944.033		42.34	1023.46
	44.671	1026.13		21.362	1281.31
	48.948	1072.72		90.75	1136.09
	47.642	1104.09		86.626	1179.14
	35.322	1038.11		22.617	1851.69
	25.563	1094.68		84.321	1164.2
	21.797	1064.58		88.701	1057.01
	40.086	934.105		59.322	1232.68
	46.028	1108.67		74.408	1049.01
	26.895	1065.51		50.613	1003.89
	20.235	845.381		23.104	1120.52
	25.281	1056.85		25.409	1511.06
	33.887	1044.75		20.594	1524
	35.398	1042.23		82.297	965.775
	23.847	980.695		22.258	1079.25
	25.204	1195.05		127.352	982.359
	43.416	1084.43		20.824	1267.83
	36.782	1192.72		48.487	1212.22
	40.572	912.973		59.757	1248.45
	49.358	967.491		57.836	969.018
	38.626	911.195		21.157	1147.22
	26.28	1026.75		43.979	1409.04
	51.74	1049.63		62.549	1113.35
	39.958	1103.34		21.823	1159.67
	45.516	1126.69		24.308	1100.7
	23.053	996.822		88.061	967.692
	21.49	903.777		89.828	1164.1
	31.223	1013.2		51.023	1201.37
	22.515	1125.02		31.582	1269.65
	23.437	1019.7		36.064	1085.22
	27.407	881.155		151.916	1056.95
	35.091	1067.11		22.31	1013.2
	27.1	1099.05		45.311	1069.51
	30.685	944.667		30.634	1517.21
	25.46	1156.99		24.922	1086.92
	51.766	974.075		60.756	1122.35
	23.309	1120		21.183	1292.6
	23.642	1112.96		34.886	1385.37
	22.105	1065.64		26.997	1004.54
	30.634	1152.77		27.484	967.874
	20.133	1086.3		34.963	1075.69
	21.541	1048.57		68.338	1318.78
	29.738	973.199		75.587	1159.47
	40.368	1021.93		56.914	1159.28
	27.945	1037.78		21.516	1514.29
	41.623	1068.12		28.201	1305.97
	36.833	996.124		57.375	1235.86
	43.877	1045.88		23.385	1419.91
	27.356	1019.74		23.053	968.668
	22.002	943.962		55.787	1169.07
	34.758	990.343		36.449	1133.97
	47.949	1043.81		47.616	1185.46
	35.731	949.525		65.623	1162.3
	45.772	1046.71		107.066	1160.19
	28.355	1128.95		43.313	1117.38
	24.615	1029.75		82.81	1050.66
	46.464	923.06		50.383	1299.88
	25.05	1187.62		42.289	1006.86
	27.458	1051.19		41.93	1090.29
	23.053	1071.24		42.519	926.652
	20.619	1171.29		73.64	1044.18
	48.257	1073.75		25.409	1340.22
	31.3	1103.05		103.455	1184.13
	24.743	1021.83		20.03	1410.06
	46.412	980.48		97.794	1124.94
	22.463	1037.61		32.939	1138.03
	35.808	986.596		26.792	1408.02
	33.964	978.974		23.078	1357.89
	45.67	1083.6		66.289	1049.58
	44.568	991.696		62.267	905.937
	23.59	886.61		32.53	908.277
	45.209	1035.86		80.12	1111.29
	33.759	1022.01		58.963	1164.82
	21.208	1062.07		35.347	1267.88
	72.513	1036.26		26.382	1180.29
	41.008	1054.57		20.184	1452.26
	37.678	981.653		61.601	1161.65
	24.231	1068.28		26.843	1469.8
	35.168	971.063		34.989	1124.16
	48.999	1046.44		24.026	1530.34
	24.717	1042.63		88.445	1043.64
	28.329	1006.54		167.31	1165.12
	28.79	939.335		54.43	1006.85
	25.563	986.262		46.182	1344.17
	28.944	1103.42		49.332	1256.23
	34.271	1106.34		79.762	1053.66
	32.017	1195.16		93.747	1100.39
	21.772	1097.48		39.445	929.224
	67.083	921.414		20.952	993.735
	59.655	974.308		68.799	1104.52
	43.006	1013.21		89.956	1138.72
	43.723	1030.96		36.986	1102.37
	71.13	843.81		30.199	1119.41
	20.466	1084.53		37.857	1429.75
	39.317	976.137		23.078	1272.3
	28.969	1046.64		27.868	1135.43
	28.611	1114.3		43.62	1174.44
	56.299	988.483		56.094	1165.96
	24.974	995.894		82.733	1101.71
	31.659	1193.77		20.44	1124.19
	37.448	1052.61		67.621	990.504
	21.721	1256.37		57.964	1318.18
	74.127	983.189		24.333	1065.09
	31.121	1089.44		67.723	1148.71
	36.397	1058.59		37.396	1564.71
	21.669	1016.88		82.81	1590.16
	38.651	1099.35		54.045	1130.88
	69.542	892.484		86.037	1021.15
	21.003	1060.98		24.641	1165.5
	41.213	1034.54		78.353	1187.51
	34.22	1059.9		25.998	1162.22
	52.867	1076.2		149.406	1017.71
	46.387	905.305		27.714	1212.55
	25.025	1018.45		31.838	1066.65
	27.842	1157.37		23.462	1176.45
	27.842	956.694		76.56	1138.68
	40.675	1134.33		56.581	1099.57
	46.899	1223.4		23.59	1116.47
	29.149	1039.42		38.6	1109.81
	43.492	1102.99		30.865	1557.47
	22.796	1079.3		113.879	1253.14
	23.616	1177.18		30.942	1158.14
	39.343	1093.01		70.515	1248.83
	43.595	939.374		49.819	1167.99
	23.462	1106.29		26.792	1360.28
	42.314	956.197		23.36	1016.66
	32.939	1016.81		75.049	1087.44
	34.195	1083.38		72.078	1069
	42.263	1051.1		30.352	1317.17
	32.504	1040.1		81.273	1054.76
	21.08	1198.56		24.948	1524.1
	21.464	1033.08		53.379	1149.36
	45.67	1143.43		98.972	1140.55
	39.42	1019.72		49.358	1151.82
	41.136	1041.25		37.96	1020.83
	48.564	1030.67		42.98	1016.8
	55.761	1236.44		20.107	1042.04
	28.713	1104.37		22.079	1426.36
	56.76	1120.91		40.521	1161.78
	36.295	963.868		30.301	1004.28
	42.75	995.996		48.257	1329.86
	61.192	1065.47		94.413	1108.45
	38.933	1126.24		39.702	1268.56
	23.975	1048.37		55.019	1103.73
	37.832	963.596		30.609	1167.21
	31.223	1254.61		20.542	1329.89
	29.687	1083.6		90.238	1139.24
	31.941	1020.8		24.077	1235.87
	31.044	1026.32		22.387	1229.38
	40.598	1058.91		119.694	1265.42
	33.785	1029.32		28.073	1142.19
	39.778	926.024		52.893	940.876
	43.39	1182.52		55.992	961.941
	48.743	1025.04		39.292	1312.91
	35.142	982.19		63.292	1146.73
	32.478	1234.62		37.191	1147.13
	31.941	1109.69		41.981	1116
	37.781	1015.92		22.258	1061.24
	54.481	1001.22		158.396	967.552
	80.889	1143.98		68.901	1291.98
	21.926	1048.46		34.323	1012.98
	33.58	839.31		92.671	986.136
	54.071	1143.38		22.566	1528.91
	45.875	1017.96		34.476	1143.54
	40.214	1125.25		73.128	1110.84
	46.131	951.815		33.477	1304.89
	35.526	849.06		45.004	1080.25
	31.044	1297.3		29.097	1195.93
	21.157	1114.5		87.01	1150.57
	31.275	1169.4		96.641	1049.41
	63.318	1070.26		39.804	1327.3
	29.763	1045.89		43.134	1018.12
	45.875	1146.88		29.789	1519.47
	50.869	1053.33		101.969	1110.59
	20.184	1040.65		38.242	1090.17
	32.12	1006.82		25.281	1116.7
	33.042	1136.65		35.578	1210.56
	44.235	992.127		36.91	1271.81
	23.642	1245.17		61.064	1276.85
	42.365	1080.34		27.33	1140.17
	48.615	991.513		26.203	1359.59
	23.027	1098.13		98.024	1201.83
	22.284	1090.13		43.774	1126.66
	25.64	1254.92		71.232	1096.42
	45.337	1065.13		34.246	1340.3
	34.451	960.329		51.356	1167.97
	25.46	855.69		84.475	1126.69
	28.252	1237.49		99.382	1162.03
	40.752	1096.87		33.682	1369.99
	27.714	1121.6		56.018	1297.4
	25.383	1182.86		57.734	1517.02
	29.251	1042.51		52.611	1149.76
	23.514	941.949		33.477	1346.49
	35.347	1161.14		50.511	1080.98
	47.206	1039.93		27.663	1111.33
	30.481	983.937		89.623	1148.46
	48.948	1049.19		67.493	1064.18
	28.995	1068.46		22.156	1211.03
	35.757	911.214		83.194	1239.8
	57.119	1091.76		56.965	1098.87
	20.389	1219.5		75.971	1288.42
	35.142	1354.28		22.335	880.648
	70.336	994.264		65.418	1173.47
	20.645	1064.02		123.357	1251.04
	47.334	1008.28		23.642	1472.37
	47.13	995.853		72.462	1186.81
	32.145	1023.5		37.55	1598.9
	26.946	1148.06		54.891	1153.73
	25.102	996.115		89.546	1312.19
	22.873	888.711		51.919	1154.93
	22.258	927.482		64.188	1324.53
	22.233	1250.64		65.495	975.647
	59.091	1066.22		28.457	833.484
	34.348	1034.92		95.745	1020.17
	27.458	1250.14		23.385	1095.6
	32.735	1229.39		100.022	1116.59
	31.659	893.792		24.359	1261.48
	29.507	1035.9		80.402	1193.15
	30.762	1191.37		25.793	1616.02
	45.26	1094.64		35.936	1484.58
	36.986	1102.81		51.458	1358.02
	20.133	1249.55		21.08	847.245
	30.814	1184.67		73.281	1219.76
	20.337	1044.91		95.847	1232.04
	26.997	962.512		82.759	1199.88
	26.459	1115.7		37.704	1468.22
	29.2	1316.28		31.71	1314.06
	31.198	1136.07		115.314	1261.32
	28.073	1159.13		21.285	1297.75
	33.221	998.726		104.274	1319.44
	44.619	1041.03		20.414	1340.51
	22.387	975.219		27.842	1378.48
	37.909	1069.65		20.312	1659.77
	49.307	1085.55		29.149	1613.45
	27.458	1196.34		103.992	1289.17
	38.626	987.138		79.301	1108.37
	20.414	1080.74		58.502	1180.21
	21.874	1099.09		53.379	1275.84
	33.119	1192.22		101.149	1313.68
	52.38	1090.15		35.398	1186.59
	21.234	1042.23		102.328	1309.44
	23.642	1064.97		92.722	1190.67
	32.888	1076.99		77.636	1302.92
	30.276	958.165		76.227	1411.49
	24.205	1108.02		95.847	1384.5
	20.773	1070.34		30.89	1334.52
	23.053	899.846		106.426	1202.81
	49.691	1261.56		86.216	1152.12
	26.69	1253.84		77.303	1126.99
	23.514	1129.63		55.352	983.302
	47.514	1123.85		41.443	1303.03
	22.515	1081.2		79.915	1153.26
	25.46	1048.26		22.745	1287.73
	38.549	1426.23		31.351	1382.11
	39.189	1046.97		53.328	1388.2
	37.422	1131.54		21.772	1409.96
	30.378	1259.51		21.823	1520.45
	24.641	1054.52		63.19	1370.83
	25.05	1044.65		54.609	1191.83
	49.793	1032.7		69.721	1058.14
	27.1	1226.59		22.489	1201.6
	52.278	1107.69		24.077	1311.72
	53.661	1091.12		113.905	1602.73
	70.976	1441.9		89.828	1303.96
	36.141	1075.9		42.032	1234.73
	25.358	1426.41		79.813	1183.46
	26.229	1121.44		101.764	1372.76
	41.648	1104.16		25.486	1679.74
	24.948	1090.62		35.962	1450.96
	26.971	1192.65		120.155	1432.29
	45.132	1213.97		76.739	1271.19
	23.821	1229.05		39.343	1209.27
	25.716	1262.55		28.175	1232.44
	28.124	1070.72		93.619	1198.6
	35.245	1220.22		57.247	1174.3
	28.892	997.96		57.554	1161.59
	39.625	1089.08		62.293	1382.43
	20.619	1435.11		21.516	1752.43
	52.329	1100.51		37.499	1390.65
	50.972	1052.14		29.917	1141.12
	34.066	1075.07		38.754	992.095
	28.739	1215.2		26.152	1483.99
	46.694	981.383		42.801	1281.53
	28.739	1186.09		70.003	1121.1
	27.689	1094.61		91.672	1290.97
	48.897	1328.51		35.27	1148.71
	39.958	873.719		28.688	1278.91
	41.802	1108.42		67.954	1284.94
	42.16	1114.16		56.299	1031.34
	21.08	1333.38		85.73	1222.43
	39.804	1003.79		24.743	1050.06
	32.53	996.793		21.951	1008.12
	29.277	1209.51		58.681	1219.91
	31.275	885.722		47.898	1162.85
	28.688	1004.54		118.413	1232.06
	26.229	1107.4		46.233	1150.05
	29.046	1207.83		34.861	1449.7
	52.944	980.239		62.626	1330.38
	21.055	935.682		24.666	1643.02
	27.151	1130.55		67.134	1224.59
	51.1	1151.99		32.171	1241.49
	31.351	1167.55		21.029	1167.78
	31.915	1285.8		25.665	1757.73
	45.08	1329.12		107.271	1121.41
	26.152	1278.01		57.145	1047.91
	44.85	1039.82		24.692	1453.52
	23.923	1265.82		83.681	1332.72
	23.77	1044.94		57.35	1112.54
	43.851	1143.86		82.707	1040.9
	43.723	1020.85		75.049	1345.4
	29.815	1177.64		35.168	958.268
	27.945	1107.52		82.169	1332.27
	29.738	977.678		29.891	1146.4
	28.406	1048.62		21.464	1034.85
	34.476	1274.07		27.125	1539.6
	29.558	1268.48		33.785	1570.87
	30.583	1155.11		52.457	1146.99
	46.643	1180.24		45.593	1099.02
	26.485	1229.14		110.447	1275.14
	24.103	973.964		75.894	1125.45
	30.071	866.602		42.186	1248.78
	30.609	1012.35		44.133	1023.5
	56.479	1312.15		26.024	1234.27
	29.379	1496.07		68.825	1131.78
	34.297	1089.62		74.255	1190.44
	33.759	1223.09		51.971	1573.86
	35.245	1069.88		52.483	1183.04
	36.679	867.844		126.763	1210.59
	20.056	1152.29		43.979	930.073
	36.346	906.217		50.434	1236.63
	26.126	1218.95		48.718	1003.27
	33.272	1275.51		42.955	1178.57
	28.124	1271.64		38.113	1408.44
	24.051	1134.11		25.819	1122.38
	74.767	1294.98		25.691	1238.47
	33.529	828.045		128.761	1405.43
	46.669	1484.27		25.307	1304.5
	48.615	1099.46		34.195	1286.51
	21.029	1155.4		27.663	972.469
	26.818	1170.45		21.516	1205
	49.947	1243.39		45.542	1259.8
	22.694	1087.57		50.05	1363.51
	42.007	1429.28		28.995	1417.85
	23.078	1137.26		99.459	1388.9
	20.542	1063.57		20.03	1022.2
	40.803	1080.53		39.292	1133.68
	32.299	1258.63		26.767	1197.29
	36.295	1272.51		24.82	1677.6
	26.741	1353.5		26.459	1117.8
	27.868	1357.07		77.61	1392.26
	23.129	1110.29		54.711	1317.33
	25.588	1092.61		86.037	1253.81
	31.684	1125.06		21.644	1026.7
	21.541	792.576		68.21	1334.07
	50.639	971.676		75.51	1184.19
	32.735	993.804		86.601	1295.43
	47.36	1231.63		48.513	1091.53
	28.944	986.931		25.05	1285.62
	42.826	1174.65		26.69	1216.78
	50.383	1611.9		26.715	1255.8
	23.437	1067.39		20.927	918.55
	50.075	1103.27		65.29	1074.47
	30.224	1302.16		119.617	1175.57
	47.463	1132.62		43.979	1042.96
	27.048	1083.77		27.894	1195.79
	21.234	1116.76		58.861	1277.24
	55.633	1417.23		56.12	1342.46
	32.427	1098.6		114.187	1390.27
	30.122	1090.41		63.318	1448.17
	76.253	1118.06		29.738	1144.01
	26.152	1024		31.889	1175.29
	27.176	1168.02		99.023	1311.22
	21.029	1059.88		49.845	1357.64
	21.003	1096.19		40.777	1185.25
	28.585	1026.77		23.744	1370.72
	23.462	1092.79		22.643	1025.72
	26.69	1030.57		40.777	1326.87
	31.07	1028.45		90.34	1255.22
	34.989	1342.08		56.786	1307.62
	51.023	1111.76		24.564	1225.33
	59.834	1481.49		31.838	1455.7
	46.054	1112.55		134.089	1187.93
	66.647	1121.97		29.687	1290.32
	49.563	1187.25		30.993	1251.56
	62.011	1054.33		61.858	1334.99
	22.258	2032.19		87.062	1287
	31.479	1013.26		54.66	1155.4
	27.33	1180.52		21.797	1070.81
	28.944	1189.83		70.413	1243.29
	27.484	1122.57		109.909	1275.19
	24	1087.47		24.308	1265.56
	20.184	1165.46		20.824	1286.68
	47.77	970.329		81.35	1236.48
	22.13	1127.65		24.077	1138.6
	56.171	1396.33		25.793	1204.79
	25.665	1660.48		25.921	1304.53
	60.27	1343.36		21.516	1006.92
	29.379	995.686		92.389	1224.2
	22.079	1280.34		60.116	1264.65
	27.484	789.904		88.496	1338.68
	53.379	1052.65		84.833	1202.44
	54.276	1604.53		49.87	1357.43
	30.634	923.255		67.416	1376.33
	43.62	993.059		30.865	1047.48
	31.992	1025.19		50.254	1160.28
	22.489	1491.96		31.659	1251.36
	49.691	1471.41		33.734	1107.33
	34.835	949.763		69.26	1061.78
	28.355	1215.41		52.944	1347.31
	85.346	1190.76		84.065	1312.96
	41.699	1038.31		47.002	1169.23
	26.28	1103.71		108.577	1167.45
	28.585	1111.28		48	1139.66
	32.427	1556.67		59.194	1446.33
	48.026	1303.07		50.229	1278.97
	37.755	1239.68		79.762	1077.65
	52.073	1357.44		78.199	1365.23
	32.965	1165.12		54.455	1441.58
	35.962	1321.4		22.31	1238.19
	21.951	1092.06		53.405	1415.07
	28.201	1633.02		23.565	1231.29
	31.889	1197.24		64.214	1403.51
	48.564	1094.95		40.06	1487.3
	40.726	1248.91		32.555	1363.02
	74.716	1558.83		47.258	1419.36
	31.121	1158.61		50.895	1405.08
	29.661	1067.34		43.339	1195.23
	44.978	1238.15		22.72	1436.41
	28.816	1201.58		119.079	1132.2
	32.76	1216.57		25.127	1769.51
	47.258	1467.24		66.033	1491.89
	72.282	1281.34		88.24	1298.55
	34.63	1667.51		50.997	1272.25
	22.924	1390.72		54.967	1237.78
	48.282	1306.47		123.203	1105.89
	31.761	1531.72		63.83	1138.67
	47.181	1263.27		23.539	1313.55
	48.154	1034.74		20.03	1095.22
	37.345	1087.43		22.515	1669.67
	48.948	1193.69		40.086	1219.4
	35.526	1328.44		47.283	1158
	46.592	1348.45		37.601	1141.34
	21.849	1153.13		80.94	1281.17
	39.958	1435.24		82.682	1158.41
	47.975	1092.67		94.362	1220.57
	41.366	1250.35		37.985	1304.77
	22.873	1074.72		36.449	1279.27
	36.397	1318.77		70.259	1453.49
	33.477	1067.53		31.377	1457.24
	28.483	1232.47		60.807	1293.45
	29.2	1192.28		110.806	1219.53
	27.561	1202.42		52.79	1171.61
	52.79	1088.81		118.106	1183.53
	41.879	1172.57		31.3	1078.19
	44.286	1614.58		59.322	1251.92
	58.63	1479.12		24.717	1089.84
	34.374	1274.15		39.676	1135.47
	30.685	1638.97		46.054	1273.91
	56.018	1171.13		34.937	1697.96
	27.817	1238.24		24.026	1495.34
	26.562	1595.05		24.461	1259.43
	38.523	1608.14
	21.131	1184.86
	26.357	1192.88
	25.204	1682.38
	26.331	1205.47
	86.729	1422.45
	22.028	1147.88
	23.77	1086.06
	24.615	1673.71
	22.31	917.464
	69.055	1136.26
	26.92	1335.07
	54.839	1542.36
	61.32	1436.6
	29.507	1273.19
	46.464	786.429
	34.963	1394.93
	39.471	1374.13
	57.939	1452.85
	21.183	1105.3
	39.01	1033.18
	60.756	2002.75
	33.887	1199.13
	21.695	941.798
	46.822	1196.23
	45.516	1065.15
	40.7	991.24
	21.926	1189.71
	35.526	1190.82
	20.133	1622.49
	54.225	1750.83
	42.109	1106.41
	30.942	1357.29
	65.213	1397.51
	32.248	1124.44
	34.297	1407.52
	24.743	1351.79
	33.068	1275.49
	54.763	1207.51
	24.154	1238.49
	39.164	819.857
	64.931	1350.35
	24.948	1333.19
	52.867	1026.71
	23.078	1184.07
	20.363	1166.67
	42.852	1415.56

## Sheet: Supp.fig.1.c
	Adult _liver_nuclei_size	Adult _liver_nuclei_RAW_intensity		Old _liver_nuclei_size	Old _liver_nuclei_RAW_intensity
	22.617	450.306		52.765	949.984
	26.434	480.143		85.96	1042.6
	24.051	455.083		20.773	1339.73
	22.284	464.368		47.206	1033.13
	26.843	439.194		50.895	1081.37
	24.564	507.824		20.03	1336.53
	24.743	471.807		91.211	949.605
	34.784	444.742		53.405	1023.13
	24.589	477.871		72.718	1032.05
	21.055	657.893		79.07	1031.33
	42.596	411.77		54.276	871.384
	26.715	440.439		22.899	873.144
	33.503	457.5		22.387	1079.02
	20.056	453.032		35.885	1149.49
	21.541	425.117		48.18	968.917
	33.401	447.778		56.043	900.232
	22.95	513.92		48.052	1015.89
	24.999	452.398		22.463	1439.03
	20.875	484.107		64.624	988.214
	35.45	457.201		82.374	1006.13
	26.408	443.464		103.301	943.273
	22.515	496.71		49.46	1028.69
	26.024	476.929		20.824	911.037
	24.128	445.576		87.087	936.284
	23.693	468.882		20.594	1197.46
	43.774	523.4		42.084	955.065
	23.616	408.343		60.5	1158.63
	24.077	438.784		28.431	1241.81
	26.843	465.138		82.707	1014.51
	26.126	488.727		31.582	1020.64
	36.064	412.207		24.845	915.822
	20.594	468.243		22.182	1071.03
	23.821	478.57		50.306	924.134
	32.658	455.58		26.177	1243.27
	38.19	447.52		44.594	742.994
	20.158	460.578		71.77	926.946
	33.426	435.513		53.431	988.884
	30.071	421.015		69.337	960.923
	29.456	490.774		36.116	933.896
	23.309	461.125		30.89	847.375
	38.088	476.632		39.317	1276.37
	23.053	499.242		25.87	1418.34
	22.156	477.695		86.601	868.041
	30.122	453.445		68.159	1021.03
	41.11	506.525		55.428	992.725
	27.868	446.116		72.846	854.917
	36.013	451.223		77.021	920.873
	23.795	439.254		88.522	1037.58
	20.875	504.771		51.407	1142.9
	24.282	512.479		59.962	1151.64
	52.457	512.559		48.743	1137.46
	20.184	471.081		51.51	851.103
	22.412	454.737		49.537	899.026
	21.285	497.307		70.08	1085.04
	28.636	525.737		33.734	1570.25
	30.045	457.824		22.489	1201.47
	31.556	482.452		73.691	984.185
	33.913	479.277		85.909	990.311
	25.64	521.025		21.926	1301.8
	27.484	504.505		74.127	1120.08
	32.017	411.4		95.898	974.631
	24.974	439.394		43.672	1032.12
	24.538	477.463		21.362	1533.41
	22.105	486.204		83.527	972.815
	22.054	522.242		68.953	1084.94
	23.59	458.954		38.959	1098.38
	38.856	591.229		73.538	971.097
	20.722	430.581		21.029	839.214
	28.585	457.759		32.248	1119.93
	26.28	446.136		46.233	898.039
	26.562	485.746		116.159	1012.82
	21.669	536.716		41.162	956.174
	20.722	433.261		30.199	1098.84
	28.662	463.206		53.149	1062.54
	21.08	487.363		32.632	1610.3
	33.401	422.942		20.927	785.766
	25.435	564.005		58.272	891.532
	32.555	459.459		37.012	1066.19
	28.764	487.999		43.902	1116.8
	20.875	470.977		65.751	933.2
	39.83	492.464		33.298	1183.22
	25.025	499.375		22.873	1292.9
	25.05	487.499		80.581	960.353
	21.721	511.695		94.797	897.652
	20.389	526.344		69.798	1093.16
	25.819	461.677		30.685	1253.34
	26.536	542.636		92.799	905.575
	21.208	494.627		151.686	950.04
	35.27	505.879		32.248	988.048
	20.952	553.985		59.347	1038.62
	43.62	502.235		87.139	1006.76
	23.078	489.616		62.959	837.539
	24.282	487.367		23.872	1230.84
	26.895	452.559		51.049	886.067
	46.233	452.312		59.475	869.369
	20.542	478.867		64.573	955.327
	37.089	483.098		48.385	1005.59
	23.027	569.15		25.742	1041.98
	37.601	466.957		111.42	922.809
	20.978	604.1		35.373	954.871
	36.039	462.985		83.015	1099.85
	38.805	499.988		39.087	837.55
	27.868	495.879		51.868	1108.66
	24.282	532.322		32.171	1454.9
	43.262	531.777		52.073	881.457
	20.286	811.729		51.202	999.419
	26.229	489.815		68.44	880.855
	44.03	476.994		26.485	997.895
	26.767	520.724		30.327	902.601
	21.285	545.46		84.859	989.326
	36.321	450.083		78.532	799.484
	26.971	472.729		35.168	1059.64
	39.036	413.024		23.078	1014.5
	29.891	539.767		30.839	1281.11
	40.547	506.521		21.567	974.548
	27.125	681.123		30.916	937.405
	25.537	495.507		48.333	1017.24
	36.653	438.429		96.078	799.444
	37.627	473.048		45.337	1064.15
	26.075	510.072		69.234	932.982
	32.12	476.065		21.644	829.964
	27.919	528.73		25.793	970.8
	26.767	446.704		96.795	1082.61
	38.318	503.519		24.897	1313.62
	22.873	446.849		47.155	913.361
	36.756	537.933		55.377	1047.01
	21.541	637.875		45.49	924.957
	25.768	854.395		35.936	787.553
	32.965	445.785		23.821	863.022
	31.505	447.426		49.973	1110.92
	41.802	556.251		33.734	827.837
	27.97	483.658		75.587	943.491
	24.41	509.911		35.962	902.186
	22.72	573.087		36.884	1302.02
	32.376	501.907		54.686	1087.44
	27.074	553.247		68.082	909.982
	39.317	469.413		57.58	894.347
	26.305	470.599		24.897	994.308
	36.141	525.249		20.004	1426.52
	27.919	496.824		25.768	961.082
	40.931	513.173		58.297	1037.64
	24.692	553.45		103.25	927.923
	22.848	519.806		54.506	1037.99
	30.685	518.833		20.363	956.896
	27.458	701.216		22.873	1378.44
	29.379	545.611		75.638	916.598
	37.115	440.338		45.67	1011.95
	21.157	491.484		45.439	1032.32
	58.681	539.882		85.32	852.341
	25.64	449.244		48.999	931.894
	52.099	519.657		35.936	980.368
	57.759	432.133		121.103	1038.01
	30.378	483.669		49.717	1001.52
	36.756	471.904		44.107	910.367
	34.553	590.847		83.424	1084.39
	53.687	472.731		54.916	919.292
	32.735	559.333		88.189	983.265
	23.027	439.661		50.895	815.482
	26.971	557.904		69.747	881.421
	36.807	476.974		30.711	1080.72
	45.362	518.32		39.164	1116.41
	24.948	530.843		68.517	1101.21
	48.436	499.767		54.532	939.782
	20.773	449.063		87.446	1054.71
	31.787	454.647		21.926	1219.99
	27.894	518.452		24.948	1263.3
	38.421	506.105		21.669	965.519
	30.276	608.772		20.184	1350.08
	28.124	505.888		54.532	1039.08
	20.286	495.635		55.941	912.05
	46.848	521.267		37.191	879.03
	20.209	724.267		24.359	1344.69
	45.977	519.845		46.079	963.122
	35.603	468.422		85.474	967.515
	22.335	583.131		40.982	842.781
	24.589	524.161		56.094	1075.31
	40.957	555.338		87.19	815.941
	26.895	499.681		47.949	1160.19
	36.167	476.063		43.646	1040.28
	32.069	704.97		21.823	1181.46
	26.869	478.029		57.324	818.937
	34.656	502.461		64.368	1106.92
	39.778	454.822		22.873	910.101
	23.693	524.142		94.951	1007.79
	40.649	559.921		62.344	733.592
	25.46	539.549		80.043	911.842
	31.608	553.917		52.585	1112.15
	24.103	561.476		35.859	875.452
	29.277	464.414		33.836	1172.03
	39.471	491.14		32.402	1233.88
	35.603	449.037		20.466	1611.41
	43.953	434.911		30.557	903.521
	26.203	485.459		52.841	1001.33
	35.911	459.319		46.207	1025
	40.803	486.331		43.877	1117.5
	41.29	595.729		97.999	838.183
	40.342	591.465		30.173	1046.05
	39.087	559.735		24.154	867.598
	22.566	509.145		87.497	1013.66
	20.004	600.873		33.58	1108.67
	41.93	551.379		81.632	1003.26
	37.422	478.781		50.92	966.455
	23.181	512.072		20.337	1013.25
	41.93	541.442		35.936	934.775
	20.466	496.831		56.684	916.263
	21.593	575.912		27.484	863.243
	36.91	413.11		90.084	918.783
	23.053	517.019		64.112	777.655
	22.258	701.146		27.1	984.141
	28.534	496.299		25.358	1203.16
	27.074	454.185		83.629	1000.54
	21.208	448.558		63.779	996.931
	20.107	681.861		63.497	913.777
	32.094	595.701		104.684	993.119
	43.518	499.736		57.247	1016.52
	20.466	682.977		30.814	1219.21
	27.637	507.712		23.693	1096.21
	24.256	600.436		58.989	942.645
	41.366	521.02		72.436	994.187
	39.42	484.776		63.036	974.92
	23.385	553.407		57.58	1042.41
	34.579	556.756		53.379	963.721
	38.933	555.654		20.337	936.584
	32.965	527.468		56.351	1069.82
	22.848	432.439		22.515	1408.76
	23.129	541.193		62.191	1040.09
	26.485	476.644		47.053	893.916
	38.165	530.783		62.959	963.263
	24.154	454.653		35.45	902.088
	33.862	509.104		110.191	860.806
	29.149	609.96		27.894	1196.2
	25.742	422.164		21.926	880.405
	20.568	537.173		81.017	890.328
	25.973	495.002		31.403	1101.94
	41.828	462.661		78.814	972.031
	37.012	523.053		104.377	947.135
	26.664	719.043		72.436	1120.06
	30.173	497.868		91.723	1099.39
	27.612	502.636		55.608	887.529
	22.822	568.412		92.671	1039.54
	23.744	657.491		25.588	910.003
	40.214	637.69		47.975	1051.86
	42.698	569.426		27.356	934.831
	30.737	497.271		66.238	1012.19
	27.33	510.756		135.933	1085.23
	20.004	541.706		86.165	837.427
	22.54	533.234		20.517	1189.6
	20.363	508.543		41.162	893.344
	22.13	463.925		95.873	890.988
	35.219	567.223		44.312	803.16
	50.664	497.041		63.369	1051.85
	38.113	505.065		53.174	927.211
	27.894	696.456		23.027	876.387
	26.613	561.575		22.617	834.992
	41.699	583.695		25.896	1037.44
	27.125	537.574		25.127	1023.1
	69.081	503.222		50.075	931.906
	23.283	471.37		73.589	900.098
	42.493	520.456		93.44	846.373
	35.142	519.273		49.179	988.248
	24.897	633.601		34.809	1365.2
	38.395	551.051		38.575	833.841
	30.173	675.973		80.812	992.856
	24.077	571.863		37.601	925.85
	40.547	543.469		69.004	730.266
	22.976	561.491		46.105	1013.93
	44.517	532.31		55.685	1035.65
	23.821	639.609		28.79	1211.4
	48.794	534.915		27.586	1517.46
	33.887	523.27		111.6	903.49
	24.436	608.94		42.98	1090.96
	27.458	493.37		88.086	867.548
	43.288	550.266		36.321	887.427
	23.667	694.714		44.927	974.616
	29.43	584.302		101.072	776.577
	26.382	536.264		57.017	926.226
	25.768	557.064		43.518	976.254
	29.354	716.337		39.932	768.314
	20.619	625.769		22.233	1487.61
	25.102	553.57		51.894	986.649
	43.364	570.373		38.779	952.717
	22.591	481.213		32.581	894.578
	44.876	475.544		24.205	962.308
	22.258	651.918		87.19	828.512
	24.794	490.538		21.541	1107.85
	24.845	580.805		22.156	1323.16
	24.359	455.911		49.793	1006.48
	24.845	551.784		105.888	899.312
	38.318	522.007		83.168	838.74
	23.027	773.044		44.594	942.416
	22.284	554.22		24.922	932.232
	22.258	476.818		32.222	902.189
	22.31	548.594		93.363	889.653
	40.111	567.151		22.182	1250.12
	56.248	521.442		20.773	1371.33
	38.908	512.888		94.208	1018.88
	24.333	524.409		27.33	827.835
	30.25	505.172		72.615	1087.11
	46.361	550.085		21.593	871.595
	44.543	585.595		102.481	936.096
	20.081	575.622		61.166	975.468
	23.078	469.265		101.252	1013.15
	23.206	579.992		21.106	1123.31
	41.674	573.519		54.634	1002.68
	25.87	556.425		83.45	953.339
	23.181	574.973		103.045	923.048
	43.851	505.937		103.762	967.689
	33.58	501.176		86.806	1007.57
	43.697	548.933		96.539	942.259
	38.344	508.216		49.947	808.076
	25.947	573.69		85.038	928.842
	20.927	595.793		24.384	1554.64
	43.825	515.901		55.249	853.055
	27.202	444.487		61.115	954.351
	40.777	580.187		104.812	952.402
	23.232	558.568		62.472	1040.48
	43.595	478.978		67.16	875.139
	44.415	561.017		59.732	1021.6
	100.996	425.344		22.771	1195.63
	37.883	515.802		55.633	1049.57
	30.276	628.01		88.778	872.144
	24.974	527.543		53.866	1048.02
	26.177	632.486		88.035	1008.87
	52.944	511.835		48.59	1016.21
	22.207	581.594		64.547	1030.01
	34.579	538.59		79.377	876.244
	24.692	516.032		81.196	987.678
	23.693	524.437		32.709	1228.29
	39.266	504.296		99.715	874.5
	43.979	583.909		21.797	1379.83
	40.521	554.558		55.838	859.1
	25.768	677.366		60.987	937.213
	39.369	609.124		21.721	1138.1
	25.204	587.346		40.854	892.239
	26.946	578.179		88.189	824.126
	36.73	534.436		56.863	1048.25
	25.102	571.836		21.055	1230.1
	25.588	528.868		28.073	924.248
	25.102	534.909		39.753	1049.27
	41.366	544.111		74.767	848.27
	24.103	503.539		81.606	981.953
	22.028	540.198		27.33	936.847
	42.775	631.919		33.298	876.892
	23.744	570.536		26.434	788.742
	30.66	566.745		36.858	948.997
	41.059	493.613		32.555	1000.3
	28.892	469.851		45.849	1092.85
	29.738	494.092		25.563	947.114
	26.408	531.321		50.203	877.064
	43.544	593.188		32.683	881.996
	20.235	506.482		96.052	863.398
	23.693	580.638		57.759	992.668
	36.192	451.047		23.975	813.128
	24.051	488.094		28.303	811.78
	35.168	504.873		98.332	1077.66
	40.496	563.576		25.281	862.402
	44.338	645.05		51.919	818.151
	26.177	568.654		26.254	906.152
	27.586	556.809		61.55	761.549
	25.563	580.433		22.745	826.926
	23.001	610.822		46.182	826.918
	28.073	589.754		22.54	1387.69
	22.182	479.941		23.155	1358.89
	43.313	607.09		27.919	807.862
	65.444	482.728		30.25	1058.3
	22.822	517.918		102.994	941.751
	50.639	505.5		21.413	1285.55
	31.07	505.059		81.375	800.235
	34.169	567.152		26.075	1073.26
	24.717	568.292		109.115	1014.14
	26.331	594.891		21.439	1428.47
	50.203	500.085		105.324	839.476
	26.869	555.135		46.771	963.529
	26.126	608.703		27.842	887.032
	33.99	584.647		94.234	827.926
	22.387	456.068		32.735	715.243
	40.009	562.38		58.912	1091.89
	43.569	525.956		21.516	866.444
	27.561	551.703		26.69	883.433
	25.947	546.796		62.908	967.871
	35.808	523.421		102.712	876.954
	36.525	511.315		67.723	833.535
	45.388	599.06		90.238	972.015
	43.877	510.438		47.181	933.417
	36.064	607.472		53.584	975.848
	20.824	552.172		31.095	888.746
	20.67	433.636		22.105	1276.79
	49.512	473.653		99.1	862.954
	24.845	541.054		109.935	879.386
	23.821	592.189		54.225	859.175
	44.261	555.847		25.716	790.929
	35.142	456.698		21.823	1319.67
	20.978	514.852		65.981	887.846
	35.834	541.422		29.866	1341.7
	34.656	513.483		24.308	1056.81
	37.909	534.299		92.108	962.671
	40.598	581.479		160.497	937.496
	56.274	531.16		21.593	1116.45
	21.157	461.933		49.256	1033.15
	49.563	524.239		35.936	820.803
	35.526	527.787		23.539	1166.11
	30.481	588.386		23.744	1151.07
	27.151	564.435		30.993	1278.66
	23.514	628.321		21.336	833.273
	52.893	585.217		66.519	907.054
	25.127	574.585		29.482	958.652
	28.739	553.377		79.147	946
	27.33	550.495		56.991	1022.38
	43.492	559.746		98.434	908.352
	39.983	569.997		43.851	870.332
	27.996	601.589		35.783	884.906
	25.46	555.365		48.999	862.617
	25.973	524.012		42.596	959.954
	28.841	575.767		100.381	884.519
	77.072	633.621		66.852	998.17
	43.416	525.254		40.035	819.687
	33.836	507.36		26.946	1292.98
	22.335	550.534		60.961	925.559
	33.375	521.59		24.026	987.671
	25.87	572.956		97.179	825.441
	29.584	504.375		30.609	883.356
	41.597	505.599		25.05	1045.94
	41.085	565.21		58.425	957.306
	42.622	543.269		98.101	933.86
	22.335	571.789		95.719	896.849
	30.045	552.508		38.754	794.476
	25.076	588.086		46.925	1030.6
	39.112	565.228		37.371	1078.39
	47.232	539.6		53.533	951.866
	28.047	547.742		45.567	887.072
	23.001	637.939		104.94	755.405
	38.216	562.583		91.057	894.807
	26.92	554.184		37.14	1049.48
	20.133	470.26		58.707	906.257
	22.054	495.712		49.102	1003.25
	30.916	626.215		52.278	1374.21
	25.204	535.238		59.655	981.694
	24.871	550.654		67.108	972.579
	29.482	616.427		77.2	812.626
	41.213	589.101		23.334	1348.66
	48	521.385		29.558	933.598
	27.612	580.029		36.192	893.577
	36.269	583.493		70.285	897.909
	29.687	661.052		90.058	941.642
	21.772	758.488		53.303	856.904
	45.388	600.249		115.211	881.609
	25.281	748.404		54.916	779.699
	23.898	484.226		57.554	1078.88
	28.867	569.891		99.51	828.645
	23.718	528.005		61.371	790.492
	33.426	588.815		101.226	1092.96
	27.637	582.871		72.795	964.188
	21.464	595.156		97.358	992.891
	55.019	539.22		89.06	921.704
	20.696	602.969		44.466	809.35
	24.743	641.274		66.494	931.582
	27.996	634.787		31.812	964.27
	54.353	541.4		98.793	903.914
	58.195	516.02		34.937	888.919
	24.538	581.797		26.638	1157.79
	41.392	605.444		44.876	930.954
	21.618	595.718		83.296	937.052
	36.935	605.415		94.746	951.709
	27.842	674.626		70.541	1110.66
	27.817	687.818		29.2	1035.48
	20.312	656.464		21.797	1398
	45.08	544.109		33.682	863.209
	20.03	873.155		38.242	930.541
	43.749	556.762		35.322	973.967
	23.744	586.039		49.23	919.47
	40.675	626.341		20.44	984.975
	25.537	544.867		97.538	950.334
	58.041	549.474		103.813	1005.62
	39.958	624.631		62.831	983.272
	26.536	524.548		44.286	979.809
	44.363	630.19		48.923	909.184
	44.389	489.534		62.447	864.215
	23.181	579.842		45.26	796.126
	32.837	515.917		37.55	1151.3
	39.522	595.707		94.771	764.029
	26.587	576.607		46.464	848.509
	44.03	480.248		67.954	808.386
	48.82	563.535		47.36	975.357
	32.53	483.894		66.801	878.364
	23.616	575.177		164.877	986.654
	28.406	637.581		64.47	1000.16
	48.769	601.808		32.555	929.462
	32.888	596.805		23.411	1233.4
	22.207	612.301		44.082	1066.09
	21.516	629.538		35.603	901.908
	26.254	592.61		23.795	828.145
	43.006	556.738		26.818	1268.77
	37.089	957.247		44.082	781.131
	36.756	613.19		99.945	904.258
	26.459	601.407		88.701	1010.86
	26.485	425.858		91.032	977.355
	65.648	595.854		93.26	861.468
	37.422	518.078		49.384	1055.54
	29.815	590.446		33.81	1275.11
	23.155	614.759		84.372	875.299
	42.442	574.34		25.973	1174.31
	26.485	553.546		28.841	1321.37
	36.679	575.42		27.33	825.239
	34.758	534.59		22.566	953.664
	34.604	569.741		26.203	1385.87
	68.748	575.396		41.648	1030.08
	49.076	465.555		22.848	907.454
	43.697	604.427		91.954	931.257
	32.453	600.204		119.643	858.218
	24	548.163		108.039	747.602
	25.614	598.254		62.37	877.487
	26.101	527.312		58.989	794.768
	27.894	580.95		26.126	1303.14
	57.887	518.042		80.684	809.083
	25.127	527.16		64.06	953.982
	27.996	523.442		41.981	920.999
	38.703	551.733		26.408	1421.05
	20.594	586.348		100.739	864.241
	22.258	631.633		33.221	1651.08
	23.437	629.656		27.023	1400.63
	21.567	682.768		93.235	932.974
	27.279	627.764		61.909	1130.67
	23.949	589.711		59.066	944.366
	24.333	570.119		45.465	924.401
	39.727	602.326		20.594	1083.93
	24.589	547.659		30.865	814.134
	25.563	536.716		22.771	1575.35
	20.798	630.761		20.747	1007.37
	25.768	546.142		60.833	951.083
	49.307	554.281		57.017	935.186
	25.204	498.061		32.299	907.131
	42.237	531.381		59.604	827.122
	28.329	523.77		139.903	790.26
	20.952	543.963		22.976	1420.67
	20.747	511.663		29.354	1005.61
	20.235	565.773		65.162	871.472
	24.436	614.784		27.612	1009
	42.058	599.024		53.994	938.623
	41.213	583.867		101.021	904.52
	26.587	552.296		32.145	973.319
	35.706	564.671		103.122	782.629
	25.563	615.907		23.078	1312.99
	34.937	587.288		45.004	972.135
	23.206	767.077		51.791	900.589
	33.938	530.171		104.838	837.913
	42.929	559.317		22.387	1258.46
	31.479	608.367		52.406	809.512
	22.976	597.583		24.871	1294.09
	41.264	527.382		40.829	889.821
	22.105	523.59		22.438	827.003
	26.92	536.815		53.661	902.841
	23.539	568.396		34.451	1226.29
	41.828	551.845		104.223	853.234
	35.347	543.996		28.764	1275.33
	32.709	537.079		52.304	996.466
	21.567	549.707		46.028	841.031
	21.695	596.727		29.2	875.904
	21.413	1092.13		58.067	838.513
	37.781	522.703		30.737	755.763
	24.897	558.73		56.812	932.196
	21.336	551.126		88.266	900.284
	45.926	595.257		43.134	953.09
	27.817	526.261		80.684	766.511
	24.282	510.574		55.352	1039.41
	20.875	598.91		65.034	905.636
	68.159	817.281		35.091	1000.99
	21.721	447.324		33.938	1375.87
	32.888	611.724		60.141	798.423
	57.811	577.277		46.54	980.696
	42.237	724.669		20.184	897.148
	21.26	557.545		58.835	1118.71
	24.999	534.469		26.51	808.113
	26.203	605.513		40.137	788.332
	33.631	549.912		46.745	918.239
	27.842	713.621		20.747	966.428
	20.107	588.124		54.532	864.901
	24.077	601.27		109.499	804.081
	35.859	624.335		56.888	849.261
	21.285	532.963		21.413	1342.4
	25.178	591.534		63.215	1035.78
	29.021	520.62		111.011	950.792
	26.536	596.121		35.936	955.329
	21.439	625.055		63.522	830.494
	29.687	564.959		44.671	804.084
	26.049	603.732		32.939	828.189
	25.921	591.139		22.668	1470.11
	30.66	586.506		63.471	856.297
	21.439	539.524		21.106	771.576
	44.517	491.868		21.567	1237.92
	30.839	510.327		66.673	973.316
	34.092	599.194		49.64	883.304
	25.307	622.847		21.618	1287.26
	23.385	604.099		79.685	880.522
	25.46	520.416		85.986	880.861
	44.44	560.007		22.31	896.448
	42.545	569.01		101.201	927.076
	36.321	555.918		68.031	748.518
	25.332	565.724		25.768	903.163
	28.944	621.425		45.285	951.082
	42.442	589.269		28.201	796.782
	20.952	607.232		54.02	870.959
	23.104	620.377		35.731	980.133
	54.045	635.45		31.71	882.956
	22.976	620.214		42.878	929.027
	31.147	623.756		35.014	882.902
	23.872	815.333		91.211	857.028
	21.926	736.541		108.577	859.408
	35.194	550.517		30.66	902.779
	30.148	646.321		56.837	818.063
	21.669	497.219		59.014	1075.12
	26.075	662.774		64.496	771.008
	20.952	581.648		81.862	877.935
	23.872	545.65		29.2	951.666
	46.771	443.779		65.008	884.922
	21.772	730.752		51.023	899.331
	26.562	550.899		26.177	1047.73
	42.647	604.474		35.475	881.543
	23.77	516.151		40.982	993.11
	36.346	555.195		41.085	841.936
	22.899	586.487		100.048	906.862
	28.918	614.351		22.617	1312.33
	37.601	557.339		84.577	898.019
	25.998	537.817		51.663	759.717
	25.358	598.9		52.944	810.993
	24.436	492.056		54.455	814.107
	28.662	562.306		21.746	1580.29
	33.964	623.168		77.303	982.024
	23.693	567.537		50.357	1070.75
	23.847	573.208		42.16	976.124
	27.228	547.212		21.131	747.759
	20.491	604.292		118.772	889.443
	23.206	563.019		26.818	1205.4
	21.823	740.579		23.514	934.208
	40.265	571.087		26.331	882.453
	42.084	423.049		47.155	989.21
	34.066	517.378		61.217	984.462
	25.563	588.373		67.826	814.747
	34.681	565.841		27.176	1415.37
	22.31	665.745		87.062	849.221
	39.727	575.66		44.722	880.138
	24.077	604.446		37.14	1129.59
	21.849	780.642		35.424	933.477
	28.38	605.176		37.55	991.387
	66.212	535.502		54.66	850.985
	48.231	603.668		23.718	746.179
	25.409	538.901		78.148	862.537
	25.332	539.024		60.859	973.181
	35.347	590.865		77.38	849.901
	27.509	622.736		22.258	1225.32
	41.904	543.824		24.18	939.877
	27.279	594.507		68.62	900.379
	24.231	557.967		31.249	771.541
	38.293	494.707		92.389	916.776
	28.431	596.386		74.767	766.645
	26.971	572.953		23.027	1286.91
	24.154	576.734		60.935	895.668
	25.793	619.59		43.851	1198.2
	20.824	556.185		89.879	754.188
	20.85	851.516		80.172	939.507
	27.509	773.772		67.313	807.371
	22.207	611.832		38.651	830.097
	26.382	545.982		46.284	782.317
	20.619	586.632		63.446	760.09
	23.975	590.815		44.773	751.612
	49.691	515.157		91.647	906.342
	28.073	528.311		27.356	827.243
	25.46	539.451		77.713	869.175
	22.515	558.214		56.299	900.779
	42.417	558.118		56.376	979.874
	24.308	574.992		72.359	877.31
	46.464	588.948		23.565	1200.03
	23.667	556.345		103.762	836.799
	24.641	498.91		46.669	876.176
	28.662	596.118		59.834	874.445
	37.012	570.418
	22.796	621.875
	43.928	609.983
	22.054	509.429
	57.068	505.009
	27.381	624.234
	28.073	638.416
	40.726	566.413
	24.794	584.119
	20.747	637.084
	23.821	592.962
	38.549	549.95
	23.975	576.88
	22.848	627.849
	21.055	614.727
	24.717	602.509
	21.541	540.832
	21.336	683.43
	27.765	460.917
	27.637	624.928
	33.042	530.453
	39.881	553.179
	31.3	579.539
	42.135	586.411
	23.334	655.759
	28.252	569.848
	33.964	583.717
	40.777	588.508
	41.11	590.505
	27.612	542.33
	21.541	529.943
	33.682	537.868
	27.074	570.21
	23.821	784.62
	38.651	581.242
	29.635	702.222
	32.478	570.278
	30.814	618.537
	24.026	647.711
	36.141	600.61
	44.799	545.913
	20.133	480.254
	30.557	580.487
	40.521	556.825
	21.439	485.465
	22.207	594.038
	35.911	565.043
	43.467	584.547
	28.329	531.27
	40.342	589.793
	23.078	633.56
	45.029	574.652
	23.437	550.09
	45.08	560.641
	31.07	572.77
	21.823	594.724
	42.493	540.738
	28.867	625.821
	42.442	566.657
	47.078	443.446
	25.435	517.201
	24.974	533.963
	29.302	573.228
	71.745	617.108
	26.331	519.044
	26.485	539.75
	30.737	488.286
	25.383	578.135
	24.384	508.218
	27.509	803.028
	34.732	499.064
	28.79	575.511
	41.136	577.154
	29.225	550.212
	33.452	562.188
	42.647	616.118
	44.286	549.293
	25.563	589.445
	23.693	549.751
	40.982	578.264
	43.851	563.019
	39.112	530.18
	45.157	526.524
	38.113	525.424
	20.542	916.505
	43.8	569.175
	23.078	621.95
	24.282	467.815
	26.895	632.019
	41.238	531.18
	33.682	594.887
	22.873	510.158
	21.029	524.666
	45.9	580.158
	29.84	617.576
	25.204	498.471
	24.051	558.281
	29.712	575.402
	27.228	554.138
	27.945	643.973
	26.971	530.638
	45.644	509.937
	31.198	583.7
	43.236	546.969
	30.89	538.138
	21.951	549.432
	29.507	559.242
	23.616	486.093
	42.698	597.048
	40.752	485.029
	26.587	528.978
	67.826	535.125
	46.182	619.884
	39.471	536.919
	44.799	520.611
	33.938	557.137
	44.158	588.663
	36.116	505.901
	42.16	519.188
	29.968	625.297
	27.791	561.941
	27.561	546.686
	32.478	581.826
	26.997	618.032
	27.228	606.257
	40.675	526.429
	34.118	594.748
	21.823	886.695
	29.61	614.126
	31.71	508.237
	40.137	557.209
	30.532	545.31
	25.537	628.38
	28.892	537.491
	46.233	528.657
	41.52	541.855
	50.408	521.831
	28.892	567.148
	78.712	637.999
	25.921	752.792
	35.988	726.888
	39.369	580.875
	33.58	517.611
	28.944	588.066
	23.283	935.578
	21.208	875.275
	38.062	589.487
	25.614	552.52
	27.791	626.163
	27.945	462.733
	26.792	507.305
	23.488	595.063
	31.095	580.236
	26.562	551.263
	26.408	557.99
	29.2	615.311
	22.924	559.632
	28.201	670.594
	24.026	797.037
	45.516	617.586
	32.735	520.873
	35.142	613.289
	36.397	549.567
	28.15	489.115
	27.509	481.294
	42.75	579.572
	38.139	532.071
	25.64	602.867
	41.238	531.537
	47.002	572.285
	27.74	625.519
	24.922	520.836
	28.892	574.074
	25.665	565.056
	36.628	625.377
	35.68	578.358
	25.486	536.777
	27.304	618.125
	21.08	542.55
	27.868	551.586
	35.04	584.379
	24.436	458.56
	27.586	539.208
	24.384	731.466
	28.201	541.344
	34.169	614.293
	25.153	645.558
	27.484	531.472
	31.659	541.536
	22.13	585.19
	22.105	497.024
	25.844	530.999
	27.765	583.514
	25.537	588.356
	26.203	569.295
	33.042	585.512
	44.415	545.752
	26.792	581.715
	29.149	602.524
	49.46	679.798
	21.721	543.644
	41.853	563.733
	21.9	625.399
	36.295	628.175
	28.431	489.991
	29.61	505.71
	27.663	659.364
	40.803	636.89
	20.107	559.046
	43.518	681.688
	45.823	495.029
	49.589	562.352
	42.391	527.029
	37.909	441.474
	40.675	578.037
	39.036	590.073
	46.182	567.993
	22.72	545.397
	41.033	503.129
	28.79	565.625
	40.572	551.006
	24.256	527.741
	30.25	602.753
	47.053	578.214
	37.934	587.136
	41.418	526.6
	28.508	551.213
	20.363	534.165
	41.52	560.99
	39.855	632.999
	27.689	554.415
	28.124	594.036
	38.267	492.589
	47.386	586.57
	26.024	622.35
	23.078	576.283
	20.235	864.397
	36.039	614.79
	26.203	592.491
	21.669	603.149
	26.331	613.629
	24.743	590.275
	22.745	587.104
	42.16	591.402
	24.077	598.964
	26.971	579.294
	69.798	582.372
	30.942	620.613
	49.384	549.816
	39.855	590.997
	35.629	549.183
	27.458	578.382
	44.107	546.604
	40.265	581.024
	27.714	634.007
	25.665	586.593
	23.693	503.711
	26.562	523.139
	28.329	611.448
	29.815	497.49
	20.312	541.787
	40.368	612.291
	43.313	584.299
	25.614	612.515
	20.363	613.452
	32.735	583.078
	26.638	608.734
	34.63	566.936
	29.994	552.448
	26.792	621.864
	27.484	468.445
	26.818	607.03
	22.335	861.304
	35.168	529.401
	28.457	548.021
	36.551	527.655
	28.175	422.924
	31.531	615.874
	25.358	586.801
	26.203	523.017
	28.867	507.03
	35.501	562.798
	27.586	571.867
	49.051	611.321
	24.256	496.192
	29.097	551.798
	31.966	803.864
	29.891	512.156
	36.474	490.315
	20.414	628.721
	25.742	514.798
	35.398	606.174
	25.23	482.815
	46.566	528.177
	47.539	606.815
	22.54	517.06
	28.508	548.249
	25.691	657.148
	46.105	501.03
	35.68	512.036
	26.946	528.37
	44.235	606.001
	20.107	590.836
	25.255	546.98
	20.466	569.859
	28.969	608.365
	27.458	510.396
	25.281	470.614
	30.327	525.225
	24.436	517.032
