# Supplementary material for: Genome-wide RNA polymerase stalling shapes the transcriptome during aging
Source: Nat Genet. 2023 Jan 19;55(2):268–79. doi: 10.1038/s41588-022-01279-6 (PMC9925383; doi:10.1038/s41588-022-01279-6)
Supplement: Supplementary file 11 — Statistical source data. [file 41588_2022_1279_MOESM11_ESM.xlsx]

## Sheet: Supp.fig.2.b
		Introns	Exons
	Total RNA-seq	0.3972	0.6028
	Eu-seq	0.8863	0.1137

## Sheet: Supp.fig.2.g
id	Young_expression	Old_expression	Length
uc029vjc.1	21	19	19					Adult_<300bp			Old_<300bp			Adult_1000-3000bp			Old_1000-3000bp			Adult_2000-4000bp			Old_2000-4000bp
uc029ufh.1	14	9	19					0.184			0.275			2.933			2.7			2.4			2.2
uc029xme.1	5	1	19					0.277			0.313			1.2			1.34			1.5			1.78
uc033gco.1	773	519	20					0.264			0.322			1.4			1.4			1.4			1.4
uc033gcn.1	585	391	20				Mean	0.241667			0.303333			1.84433			1.81333			1.76667			1.79333
uc029tsh.1	47	12	20				SEM	0.0290765			0.0144029			0.547387			0.443672			0.31798			0.231036
uc029sws.1	40	3	20
uc029rzi.1	23	3	20
uc029tvs.1	11	6	20
uc029skw.1	8	4	20
uc029tjb.1	7	1	20				Statistics	Adult vs Old <300bp					Statistics	Adult vs Old 1000_3000bp					Statistics	Adult vs Old 2000-4000bp
uc029txe.1	6	0	20				Significantly different (P < 0.05)?	No					Significantly different (P < 0.05)?	No					Significantly different (P < 0.05)?	No
uc029vik.1	6	0	20				One- or two-tailed P value?	two-tailed					One- or two-tailed P value?	two-tailed					One- or two-tailed P value?	two-tailed
uc029qtd.1	5	4	20				t	3.858					t	0.285					t	0.8658
uc029swr.1	5	0	20				df	2					df	2					df	2
uc029rms.1	4	1	20				P-value	0.0610933					P-value	0.802446					P-value	0.477866
uc029uoy.1	4	1	20
uc029wmj.1	4	2	20
uc029xfw.1	4	1	20
uc029qor.1	3	0	20
uc029rjl.1	3	1	20
uc029rye.1	3	6	20
uc029wss.1	3	0	20
uc029xjv.1	3	0	20
uc029qwu.1	2	0	20
uc029sdi.1	2	1	20
uc029tvi.1	2	1	20
uc029twz.1	2	3	20
uc029qvw.1	1	3	20
uc029sty.1	1	0	20
uc029sxr.1	1	0	20
uc029szs.1	1	1	20
uc029tgv.1	1	0	20
uc029txx.1	1	0	20
uc029ulw.1	1	0	20
uc029unb.1	1	1	20
uc029wwe.1	1	3	20
uc029wyg.1	1	0	20
uc029xkg.1	1	0	20
uc029xnx.1	1	1	20
uc029xoq.1	1	2	20
uc029vto.1	5	0	21
uc029vyd.1	5	5	21
uc029viu.1	4	2	21
uc029szx.1	3	0	21
uc029twx.1	3	0	21
uc029xin.1	3	0	21
uc029uhx.1	2	0	21
uc029sbz.1	1	0	21
uc029wwg.1	1	0	21
uc029xfk.1	1	0	21
uc056ypo.1	1268	834	22
uc029qws.1	3	4	22
uc029xem.1	1	2	22
uc029tvl.1	24	2	23
uc029sdd.1	5	0	23
uc029wnr.1	4	0	23
uc029qwn.1	3	1	23
uc029vid.1	3	4	23
uc029wqn.1	3	0	23
uc029rfp.1	2	1	23
uc029rri.1	2	1	23
uc029sci.1	2	0	23
uc029snl.1	2	0	23
uc029swt.1	2	1	23
uc029tgp.1	2	10	23
uc029tiq.1	2	0	23
uc029ujj.1	2	1	23
uc029vvd.1	2	0	23
uc029wbz.1	2	0	23
uc029wxq.1	2	0	23
uc029xiu.1	2	0	23
uc029qtq.1	1	0	23
uc029rrj.1	1	0	23
uc029sfd.1	1	0	23
uc029tlo.1	1	0	23
uc029tvg.1	1	0	23
uc029ufa.1	1	1	23
uc029ujt.1	1	1	23
uc029uyd.1	1	0	23
uc029vju.1	1	0	23
uc029vos.1	1	0	23
uc029vvv.1	1	0	23
uc029wma.1	1	0	23
uc029wnx.1	1	0	23
uc029wxp.1	1	1	23
uc029xit.1	1	1	23
uc029xjc.1	1	0	23
uc029ruq.1	5	2	24
uc029rag.1	2	0	24
uc029vax.1	2	0	24
uc011xot.2	1	1	24
uc029rbc.1	1	0	24
uc029rhz.1	1	0	24
uc029rin.1	1	0	24
uc029vgt.1	1	0	24
uc029wtq.1	1	2	24
uc029uuk.1	42	10	25
uc029rgc.1	7	4	25
uc029umy.1	7	7	25
uc007leb.1	5	0	25
uc029rhg.1	5	7	25
uc029wwn.1	5	0	25
uc029wmb.1	4	3	25
uc029tam.1	2	0	25
uc011xko.1	1	0	25
uc029rbh.1	1	0	25
uc029ujo.1	1	0	25
uc029wdq.1	1	2	25
uc029xel.1	1	1	25
uc029srj.1	10	3	26
uc029qoi.1	4	6	26
uc029rgi.1	2	1	26
uc029rgs.1	2	0	26
uc029rir.1	2	1	26
uc029uol.1	2	0	26
uc007ans.2	1	0	26
uc011xkg.2	1	0	26
uc012bpc.2	1	0	26
uc029rgp.1	1	1	26
uc029rgr.1	1	2	26
uc029rgz.1	1	2	26
uc029rhw.1	1	1	26
uc029rik.1	1	2	26
uc029riq.1	1	0	26
uc029rix.1	1	0	26
uc029rje.1	1	1	26
uc029trl.1	1	0	26
uc029xen.1	1	0	26
uc033jir.1	24	2	27
uc009noy.2	13	3	27
uc029qyd.1	10	9	27
uc029uhl.1	7	5	27
uc029wwl.1	5	2	27
uc029qnq.1	3	0	27
uc011xjx.1	2	0	27
uc029rap.1	2	0	27
uc029rhc.1	2	3	27
uc029rsr.1	2	1	27
uc029sxo.1	2	1	27
uc008dhj.2	1	0	27
uc011xoq.2	1	1	27
uc029qzw.1	1	0	27
uc029rbt.1	1	0	27
uc029rhq.1	1	0	27
uc029rht.1	1	0	27
uc029rjb.1	1	0	27
uc029stq.1	1	0	27
uc029trj.1	1	0	27
uc029udt.1	1	0	27
uc029xlf.1	1	0	27
uc029wwj.1	11	2	28
uc029wwk.1	9	3	28
uc029vnu.1	7	0	28
uc011xod.1	6	2	28
uc029uzf.1	6	6	28
uc029rgu.1	5	3	28
uc029rgw.1	4	4	28
uc029wyo.1	3	4	28
uc007fta.1	2	0	28
uc029smk.1	2	0	28
uc008dhc.1	1	0	28
uc029rbs.1	1	0	28
uc029rge.1	1	0	28
uc029rgl.1	1	1	28
uc029rpg.1	1	0	28
uc029utg.1	1	0	28
uc029utv.1	1	1	28
uc029vei.1	1	0	28
uc029wbh.1	1	0	28
uc029xeb.1	17	27	29
uc029wyn.1	16	8	29
uc029ukh.1	14	16	29
uc009pby.1	9	3	29
uc008gwz.2	8	9	29
uc008var.2	6	5	29
uc009qwi.1	6	10	29
uc029wwm.1	6	8	29
uc009edw.1	2	0	29
uc029rah.1	2	2	29
uc029tjh.1	2	0	29
uc029wwf.1	2	7	29
uc007mbk.1	1	0	29
uc007mbo.1	1	0	29
uc007oqv.1	1	0	29
uc007wuy.2	1	0	29
uc008skg.1	1	0	29
uc009ecw.1	1	0	29
uc009eed.1	1	0	29
uc009eee.1	1	1	29
uc009hcb.1	1	6	29
uc029qww.1	1	1	29
uc029rbf.1	1	0	29
uc029uro.1	1	0	29
uc029vep.1	1	0	29
uc029xmt.1	12	1	30
uc029tse.1	9	0	30
uc008djr.1	3	0	30
uc029rrc.1	3	2	30
uc029vvq.1	2	0	30
uc007fri.1	1	0	30
uc009cuq.1	1	0	30
uc029qos.1	1	3	30
uc029qzb.1	1	0	30
uc029ray.1	1	0	30
uc029rds.1	1	0	30
uc029tje.1	1	0	30
uc029unh.1	1	0	30
uc029wwi.1	9	0	31
uc029xky.1	5	7	31
uc009ofe.1	3	4	31
uc008cwp.1	2	5	31
uc029reg.1	1	0	31
uc029sts.1	1	0	31
uc029vct.1	1	0	31
uc029wbi.1	1	0	31
uc029wek.1	1	0	31
uc029xee.1	4	5	32
uc007fsz.2	1	0	32
uc009ecv.1	1	0	32
uc009edc.2	1	0	32
uc029tox.1	1	1	32
uc029wym.1	3	8	33
uc008dhd.2	1	0	33
uc012egj.2	1	0	33
uc029rao.1	1	0	33
uc029tjv.1	1	0	33
uc029tnc.1	1	2	33
uc029vqg.1	1	0	33
uc009pbz.2	11	9	34
uc029rxg.1	3	0	34
uc029vvr.1	3	3	34
uc029rqz.1	2	0	34
uc007qns.1	1	0	34
uc009ecx.2	1	0	34
uc029raz.1	1	0	34
uc029tjf.1	1	2	34
uc009qmf.1	8	5	35
uc029tpx.1	2	0	35
uc029xei.1	2	0	35
uc029xoi.1	2	0	35
uc007fsn.2	1	0	35
uc008dhi.2	1	0	35
uc029qop.1	1	0	35
uc029rdc.1	1	0	35
uc029rut.1	1	0	35
uc029smf.1	1	0	35
uc029sna.1	1	0	35
uc029srd.1	1	0	35
uc029vhv.1	1	1	35
uc029wcd.1	1	1	35
uc029rur.1	3	0	36
uc029src.1	3	0	36
uc029uls.1	3	0	36
uc029wnu.1	3	0	36
uc009edu.1	2	0	36
uc029rka.1	2	2	36
uc029rlo.1	2	0	36
uc029sya.1	2	0	36
uc029ujv.1	2	0	36
uc029wxo.1	2	0	36
uc029xkw.1	2	0	36
uc029qmr.1	1	1	36
uc029qtc.1	1	0	36
uc029rhy.1	1	0	36
uc029rif.1	1	0	36
uc029rim.1	1	0	36
uc029rsh.1	1	0	36
uc029sov.1	1	0	36
uc029srb.1	1	0	36
uc029syf.1	1	1	36
uc029tlf.1	1	0	36
uc029tll.1	1	0	36
uc029tlw.1	1	0	36
uc029vaj.1	1	1	36
uc029vho.1	1	0	36
uc029vhp.1	1	0	36
uc029vts.1	1	0	36
uc029vvu.1	1	0	36
uc029wbd.1	1	0	36
uc029wsu.1	1	0	36
uc029wuz.1	1	0	36
uc029xlj.1	1	0	36
uc029xml.1	1	0	36
uc029xoa.1	1	0	36
uc029rgt.1	3	6	37
uc029tmo.1	2	0	37
uc029uey.1	2	0	37
uc029qzh.1	1	0	37
uc029rpq.1	1	0	37
uc029wet.1	1	0	37
uc029xiw.1	1	0	37
uc012glm.2	7	2	38
uc029tqd.1	5	2	38
uc007oqo.2	1	0	38
uc009ect.2	1	0	38
uc011xkd.2	1	0	38
uc029vij.1	1	3	38
uc029sri.1	14	1	39
uc009pcb.1	12	13	39
uc029rgx.1	5	1	39
uc033hho.1	3	7	39
uc011xjz.2	2	0	39
uc029vic.1	1	0	39
uc029rkp.1	2	1	40
uc011xka.2	1	0	40
uc029smo.1	1	0	40
uc029sxj.1	1	2	40
uc029wqo.1	1	0	40
uc029tsd.1	18	0	41
uc009qmj.2	16	17	41
uc012goq.1	14	12	41
uc007gok.2	1	0	41
uc009ccw.2	1	4	41
uc029raw.1	1	0	41
uc029tzl.1	2	1	42
uc007fro.2	1	0	42
uc029tqy.1	15	20	43
uc029txd.1	3	0	43
uc029ryl.1	2	0	43
uc029sbu.1	2	1	43
uc009eea.2	1	0	43
uc029qyq.1	1	6	43
uc029qza.1	1	0	43
uc029rlb.1	1	1	43
uc029rrk.1	1	0	43
uc029ryz.1	1	1	43
uc029sjf.1	1	0	43
uc029tle.1	1	0	43
uc029uly.1	1	1	43
uc029uzu.1	1	1	43
uc029wex.1	1	1	43
uc029wru.1	1	0	43
uc029xse.1	1	0	43
uc029xxv.1	1	0	43
uc029xye.1	1	0	43
uc011yaf.1	14	6	44
uc012czu.1	8	10	44
uc057aqu.1	1	1	44
uc029vtw.1	9	0	45
uc029upp.1	6	4	45
uc029umi.1	4	2	45
uc029rej.1	2	0	45
uc012fly.1	1	0	45
uc029qnb.1	1	0	45
uc029rkr.1	1	0	45
uc029rsl.1	1	0	45
uc029sfv.1	1	0	45
uc029tzr.1	1	1	45
uc029uwp.1	1	0	45
uc007mbj.2	1	0	46
uc012eip.2	1	0	46
uc029qoc.1	1	0	46
uc029stv.1	1	1	46
uc029uwc.1	1	0	46
uc029vcv.1	1	0	46
uc009pca.2	15	4	47
uc009pcc.2	8	8	47
uc029sng.1	6	1	47
uc029wtk.1	6	0	47
uc029xlq.1	5	2	47
uc029xmm.1	5	1	47
uc029tau.1	4	0	47
uc029vgv.1	4	0	47
uc029vtt.1	4	0	47
uc007mbh.2	3	0	47
uc029qwz.1	3	0	47
uc029uez.1	3	0	47
uc029xjt.1	3	1	47
uc029xlk.1	3	0	47
uc011xjy.1	2	0	47
uc011zwg.2	2	6	47
uc029qnc.1	2	0	47
uc029qnp.1	2	0	47
uc029qvh.1	2	0	47
uc029rzl.1	2	2	47
uc029tjd.1	2	1	47
uc029tlj.1	2	3	47
uc029umk.1	2	0	47
uc029uva.1	2	0	47
uc029uwk.1	2	0	47
uc029vwa.1	2	0	47
uc029wms.1	2	0	47
uc029xet.1	2	0	47
uc012gmm.1	1	4	47
uc029qsj.1	1	1	47
uc029rfk.1	1	0	47
uc029rll.1	1	0	47
uc029rmo.1	1	0	47
uc029rqp.1	1	2	47
uc029rzu.1	1	1	47
uc029smc.1	1	0	47
uc029smp.1	1	0	47
uc029snf.1	1	0	47
uc029soh.1	1	0	47
uc029szp.1	1	2	47
uc029tsa.1	1	0	47
uc029tsc.1	1	0	47
uc029tsg.1	1	0	47
uc029tzi.1	1	0	47
uc029upx.1	1	0	47
uc029uue.1	1	1	47
uc029uwi.1	1	1	47
uc029uwy.1	1	0	47
uc029uyz.1	1	0	47
uc029vgc.1	1	0	47
uc029vkb.1	1	0	47
uc029vns.1	1	0	47
uc029vtk.1	1	0	47
uc029wdi.1	1	0	47
uc029wmz.1	1	0	47
uc029wna.1	1	1	47
uc029wpj.1	1	0	47
uc029xkh.1	1	0	47
uc029xkj.1	1	0	47
uc029xkk.1	1	0	47
uc029xkx.1	1	0	47
uc029xnb.1	1	1	47
uc029xnt.1	1	0	47
uc029rhf.1	1	2	48
uc009qmh.1	12	4	49
uc029rqq.1	2	0	49
uc029sph.1	1	0	49
uc029vth.1	1	0	49
uc033jio.1	2	1	50
uc009ecu.1	1	0	50
uc033ito.1	4	0	51
uc011xkh.2	2	0	51
uc029qnt.1	2	0	51
uc029vjs.1	2	0	51
uc029rss.1	1	0	51
uc011xjd.1	13	15	52
uc011wlr.1	1	9	52
uc011zie.1	10	8	53
uc056zuc.1	2	2	53
uc007gnb.1	1	0	53
uc029srk.1	20	7	54
uc012bez.1	4	4	54
uc011yah.1	2	0	54
uc007vux.1	1	0	54
uc029tow.1	1	0	54
uc056yku.1	9	3	55
uc029tvp.1	3	4	55
uc029qyy.1	1	0	55
uc029sxk.1	1	1	55
uc029vhq.1	1	0	55
uc029xgg.1	1	2	55
uc007axa.1	50	61	56
uc033heu.1	42	57	56
uc033jia.1	3	1	56
uc011xkb.2	2	0	56
uc007oqm.1	1	0	56
uc008slw.1	1	0	56
uc012acz.1	12	9	57
uc033frn.1	12	5	57
uc033fmi.1	10	8	57
uc007axe.1	6	17	57
uc056yhl.1	6	2	57
uc056ztm.1	5	3	57
uc008cen.1	4	4	57
uc033gay.1	3	0	57
uc033hln.1	3	1	57
uc033itz.1	3	3	57
uc033ixq.1	3	1	57
uc033iyi.1	3	0	57
uc033jfz.1	3	0	57
uc033gcs.1	2	0	57
uc033hij.1	2	0	57
uc007ftb.2	1	1	57
uc009qmi.1	1	4	57
uc012cik.1	1	0	57
uc029rbo.1	1	0	57
uc029uxn.1	1	0	57
uc033ftr.1	1	1	57
uc033ifg.1	11	4	58
uc012aqr.1	9	7	58
uc011zid.1	5	15	58
uc033jie.1	5	0	58
uc012djr.1	3	0	58
uc033gfw.1	1	0	58
uc033ilx.1	1	0	58
uc033hha.1	10	3	59
uc011zqz.1	8	3	59
uc033gur.1	5	1	59
uc033jgv.1	5	1	59
uc033iln.1	4	3	59
uc033fko.1	2	2	59
uc033ixx.1	2	0	59
uc056zdw.1	2	0	59
uc029vqc.1	1	0	59
uc033iea.1	1	0	59
uc033igv.1	1	0	59
uc012aki.1	73	6	60
uc007uuj.1	62	71	60
uc009cjp.1	41	62	60
uc033ghr.1	24	9	60
uc033ftj.1	16	1	60
uc012cwd.1	8	19	60
uc033gti.1	7	10	60
uc033fow.1	4	2	60
uc033itv.1	3	0	60
uc033iun.1	3	3	60
uc029urq.1	2	0	60
uc033hma.1	2	1	60
uc033ikt.1	2	0	60
uc029rat.1	1	0	60
uc029urv.1	1	0	60
uc029usv.1	1	0	60
uc033hdi.1	1	0	60
uc033hii.1	1	0	60
uc033jem.1	1	0	60
uc008vba.1	15	6	61
uc012bey.1	5	2	61
uc011xwd.1	4	7	61
uc033jgk.1	3	1	61
uc033gqu.1	2	1	61
uc033iit.1	2	2	61
uc033fkr.1	1	0	61
uc033gbv.1	1	0	61
uc033ize.1	1	0	61
uc056zlf.1	11	4	62
uc011zur.1	6	4	62
uc033jii.1	5	1	62
uc033gww.1	3	0	62
uc011wls.1	2	2	62
uc012ceb.1	2	1	62
uc033fqs.1	2	0	62
uc033fth.1	2	0	62
uc033gbj.1	2	0	62
uc033hef.1	2	0	62
uc033hmm.1	2	0	62
uc033ius.1	2	1	62
uc011xwc.1	1	2	62
uc033fyv.1	1	2	62
uc033gef.1	1	0	62
uc033hsv.1	1	1	62
uc033hxd.1	1	0	62
uc033jga.1	1	1	62
uc033jhk.1	1	3	62
uc033hcz.1	24	3	63
uc012gkm.1	23	16	63
uc012gkp.1	8	2	63
uc033jrj.1	8	1	63
uc033ieg.1	7	1	63
uc029rlz.1	4	0	63
uc033jgz.1	4	4	63
uc056yjr.1	4	1	63
uc012dbz.1	3	0	63
uc033jib.1	3	0	63
uc033fjg.1	2	0	63
uc033hmj.1	2	0	63
uc033hrn.1	2	0	63
uc012bym.1	1	0	63
uc029qyx.1	1	0	63
uc033fks.1	1	0	63
uc033fxm.1	1	0	63
uc033gbw.1	1	4	63
uc033hie.1	1	0	63
uc033hva.1	1	0	63
uc012dlw.1	24	2	64
uc009qmk.2	12	15	64
uc033gcx.1	12	2	64
uc033hjf.1	10	1	64
uc011wuo.1	7	5	64
uc033ilt.1	7	1	64
uc033gox.1	6	1	64
uc012ahd.1	5	0	64
uc033imz.1	5	5	64
uc033iza.1	5	2	64
uc033inj.1	3	1	64
uc012ace.1	2	2	64
uc012fay.1	2	0	64
uc007oqu.2	1	0	64
uc012fkb.1	1	0	64
uc033jkc.1	1	0	64
uc056zhj.1	1	1	64
uc012bec.1	27	32	65
uc033hhn.1	15	0	65
uc033jkb.1	12	2	65
uc033fqx.1	8	3	65
uc033fvy.1	8	0	65
uc012cjm.1	6	2	65
uc033glx.1	2	0	65
uc012cxk.1	1	0	65
uc033frm.1	1	1	65
uc011ygo.1	123	44	66
uc011wyb.1	6	7	66
uc033ilc.1	4	0	66
uc012gwc.1	2	0	66
uc012abj.1	1	0	66
uc012bog.3	1	5	66
uc008ztz.1	100	31	67
uc012adr.1	20	22	67
uc012fzw.1	15	3	67
uc012alc.1	9	0	67
uc012bjt.3	6	10	67
uc012azf.1	5	14	67
uc012crb.1	5	4	67
uc007bvm.1	4	1	67
uc056yzc.1	3	3	67
uc012bur.1	2	0	67
uc007onj.1	1	0	67
uc012cxi.1	1	0	67
uc029sgh.1	1	0	67
uc033gaj.1	1	4	67
uc033guq.1	1	0	67
uc033jqs.1	1	2	67
uc033frb.1	8	6	68
uc033iga.1	4	2	68
uc033fte.1	3	0	68
uc033goo.1	3	0	68
uc033hry.1	2	0	68
uc029rph.2	1	0	68
uc033ftd.1	1	0	68
uc033jik.1	1	0	68
uc033jkq.1	1	0	68
uc012dem.1	12	1	69
uc033hlg.1	9	1	69
uc033gae.1	5	0	69
uc033jkd.1	5	1	69
uc009olo.2	4	3	69
uc011wrc.1	4	9	69
uc011yag.1	4	6	69
uc033fxp.1	4	0	69
uc009qyt.1	3	0	69
uc033fre.1	2	0	69
uc033gfu.1	2	0	69
uc056yol.1	2	3	69
uc012bef.1	1	0	69
uc033foy.1	1	0	69
uc033igh.1	1	1	69
uc057asq.1	1	3	69
uc012czz.1	16	8	70
uc012crc.1	7	11	70
uc011wip.1	6	3	70
uc033fvm.1	6	9	70
uc056zne.1	4	1	70
uc029svb.1	3	2	70
uc033fqq.1	2	1	70
uc007frn.2	1	0	70
uc012ejr.1	1	0	70
uc029uwd.1	1	0	70
uc033fzr.1	1	2	70
uc033gxd.1	1	4	70
uc033hkt.1	1	0	70
uc033huo.1	1	0	70
uc033inl.1	1	2	70
uc033jhv.1	1	0	70
uc033ili.1	8	4	71
uc033gqc.1	6	8	71
uc033igg.1	6	13	71
uc033ghm.1	5	1	71
uc033hpv.1	5	12	71
uc033fox.1	3	0	71
uc033hph.1	3	3	71
uc033fza.1	2	2	71
uc033gie.1	2	2	71
uc033jap.1	2	0	71
uc007oqn.2	1	0	71
uc033fnt.1	1	0	71
uc033fse.1	1	0	71
uc033fzj.1	1	0	71
uc033gki.1	1	0	71
uc033gsf.1	1	1	71
uc033gsh.1	1	1	71
uc033hbk.1	1	0	71
uc033hbz.1	1	0	71
uc033hxt.1	1	0	71
uc033hxy.1	1	4	71
uc033hyf.1	1	1	71
uc033hyl.1	1	0	71
uc033jmq.1	1	1	71
uc033fmk.1	11	9	72
uc011zwa.1	8	2	72
uc029uua.1	8	5	72
uc011ygj.1	7	8	72
uc056ypj.1	7	1	72
uc033hjm.1	6	0	72
uc012fnx.1	4	6	72
uc033gho.1	4	0	72
uc033frs.1	3	0	72
uc033iyx.1	3	5	72
uc033ggx.1	2	0	72
uc029rpb.1	1	0	72
uc029twr.1	1	2	72
uc033fur.1	1	0	72
uc033gax.1	1	0	72
uc033gjy.1	1	2	72
uc033gqa.1	1	1	72
uc033gwa.1	1	1	72
uc033hbh.1	1	1	72
uc033hbn.1	1	1	72
uc033hsg.1	1	1	72
uc033huu.1	1	3	72
uc009dph.1	18	28	73
uc009skh.1	16	10	73
uc008jsf.1	12	10	73
uc033ghl.1	5	1	73
uc011xiz.1	3	4	73
uc033gvd.1	3	3	73
uc033jgf.1	3	1	73
uc011wif.1	2	1	73
uc012cxh.1	2	0	73
uc033fok.1	2	0	73
uc033ghn.1	2	0	73
uc033fmw.1	1	0	73
uc033ghp.1	1	0	73
uc033gia.1	1	0	73
uc008ahm.1	2	0	74
uc012ghd.1	1	0	74
uc033gto.1	1	0	74
uc033gwb.1	1	0	74
uc033jca.1	1	0	74
uc033jje.1	1	0	74
uc012buv.1	16	8	75
uc011zam.1	9	0	75
uc012cly.1	2	2	75
uc056zrq.1	1	3	75
uc057agv.1	6	0	76
uc011yhz.1	5	3	76
uc012elb.1	4	4	76
uc011zwf.1	3	3	76
uc033fio.1	2	1	76
uc011xpy.2	19	7	77
uc012duc.1	12	9	77
uc029tbb.1	3	0	77
uc011yhy.1	2	1	77
uc011zsc.1	2	4	77
uc057atm.1	2	3	77
uc012djs.1	1	2	77
uc056zdo.1	129	21	78
uc011ypm.1	5	8	78
uc012gkg.1	5	3	78
uc033hor.1	4	2	78
uc012hfd.1	3	1	78
uc033jqr.1	1	0	78
uc033fvx.1	6	1	79
uc033hmf.1	3	3	79
uc029tvj.1	2	0	79
uc029wtw.1	1	0	79
uc012arx.1	40	47	80
uc029wwb.1	5	2	80
uc029qvf.1	1	0	80
uc033gbq.1	1	0	80
uc033imr.1	1	2	80
uc011wxx.1	7	1	81
uc012dfw.1	4	0	81
uc033fuw.1	4	1	81
uc029vit.1	3	1	81
uc012efi.1	2	0	81
uc033hmd.1	2	1	81
uc012bty.1	1	0	81
uc012gmu.1	1	0	81
uc033fxe.1	1	0	81
uc033ggz.1	1	0	81
uc012afr.1	110	22	82
uc011zrj.1	20	12	82
uc029uqe.1	10	11	82
uc012ewc.1	5	2	82
uc011yko.1	3	2	82
uc012fhj.1	3	5	82
uc033hsn.1	3	0	82
uc012awv.2	1	2	82
uc012hqu.1	1	0	82
uc029rtn.1	1	1	82
uc011yok.1	11	4	83
uc056zml.1	11	11	83
uc011zne.1	10	1	83
uc011xpi.1	6	3	83
uc007ama.2	5	5	83
uc012fjl.1	4	2	83
uc012erw.1	3	0	83
uc011xhh.1	1	7	83
uc011zpt.1	1	0	83
uc033ify.1	1	3	83
uc012azl.1	173	9	84
uc011xzf.1	16	4	84
uc011zhn.1	11	4	84
uc011xql.1	10	8	84
uc012acr.1	10	3	84
uc012dtb.1	9	6	84
uc012bup.1	8	8	84
uc007bma.2	7	1	84
uc011yvc.1	4	2	84
uc012aev.1	4	0	84
uc012fue.1	4	2	84
uc012hej.1	3	5	84
uc057akb.1	2	0	84
uc011ytg.1	1	0	84
uc012arz.1	1	1	84
uc056yvs.1	1	0	84
uc012buw.1	17	4	85
uc012dan.1	8	4	85
uc008ghx.2	6	3	85
uc012byc.1	5	4	85
uc012cem.1	4	2	85
uc009gti.1	2	2	85
uc012dgv.1	2	0	85
uc033jgl.1	2	1	85
uc033jmy.1	2	0	85
uc029uxz.1	1	0	85
uc033iwx.1	1	10	85
uc056zlz.1	1	0	85
uc012aww.2	19	11	86
uc029vwz.1	13	8	86
uc012bkw.1	9	3	86
uc056ynq.1	6	0	86
uc057aen.1	4	1	86
uc011xrz.1	27	7	87
uc011zsb.1	9	1	87
uc012gzr.1	7	1	87
uc012ees.1	4	1	87
uc012ggz.1	4	2	87
uc033flg.1	1	0	87
uc012bhk.1	13	2	88
uc011yzc.1	8	5	88
uc009gtl.1	5	4	88
uc011zol.1	3	2	88
uc012cfz.1	2	0	88
uc033ftg.1	1	1	88
uc033jdl.1	1	1	88
uc012hic.1	88	57	89
uc008opz.1	10	13	89
uc011yis.1	2	5	89
uc011yug.1	1	0	89
uc033gqb.1	1	7	89
uc033his.1	19	3	90
uc011xme.1	18	11	90
uc011xje.1	14	1	90
uc011xun.1	12	7	90
uc012gvb.1	7	8	90
uc033jey.1	5	4	90
uc033jde.1	4	7	90
uc033iau.1	33	8	91
uc029rni.1	7	0	91
uc009edv.2	3	1	91
uc033jjh.1	1	0	91
uc033idl.1	85	47	92
uc007ugf.2	8	0	92
uc011xdn.1	5	1	92
uc012alb.1	3	1	92
uc033hsh.1	2	2	92
uc012fgs.1	11	10	93
uc011wju.1	7	5	93
uc012ahe.1	4	1	93
uc011yzd.1	1	1	93
uc009mjw.1	31	15	94
uc012hng.1	3	1	94
uc012hfc.1	2	1	94
uc012cql.1	1	0	94
uc011zbz.1	11	24	95
uc011ztp.1	6	2	95
uc012coa.1	4	8	95
uc011zpu.1	3	1	95
uc011yrw.1	2	0	95
uc011ysq.1	1	0	95
uc012aaj.1	5	3	96
uc012bki.1	2	1	96
uc012btj.1	1	0	96
uc012gji.1	1	0	96
uc033imy.1	1	1	96
uc056zwb.1	1	1	96
uc012bzn.1	10	16	97
uc011zxj.1	9	2	97
uc056zfk.1	8	0	97
uc012bzi.1	6	0	97
uc011xuf.1	4	2	97
uc009mcc.1	1	10	97
uc012ejm.1	1	0	97
uc012faz.1	1	1	97
uc011zkm.1	10	1	98
uc056ywi.1	5	0	98
uc011wxg.1	4	3	98
uc012elv.1	2	0	98
uc007oqp.2	1	0	98
uc012faa.1	1	0	98
uc033ikl.1	11	14	99
uc011xwj.1	7	5	99
uc011ylq.1	6	1	99
uc008lrj.2	5	2	99
uc011xrj.1	7	13	100
uc033hga.1	1	0	100
uc033hia.1	1	0	100
uc033hkw.1	1	3	100
uc033ieh.1	11	2	101
uc008dil.2	1	0	101
uc012dpu.1	1	2	101
uc056zuz.1	1	2	101
uc011yzb.1	11	10	102
uc033jlz.1	5	4	103
uc057asv.1	2	0	103
uc012fuk.1	37	10	106
uc033iss.1	7	2	106
uc011zap.1	8	12	107
uc012hqv.1	3	2	107
uc008vaw.1	2	8	107
uc012gjm.1	1	0	107
uc033gmm.1	69	53	108
uc033iei.1	63	52	108
uc012dzn.1	30	35	108
uc056yeo.1	13	4	108
uc033hiy.1	12	6	108
uc012ajl.1	6	4	108
uc012dku.1	5	0	108
uc033fuc.1	3	0	108
uc011xzs.1	2	0	108
uc012dkw.1	2	1	108
uc033hyr.1	2	0	108
uc009cqy.2	1	0	108
uc012eev.1	1	1	108
uc033grr.1	10	5	109
uc033iir.1	9	0	109
uc033gbn.1	6	6	109
uc033grm.1	5	5	109
uc057asz.1	2	0	109
uc057adc.1	7	1	110
uc012dyw.1	28	7	111
uc011yao.1	20	7	111
uc011zyx.1	19	11	111
uc011zoq.1	12	10	111
uc033fka.1	55	54	112
uc009suo.1	10	2	112
uc011wme.1	6	2	112
uc033hjz.1	1	0	112
uc011woi.1	8	2	115
uc008ztj.1	7	11	115
uc008jok.1	41	20	116
uc008ayc.1	16	7	116
uc012dmg.1	6	5	116
uc057abg.1	4	5	116
uc033hdj.1	2	1	116
uc011wul.1	10	4	117
uc012bub.1	5	9	117
uc011wxz.1	3	2	117
uc011xlp.1	14	6	118
uc057ago.1	20	6	119
uc012fsb.1	18	11	119
uc007ssc.1	13	1	119
uc007ssj.1	13	1	119
uc056ylw.1	13	7	119
uc011yux.1	49	35	120
uc012bjn.1	39	39	120
uc057anh.1	27	57	120
uc011ywl.1	26	11	120
uc057ang.1	22	57	120
uc057ani.1	22	71	120
uc057anl.1	21	59	120
uc057anj.1	20	62	120
uc057anm.1	19	75	120
uc057ano.1	19	69	120
uc057ann.1	17	73	120
uc007dfq.1	15	11	120
uc057anp.1	15	72	120
uc008swg.1	14	6	120
uc057ank.1	14	79	120
uc057aqq.1	5	2	120
uc012azg.1	3	6	121
uc009gci.1	2	1	121
uc009syd.1	2	3	121
uc033jng.1	5	3	122
uc011xvb.1	11	5	123
uc011yoh.1	12	10	124
uc033fxl.1	1	1	124
uc056zbz.1	15	0	125
uc011zcy.2	3	3	125
uc033ges.1	10	7	126
uc009gtm.2	7	7	127
uc009scg.1	6	11	127
uc011ydw.1	3	13	127
uc033fkt.1	1	0	127
uc009toe.1	15	22	128
uc033iaz.1	6	5	128
uc012eqp.1	4	4	128
uc033iuv.1	2	1	128
uc056zvb.1	1	0	130
uc009fmf.1	10	8	131
uc029twf.1	5	7	131
uc008dzn.1	16	10	132
uc057aoa.1	2	0	132
uc012fxd.2	11	16	133
uc033hpx.1	25	17	135
uc012dmf.1	7	5	135
uc056ydp.1	2	0	135
uc029ssl.1	1	0	135
uc033jcg.1	9	5	136
uc008pqy.1	37	25	138
uc033hko.1	13	4	138
uc007ybo.1	12	2	138
uc012bso.2	11	5	138
uc009axh.1	8	37	139
uc029thb.1	1	1	140
uc007hjk.2	4	0	142
uc007mul.1	10	8	143
uc007tgk.1	1	1	143
uc009oku.1	7	4	144
uc007lru.1	2	1	144
uc029syv.1	1	0	144
uc008gqu.1	10	15	146
uc033fke.1	7	2	146
uc009ilt.1	5	8	147
uc011zxb.1	2	9	149
uc007beu.1	200	307	154
uc008wzh.1	13	8	154
uc012amq.1	3	8	156
uc011zyw.2	24	13	161
uc012ads.1	45	78	163
uc007pla.1	18	7	163
uc008vfw.1	10	18	163
uc029xhn.1	16	4	166
uc009cdd.1	10	1	168
uc008cho.1	36	23	169
uc008wje.1	56	113	171
uc009ghe.1	52	30	171
uc009fwf.1	28	29	176
uc007pmb.1	13	10	176
uc008tia.1	8	15	176
uc029xhm.1	18	5	178
uc007khy.1	1	0	178
uc007mos.1	7	12	179
uc008axx.2	3	0	181
uc012fsd.1	33	28	183
uc008zxo.1	1	0	184
uc029txf.1	1	1	185
uc007qqc.1	2	2	188
uc009qbj.1	2	0	188
uc008pnk.1	86	80	190
uc029rnv.1	2	0	195
uc007and.1	17	8	196
uc008feg.2	9	5	199
uc009tnw.1	18	10	200
uc007svs.1	8	6	206
uc007kgm.1	52	57	207
uc008ork.1	41	64	207
uc008swh.1	12	8	207
uc007rco.1	2	1	211
uc007pma.1	21	20	213
uc007ngy.1	12	2	215
uc029rqe.1	245	96	217
uc007rwl.1	50	35	220
uc012cfg.1	47	113	220
uc008ogx.1	5	0	221
uc007xll.1	1	1	227
uc008xnz.1	7	4	228
uc007mhz.1	1	1	228
uc007vzv.1	2	0	229
uc008oue.1	3	0	230
uc007fbl.2	13	9	234
uc029ssj.1	1	0	234
uc009rka.1	1	0	239
uc007fcl.1	13	6	242
uc007eej.1	4	0	244
uc009akb.1	3	3	244
uc011wor.1	22	35	247
uc009nmv.1	1	1	247
uc009bxq.1	12	12	249
uc007lya.1	6	2	257
uc007kdb.1	5	2	258
uc009dqx.1	4	1	260
uc007cve.2	3	0	263
uc007lcw.1	2	1	265
uc008giq.1	3	1	268
uc008ski.2	1	2	269
uc007tzj.1	1	2	270
uc008fbw.1	31	19	271
uc007urf.1	16	17	271
uc009njr.1	12	56	271
uc009iro.1	2	3	271
uc009dbb.1	1	0	273
uc008spx.1	249	1055	274
uc011yrk.2	8	13	274
uc009ltz.1	31	14	275
uc008sgx.1	25	18	275
uc008zsz.1	21	23	275
uc007rga.1	20	26	275
uc008vsx.1	1	0	276
uc008joj.1	348	396	278
uc012esa.1	8	6	278
uc008iec.1	7	0	278
uc009cpt.1	1	0	278
uc007wxl.1	64	18	282
uc009ize.1	7	4	282
uc029wbk.1	8	0	284
uc009nsd.1	1	0	286
uc008fxi.1	1	88	288
uc009mya.1	1	0	288
uc029vyb.1	6	2	290
uc007ocg.1	3	1	292
uc008awt.2	3	7	293
uc009tay.1	2	0	295
uc029sub.1	1	0	295
uc008urv.2	13	5	296
uc008jbi.1	17	8	297
uc008vdp.1	4	0	297
id	young	old	Length
Gm10358	3.75	1.66667	302
Krtap19-4	0	3.33333	304
Gm10481	3.75	0	304
Nupr1l	1.75	0.666667	309
Gm14475	0	0	318
Gm14477	0.25	0.333333	318
Hmga1-rs1	5	7.66667	324
Rpph1	1296.75	2650.67	325
Gm4906	0	0.666667	330
Gm20594	7176.5	10561	334
Gm6026	0	0	336
Cxx1c	0.25	0.333333	339
Bex6	0	0	345
Vaultrc5	299.25	443.333	345
Gm14920	0	1.33333	348
H2afb2	0	0	348
Gm12715	21.75	93.3333	349
Hist1h4f	9.25	18.6667	358
Gm10100	0	0	363
Gm10142	0	0	363
Hist1h4n	3.5	5.66667	366
Gm26377	0	0	368
Hist1h4d	99.75	185.333	368
Hist1h4c	58	100.667	375
Gm5138	3.75	3.66667	376
2210409E12Rik	0	0	377
Krtap22-2	0	0	380
Gm7336	4.25	6	381
Gm14760	3.25	5.33333	384
Hist2h4	35.75	44.3333	384
1810063I02Rik	0	0	391
Gm11937	0	0	396
Terc	2.25	2.66667	397
Gm12671	5	3	398
Gm2606	5	7	399
Gm10272	0	0	400
AA413626	9	5.66667	403
Hist1h4i	11.5	19.3333	403
Hist1h4m	10.25	9	405
Prm3	0	0	407
Hist1h4k	4.5	25.3333	409
Gm14150	25.75	10.3333	409
Gm15104	0	0	414
Gm15517	0	0	414
Gm5741	5.25	4	415
Gm5082	0.25	0	417
Lce1j	0	0	420
Hist1h4j	8.75	11.3333	423
Rps19-ps3	13	9.33333	426
Hist1h2bj	2	6	429
Hist1h2bn	1.25	5	431
Hist1h2bf	0.75	4.33333	431
Hist1h2bl	2	4.66667	431
Gm5382	0	0	432
Hist1h2ba	0.75	2.66667	432
Snhg9	46.75	94	435
Hist1h4h	16.5	5.66667	435
Trbv13-3	0.5	1	438
Ang2	5	13	438
Hist2h2ab	3.25	0	438
Hist4h4	5	4.66667	439
Bcl2a1c	0	0.333333	444
Trbv14	0	0	444
Hist1h2an	0	1	447
Hist1h2ai	0.75	2	448
Atoh7	0	0	450
Hist1h4b	0	0	450
Trbv29	0	0	450
Spr-ps1	3.75	3	451
Hist1h2aa	0.25	0	452
Trav6-6	0	7.33333	455
Hist1h4a	3	0	455
Gtsf1l	0	0	456
Trav6d-6	0	0	457
2310001K24Rik	0.25	0	459
Krtap19-9b	0.25	3.66667	461
Hist1h3b	1.75	0	461
Hist3h2ba	0	0.333333	462
Trbv5	1.5	10	464
Hist1h2bg	3.75	0	464
Hist3h2bb-ps	1.5	0.333333	465
Ear14	0	0	467
Tcrg-V7	0	0	467
Trav4d-4	0	0	467
1700019G06Rik	2	11.3333	468
Hist1h2af	1	3	468
Hist2h2ac	17.5	17.6667	468
Hist1h3e	12	15.3333	470
Trav4d-3	0	0	471
Trav6n-7	0	0	471
Ear10	0.25	0	471
Hist1h2ag	0.5	1.66667	472
Trbv15	0	0	475
1700024P04Rik	0	0	476
Trav5n-4	0	0	479
Hist1h3c	1.5	3	480
Krtap19-5	0	0	482
Hist1h2bm	0	3.66667	483
Trav12d-2	0.5	6.33333	484
Trav6-4	0	0.333333	484
Rpl31-ps12	3	0	484
Trbv4	0	0	486
Hist1h2ac	3	5	487
Trav4-2	3.25	11.6667	490
Trav9-4	0	0	490
Hist1h2bb	1.75	0	490
Trbv17	0	0	491
AF067063	0	0	492
Prm1	0	2.33333	492
Hist1h3g	0.25	0	492
Krtap19-1	4	6.33333	493
Hist2h2bb	2.25	0	493
Gm14484	5.25	9	494
2610019E17Rik	1.25	0.333333	494
Trav10d	0	0	496
Trav10n	0	0	498
Trav12-3	1.75	17.3333	500
Trav16d-dv11	0.25	7.33333	500
Hist1h2bk	1.25	0	500
BC002163	17.75	0	500
Hist1h3a	2.5	8.33333	502
Hist2h3b	2	4.33333	502
Trav6-5	0	0	503
BC147527	1	0.666667	504
Trav8n-2	0	0	504
Trbv12-2	1.75	8.66667	505
Hist1h2ab	1.75	0	505
Trav5-4	1.75	3	508
1700092M07Rik	12.75	34	508
Hist3h2a	4.75	0	508
1700012L04Rik	0	0	509
Cypt12	0	0	509
Gm14476	0	0	509
Gm14479	0	0	509
Gm14482	0	0	509
Gm7324	5.25	11	509
Gm20767	0	0	510
Gm5132	0	0	510
Tcstv3	0	0	510
Trav6-7-dv9	0	0	514
Tcstv1	0	0	516
Vpreb2	0	0	516
Trav13-2	0	0	518
Trbv12-1	0	0	518
Gm10094	18.75	38.6667	519
Gm16602	0	0	520
Trav7-3	0	0	520
Hist1h2bh	0.25	2.66667	522
Hist1h2ah	2	6.66667	522
Trav4n-4	0	0	523
Gm14501	0.5	1	525
Krtap19-3	0	0	526
Trav7-6	0	0	527
Aym1	0	0	528
Trav7d-4	0	0	528
Trav4-4-dv10	0	0	529
Trbv3	0	0	533
Krtap20-2	0	0	534
Hist1h2ak	2.25	3	536
Gm14478	0.25	1.33333	539
H2afb1	0	0	542
Pfn3	0.5	0	545
Rnase12	0	0	545
Gm13271	0	0	549
Gm13287	0	0	549
4930557A04Rik	8	17	550
Gm10228	0	0	550
Spanxn4	0	0	550
Hist1h2ap	0.5	1	552
Hist1h2ao	1	1.33333	552
Trav3-1	0	0	553
1700054O13Rik	12.5	32.6667	554
Pea15b	0	0	554
Hist1h2ae	1.75	2	558
Trav10	0	0	559
Pspn	3.5	1	562
Gm12260	1	0.666667	563
Gm10024	0	0	564
Trgv2	0	0	565
Ascl5	0	0	567
Msgn1	0	0	567
Gm15459	188.5	410.333	569
Gm10229	0	0	570
Gm13280	0	0	570
Ifna1	0	0	570
Ifna14	0	0	570
Ifna5	0	0	570
Ifnab	0	0	570
Krtap16-3	0	0	570
Gm12597	0	0	573
Ifna2	0	0	573
Ifna9	0	0	573
Ifna7	0	0	576
Krtap8-1	0	0	579
Gm12338	27.5	32.3333	586
CALM5	0	0	589
Trbv30	0	0	590
Trav16n	0	0	592
1110025L11Rik	0	0	593
Krtap6-1	0	0	594
Hist2h2aa1	7	9.66667	596
Gm22710	9	15	597
Trav19	0	0	598
BC048507	0.5	0	598
Gm4559	0	0	600
Trav12-2	0	0	601
1700019M22Rik	0	0	602
Trav16	1.25	2.66667	603
Gm5129	0.25	0	603
Krtap3-1	0	0	604
Trav15-2-dv6-2	0	0	604
Krtap19-2	0	0	605
Trbv19	103.25	207.667	607
Gm16541	18.75	0	607
4930511F01Rik	0.5	0.333333	608
Krtap27-1	0	0	609
1700119I11Rik	0	0	611
Krtap6-5	17.25	27.3333	611
Gm8580	0.75	0	611
Krtap9-1	0	0	612
Gm9376	0	0	613
Gm20109	0	1	614
Trav15d-1-dv6d-1	0.25	0.333333	614
Trav15n-1	0	0	614
Rnase13	1.25	0	614
Gm11596	0	0	618
Dpm3	26.75	41.3333	619
Krtap7-1	0	0	621
Gm14773	0	0	622
Npb	4.5	6.33333	624
Gm6654	19.25	24.6667	626
Krtap4-8	0	0	630
Trav12n-2	23	41	633
Trdv5	0	0	633
Gm5617	6.25	0.666667	633
4930439A04Rik	23.25	21.6667	634
Trav7n-4	0	0	635
Gm7157	0	0	636
1700017J07Rik	0	0	638
Gm8210	3.75	6	638
Gm6927	0	0	639
Gm13841	5.25	10	640
2010003O02Rik	35.5	57.6667	643
Cypt4	0	0	644
Ifna4	0	0	644
H2afb3	0	0.666667	645
Gm12863	0	0	647
Ifna11	0	0	647
Trav9d-4	0	0	655
Trbv2	0	0.666667	656
Trbv1	0	0	659
Trdv2-2	0	0	659
Cldn20	18	6	660
Gm11938	0	0	663
Cldn24	1	0	663
Ifne	1.25	10.6667	664
Hist2h3c2	3.25	0	664
Ifna6	0	0	670
Krtap12-1	0	0	671
1700010D01Rik	0	0	676
Gm6083	0.5	0	676
Gm6812	0	0	681
1700116B05Rik	0	0	683
Hmgb4	0	0	684
Cypt14	22.5	51	686
1700029I15Rik	16.5	0	686
Gm20822	0	0	687
Gm20828	0	0	687
mt-Co2	9.5	14.6667	690
Gm11564	0	0	691
Trav9n-2	0	0	691
Gm3238	0	0	693
Bola2	41.75	47	694
Cypt15	0	0	696
Rps15a-ps4	10.75	19	697
Defb25	110.5	162.667	698
AY074887	33.5	0	698
Trbv20	0	0	699
1700020N15Rik	0	0	700
Gm15292	0	0	700
1700084M14Rik	0	0	701
Gm11479	0	0	702
Trav9-1	0	0	706
Trav9d-1	0	0	706
Spaca4	0.75	0	710
Ins1	0	0	713
Rnase11	0	0	713
Gm12122	0.25	0.333333	717
1700003E24Rik	0	0	718
BC061195	0	0	718
Usp-ps	0	0	720
Tnp2	0.25	0	721
Krtap10-10	0	0	723
Hist1h1c	42.5	31.6667	725
Gm15429	137.5	189	725
2900055J20Rik	0.25	0	726
Hspb9	4.25	9	726
Trav14-1	0	0	728
Prm2	0	0	729
Gm5941	0	5	731
1700084J12Rik	9	0	731
Krtap3-3	0	0	732
Gm14458	0	0	733
Gm5635	0	0	733
Sf3b5	90	110.667	734
Hist1h1t	0.25	1.33333	735
5830454E08Rik	2.5	4	743
3010003L10Rik	0.5	0.666667	745
Hist1h1a	2.5	5	745
1700011M02Rik	0	0	747
Gm19668	0	0	747
Krtap21-1	9.5	16	748
BC048609	6.25	7	748
AI606181	14	0	748
Krtap13-1	0	0	750
Scp2d1	0	0.333333	750
1700039M10Rik	0.25	0	755
Ear5	0	0	759
Krtap9-3	0	0	759
Gm6406	0	0	762
Krtap17-1	0	0	763
Igkv2-112	0	0	765
Fam229a	0.5	1	767
Ifnb1	0	0.333333	770
2310039H08Rik	87.75	129.333	773
Gm13238	4.25	7.33333	774
Hist1h1d	53.75	61.3333	776
Gm26662	0	0	777
Gm21637	0	0	778
Gm5926	0	0	778
Hspb3	0	0	781
Hist1h1e	258	321.333	782
Gm9112	0.5	7.66667	783
mt-Rnr1	0	0	783
Gm12060	39335.2	18.6667	783
Npff	45866.5	114318	783
Snora24	33	52	785
2310075C17Rik	0	0	787
Krtap6-2	0	0	789
2310061N02Rik	0	0	792
Trbj1-6	0.25	77.3333	792
Eif3j2	63.75	0.666667	792
Gm6760	0	0	794
Hist1h1b	2.75	4.33333	794
Mcts2	95	115.667	795
Ifna12	0	0	797
2700012I20Rik	30.5	38.6667	798
Gm19402	0	0	801
Ppp1r2-ps3	2	7	804
Defa26	0	0	805
Hbq1a	0	0	805
Sct	0.5	0	805
1700049L16Rik	0.25	0.333333	806
Gm11562	0	0	807
TTC28-AS1_1	2	2	807
2410080I02Rik	1	1.66667	809
Gm15421	35	38.6667	810
5730416F02Rik	0.25	0	812
1700020A23Rik	0	0	816
Ifna13	0	0.666667	819
Hba-a1	18.5	72	822
Hba-a2	16	57	822
Cypt1	0	0	823
Dusp21	0	0	823
3110021A11Rik	6.5	4	824
Rps15a-ps6	27.25	25.6667	824
Tnp1	0	0	825
Gm14725	0	0	828
Mrpl34	83	73.6667	828
Krtap2-4	0	0	830
Gjd3	0	0	837
V1ra8	24.75	37.6667	840
Gm13199	9.75	1.66667	840
Bmyc	0	0	841
Gm6696	0	0	841
Defa-ps1	0	0	842
Gm15299	0	0	842
Gm5634	0	0	842
mt-Atp6	6.75	6	842
Cypt3	0	0	843
Gm15293	0	0	843
2410088K16Rik	2.75	0.666667	844
Defa25	1	2.66667	844
Pth2	0	0	844
5330430P22Rik	2	0	844
Fthl17	0	0	848
Ear11	0	2.66667	851
E130201H02Rik	2	0	851
Rpl36	113.25	143.667	852
Trav2	0	0	854
Vpreb1	0	0.666667	855
Gm20865	0	0	858
Scand1	28.75	40	859
Gm14499	0	0	860
Sfta2	0	0	862
Hils1	0	0	864
Cypt2	0	0	866
Foxe3	2.25	5	867
Gm16336	0	0	867
1700071G01Rik	4.75	0	867
Vmn1r237	0	0	870
Gm14511	0	0	872
Otud6a	3.25	0	873
Trbj2-4	0.25	0	874
Ear6	0	0	875
Ear1	1	0	875
Ear2	1.75	4.66667	878
2310079G19Rik	0	0	879
Lsmd1	21.75	34	881
Tas2r143	0.75	0.333333	882
BC065403	4.75	12.6667	883
Mospd4	0.25	0	883
1700007L15Rik	2.5	1	883
Pmis2	0	1	884
Ferd3l	0	0	885
Krtap13	0	0	885
Oxt	0	0	885
Tescl	0	0	886
1010001B22Rik	0	0.666667	888
Tas2r120	0	0	888
Vmn1r115	0	0	888
Vmn1r87	0	0	888
Vmn1r194	0	0	891
Vmn1r24	0	0	891
Vmn1r35	0	0	891
1700026J14Rik	0.75	0	893
Vmn1r112	0.25	0	894
Vmn1r157	0	0	894
Vmn1r21	0	0	894
Tas2r108	1.25	0	894
Olfr1289	0	0	897
Tas2r134	0	0	897
Vmn1r191	0	0	897
Vmn1r197	0	0	897
Vmn1r211	0	0	897
Vmn1r216	0	0	897
Vmn1r217	0	0	897
Vmn1r218	0	0	897
Vmn1r220	0	0	897
Vmn1r224	0	0	897
Vmn1r225	0	0	897
Vmn1r226	0	0	897
Vmn1r70	0	0	897
Mif	107.75	122	898
Gm11554	0	0	899
Imp3	387.5	511.667	899
Tas2r118	0	0	900
Vmn1r11	0	0	900
Vmn1r15	0	0	900
Vmn1r18	0	0	900
Krtap10-4	0	0	902
RP24-282D16.2	0	0.333333	902
Ffar1	0.25	0.333333	903
Tas2r105	4.5	13.6667	903
Vmn1r13	0	0	903
Vmn1r192	0	0	903
Vmn1r198	0	0	903
Vmn1r201	0	0	903
Vmn1r215	0	0	903
Vmn1r60	0	0	903
Vmn1r61	0	0	903
Hist1h3f	1.75	0	903
Ppp1r2-ps9	0	0	904
Prlh	0.25	0	905
Trav12d-1	0	0	905
Trav12n-1	0	0	905
Gm4567	0	0	906
Olfr48	0	0	906
Vmn1r196	0	0	906
Ucn	0	0	907
Gm10680	0	0	909
Olfr140	0	0.333333	909
Tas2r104	0.5	2	909
Vmn1r202	0	0	909
Vmn1r204	0	0	909
Vmn1r22	0	0	909
Vmn1r23	0	0	909
Vmn1r25	0	0	909
Vmn1r28	0	0	909
Vmn1r30	0	0	909
Vmn1r37	0	0	909
Vmn1r38	0	0	909
Vmn1r48	0	0	909
Lhb	0.75	0	909
9130204K15Rik	1	0	909
Olfr1183	0	0	912
Olfr1277	0	0	912
Vmn1r14	0	0	912
Vmn1r16	0	0	912
Vmn1r17	0	0	912
Vmn1r20	0	0	912
Vmn1r27	0	0	912
Vmn1r29	0	0	912
Vmn1r31	0	0	912
Vmn1r73	0	0	912
Vmn1r6	0.5	0	912
Hrct1	0.25	0.333333	913
Gm4308	0	0	914
Tmem203	74.75	106.667	914
Calm4	0	0	915
Olfr1262	0	0	915
Olfr531	0	0	915
Vmn1r169	0	0	915
Vmn1r170	0	0	915
Vmn1r175	0	0	915
Vmn1r176	0	0	915
Vmn1r178	0	0	915
Vmn1r74	0	0	915
Vmn1r82	0	0	915
1700066J03Rik	0	0.333333	916
Klk1b7-ps	0	0	916
Krtap1-3	2.75	4.66667	917
Gm10244	4.75	7	917
Gm13594	47	81.3333	917
Higd2a	33.75	0	917
Gm4177	0	0	918
Gm4216	0	0	918
Gm5728	0	0	918
Gm8660	0	0	918
Krtap4-6	0	0	918
Olfr1013	0	0	918
Olfr1014	0	0	918
Olfr1230	0	0	918
Olfr1233	0	0	918
Olfr1239	0	0	918
Olfr1243	0	0	918
Olfr1271	0	0	918
Olfr1280	0	0	918
Olfr1281	0	0	918
Olfr1282	0	0	918
Olfr1283	0	0	918
Olfr1286	0	0	918
Olfr1287	0	0	918
Olfr142	0	0	918
Olfr204	0	0	918
Olfr205	0	0	918
Olfr209	0	0	918
Olfr284	0	0	918
Olfr527	0	0	918
Olfr853	0	0	918
Tas2r116	0.5	1.66667	918
Tas2r121	0	0	918
Vmn1r103	0	0	918
Vmn1r120	0	0	918
Vmn1r122	0	0	918
Vmn1r127	0	0	918
Vmn1r142	0	0	918
Vmn1r151	0	0	918
Vmn1r159	0	0	918
Vmn1r183	0	0	918
Vmn1r33	0	0	918
Vmn1r36	0	0	918
Vmn1r39	0	0	918
Vmn1r75	0	0	918
Vmn1r94	0	0	918
Olfr99	1.25	0	918
2300003K06Rik	0	0	919
AI462493	58	71	920
Gm11565	0	0	921
Gm4141	0	0	921
Gm4172	0	0	921
Gm4179	0	0	921
Gm4201	0	0	921
Gm4220	0	0	921
Gm4498	0	0	921
Gm8453	0	0	921
Gm8693	0	0	921
Olfr1189	0	0	921
Olfr1256	0	0	921
Olfr1261	0	0	921
Olfr1263	0	0	921
Olfr146	0	0	921
Olfr194	0	0	921
Olfr198	0	0	921
Olfr203	0	0	921
Olfr206	0	0	921
Olfr319	0	0	921
Olfr338	0	0	921
Olfr467	0	0	921
Olfr862	0	0	921
Vmn1r1	0	0	921
Vmn1r111	0	0	921
Vmn1r118	0	0	921
Vmn1r2	0	0	921
Vmn1r210	0	0	921
Vmn1r229	0	0	921
Vmn1r238	0	0	921
Vmn1r3	0	0	921
Vmn1r72	0	0	921
Vmn1r77	0	0	921
Vmn1r79	0	0	921
Vmn1r81	0	0	921
Vmn1r83	0	0	921
Gm16442	0	0	924
Gm16451	0	0	924
Gm4133	0	0	924
Gm4187	0	0	924
Gm5725	0	0	924
Gm5726	0	0	924
Gm6164	0	0	924
Gm8653	0	0	924
Gm8677	0	0	924
Gm8720	0	0	924
Olfr1026	0	0	924
Olfr1116-ps	0	0	924
Olfr1179	0	0	924
Olfr1201	0	0	924
Olfr1206	0	0	924
Olfr1377	0	0	924
Olfr1453	0	0	924
Olfr1454	0	0	924
Olfr1459	0	0	924
Olfr1462	0	0	924
Olfr1465	0	0	924
Olfr153	0	0	924
Olfr1532-ps1	0	0	924
Olfr190	0	0	924
Olfr202	0	0	924
Olfr229	0	0	924
Olfr231	0	0	924
Olfr51	0	0	924
Olfr530	0	0	924
Olfr707	0	0	924
Olfr748	0	0	924
Olfr971	0	0	924
Vmn1r100	0	0	924
Vmn1r101	0	0	924
Vmn1r104	0	0	924
Vmn1r107	0	0	924
Vmn1r113	0	0	924
Vmn1r116	0	0	924
Vmn1r117	0	0	924
Vmn1r119	0	0	924
Vmn1r12	0	0	924
Vmn1r123	0	0	924
Vmn1r124	0	0	924
Vmn1r125	0	0	924
Vmn1r128	0	0	924
Vmn1r129	0	0	924
Vmn1r130	0	0	924
Vmn1r135	0	0	924
Vmn1r137	0	0	924
Vmn1r143	0	0	924
Vmn1r149	0	0	924
Vmn1r152	0	0	924
Vmn1r155	0	0	924
Vmn1r158	0	0	924
Vmn1r160	0	0	924
Vmn1r163	0	0	924
Vmn1r165	0	0	924
Vmn1r91	0	0	924
Vmn1r95	0	0	924
Gm4302	0	0	925
Olfr192	0	0	925
1700042G07Rik	0	0	926
Olfr101	0.25	0.333333	927
Olfr1049	0	0	927
Olfr1051	0	0	927
Olfr1095	0	0	927
Olfr1132	0	0	927
Olfr1151	0	0	927
Olfr1195	0	0	927
Olfr1198	0	0	927
Olfr1208	0	0	927
Olfr1264	0	0	927
Olfr1272	0	0	927
Olfr128	0	0	927
Olfr1350	0	0.333333	927
Olfr1446	0	0	927
Olfr1467	0	0	927
Olfr195	0	0	927
Olfr199	0	0	927
Olfr201	0	0	927
Olfr308	0	0	927
Olfr309	0	0	927
Olfr311	0	0	927
Olfr312	0	0	927
Olfr32	0	0	927
Olfr357	0	0	927
Olfr446	0	0	927
Olfr466	0	0	927
Olfr624	0	0	927
Olfr655	0	0	927
Olfr803	0	0	927
Olfr924	0	0	927
Olfr926	0	0	927
Olfr930	0	0	927
Olfr933	0	0	927
Olfr935	0	0	927
Tas2r106	0	0	927
Vmn1r188	0	0	927
Vmn1r19	0	0	927
Vmn1r208	0	0	927
Vmn1r222	0	0	927
Vmn1r80	0	0	927
Vmn1r85	0	0	927
Tas2r126	0.25	0	927
Olfr282	0	0	928
Ube2dnl2	0	0	929
Olfr1016	0	0	930
Olfr1131	0	0	930
Olfr1202	0	0	930
Olfr1204	0	0	930
Olfr123	0	0	930
Olfr1257	0	0	930
Olfr1259	0	0	930
Olfr1265	0	0	930
Olfr1269	0	0	930
Olfr1323	0	0	930
Olfr1385	0	0	930
Olfr1420	0	0.666667	930
Olfr1447	0	0	930
Olfr1469	0	0	930
Olfr186	0	0	930
Olfr19	0	0	930
Olfr191	0	0	930
Olfr193	0	0	930
Olfr196	0	0	930
Olfr211	0	0	930
Olfr283	0	0	930
Olfr295	0	0	930
Olfr339	0	0	930
Olfr344	0	0	930
Olfr346	0	0	930
Olfr366	0	0	930
Olfr417	0	0	930
Olfr513	0	0	930
Olfr525	0	0	930
Olfr532	0	0	930
Olfr739	0	0	930
Olfr763	0	0	930
Olfr765	0	0	930
Olfr767	0	0	930
Olfr857	0	0	930
Olfr859	0	0	930
Olfr883	0	0	930
Olfr884	0	0	930
Olfr885	0	0	930
Olfr887	0	0	930
Olfr917	0	0	930
Olfr98	0	0.333333	930
Olfr987	0	0	930
Olfr988	0	0	930
Olfr992	0	0	930
Tas2r113	0	0	930
Tas2r114	0	0	930
Tas2r122	0	0	930
Tas2r124	0	0	930
Ube2dnl1	0	0	930
Vmn1r34	0	0	930
Vmn1r46	0	0	930
Vmn1r52	0	0	930
Vmn1r168	1.25	0	930
Vmn1r177	2.75	1	930
Olfr26	0	0	931
Cox6a2	0	0.333333	932
Olfr1019	0	0	933
Olfr1086	0	1.66667	933
Olfr1101	10.25	35	933
Olfr1104	0	0	933
Olfr1135	0	0	933
Olfr1137	0	0	933
Olfr1152	0	0	933
Olfr1154	0	0	933
Olfr1199	0	0	933
Olfr1209	0	0	933
Olfr1226	0	0	933
Olfr1255	0	0	933
Olfr1260	0	0	933
Olfr13	0	0	933
Olfr1322	0	0	933
Olfr1423	0	0	933
Olfr145	0	0	933
Olfr1451	0	0	933
Olfr1463	0	0	933
Olfr1466	0	0	933
Olfr148	0	0	933
Olfr160	0	0	933
Olfr215	0	0	933
Olfr237-ps1	0	0	933
Olfr279	0	0	933
Olfr297	0	0	933
Olfr328	0	0	933
Olfr351	0	0	933
Olfr355	0	0	933
Olfr394	0	0	933
Olfr437	0	0	933
Olfr441	0	0	933
Olfr444	0	0	933
Olfr447	0	0	933
Olfr448	0	0	933
Olfr450	0	0	933
Olfr472	0	0	933
Olfr473	0	0	933
Olfr474	0	0	933
Olfr476	0	0	933
Olfr477	0	0	933
Olfr491	0	0	933
Olfr508	0	0	933
Olfr514	0	0	933
Olfr796	0	0	933
Olfr8	0	0	933
Olfr812	0	0	933
Olfr813	0	0	933
Olfr814	0	0	933
Olfr821	0	0	933
Olfr874	0	0	933
Olfr904	0	0	933
Olfr905	0	0	933
Olfr907	0	0	933
Olfr916	0	0	933
Olfr934	0	0	933
Olfr967	0	0	933
Olfr97	0	0	933
Olfr974	0	0	933
Olfr975	0	0	933
Olfr981	0	0	933
Tas2r115	0	0	933
Tas2r131	0	0	933
Vmn1r40	0	0	933
Vmn1r44	0	0	933
Vmn1r47	0	0	933
Vmn1r49	0	0	933
Vmn1r55	95	165.333	933
Vmn1r57	0	0	933
Vmn1r59	0	0	933
Olfr538	0.25	0	933
Vmn1r50	0.25	0	933
Olfr1408	0.5	0	933
Olfr1032	8.25	0	933
Tmem261	20	0	933
Olfr1033	36.5	0	933
Olfr177	0	0	934
Krtap31-2	0	0	935
Olfr1012	0	0	936
Olfr1018	0	0	936
Olfr1023	0	0	936
Olfr1089	0	0	936
Olfr1128	0	0	936
Olfr1138	0	0	936
Olfr1141	0	0	936
Olfr1181	0	0	936
Olfr1184	0	0	936
Olfr1211	0	0	936
Olfr1212	0	0	936
Olfr1214	0	0	936
Olfr1216	0	0	936
Olfr1218	0	0	936
Olfr1219	0	0	936
Olfr1221	0	0	936
Olfr1222	0	0	936
Olfr1223	0	0	936
Olfr1229	0	0	936
Olfr1232	0	0	936
Olfr1258	0	0	936
Olfr1284	0	0	936
Olfr1313	0	0	936
Olfr1371	0	0	936
Olfr1373	0	0	936
Olfr1381	0	0	936
Olfr1382	0	0	936
Olfr1383	0	0	936
Olfr1387	0	0	936
Olfr1388	0	0	936
Olfr1390	0	0	936
Olfr1415	0	0.333333	936
Olfr1425	0	0	936
Olfr149	0	0	936
Olfr1500	0	0	936
Olfr221	0	0	936
Olfr281	0	0	936
Olfr345	0	0	936
Olfr353	0	0	936
Olfr380	0	0	936
Olfr381	0	0	936
Olfr390	0	0	936
Olfr449	0	0	936
Olfr462	0	0	936
Olfr463	0	0	936
Olfr594	0	0.333333	936
Olfr60	0	0	936
Olfr66	0	0	936
Olfr728	0	0	936
Olfr738	0	0	936
Olfr740	0	0	936
Olfr743	0	0	936
Olfr770	0	1	936
Olfr773	0	0	936
Olfr777	0	0	936
Olfr781	0	0	936
Olfr788	0	0	936
Olfr792	0	0	936
Olfr798	0	0	936
Olfr799	0	0	936
Olfr800	0	0	936
Olfr807	0	0	936
Olfr835	0	0	936
Olfr870	0	0	936
Olfr877	0	0	936
Olfr901	0	0	936
Olfr906	0	0	936
Olfr936	0	0	936
Olfr937	0	0	936
Olfr944	0	0	936
Olfr957	0	0	936
[truncated: 4,449 more rows]

## Sheet: Supp.fig.2.h
		Adult				Old				Corrected old
	RNAP-MT	4.563	5.623	8.123		5.873	7.177	10.495		4.55465	5.51928	7.55977
	RNAPI	29.151	26.823	11.732		48.463	31.931	14.354		37.5842	24.5557	10.3395
	RNAPII - intron	44.496	45.742	58.524		28.441	30.451	42.568		28.441	30.451	42.568
	RNAPII - exon	21.764	21.775	21.582		17.179	30.389	32.555		13.3227	23.3698	23.4501
	RNAPIII	0.002075	0.004134	0.002106		0.007129	0.012132	0.001143		0.00552871	0.00932979	0.000823327
		Adult				Old				Corrected old
		Mean	SD	N		Mean	SD	N		Mean	SD	N
	RNAP-MT	6.103	1.05534	3		7.84833	1.37583	3		5.93834	1.37583	3
	RNAPI	22.5687	5.45985	3		31.5827	9.84796	3		24.5196	9.84796	3
	RNAPII - intron	49.5873	4.48279	3		33.82	4.41232	3		33.82	4.41232	3
	RNAPII - exon	21.707	0.0625806	3		26.7077	4.80519	3		19.9143	4.80519	3
	RNAPIII	0.00277167	0.00068123	3		0.00680133	0.00317648	3		0.0051461	0.00317648	3

## Sheet: Supp.fig.2.i
		Exon skipping			Alternative donor			Alternative acceptor			Intron retention			Other event
		Adult	Old		Adult	Old		Adult	Old		Adult	Old		Adult	Old
		24	28		10	11		13	15		22	20		30	26
		28	30		12	13		15	16		18	16		28	24
		28	30		12	12		15	16		20	17		26	25
Mean		26.6667	29.3333		11.3333	12		14.3333	15.6667		20	17.6667		28	25
SEM		1.33333	0.666667		0.666667	0.57735		0.666667	0.333333		1.1547	1.20185		1.1547	0.57735

## Sheet: Supp.fig.2.j
	Adult	Old
	0.961067	0.998357
	1.03306	1.02256
	1.03876	1.00667
Mean	1.01096	1.0092
SEM	0.0250015	0.00710087
