# Supplementary material for: Genome-wide RNA polymerase stalling shapes the transcriptome during aging
Source: Nat Genet. 2023 Jan 19;55(2):268–79. doi: 10.1038/s41588-022-01279-6 (PMC9925383; doi:10.1038/s41588-022-01279-6)
Supplement: Supplementary file 12 — Statistical source data. [file 41588_2022_1279_MOESM12_ESM.xlsx]

## Sheet: Supp.fig.3.b
	LIVER_EU-SEQ			TOTAL_RNAPII_ChIP-seq					LIVER_EU-SEQ			TOTAL_RNAPII_ChIP-seq
	BIN1	BIN2	BIN3	BIN1	BIN2	BIN3			BIN1	BIN2	BIN3	BIN1	BIN2	BIN3
	0.148668	0.187314	0.34026	0.760298	1.05973	1.16029		Mean	0.467388	0.418067	0.301381	0.223171	0.439081	0.462226
	0.345099	0.420556	0.500109	0.75949	1.21348	0.68897		SEM	0.022991	0.0208305	0.0209481	0.014206	0.0152573	0.0150214
	0.227599	0.251564	0.202712	0.711229	0.735087	0.665572
	0.328997	0.014825	-0.15782	-0.1092	0.0588	0.496803
	0.054901	0.101959	0.164794	0.184111	0.352167	0.391209
	2.06517	2.22809	1.97223	1.0517	1.05228	1.04669
	-0.05598	0.133635	0.025039	-0.15384	0.129459	-0.06977
	0.093011	0.075864	-0.28567	0.116569	0.276792	0.106999
	0.833365	0.625767	0.14682	0.329083	0.548357	0.412578
	1.42802	1.07748	1.21127	0.476262	0.792741	1.08085
	0.813718	0.428425	0.335413	0.747052	0.77074	0.875861
	0.137017	-0.30319	-0.02403	0.127261	0.1977	0.281255
	0.019105	-0.2306	0.029952	0.158703	0.324677	0.461189
	-0.06821	0.036178	-0.09417	0.323049	0.425092	0.419318
	1.04529	0.641322	0.425181	0.465163	0.408427	0.567763
	1.43731	1.08383	0.663423	0.807932	1.19297	1.15492
	1.14756	0.798189	0.211147	0.339273	0.595309	0.362416
	-0.21164	0.045284	0.009881	-0.20332	0.418242	0.325466
	0.000803	0.084735	0.014616	0.261202	0.324415	0.204142
	-0.40601	0.106365	0.587179	-0.10621	0.274367	0.679272
	0.232986	0.480273	0.091219	-0.24408	-0.05128	0.399059
	0.274884	0.085633	-0.18941	-0.02736	0.114158	0.11246
	0.296979	0.172934	0.14704	0.418528	0.81863	0.582837
	-0.56845	0.383211	0.500258	-0.30761	0.66393	1.00808
	-0.00528	0.007085	0.072111	0.063888	0.199048	0.317428
	0.346898	0.396164	0.082959	0.22907	0.513028	0.585077
	1.39745	1.26986	0.930001	0.087091	0.357801	0.552101
	0.287179	0.339174	0.364677	0.063752	-0.09047	-0.15386
	0.677778	0.22186	0.148754	0.01984	0.097084	0.360445
	1.98278	0.565214	-0.65232	2.02343	0.683079	0.414685
	0.314687	0.011187	0.034925	0.253901	0.381304	0.108901
	0.186959	0.149551	0.314079	-0.27605	0.281778	0.318101
	0.473105	0.520428	0.273915	0.332365	0.342108	0.505959
	0.017368	0.108881	0.071565	-0.04311	0.206374	0.470613
	0.075153	0.84857	0.856603	0.489616	1.08098	1.02957
	0.081389	0.295471	0.182275	0.567752	1.32261	1.03435
	1.08966	0.851481	1.16131	0.789866	0.966293	0.817805
	0.316272	-0.01593	0.358083	0.205815	0.102267	0.130741
	0.085619	0.114231	-0.1264	0.214585	0.128892	0.15588
	-0.2592	0.148705	0.707872	0.593777	1.00674	1.43793
	0.579795	0.731008	0.495355	0.341084	0.785211	0.345446
	0.5911	0.48205	0.177081	0.167565	0.321972	0.409786
	0.319553	0.287639	-0.39365	0.213381	0.342294	-0.01175
	1.10338	0.906163	1.12441	-0.07708	0.164658	0.571282
	0.468899	0.566705	0.390274	0.293325	0.566879	0.584665
	3.16783	2.70203	1.98856	0.628493	0.736748	0.477689
	0.407041	0.599834	0.359241	0.083208	0.292019	0.564512
	-0.06391	-0.03454	0.061671	0.004949	0.29448	0.378826
	0.285954	0.343426	0.422764	0.037709	0.4459	0.512309
	0.026832	0.464021	-0.14313	-0.01505	0.141456	0.218069
	0.98484	0.889442	-0.50687	-0.07452	0.008273	-0.43024
	0.194133	0.74162	0.235063	0.053669	0.379276	0.402974
	0.673441	0.5379	0.4575	0.193392	0.417505	0.441416
	0.265959	0.923093	-0.08109	0.250728	0.044318	0.79621
	0.059016	0.17061	0.155251	0.254799	0.313141	0.466615
	0.66986	0.375265	0.288414	0.188209	0.337128	0.038532
	0.128846	0.149751	-0.43812	0.402681	0.316763	0.222929
	0.605479	0.265442	-0.20517	-0.09013	0.198844	0.393301
	0.098036	-0.04569	-0.06664	0.041321	0.123206	0.203502
	0.305679	0.488296	-0.27785	0.226333	0.389768	0.575576
	0.362909	0.457528	0.472519	0.014021	0.628961	0.578857
	-0.22227	-0.19514	-0.06804	0.091532	0.521932	0.87406
	0.785208	0.340111	0.452565	-0.52365	-0.32569	-0.129
	0.903362	0.591106	-0.03571	0.205203	1.07358	0.784779
	0.135671	-0.216	0.028951	0.257207	0.211193	0.162193
	1.22473	1.1179	1.33398	0.822871	0.739122	0.820424
	0.21228	0.195095	-0.129	0.013468	0.359624	-0.31629
	0.293638	-0.1075	0.171775	0.342163	0.464206	0.523424
	0.105164	0.244726	0.279528	-0.16443	0.392089	0.740239
	0.136919	0.577893	-0.04594	-0.07645	0.386393	0.221792
	0.265119	0.244488	-0.11581	0.07064	0.338106	0.561401
	-0.21323	0.196144	0.150057	0.177042	0.372862	0.085193
	0.622816	0.271305	0.344777	0.295872	0.365708	0.445825
	0.771606	-0.04813	-0.18707	0.25409	0.341158	0.558566
	0.917991	0.690755	0.010954	0.60891	0.558621	0.511525
	-0.22648	0.221222	0.151946	-0.3156	0.256783	0.20228
	-0.15913	0.077213	-0.1681	0.775328	0.916184	0.653733
	0.605556	0.771854	0.33649	0.047515	0.295325	0.253459
	-0.05198	0.033994	0.115831	-0.03918	0.291652	0.407823
	1.47225	-0.06467	-0.35945	1.636	1.0664	0.820286
	-0.01464	-0.0437	-0.11425	0.121127	0.315928	0.087164
	0.511531	1.18271	0.041706	0.064415	0.388575	0.422406
	-0.39627	0.108844	0.044131	0.331807	0.291718	0.150635
	0.222342	0.114869	0.115571	-0.13209	0.097118	0.1392
	0.571367	0.584596	0.037753	0.387251	0.659831	0.967571
	0.183578	0.311998	-0.04613	-0.14559	0.170352	0.099831
	0.168084	0.485897	-0.45383	0.03922	0.2217	0.247157
	0.031221	0.19091	0.173355	0.493666	0.247993	0.308316
	0.427678	0.448	0.351458	0.221009	0.533247	0.78814
	0.388376	0.398676	0.311436	0.035025	0.260272	0.269384
	0.280052	0.542107	0.315127	-0.04697	0.888293	1.03282
	0.072802	0.135822	-0.11306	0.190503	0.361446	0.091972
	0.116907	0.464301	0.556798	0.169482	0.430518	0.508334
	0.512891	0.309715	0.089495	0.820446	1.10935	0.728805
	0.14318	0.08271	0.09916	0.012118	0.329448	0.598977
	0.285314	-0.01185	0.111107	-0.26381	0.148864	-0.14401
	0.096427	-0.10456	-0.11376	0.197153	0.239131	0.316198
	-0.05814	0.097881	0.009925	-0.02676	0.228092	0.266958
	1.17619	0.899004	0.923853	0.013716	0.302811	0.517977
	3.54993	3.29557	2.98267	0.000333	0.519278	0.780494
	0.457372	0.401038	0.234197	0.083001	-0.00043	0.096261
	0.0049	0.033233	0.038987	0.030315	0.172947	0.234895
	0.313228	0.449782	0.251487	-0.1256	0.249459	0.228894
	0.312031	0.142724	0.151098	0.13411	0.348911	0.466281
	2.22873	0.801505	-0.01751	0.387165	0.235283	0.292044
	0.276517	0.307426	0.423516	0.327475	0.300015	0.292484
	-0.07392	0.06589	0.159076	-0.02349	0.200433	0.286356
	0.307773	-0.1039	-0.12925	-0.27794	0.56397	0.211316
	0.213865	0.371818	0.27707	0.191737	0.50624	0.329925
	0.23195	0.409149	-0.00756	0.179129	0.496773	0.371647
	-0.10963	-0.04852	-0.01888	0.019143	0.277526	0.189384
	0.262521	0.134702	-0.04322	0.718297	0.723941	0.824478
	0.064739	0.121663	0.35328	0.082148	0.04113	0.132138
	0.342726	0.35285	0.040863	0.455338	0.362367	0.416698
	0.412544	0.225265	0.271814	0.189415	0.409283	0.374967
	0.545199	0.965199	0.940292	0.06816	1.01781	0.717052
	0.612467	0.51684	0.450436	1.3993	2.05857	1.79392
	-0.06713	-0.16681	0.062592	0.308173	0.204571	0.341203
	1.2804	-0.64377	-0.40933	0.096049	-0.20006	-0.09355
	0.359886	0.576963	0.324569	0.472091	0.461232	0.501724
	-0.03419	0.305525	-0.11289	0.234562	0.307759	0.345798
	0.568072	0.066809	0.082044	0.069399	-0.51611	0.379705
	0.511845	0.262964	0.085751	0.272956	0.39856	0.339992
	3.70639	3.03072	0.910905	0.155083	0.37854	0.220167
	1.09568	1.40041	-1.55316	0.329177	-0.0294	-0.30324
	0.763723	0.802667	0.685908	0.114619	0.307752	0.520447
	0.140563	0.08025	0.069647	0.156363	0.458022	0.491
	0.389843	0.440271	-0.70104	-0.00971	0.717455	0.155796
	0.307148	-0.08948	-0.22421	0.753397	0.522598	0.390405
	0.092068	-0.02167	-0.00447	-0.12747	0.158893	0.168629
	0.885747	0.940161	0.681713	0.204352	0.829141	0.894925
	-0.16639	0.018167	-0.22628	0.279679	0.48735	0.517375
	0.534708	-0.04092	0.499953	0.362318	1.88683	1.62077
	1.69592	1.76644	1.6	1.82893	2.58312	2.67359
	0.005118	-0.22077	0.033133	0.225902	0.28292	0.263568
	-0.37704	0.085886	0.049795	-0.04935	0.354514	0.294201
	0.109541	0.340217	0.217609	0.270545	0.00936	0.049999
	-0.31511	-0.11407	-0.09356	0.412415	1.67233	1.46711
	0.377894	0.192209	0.104636	0.10764	0.497385	0.355602
	0.587649	0.410599	0.322566	0.151253	0.594194	0.570907
	0.395877	0.197264	-0.23035	0.34132	0.353714	0.288013
	1.14734	0.080931	-0.10908	0.285085	0.1079	0.052626
	0.652264	0.528956	-0.41748	0.06071	0.566006	-0.00438
	0.798568	0.884487	-0.04371	0.230268	0.573787	0.338617
	0.493416	0.364106	-0.18968	0.178507	0.351322	0.216488
	1.24214	0.774985	0.698407	0.527144	0.57149	0.704575
	1.70315	0.493058	0.440031	0.545611	0.172909	0.390801
	-0.04468	-0.02999	-0.01676	0.000137	0.232307	0.153749
	0.324496	0.202125	0.00479	0.243991	0.201121	0.214214
	-0.0868	-0.00732	0.368594	0.036459	0.132874	0.118477
	-0.15173	-0.34264	-0.06927	0.317311	0.479856	0.47031
	0.20705	0.1389	-0.031	0.09646	0.192403	0.275379
	0.303422	0.180769	0.18482	-0.05483	0.166224	0.086433
	-0.00674	-0.34494	-0.10608	0.287969	0.344535	0.308982
	-0.272	-0.04487	0.011081	0.002851	0.249037	0.342019
	-0.28151	1.27996	2.11157	0.663775	1.73262	1.02047
	0.095316	0.129205	-0.2684	-0.01628	-0.02034	0.366273
	0.136168	0.018863	-0.44065	0.041551	0.0252	-0.01837
	0.869058	0.301479	0.487793	0.443261	-0.02548	0.38737
	0.744356	0.786695	0.675388	0.441071	0.946679	0.90368
	1.35275	1.01614	0.867318	0.677572	0.575741	0.711196
	-0.15612	0.363062	0.675693	0.070481	0.449702	0.658044
	0.133905	0.110003	-0.099	0.069228	0.333526	0.500106
	-0.25814	0.220178	-0.00893	-0.0959	0.243597	0.21331
	0.274247	0.096068	-0.07227	0.107142	0.346459	0.160253
	3.14852	2.60707	1.44832	1.32209	0.774845	0.417861
	1.29839	0.81852	0.622818	0.95949	1.53851	1.38998
	0.37204	0.369711	0.411631	-0.14442	0.118195	0.536105
	0.188425	0.079364	-0.11179	0.307667	0.728587	0.838278
	0.427523	0.444987	0.172166	0.640162	0.564823	0.480835
	1.50851	1.4799	1.60239	0.071549	0.448565	0.624218
	-0.18323	-0.00226	0.131803	-0.20304	0.544025	0.510556
	0.391576	0.277946	0.273849	0.011306	0.516883	0.624325
	0.262505	0.681061	0.453681	0.049769	0.503123	0.6935
	0.495787	0.676675	0.909543	0.111559	0.448736	0.534668
	0.663986	0.761821	-0.09324	0.242439	-0.09551	-0.51384
	1.28544	1.27935	0.991375	0.379286	0.801614	0.687444
	0.204764	0.485351	0.667005	0.427122	0.694203	0.747442
	0.460416	0.167096	-0.07685	0.375654	0.516052	0.545149
	0.283652	0.31482	-0.04888	-0.02573	0.189636	0.157505
	0.336231	0.387456	0.192572	-0.11872	0.324053	0.173933
	1.30254	0.565078	0.51229	0.862159	0.703252	0.519357
	0.457872	0.358877	0.555671	0.047501	0.119294	0.305918
	-0.0607	-0.02982	-0.14636	0.184829	0.407441	0.213307
	1.23819	1.31198	1.35162	0.690833	0.5954	1.30199
	0.16799	0.082618	0.286979	0.194944	0.213096	0.351174
	0.683895	1.3305	1.11144	0.208044	0.245865	0.159188
	0.455916	0.668512	0.34575	-0.00252	0.363932	0.12383
	0.629297	0.861308	0.420754	0.058409	0.657417	0.761273
	0.472586	0.578292	0.491408	0.029365	0.116367	0.195601
	0.565726	0.416681	0.415273	0.157984	0.270865	0.115745
	3.06037	3.02042	2.30897	1.13864	0.825433	0.955504
	0.451401	0.137961	0.134553	0.672002	1.38002	1.17181
	0.446707	0.313466	0.204392	-0.08578	0.340675	0.314196
	0.110566	0.039987	-0.08883	-0.02725	0.09598	0.106401
	-0.19161	0.106429	0.632687	0.19639	0.600862	0.574036
	0.548064	1.01213	0.84977	0.312677	0.424732	0.575691
	-0.15351	0.070231	0.042189	-0.04281	0.374978	0.472533
	0.240441	0.411051	0.118297	0.002842	0.242876	0.392838
	0.55435	-0.29452	0.227921	-0.25848	0.251856	0.21179
	0.329034	0.51647	0.503026	0.290068	0.86727	0.773753
	0.151215	0.113916	0.141989	-0.03517	0.055082	0.222034
	-0.08522	0.01446	-0.11826	0.03823	0.326755	0.349323
	-0.11223	0.167699	0.278822	0.280103	0.558388	0.603076
	0.085951	0.398634	-0.03281	-0.03035	0.276503	0.399692
	-0.30643	0.008379	0.211525	0.157056	0.360564	0.179738
	0.684805	0.707909	0.332309	0.781104	0.801802	0.859355
	0.280609	0.286079	0.309491	-0.25384	0.008981	0.023827
	0.044096	0.064669	-0.22594	0.094688	0.211407	0.392825
	0.494586	0.217316	0.126369	0.546146	0.418653	0.629676
	-0.16608	0.122919	0.381023	-0.38497	0.124764	0.143426
	0.370707	0.274738	0.045389	0.263184	0.436859	0.296209
	0.120666	-0.07348	-0.13913	0.598025	0.736098	0.50638
	0.800224	0.815679	2.14432	0.25812	0.545225	2.20334
	-0.07904	-0.20128	0.193217	0.129768	0.521328	0.290259
	0.015166	0.118215	0.377623	0.097394	0.229985	0.29138
	0.188694	-0.12949	-0.06518	-0.00117	0.272747	0.250046
	1.30408	0.998721	0.368477	0.276669	0.267065	0.332958
	1.04999	0.589362	-0.05516	0.237657	0.448493	0.457544
	0.070383	0.147496	-0.06155	0.397571	0.364804	0.520713
	-0.02906	0.114857	-0.25047	0.074275	0.126013	0.258984
	0.747665	0.752736	0.551525	1.42616	2.36291	2.12904
	0.139021	0.224545	0.406295	0.055746	0.594256	0.781972
	-0.1927	-0.11084	-0.06264	0.056982	0.822628	0.985354
	0.117777	-0.2052	0.060161	-0.18837	-0.06024	0.243547
	0.306933	0.731781	0.939645	0.301247	1.71927	1.48555
	0.984656	0.599667	0.573566	0.96521	0.934709	0.862639
	-0.06474	-0.06858	-0.16366	-0.0504	0.390229	0.386916
	2.2702	0.521494	-0.4888	-0.48689	-1.29387	-1.28632
	0.500893	0.339422	-0.03626	0.056761	0.446386	0.524947
	0.328136	0.253109	-0.08359	0.20558	0.243662	0.404112
	-0.06385	0.4132	0.188432	0.011888	0.202718	0.213258
	0.167627	0.278241	0.424891	-0.01134	0.11079	0.242046
	-0.10969	-0.19375	0.005964	0.097871	0.220609	0.59291
	0.384526	0.93121	0.606794	0.322625	0.332814	0.322841
	0.314231	-0.0583	-0.02426	-0.00622	0.180537	0.471482
	0.153454	-0.00175	-0.22127	-0.04036	0.194454	0.144988
	0.61633	-0.07095	-0.03665	0.63003	0.261104	0.273031
	0.160482	0.113839	0.045671	0.183406	0.31609	0.478412
	0.537602	0.402507	0.145368	0.150314	0.200533	0.188601
	-0.08107	0.208647	0.011189	0.023007	0.211071	0.269075
	0.31804	0.126227	0.154896	-0.09954	0.267057	0.255908
	0.352136	0.244658	-0.02114	0.009035	0.424609	0.372968
	0.717971	0.250596	0.421151	-0.14898	0.075415	0.167482
	0.000275	-0.11576	0.340306	-0.4254	-0.13103	-0.13501
	-0.11609	-0.20213	0.041624	0.255427	0.150837	0.456784
	0.343067	-0.09749	-0.34049	0.252881	0.612681	0.466565
	1.06786	1.06097	0.497396	1.52469	1.20636	0.870412
	0.463971	0.616443	0.066385	0.201738	0.229956	0.419997
	0.378002	1.19267	1.20513	0.65793	0.641226	2.2813
	1.19955	0.956364	0.533714	0.571747	0.695949	0.523965
	-0.03439	-0.25363	0.103319	0.141437	0.069858	0.232267
	1.51427	1.33241	0.71276	0.521627	0.165916	0.236866
	0.594189	0.607173	0.39821	0.270602	0.590818	0.69584
	0.281047	-0.01178	-0.10717	-0.17296	0.169985	0.314522
	0.205028	0.028928	0.037298	0.304275	0.251398	0.235078
	0.098989	0.266783	0.117365	-0.13688	0.283456	0.434761
	0.524075	0.454969	0.477836	0.050208	0.320096	0.430934
	2.90605	3.07036	3.29571	1.05523	0.86586	0.95461
	0.410991	0.336243	0.171455	-0.14834	0.525287	0.497754
	0.074399	0.440202	0.33967	-0.33004	0.232507	0.336928
	3.377	3.68499	2.73404	2.57475	3.1803	2.11077
	-0.1363	0.326218	-0.32735	-0.00857	0.133099	0.208424
	0.114663	0.075426	0.325152	0.020929	0.590899	0.144412
	0.554009	0.820018	0.764266	0.406577	0.05275	0.664128
	-0.09135	-0.18653	0.022524	0.031031	0.29981	0.315171
	0.211774	-0.18109	0.046509	0.187948	0.521523	0.315414
	0.14665	0.442504	0.391198	0.129454	0.602555	0.428613
	-0.00911	0.038042	0.368563	0.064215	0.242308	0.144489
	0.405937	0.432635	0.265648	0.015887	0.243586	0.332561
	-0.16611	-0.08725	-0.09849	0.038731	0.206933	0.289131
	0.418591	0.527361	0.465449	0.202691	0.29428	0.388119
	0.450726	0.59495	0.640394	0.015098	0.202937	0.153289
	1.59445	1.61965	1.56004	1.2948	1.86018	1.76655
	2.33759	2.31551	2.07991	1.33588	1.92637	1.9207
	1.58349	1.15921	0.906937	0.926726	1.32048	1.29528
	0.130307	0.240016	-0.05606	0.279002	0.246132	0.343987
	-0.05452	-0.29397	-0.01203	-0.00644	0.242544	0.378241
	1.81966	1.34803	1.39865	0.648954	0.689643	0.666318
	0.369851	0.366598	0.35844	-0.24121	0.100682	0.322331
	0.486103	0.536865	0.791598	0.371121	0.491491	0.504676
	1.47667	1.1643	1.96159	0.556941	0.715773	0.699918
	0.179083	0.308347	-0.0371	0.039019	0.26106	0.355943
	1.85181	1.67448	1.47204	0.591614	0.842007	0.939429
	0.100796	0.013556	-0.07981	0.11008	0.144056	0.356943
	-0.10086	0.00104	0.137271	-0.01153	0.112921	0.133466
	0.840788	0.038114	-0.24241	0.153712	0.498889	0.660126
	0.425712	0.061358	0.255456	0.34888	0.397485	0.400615
	-0.02074	-0.0054	0.238435	-0.33252	0.388043	0.312344
	0.087788	-0.23767	0.053705	-0.15369	0.263925	0.093524
	0.378671	0.452207	0.360269	0.218604	0.35932	0.439748
	0.321128	0.11474	-0.11697	-0.00726	0.363464	0.21889
	1.95934	1.36021	0.001377	0.548521	0.314446	0.183812
	0.377291	0.14739	-0.01889	-0.83329	-0.21443	-0.15777
	0.645021	0.578674	0.517996	0.649299	0.922534	0.89146
	0.337358	-0.15323	-0.12449	0.029631	0.149561	-0.03835
	0.339172	0.467588	-0.20791	-0.47793	-0.2434	-0.32329
	0.759655	0.670306	0.35964	0.277992	0.44409	0.175954
	0.040978	-0.15132	0.450278	0.118975	0.253508	0.25617
	0.515482	0.805129	0.368325	0.002588	0.1943	0.068211
	2.04731	2.11496	1.78582	0.460404	0.552449	0.39638
	0.75639	0.837332	0.873415	0.463298	0.518439	0.326569
	0.526093	0.464936	0.048463	0.243376	0.51322	0.287986
	2.39639	1.57254	0.92631	1.45626	1.52617	1.32066
	0.347057	0.273508	0.29183	0.320841	0.468174	0.281068
	3.40788	2.22623	1.56466	0.846417	0.89235	1.63121
	0.607562	0.447633	0.305452	0.323591	0.349616	0.358946
	-0.03089	-0.06487	0.208576	0.285817	0.363302	0.532144
	0.14069	0.030528	-0.12053	-0.0583	0.080822	0.294747
	0.31128	0.313816	0.299741	0.12064	0.472804	0.476528
	0.543133	0.409052	0.259179	0.100953	0.324883	0.305621
	0.040985	-0.12854	-0.17288	-0.18944	0.200668	0.276178
	1.66953	1.21412	-0.47749	0.804302	0.912104	0.104602
	-0.12237	-0.14	-0.11673	0.312268	0.389445	0.208901
	0.731017	0.585601	0.509956	0.609816	1.36512	1.87505
	0.063972	-0.15806	0.208117	0.205043	0.378613	0.370158
	0.186873	0.149528	-0.03228	0.002782	0.269	0.122024
	-0.00482	0.284189	0.00058	0.198839	0.23694	0.284995
	0.701204	0.834617	0.224477	0.049426	0.197573	0.389379
	-0.01493	-0.14126	0.364777	0.056097	0.083065	0.136844
	1.1621	1.09308	1.01892	0.174207	1.02	0.903882
	0.87851	1.07171	0.927342	-0.13492	0.295094	0.730458
	0.269191	0.296939	0.20058	0.306594	-0.40148	0.064994
	0.03622	-0.30501	-0.35987	0.562176	0.704926	0.41598
	0.710794	0.369985	0.335305	-0.04983	0.062321	0.111294
	-0.09573	-0.26947	0.564224	0.04925	-0.08161	0.795581
	1.16731	0.873395	0.972203	1.00933	1.85634	1.60312
	0.195492	-0.09069	-0.13387	0.00604	0.061643	0.112416
	0.343147	0.128267	-0.15538	0.209927	0.269836	0.33054
	0.282342	0.160578	-0.23869	0.009163	0.270258	0.078985
	0.215779	0.091228	-0.25632	0.124827	0.45342	0.271691
	0.24484	0.259318	0.18821	-0.20051	0.094061	0.195193
	1.14274	0.751978	0.140687	-0.22386	-0.13744	0.056327
	-0.06628	0.035139	0.455133	0.240763	0.42757	0.467314
	0.528276	0.377418	0.093506	0.070787	0.077849	0.125902
	0.128858	0.013011	-0.14694	-0.29264	-0.00205	0.149795
	0.371617	0.339425	-0.12491	-0.12251	0.117537	-0.02972
	0.87746	0.459464	0.061964	0.475479	0.686719	0.126877
	0.244208	0.093537	0.148293	0.392694	0.349868	0.221924
	-0.04376	0.036844	0.091295	-0.32102	0.198105	0.139882
	0.142898	0.210522	0.004778	0.279156	0.088572	0.368297
	0.250217	0.365018	0.144476	-0.0037	0.220332	0.36012
	0.799798	0.257657	0.444127	-0.09611	0.19137	0.3035
	0.059134	0.242256	0.028149	-0.00362	0.253961	0.156046
	0.497757	0.139382	-0.53858	0.120293	0.119368	0.047604
	1.06031	1.24097	1.22584	0.425758	0.492517	0.627525
	0.086761	-0.22038	0.143203	0.211348	0.182511	0.345924
	0.995554	1.14134	1.04184	0.373931	0.834369	1.26374
	0.227287	0.207798	0.017729	0.206595	0.373168	0.528794
	0.34782	0.262427	0.141368	-0.12597	0.043807	0.155483
	2.14473	1.14917	1.38763	1.66492	1.01215	1.0033
	0.146158	0.128016	0.079256	0.055104	0.250646	0.289471
	0.428314	0.916245	0.566274	0.577208	1.16657	1.10332
	0.135562	-0.03608	0.163716	0.048861	0.525682	0.056526
	-0.06243	0.590449	0.112054	0.38501	0.188248	0.29391
	0.156842	-0.14241	-0.04721	0.048782	0.304136	0.457191
	0.040027	0.018162	0.072383	-0.21883	-0.01045	-0.2453
	0.405692	0.459522	0.311718	0.69159	1.13182	1.22246
	0.352204	0.256043	0.192802	-0.04818	0.360515	0.444777
	0.14711	0.09511	-0.29482	-0.03141	0.144038	0.17669
	-0.02677	0.112694	0.147831	0.197027	0.419361	0.607358
	-0.02247	0.102238	-0.10687	0.506298	0.414061	0.628286
	0.727989	0.506759	0.794398	0.063295	0.461935	0.617035
	0.085739	-0.00311	0.096441	0.1678	0.31668	0.270968
	1.00874	0.75417	0.497669	0.333775	0.222401	0.043633
	0.491142	0.071698	0.2634	-0.17792	0.229424	0.053781
	0.519084	-0.15027	-0.18095	0.506883	0.615289	0.336854
	1.02967	0.312492	-0.20959	1.81602	1.42638	1.00795
	0.44921	0.127194	0.048099	-0.02851	0.239903	0.460292
	1.07454	1.03424	1.2087	1.02109	1.16339	0.158201
	0.414696	0.259266	0.195727	-0.0915	-0.12102	0.051306
	0.350834	0.121022	0.121205	0.326039	0.465398	0.579254
	0.354984	0.249704	0.045964	0.465418	0.282867	0.135292
	0.517927	0.878216	0.332392	0.285951	0.326488	0.28965
	0.265126	0.18217	-0.02462	0.305081	0.498356	0.245291
	0.169483	0.574513	-0.17404	0.08154	0.136844	0.026066
	0.063886	0.058526	0.260828	0.32726	0.228158	0.373785
	0.025034	0.164488	0.102785	0.284268	0.447877	0.380879
	0.624777	0.509921	0.616023	0.140007	0.716221	0.694412
	-0.09795	-0.06409	-0.39142	0.2201	0.265017	0.385046
	0.130835	0.012489	-0.02153	0.468216	0.596743	0.323551
	-0.30644	0.373504	-0.01149	-0.22674	0.167126	0.250362
	0.825016	0.482607	0.553601	0.466335	0.746415	0.536793
	0.255491	0.133143	-0.03385	0.327913	0.38196	0.39549
	0.209892	0.087376	-0.05262	-0.0391	0.058843	0.624703
	0.083195	0.090994	0.221173	0.001393	0.390884	0.448862
	-0.11701	-0.0733	-0.00088	-0.0329	0.176138	0.21712
	1.18839	1.3094	1.25494	1.40643	1.25145	1.15949
	0.533552	0.877324	0.903903	0.362767	0.761443	0.499317
	0.469396	0.173761	-0.08573	0.406649	0.422382	0.359975
	0.134087	0.306272	0.019937	0.135579	0.391054	0.43588
	1.33666	0.995575	0.778358	0.871676	2.17445	1.29525
	0.659331	0.520133	0.302034	0.009887	0.438814	0.327275
	0.658059	0.266922	0.335412	-0.12384	0.191239	-0.04325
	-0.11886	0.196603	0.058082	0.190168	0.683701	0.954873
	1.4909	1.24616	1.52131	1.21273	1.37191	1.37648
	0.968526	0.939229	1.06481	0.410643	0.394002	0.645407
	-0.19354	-0.00416	-0.16044	0.236075	0.705006	0.495156
	0.640112	0.978856	3.06775	-0.64477	-0.24783	0.38126
	0.056105	-0.01087	-0.11384	-0.00755	0.35994	0.440112
	1.80566	1.81284	1.87251	0.632176	0.550149	0.383221
	0.243187	0.079299	0.003277	0.038968	0.386518	0.350774
	-0.03273	-0.02187	0.281095	0.32995	0.342194	0.275553
	0.102825	0.074324	0.060363	0.130628	0.23757	0.140665
	0.24163	-0.01882	-0.02084	0.105603	0.251044	0.444946
	0.773113	0.884015	0.910351	0.69356	0.633864	0.581757
	2.61877	3.01284	2.84136	1.41162	1.9718	2.38443
	-0.14434	0.200448	0.049043	-0.04333	0.244682	0.369817
	0.17803	0.005038	-0.09753	0.252865	0.230361	0.371456
	0.241616	0.246356	0.266722	0.143043	0.183373	0.206668
	0.673343	0.62305	0.561244	-0.33908	0.523346	0.619006
	0.455915	0.36151	-0.0027	0.137773	0.371251	0.312614
	0.986962	1.14562	0.499464	0.389691	0.505206	0.512888
	1.93982	1.81659	1.76208	0.536316	0.602971	0.841026
	0.058428	0.126578	-0.02065	0.015146	0.22494	0.281867
	1.69371	1.44032	0.748387	0.980276	0.88602	0.939256
	0.474708	0.697743	0.567374	-0.06762	0.191747	0.248553
	0.335914	-0.20599	0.191482	-0.07829	0.346516	0.593443
	0.866334	1.01771	1.07534	0.900419	1.2505	1.2081
	0.050393	0.192704	-0.20603	-0.13037	0.247485	0.184094
	0.141339	0.351799	0.317115	0.232123	0.266157	0.403981
	0.398219	0.420415	0.123082	0.286845	0.445694	0.539653
	0.014341	0.342807	0.507262	0.295909	0.714886	0.836149
	0.006996	-0.074	0.025743	-0.02202	0.284566	0.382542
	0.149662	0.218639	0.251948	-0.15984	0.203175	0.309415
	0.227236	-0.04006	-0.05986	0.244996	0.267068	0.293196
	0.189128	-0.04717	0.183347	-0.05731	-0.30993	-0.33795
	0.534154	0.116856	-0.10977	0.025146	0.345336	0.260251
	0.792723	0.447123	-0.08416	0.270886	0.292617	0.1162
	-0.02345	0.083724	-0.30173	0.116085	0.268847	0.194845
	0.8025	0.672522	0.752625	0.069071	0.566915	0.559802
	0.536969	0.61454	0.585479	0.028825	0.426956	0.530959
	0.330751	0.211193	0.211792	0.320373	0.521881	0.176627
	1.01777	0.955666	0.957719	0.225344	0.499197	0.635802
	0.651063	0.848231	0.666866	0.373872	0.406119	0.485037
	4.1197	2.7201	3.74565	0.761462	0.507777	0.67257
	0.338592	0.300414	0.645546	1.02404	1.1022	1.16661
	0.222903	-0.1351	0.156026	0.033954	0.109659	0.29278
	0.525983	0.341511	-0.18035	0.468537	0.492942	0.317614
	-0.4138	-0.17266	0.105273	-0.15496	0.424974	0.941707
	-0.42518	-0.17385	0.101448	-0.24507	0.422342	0.952649
	0.693097	0.834752	0.830022	0.797062	1.58805	1.26153
	-0.10276	-0.1912	-0.04555	0.218106	0.343397	0.220469
	-0.0559	-0.06431	-0.08034	-0.03644	0.30584	0.31001
	0.974309	0.513875	-0.97014	0.229231	0.154007	-0.12195
	0.143903	0.163992	0.25889	0.116703	0.135168	0.341976
	0.362091	0.231831	0.187859	0.789463	1.01719	0.847179
	-0.07523	-0.08045	0.097975	0.044991	0.251085	0.25901
	0.278533	0.461843	0.381081	0.245256	0.350157	0.343122
	0.363632	0.166314	0.211242	-0.33126	0.428474	0.396528
	0.614751	0.458194	0.384828	-0.10658	0.506692	0.421697
	-0.07991	-0.11898	0.013613	-0.41055	0.122708	0.68208
	1.69465	1.50567	1.38494	0.51556	0.596649	0.525417
	0.465575	0.202442	0.023563	0.594552	0.617503	0.346002
	1.3036	1.42768	1.62574	1.7639	2.04122	1.81691
	0.563308	0.375098	-0.61866	-0.267	0.120178	0.419265
	-0.1067	0.10565	-0.17455	-2.9e-05	0.261532	0.434553
	0.059503	0.220997	-0.16376	0.119226	0.202405	0.260071
	0.444094	0.37409	-0.4899	-0.03406	0.318738	0.129135
	2.84344	-0.516	-0.26965	0.242603	0.14881	0.249118
	0.486406	0.208944	1.27825	0.284945	0.197942	1.63352
	0.544086	0.249395	0.106336	0.139385	0.441073	0.477001
	0.140605	-0.05258	0.234545	0.369312	1.20165	1.03179
	0.590534	0.61324	0.559237	-0.08448	0.219778	0.474498
	0.134228	0.132459	0.153919	0.026003	0.367279	0.293881
	0.138043	1.89986	0.584971	-0.29167	0.809207	0.193492
	0.34872	0.184561	0.060424	0.070377	0.280058	0.258204
	0.985865	-0.1852	-0.06863	0.253452	-0.26092	0.058953
	0.625157	0.895228	0.450394	0.322519	0.410549	0.818203
	-0.19477	-0.06584	0.05379	-0.2965	0.373613	0.332938
	0.495355	0.006516	0.639491	0.195337	0.737172	0.49416
	0.003479	0.212285	0.399064	0.018545	0.178182	0.334738
	0.993161	0.83305	0.832397	-0.15493	0.040544	0.204809
	0.718068	1.38873	1.46038	0.563743	0.937267	0.75341
	0.326314	-0.15242	0.063685	0.016484	0.021628	0.309069
	1.35408	1.82786	1.43277	1.08977	1.93554	1.39019
	0.622751	0.283059	-0.52995	0.095647	0.544558	-0.70631
	-0.01176	0.202158	-0.07436	0.164572	0.05076	0.233821
	0.133567	0.193478	0.261948	0.303153	0.450769	0.797284
	-0.02273	0.039159	-0.01768	0.015369	-0.04689	0.052261
	-0.45959	0.035034	0.137045	0.022281	0.432372	1.11462
	0.241779	0.146706	-0.00548	0.224804	0.463707	0.697762
	0.267456	0.067212	-0.05864	-0.07318	0.083597	0.221804
	0.51595	-0.15657	-0.39794	0.179393	0.25161	-0.12251
	0.754525	0.524781	0.01109	-0.2806	-0.27883	-0.29738
	0.317704	-0.23668	0.217643	-0.28739	0.061097	0.044614
	0.477939	0.432912	0.374759	0.1677	0.967041	1.13691
	0.324432	0.187549	-0.00455	0.407846	0.523113	0.455673
	0.237961	0.258825	-0.06665	-0.18631	0.285067	0.323038
	0.374743	0.436312	0.691728	0.210545	0.207182	0.304614
	1.80097	1.65591	1.13533	0.302322	0.343541	0.374651
	0.501878	-0.20104	-0.19138	-0.02928	-0.02022	-0.11204
	0.91055	0.748427	0.614841	0.348844	0.555155	0.450692
	-0.0906	-0.09634	0.050266	0.001842	0.138733	0.043559
	0.006051	0.154274	-0.13841	0.005864	0.300443	0.353115
	0.360075	0.293581	0.086911	-0.05818	0.400003	0.627909
	0.703172	0.818129	0.619021	0.140608	0.333493	0.391025
	0.607934	1.19489	0.357571	1.28329	1.35119	1.56535
	0.928798	0.710613	0.86942	0.334458	0.541933	0.286348
	0.866629	0.941857	0.669691	0.053073	0.678873	0.759565
	0.321802	0.133505	0.196713	0.158829	0.297934	0.388565
	0.083742	0.180276	0.685835	-0.17849	0.062029	0.660172
	0.129133	-0.07708	0.058322	0.070389	0.283542	0.393017
	0.325136	0.292101	-0.20443	0.085651	0.277918	0.402459
	0.223802	0.082541	0.190653	0.166088	0.27091	0.32352
	0.087944	-0.12077	0.229639	0.052637	0.186813	0.285798
	-0.25845	-0.07298	0.605195	0.181998	0.137516	0.125436
	0.334837	0.319153	0.497939	-0.15193	0.178295	0.467247
	-0.0154	0.343681	0.669497	0.790102	0.704398	0.439282
	0.336263	0.764567	-0.16472	-0.22511	0.214167	0.526238
	0.09882	0.143276	-0.00876	0.019634	-0.03346	0.34194
	-0.06178	0.041313	-0.1498	-0.1053	0.236065	0.281722
	0.295635	0.230132	-0.11315	-0.16027	0.128177	0.256139
	1.14534	0.339586	0.744742	1.27266	0.706944	0.466094
	0.731	0.064201	0.175194	0.03977	0.220779	0.725139
	0.836709	0.550579	-0.06463	0.279796	0.31154	0.383938
	0.011286	0.139386	0.218675	-0.00926	0.386371	0.349054
	1.09483	-0.03252	-2.03681	1.48151	2.16361	1.62285
	0.34745	0.219047	0.0657	0.16488	0.509795	0.519188
	0.216406	-0.08439	0.2175	0.240222	0.052573	0.181971
	0.361022	0.570248	0.341239	-0.05745	0.309806	-0.03251
	1.91205	1.18667	1.20776	0.70176	0.657969	0.853683
	-0.0347	0.16617	0.179423	0.38816	0.416154	0.2715
	0.820831	0.693298	0.646782	0.259243	0.177533	0.352247
	0.848183	0.578966	0.445547	0.328002	2.33567	1.86587
	-0.00413	-0.36879	-0.3955	0.618801	1.34822	1.22091
	0.260955	0.370905	0.099202	0.148828	0.284619	0.262245
	-0.17098	0.047813	0.604449	0.443999	0.496498	0.493291
	0.452037	0.311368	0.312021	0.620867	0.637285	0.833815
	0.575711	0.418964	-0.61098	0.163017	0.379977	0.368723
	0.229561	0.089917	0.000957	-0.03974	0.309891	0.471538
	1.01786	0.658236	0.610275	0.156379	0.74863	0.591621
	0.292295	0.260803	0.103606	0.173048	0.611003	0.47444
	0.112999	0.040852	-0.03887	0.243775	0.517537	0.742571
	0.078484	0.069025	-0.12759	-0.04182	0.351188	0.37708
	0.066718	-0.03179	-0.10445	-0.14382	0.190999	0.423737
	0.374511	0.338398	0.332852	0.175459	0.273762	0.355376
	0.44338	0.408543	0.291209	-0.20595	-0.1267	0.048698
	0.421055	0.376088	0.245184	0.159289	0.152299	0.189313
	-0.04807	0.089437	0.127553	-0.00441	0.301649	0.3453
	0.173374	0.019856	0.422627	-0.03826	0.193544	0.59696
	1.11843	1.00504	0.870102	0.415452	1.87042	1.87558
	0.395441	0.345048	0.27865	0.114988	0.57992	0.513108
	0.217456	-0.13538	-0.23436	-0.07752	0.249412	0.345791
	0.207888	0.107254	-0.28118	0.203605	0.280534	0.258275
	0.029894	0.546269	0.337457	0.259548	0.37589	0.295753
	0.596063	0.539038	0.119317	0.247341	0.370458	0.358283
	0.360956	0.367265	0.351971	0.658851	0.163972	0.670159
	0.306278	0.310897	0.182958	0.356467	0.445946	0.325083
	0.186867	-0.16411	-0.3982	0.064137	0.27305	0.189659
	-0.0471	-0.12838	-0.07958	-0.17055	0.266795	0.292653
	0.52386	0.442272	0.392167	0.550182	0.797543	0.703224
	0.079808	1.41406	-0.68854	0.39896	0.245381	0.411338
	0.410016	0.373503	0.676877	0.422582	0.613774	0.635214
	0.72004	0.211105	0.389446	-0.56726	-0.30053	-0.36839
	0.96549	0.927042	0.798338	0.249142	0.513049	0.678474
	0.335931	0.449397	0.636942	0.332239	0.364079	0.355843
	-0.07961	0.483285	0.587785	-0.05576	0.12753	0.461404
	0.323646	0.217965	0.34874	0.059339	0.220495	0.41226
	0.81743	1.00001	0.792455	0.501927	0.501091	0.337455
	0.326362	0.431207	0.517246	-0.239	0.245228	0.60994
	0.096206	0.264076	0.253779	0.202341	0.083072	0.315048
	0.524115	0.516851	0.262545	0.188876	0.592573	0.30628
	0.530334	0.576171	0.060824	0.02747	0.208734	0.275746
	-0.14238	0.122295	-0.13214	0.412792	0.468392	0.65356
	0.265387	0.717579	0.666736	-0.39571	0.056797	0.167895
	0.794006	0.953154	0.871336	0.599036	0.665285	0.713961
	0.163812	0.183082	0.158111	-0.04797	0.180956	0.443613
	0.220902	0.309742	0.054117	0.335925	0.509478	0.272512
	0.084034	0.001253	0.075557	0.086076	0.109769	0.386625
	0.987733	0.783119	0.612105	0.086108	0.314171	0.06638
	0.181496	0.303234	0.177697	0.027577	0.415237	0.115752
	0.253594	0.183348	0.077631	0.115149	0.255016	0.437358
	0.183869	0.113204	-0.01155	0.390027	0.417229	0.381579
	0.185602	-0.00816	-0.09807	0.709717	0.335137	0.929249
	0.872659	0.777648	-0.13134	0.452074	0.475739	0.234112
	0.23263	0.139612	0.491614	0.249788	0.26725	0.407814
	3.1998	3.26035	3.18588	1.43694	1.16979	1.1957
	0.009335	0.036445	-0.06864	-0.08383	0.165171	0.301136
	0.349254	0.333791	0.176295	-0.0142	0.308661	0.351711
	0.474402	0.430757	0.156433	0.518939	0.610944	0.552087
	0.126397	0.054665	0.138428	0.142203	0.260868	0.447047
	-0.06254	-0.07705	0.189537	-0.02107	0.195118	0.113079
	0.045539	-0.12552	-0.27756	0.200443	0.414875	0.41203
	0.566207	0.003158	-0.29036	0.104482	0.30203	0.783031
	0.051923	0.238025	0.06434	-0.06722	0.119454	0.167377
	0.802099	0.505021	0.850087	0.629898	0.664481	0.784213
	0.029347	0.057354	-0.22631	-0.08921	0.461378	0.443236
	0.84553	0.817308	0.660408	0.35114	0.584512	0.675646
	4.7606	3.84628	3.76984	1.70077	1.49737	1.53265
	0.444681	-0.00876	-0.10195	0.196006	0.374687	0.354541
	0.043032	0.146399	0.002323	-0.18128	0.2836	0.141593
	1.60648	1.54865	0.302335	1.65453	1.15325	0.641309
	1.59568	1.08737	0.232117	2.02722	2.00889	1.95866
	-0.03999	-0.11281	-0.0773	-0.09866	0.18816	0.179481
	0.42448	0.401082	0.015316	0.175654	0.346345	0.403566
	0.11579	0.012458	-0.1384	-0.01621	0.252923	0.312429
	0.037597	-0.03766	0.478697	0.182689	0.265865	0.291993
	0.137804	0.318996	0.402522	0.133854	0.302842	0.499164
	0.295649	0.216068	-0.40282	-0.16265	0.135344	0.174926
	0.583277	0.260214	0.170651	0.278265	0.342444	0.380233
	0.813482	1.02619	0.921453	1.31611	1.60469	2.1175
	-0.06022	0.046991	-0.22182	0.094514	0.239282	0.547267
	2.0074	2.11583	1.36333	0.828725	1.07964	1.24386
	0.0805	0.232904	-0.0973	0.132111	0.501201	0.610064
	1.94106	2.37237	2.35207	0.833777	0.994743	1.04418
	0.326049	0.01162	-0.06726	-0.41999	0.069626	-0.21243
	0.106676	0.263747	0.188058	0.128894	0.200703	0.327141
	0.233619	0.121559	0.189541	0.135361	0.461753	0.528061
	-0.15218	-0.13101	0.230836	-0.08432	0.228587	0.359438
	0.070508	0.160619	0.256447	0.387418	0.362968	0.412956
	0.663988	0.792808	1.1944	0.402093	0.005912	0.486363
	-0.12373	0.385988	0.24571	0.067636	0.575364	0.277308
	0.238422	0.551418	-0.10768	0.209958	0.292416	0.736265
	0.850728	0.775573	0.668999	0.379129	0.414708	0.193112
	0.528785	0.426255	0.351794	0.119938	0.323827	0.603275
	0.27086	0.199373	-0.07958	0.122884	0.46531	0.387312
	-0.32252	0.368494	0.954529	0.855671	1.12778	2.11441
	1.0212	0.581667	0.837187	0.233965	0.220238	0.890569
	0.908393	0.979865	1.21319	0.534229	0.738538	0.79149
	0.33868	0.279273	-0.38158	-0.12552	0.436433	0.319324
	0.825982	0.953615	0.535342	0.11206	0.536633	0.481728
	0.147858	0.971024	0.925246	0.221655	0.818503	0.868223
	0.095719	0.27217	0.06171	0.719946	1.17229	1.51307
	0.175251	-0.20303	0.033688	0.008262	0.102671	0.09206
	0.179475	0.709475	0.44879	0.260022	0.344507	0.431137
	1.15333	0.537285	0.957347	0.676715	0.521341	0.627111
	0.682549	0.816176	0.658935	0.524654	0.599704	0.899676
	0.723609	0.87657	0.147268	0.274295	0.644561	0.297966
	-0.05058	-0.12175	-0.23335	0.156915	0.108258	0.404195
	0.180993	0.083203	0.379901	0.358335	0.327086	0.467362
	0.110353	-0.05484	-0.03399	-0.03731	0.465823	0.280288
	0.018383	0.00367	-0.03229	-0.19854	0.241523	0.224908
	0.487291	0.152709	-0.08779	0.406735	0.473555	0.259482
	0.057939	-0.06226	-0.16149	0.018133	0.221665	0.361519
	0.257715	0.088874	0.449217	-0.02419	0.225134	0.244789
	0.606596	0.248015	0.328643	0.017818	0.375841	0.567422
	-0.12131	0.053923	-0.06614	0.064742	0.40336	0.196843
	0.282269	0.818445	0.752451	0.179157	0.270286	0.567967
	1.59033	1.66214	1.25926	1.01846	0.998675	0.453496
	0.048671	-0.0757	-0.17296	-0.16843	0.188932	0.126265
	0.875521	0.223944	0.328816	-0.778	-0.55621	-0.63125
	0.280399	0.290939	0.177997	0.077185	-0.12281	0.61549
	0.976635	0.747977	0.696007	0.096439	0.292154	0.372313
	1.76809	1.22619	0.732891	0.491259	0.517614	0.360642
	-0.08905	-0.02874	0.106448	0.028946	0.171009	0.158592
	0.100791	0.259552	0.025313	0.23072	0.28727	0.235847
	0.350196	0.231626	0.299925	-0.15996	0.411316	0.253984
	3.81501	2.92899	1.87973	1.18136	1.13906	0.918758
	0.032917	0.846688	0.40222	-0.25384	0.532324	0.64506
	0.695205	0.136838	-0.01188	0.058402	0.425932	0.280769
	-0.04159	0.185664	0.271865	-0.22804	-0.18168	0.178329
	0.634309	0.447514	0.348415	0.25156	0.398228	0.251928
	0.304948	-0.26922	-0.15459	0.222379	0.483681	0.173753
	0.747322	0.441834	0.309701	0.239103	0.404356	0.589695
	0.400164	0.184065	-0.02267	0.481196	0.509145	0.310174
	0.558445	0.475739	0.32491	0.439314	0.655032	0.513622
	0.274707	0.308979	0.205752	0.632895	0.838788	0.873213
	0.712428	0.617385	0.674076	0.038314	0.490519	0.471949
	0.418836	0.506429	-0.2986	-0.0473	0.053446	0.120218
	0.200054	0.392405	0.020605	-0.34382	0.333316	0.51918
	0.700851	0.384664	0.281492	0.261707	0.210251	0.378416
	0.050372	0.378731	0.266532	0.12527	0.374919	0.176078
	-0.00638	-0.08823	-0.0766	0.04706	0.236927	0.25291
	-0.01031	-0.00081	-0.2438	0.276134	0.382425	0.461455
	0.612857	0.83891	0.722943	0.174844	0.962005	1.10959
	0.164335	0.098454	-0.00604	0.428379	0.471452	0.425113
	0.938696	0.050562	-0.12624	0.17802	0.579229	0.434978
	-0.02192	0.313702	-0.25084	-0.07357	0.218557	0.209808
	0.070046	0.071023	0.252715	0.269986	0.277496	0.385301
	0.401729	0.40805	0.446257	0.930042	2.01861	2.23557
	2.3792	2.3625	2.3975	1.91539	1.64526	1.72536
	0.100467	0.033931	0.115227	0.093094	0.306805	0.229815
	1.42113	1.38598	1.21097	0.683953	0.399072	0.560388
	0.353787	0.325488	0.336082	-0.17312	0.328391	0.366695
	0.051134	-0.08221	-0.15186	-0.0422	0.252711	0.184121
	0.546148	0.526074	0.682341	0.604881	0.640198	0.721821
	0.118959	-0.20821	-0.32226	-0.02745	0.357439	0.159397
	0.153287	0.213238	0.263637	-0.04376	-0.06411	0.103646
	3.7438	4.09004	4.34248	0.891386	1.11991	1.13861
	-0.21838	0.412867	0.048742	0.37332	0.356938	0.522222
	0.237175	0.018693	-0.17256	0.217129	0.579421	0.149208
	0.567133	0.63904	0.935418	0.590404	0.417785	0.529107
	0.208219	0.245599	0.554717	0.452227	0.374445	0.39659
	0.153184	-0.01174	-0.02406	0.154631	0.052215	0.020077
	0.134739	-0.18632	0.248985	-0.12277	0.157248	0.430273
	0.18283	-0.12203	-0.42382	0.134364	0.280724	0.181814
	1.7021	1.57373	1.47059	0.606769	0.285694	0.645713
	0.204531	0.449832	0.25802	0.125675	0.419117	0.40708
	0.231819	0.800115	0.67071	-0.03732	0.281275	0.476315
	0.404843	0.17878	0.309283	0.267659	0.59916	0.573196
	-0.04284	0.112654	-0.38866	-0.00115	0.311838	0.348009
	0.347311	0.444963	0.310791	-0.08616	0.271794	0.443691
	0.610177	0.502981	0.237867	-0.94356	-0.75376	-0.88657
	0.787131	0.668841	0.353494	0.263619	0.345237	0.439391
	-0.00195	0.063495	0.051197	0.038404	0.387451	0.541509
	0.33594	0.429696	0.326808	0.153532	0.395478	0.364527
	-0.07546	0.173955	-0.07687	-0.00574	0.013003	0.095602
	-0.12624	-0.10194	0.016967	0.179426	0.384143	0.363527
	0.497711	0.215763	0.286449	-0.08285	0.055072	0.033839
	0.817778	0.843988	0.804628	0.308177	0.372747	0.303958
	0.541057	1.41889	1.29713	0.58312	0.645291	0.402072
	0.071146	0.481512	-0.10969	0.067704	0.219252	-0.11173
	0.925102	0.848142	0.478686	-0.67763	-0.70851	-0.55422
	0.134233	0.287865	-0.21122	0.086342	0.294588	0.164569
	0.080879	0.081756	0.155103	-0.16232	0.559198	0.216647
	-0.08767	0.021998	-0.0984	-0.00276	0.31266	0.355139
	0.004477	0.249896	0.368371	0.394016	0.1244	0.276746
	-0.10723	-0.19858	0.125459	0.116544	-0.05311	0.256414
	-0.06904	0.311225	0.591722	-0.17928	-0.16036	0.397759
	0.124057	0.07308	0.165088	0.161948	0.495689	0.252266
	0.207446	0.026545	-0.02915	0.137668	0.281456	0.20701
	2.1552	1.84529	1.89785	1.94112	2.61666	2.33899
	-0.01038	-0.0389	-0.18802	0.117798	0.226767	0.287138
	1.01825	1.14099	0.891937	0.493536	0.777813	0.992962
	0.97396	1.05831	1.12172	1.47805	1.90535	1.9906
	0.945223	0.84725	0.667473	0.739542	1.81389	1.59909
	0.3096	0.204485	0.271054	0.258649	0.468208	0.515298
	0.042748	-0.09049	-0.24742	0.285938	0.359366	0.166441
	0.12996	0.752653	0.083051	0.215508	0.333246	0.29829
	1.01562	0.837553	0.830937	0.530621	0.340671	0.374097
	-0.18227	0.012202	0.652606	-0.52354	0.394306	0.466752
	1.07212	1.05499	0.677785	-0.21112	0.19093	0.420488
	0.378176	0.104606	0.21051	-0.09359	0.137895	-0.23024
	0.784726	0.683559	0.896296	-0.16635	0.214684	0.028034
	0.020856	0.073117	0.32255	0.007268	0.170483	0.366206
	0.859082	0.556623	-0.70687	0.178275	0.474229	-0.27919
	0.568746	0.566229	0.716169	0.192312	0.456931	0.544659
	0.543582	0.074087	0.54476	-0.00481	0.035596	0.09698
	0.606449	0.144139	-0.26771	0.20204	0.277907	0.111453
	0.156894	0.282411	0.135992	0.242807	0.303791	0.291758
	0.122025	0.203272	-0.01117	-0.07394	0.30859	0.427532
	0.181806	0.435535	0.094232	0.097463	0.392587	0.613532
	0.474198	0.059837	-0.09283	0.239087	0.464806	0.474564
	-0.07438	-0.10283	-0.12917	0.055412	0.191912	0.385174
	-0.10723	0.54158	0.25318	-0.12076	0.531441	0.52716
	0.586904	0.461111	-0.08878	-0.06678	0.354796	0.12648
	0.376783	0.160103	0.115499	-0.09837	0.180061	0.191089
	0.313504	0.396483	0.078557	0.070419	0.360429	0.116185
	-0.05732	-0.20008	0.076069	0.230132	0.13969	0.600194
	0.798561	0.393626	0.851578	0.234582	0.274545	0.571372
	0.016312	0.081181	-0.02077	-0.44842	-0.0962	0.07639
	0.48495	0.048061	0.343031	0.156675	0.3935	0.443316
	0.745908	1.056	0.905558	0.244883	0.722028	0.750337
	3.68052	3.52746	2.87539	-0.78523	-0.39166	0.712087
	-0.28139	0.005198	0.209418	-0.04282	0.227926	0.18924
	0.150338	0.078606	-0.19978	0.063568	0.35468	0.295828
	0.025682	0.066908	0.262829	-0.26088	0.052962	-0.00917
	0.952645	0.686658	0.21382	-0.10008	0.405438	0.4934
	0.023496	0.039457	-0.22409	0.306613	0.238293	0.403041
	1.15328	0.313685	0.411316	0.04781	0.458206	0.350947
	0.753739	0.804824	0.634942	0.561715	0.909814	0.395172
	0.070487	0.167306	0.190106	0.005561	0.081994	0.217775
	0.3973	0.749265	-0.21833	0.597255	1.00113	0.8111
	-0.0051	-0.19249	0.275327	0.239267	0.376481	0.456454
	-0.12589	0.518475	0.552175	-0.16641	0.207201	0.176229
	-0.10242	0.093148	0.031056	0.273724	0.107423	0.229845
	-0.20247	0.075942	-0.05278	-0.03924	0.315997	0.154295
	0.047833	0.383741	0.553334	-0.1633	0.243365	0.246334
	-0.05222	0.337256	0.306197	-0.23618	0.469507	0.412198
	0.940463	0.820342	0.692705	0.348312	0.32715	0.059808
	1.3386	0.751838	-0.90048	0.35959	0.77967	0.173691
	0.354268	0.352353	-0.1209	-0.10879	0.170302	0.040551
	0.909564	0.959142	0.967533	-0.06205	0.735101	0.638414
	0.457485	0.45117	0.172553	0.216821	0.632152	0.111014
	0.000356	0.182398	0.407976	0.016148	0.398814	0.236414
	0.176176	0.513625	0.338865	0.321507	0.802459	0.62618
	0.052708	0.123192	-0.34366	0.312639	0.637643	0.527639
	0.044553	-0.01619	0.188742	0.235601	0.360308	0.434659
	0.243895	-0.02268	-0.04233	-0.14876	0.297182	0.133904
	0.324264	0.111406	0.156167	0.211541	0.383677	0.45624
	-0.04483	0.273195	0.121421	-0.14259	0.229588	0.410727
	0.585494	0.748899	0.449525	0.150263	0.286292	0.253109
	0.00805	0.029822	0.008509	0.357114	0.508756	0.503388
	0.145623	0.345344	0.226184	0.23534	0.310938	0.272068
	-0.01757	-0.04512	-0.17484	0.127738	0.154491	0.351278
	1.06398	1.24382	0.865908	0.488888	0.349497	0.252965
	0.510905	0.165585	0.703772	0.215838	0.28883	0.239853
	0.183747	0.059329	-0.00192	0.083304	0.248815	0.28937
	0.640832	0.359836	0.492613	0.728987	1.173	1.2396
	0.060128	-0.15395	-0.14632	0.394605	0.554039	0.75686
	0.269696	0.073253	-0.02614	0.266448	0.382089	0.52417
	0.321096	-0.01752	0.194904	-0.01839	0.161567	0.29064
	-0.13161	-0.05684	-0.25286	-0.10648	0.297192	0.401073
	0.029053	0.015082	-0.20162	0.453498	0.678498	0.422476
	0.44688	0.641646	0.577554	0.087272	0.540034	0.78104
	0.14497	0.55745	0.599921	-0.22767	0.630596	0.679368
	1.45106	1.67773	1.50336	1.81455	1.90966	1.64737
	0.439587	0.375065	0.159812	0.659626	0.715125	0.824013
	0.342768	0.352716	0.340216	-0.00291	0.237817	0.202681
	-0.03511	-0.07787	-0.23499	-0.00445	0.146104	0.318771
	0.280179	0.432652	0.197039	0.066433	0.421462	0.352951
	-0.02124	0.081037	-0.01275	0.051525	0.144099	0.485428

## Sheet: Supp.fig.3.c
	LIVER_EU-SEQ			TOTAL_RNAPII_ChIP-seq					LIVER_EU-SEQ			TOTAL_RNAPII_ChIP-seq
	BIN1	BIN2	BIN3	BIN1	BIN2	BIN3			BIN1	BIN2	BIN3	BIN1	BIN2	BIN3
	-0.86588	-1.25294	-1.45241	-0.80646	-0.70913	-0.54234		Mean	-1.78666	-1.89277	-1.90173	-0.687926	-0.565436	-0.546617
	-1.90771	-1.86312	-2.07139	-0.60588	-1.31485	-2.21096		SEM	0.0436726	0.0449443	0.0444434	0.025051	0.026246	0.0255612
	-1.42558	-1.45452	-1.28284	-0.35792	-0.50507	-0.41716
	-2.942	-1.9191	-1.67915	0.07995	-0.61678	-1.13648
	-1.14072	-1.30865	-1.39989	-0.46669	-0.31552	-0.43715
	-1.10997	-1.30911	-0.89656	-0.52879	-0.28133	-0.2864
	-1.24179	-1.27987	-1.19703	-0.47442	-0.37154	-0.46837
	-1.169	-0.66153	-1.00657	-1.13334	-0.76888	-1.0137
	-1.29364	-0.90726	-1.26594	-0.53126	-0.21786	-0.28229
	-1.23923	-1.1241	-1.18494	-0.60263	-0.36803	-0.41047
	-1.66823	-1.55967	-1.30843	-0.67067	-0.04443	-0.35331
	-1.98347	-2.04511	-1.86227	-0.7444	-0.41025	-0.65058
	-1.24275	-1.11714	-1.12089	-0.66191	-0.58336	-0.49801
	-3.1124	-3.26195	-3.35274	-0.94174	-0.88203	-0.99442
	-1.69583	-3.69459	-4.41615	0.334279	0.349774	0.277537
	-2.10371	-2.32069	-2.62564	-0.18634	-0.14979	-0.22015
	-3.72297	-3.67579	-4.71936	-0.86096	-0.26407	0.001718
	-0.9806	-0.91781	-1.21127	-1.00369	-0.80288	-0.50284
	-3.3076	-2.64098	-2.5721	-0.25998	0.436229	0.08209
	-1.55338	-1.49067	-1.87172	0.152379	-0.10172	-0.78925
	-1.67519	-1.28107	-1.37701	-0.70176	-0.65517	-0.04174
	-0.71409	-1.08753	-1.45058	-0.53855	-0.71757	-0.70076
	-1.97502	-2.24169	-1.88181	-0.86389	-1.02664	-0.64323
	-2.13959	-2.06943	-2.11848	-0.42176	-0.01224	-0.34768
	-1.59887	-1.25572	-0.96881	-0.56562	-0.51281	-0.55348
	-1.67043	-2.2419	-1.53072	-0.5406	-0.34958	-0.10782
	-2.15519	-1.99651	-2.89398	-0.15321	0.018604	0.062954
	-1.34455	-1.4222	-1.35609	-0.3244	-0.26895	-0.30607
	-1.62925	-1.25787	-0.99225	-0.418	-0.48525	-0.28747
	-1.34192	-1.21977	-1.11497	-0.51033	-0.23533	-0.19266
	-1.43878	-1.4283	-1.48796	-0.61251	-0.67005	-0.70097
	-1.23685	-1.30259	-1.57972	-0.61818	-0.49796	-0.40703
	-1.48143	-1.39056	-1.08461	-0.32697	-0.34357	-0.17318
	-1.83707	-2.7124	-2.83466	-0.11257	0.091482	0.124074
	-1.02489	-1.05373	-0.67171	-1.25808	-1.32852	-0.71985
	-1.25208	-1.29877	-0.80283	-0.91616	-1.10116	-0.33849
	-1.15765	-1.20264	-0.73613	-0.9434	-1.23043	-0.36994
	-1.30739	-1.43239	-0.97729	-1.02773	-1.29884	-0.64788
	-0.72833	-0.71747	-0.21564	-1.77793	-2.05893	-1.63267
	-3.67077	-3.30342	-3.02796	-1.18862	-1.38116	-0.70982
	-0.92019	-1.13595	-1.18169	-0.52176	-0.38484	-0.05497
	-1.21081	-2.49037	-2.32364	-0.36479	-0.11064	0.106324
	-1.18613	-1.24061	-1.26122	-0.28027	-0.34958	-0.29865
	-1.27951	-1.2055	-1.78324	-0.21933	-0.24813	-0.45268
	-1.34466	-1.3145	-1.41681	-1.21178	-0.64198	-0.75355
	-1.55569	-1.38177	-1.32033	-0.87144	-0.68877	-0.55491
	-1.71567	-1.82898	-1.73402	-0.44391	-0.43117	-0.21516
	-1.45385	-2.91039	-3.02346	-0.74508	-0.62335	-0.24582
	-1.65142	-2.11384	-3.02751	-0.19447	0.032604	0.007185
	-2.4274	-2.57759	-2.55854	-0.01738	0.161549	0.044686
	-2.49751	-2.35082	-2.63683	-1.08037	-0.47329	-0.48426
	-1.33837	-1.82519	-2.10964	-0.24762	-0.20632	-0.55818
	-1.27729	-2.23632	-2.87147	-0.0625	0.123368	0.186843
	-3.10644	-3.06131	-4.09088	0.123164	0.172226	0.175136
	-0.71958	-0.82636	-0.96448	-1.03178	-1.15416	-0.98004
	-2.21105	-2.25583	-2.28306	-0.89814	-0.2812	-0.47196
	-1.4642	-1.63286	-1.7629	-0.65483	-0.31648	-0.16974
	-1.16684	-1.46973	-1.24887	-0.65096	-0.23321	-0.18881
	-0.88	-1.28048	-1.50609	-0.39108	-0.73608	-0.64895
	-2.26413	-2.44906	-2.5185	-1.27582	-1.08265	-0.46577
	-2.52225	-1.79702	-1.45473	0.000583	0.141439	0.143947
	-2.9382	-2.69462	-2.05146	-0.51423	-0.80983	-0.12511
	-1.32201	-1.80753	-1.90279	-1.13644	-1.10847	-0.98858
	-1.21782	-2.71864	-3.81123	0.185609	0.233262	0.276439
	-1.35167	-1.88124	-2.90736	-1.06643	-1.12713	-0.92966
	-1.51716	-0.98356	-1.61321	-0.7786	-0.53198	-0.48823
	-2.01131	-3.65333	-4.3899	0.122348	0.227647	0.410529
	-1.83512	-2.06731	-2.13189	-1.25208	-1.41744	-1.43287
	-1.22563	-1.4289	-1.86048	-0.58776	-0.27781	-0.33566
	-1.90547	-1.87565	-1.67146	-1.17382	-1.25574	-1.02962
	-1.4484	-1.0246	-1.57053	-0.72077	-0.5163	-0.16734
	-1.90981	-1.80608	-1.5451	-0.94423	-0.63506	-0.6585
	-2.10093	-2.46988	-1.81135	-0.84014	-0.68764	-0.4855
	-1.69565	-2.28366	-1.7844	-0.36078	-0.38097	-0.65501
	-1.90111	-1.26829	-1.72387	-0.40313	-0.38211	-0.32631
	-1.18601	-1.66835	-1.25196	-0.53993	-0.11604	-0.17834
	-1.89732	-1.33294	-0.84755	-1.753	-1.53035	-1.28369
	-0.82765	-1.00431	-1.27875	-0.23287	-0.63362	-0.67537
	-2.38375	-2.63897	-2.71319	-0.5248	0.494317	0.268188
	-1.52722	-1.55179	-1.78745	-1.14429	-1.11976	-1.09171
	-0.96708	-0.88123	-1.0175	-1.71752	-0.69134	-1.09705
	-1.96401	-2.30821	-2.04695	-0.94806	-0.77752	-0.51298
	-2.04358	-2.03056	-1.94069	-0.38469	-0.87984	-0.8838
	-0.74494	-1.02737	-0.86259	-0.76018	-0.72872	-0.57221
	-2.04787	-1.4959	-1.33888	-0.96465	-0.89025	-0.85493
	-1.386	-2.51077	-3.91766	-0.94205	-1.20802	-0.45344
	-2.11739	-2.42293	-2.47378	-0.16435	0.028789	-0.05965
	-1.91289	-2.05593	-1.80994	-0.62932	-1.56346	-0.91416
	-0.84263	-1.02232	-1.57808	-0.58603	-0.57063	-1.06021
	-3.44506	-3.1161	-2.55779	-2.90962	-1.7445	-1.16394
	-1.28784	-1.12363	-0.91807	-0.54503	-0.79075	-0.4517
	-1.86984	-2.76105	-3.74342	-0.48305	-0.09212	0.053079
	-0.91882	-1.00003	-0.97607	-0.74976	-0.76755	-0.59853
	-1.28932	-1.23502	-1.14979	-0.81602	-0.37366	-0.31081
	-1.23168	-1.3872	-1.20215	-0.08811	-0.42151	-0.46785
	-1.43558	-1.81523	-1.93381	-0.91876	-0.95475	-0.67094
	-1.85928	-1.46202	-1.42515	-0.73971	-0.2783	-0.21252
	-1.25553	-1.21637	-1.49079	-0.52747	-0.52372	-0.65105
	-1.80472	-1.67072	-2.04971	-0.80029	-0.46932	-0.24961
	-1.52946	-1.93597	-0.94648	-0.30015	-0.12411	0.031188
	-1.40383	-3.46196	-3.3058	-0.58565	-0.18407	-0.00023
	-1.13225	-1.31971	-1.00473	-0.64721	-0.33619	-0.22887
	-2.26918	-3.11525	-3.11965	0.077205	0.08022	0.094693
	-1.10468	-1.22077	-1.23669	-0.78656	-0.84574	-0.56732
	-1.71389	-0.70204	-0.59427	-1.1336	-0.48517	0.07464
	-1.30979	-1.28451	-1.16816	-0.40206	-0.47614	-0.32289
	-1.54085	-1.40131	-1.4205	0.103454	-0.28257	-0.30042
	-1.33084	-1.30431	-1.6044	-0.52865	-0.47073	-0.42608
	-1.46862	-1.4876	-1.59565	-0.58158	-0.42194	-0.48269
	-3.28174	-3.21425	-3.27276	-0.31151	-0.08129	-0.15437
	-1.5681	-1.58534	-1.80732	-0.04998	-0.34801	-0.5386
	-0.95783	-1.61141	-1.25909	-0.7592	-0.36359	-0.31726
	-2.34128	-2.12672	-2.23768	-0.94819	-0.54582	-0.50873
	-0.80805	-0.6476	-0.92599		-2.22422	-0.43618
	-1.49785	-1.34115	-1.56155	-0.92512	-0.57736	-0.47039
	-0.70543	-0.93663	-1.00694	-1.1565	-0.55089	-1.02491
	-1.26662	-1.18294	-0.97827	-0.55411	-0.50429	-0.42251
	-1.67072	-1.76939	-1.96494	-0.7943	-0.48999	-0.11996
	-1.26244	-1.24436	-1.38419	-0.77191	-0.17004	-0.21893
	-1.25263	-1.93399	-2.15951	-1.06427	-1.67882	-1.19381
	-2.09434	-2.04349	-1.8002	-0.65469	-0.45771	-0.90267
	-1.09347	-1.23406	-1.1431	-0.29521	-0.71065	-0.21947
	-1.04476	-1.18525	-1.0524	-0.60688	-0.46859	-0.50518
	-1.0787	-1.02478	-0.92755	-0.54067	-0.30816	-0.46431
	-0.85724	-1.75632	-1.55557	-0.80523	-1.16173	-0.75245
	-1.21905	-1.29511	-1.31893	-0.99319	-0.80609	-1.01341
	-5.18035	-3.0289	-1.11304	-0.73124	-1.19384	-0.93197
	-1.31724	-1.47911	-1.51602	-0.88713	-0.35868	-0.96831
	-1.25504	-1.3089	-1.45396	-0.62675	-0.541	-0.42442
	-0.89731	-0.89123	-1.38088	-1.00685	-0.75518	-0.62257
	-2.77307	-3.46176	-3.26691	-0.51903	-0.40397	-0.02707
	-1.47236	-1.92614	-2.19956	-1.32246	-1.23635	-1.8126
	-0.96021	-1.51892	-1.36302	-0.53455	-0.25192	-0.11468
	-1.20205	-1.5151	-1.60681	-0.46122	-0.72835	-0.56459
	-1.23526	-1.06707	-1.60758	-0.78354	-0.80814	-0.26015
	-1.10735	-1.44151	-1.26281	-0.52688	-0.44047	-0.54011
	-1.28267	-1.26944	-1.08111	-0.80509	-0.21703	0.015441
	-1.53922	-1.94607	-2.07716	-0.15879	-0.50373	-1.24112
	-1.10629	-1.78408	-1.89757	-0.44376	-0.67136	-0.62535
	-1.45854	-1.56481	-1.46394	-1.00419	-0.81207	-0.87499
	-1.64884	-1.5365	-1.12455	-0.92019	-0.45566	-0.37771
	-1.12793	-1.19717	-1.39427	-0.90099	-0.55771	-0.63633
	-2.25359	-2.49094	-2.05141	-1.84782	-1.38855	-0.4305
	-2.61164	-2.28793	-2.15329	-0.14343	0.007596	0.005118
	-1.87946	-1.46922	-1.5313	-1.07694	-0.86371	-0.5202
	-1.67206	-1.49981	-1.07381	-0.93384	-0.60288	-1.18196
	-1.50184	-2.22497	-2.09552	-1.14083	-1.03866	-0.52285
	-1.23404	-1.53218	-1.52811	-0.43556	-1.24152	-1.22938
	-1.85316	-1.29759	-1.49038	-0.51929	-0.49836	-0.52217
	-0.87903	-1.14452	-1.20376	-0.54729	-0.22877	-0.53544
	-0.39889	-3.24534	-3.90463	-0.04194	0.153752	0.183616
	-1.35907	-1.53728	-1.33759	-0.61465	-0.52138	-0.30911
	-3.30259	-3.04985	-2.65453	-1.51098	-1.36971	-1.22044
	-2.78089	-3.8892	-4.18558	-1.30823	-1.09774	-1.6175
	-1.47515	-1.36237	-1.07089	-1.35246	-0.86178	-0.80127
	-1.73308	-1.27963	-0.92074	-0.65379	-0.12753	-0.2333
	-1.54512	-1.60488	-1.8015	-0.90079	-1.21086	-1.0665
	-1.66891	-1.39304	-1.31651	-0.80587	-0.89389	-0.09482
	-1.90103	-2.83704	-3.50517	0.085439	0.044844	-0.1096
	-2.42296	-2.6498	-2.59233	-1.14881	-0.50556	-0.5703
	-0.62101	-1.04511	-1.07437	-0.6544	-0.774	-0.57013
	-1.65629	-1.89876	-2.06936	-0.62402	-0.83308	-0.59784
	-1.85122	-1.68567	-1.5274	-1.07857	-0.88133	-0.86136
	-1.22575	-1.44157	-1.2749	-0.69658	-0.92076	-0.58291
	-1.29454	-1.27977	-1.51174	-0.35324	-0.16261	-0.25724
	-1.1901	-1.29642	-1.33266	-2.39176	-1.44372	-1.71067
	-1.48441	-1.47655	-1.35563	-0.74418	-0.52949	-0.74137
	-1.15559	-1.21836	-1.02508	-0.50377	-0.26405	-0.21346
	-1.47197	-1.6401	-1.68868	-0.54277	-0.38958	0.011366
	-1.13853	-1.0993	-1.21689	-0.45614	-0.38111	-0.3598
	-2.25043	-2.29864	-1.12757	-0.1438	-0.04981	0.008801
	-2.60751	-2.29347	-2.49038	-1.26796	-0.97884	-0.98633
	-2.11251	-3.21254	-4.49252	-0.14594	0.038219	-0.12786
	-1.25989	-1.34243	-1.28187	-0.36934	-0.12158	-0.27283
	-1.16735	-0.63429	-1.09778	-0.65737	-0.27525	-0.36166
	-1.52386	-1.70237	-1.94607	0.003492	-0.62668	-0.6829
	-1.30121	-0.66694	-1.29282	-0.63842	-0.67153	-0.78901
	-1.01244	-1.31186	-1.23309	-0.46865	-0.44159	-0.39698
	-1.24401	-1.4194	-1.26425	-0.43344	-0.399	-0.41068
	-1.46823	-1.75638	-1.29158	-0.62372	0.211112	-0.21719
	-2.26258	-2.0727	-2.12547	-1.11112	-0.33056	-1.43833
	-1.15406	-1.1219	-1.23179	-0.32662	-0.29911	-0.19643
	-2.13026	-2.60664	-2.79755	-1.68784	-0.97265	-1.10464
	-1.30496	-2.61082	-2.3817	0.305648	0.055799	0.069364
	-1.78583	-1.88602	-1.8871	-0.53396	-0.6729	-0.46885
	-1.36877	-1.29557	-1.07533	-0.79567	-0.39305	-0.07073
	-1.47936	-1.36667	-0.76828	-0.4165	-0.844	-0.23016
	-1.51682	-1.65824	-1.35544	-0.43264	0.004533	-0.33264
	-1.66492	-1.77756	-2.66789	-0.09893	0.063774	-0.05595
	-0.9599	-1.03586	-1.39268	-2.11335	-0.02801	-0.15363
	-1.13314	-1.22728	-1.25668	-0.82125	-0.4061	-0.44288
	-1.71019	-1.71778	-1.89712	-0.47309	-0.13142	-0.54898
	-1.35426	-1.39134	-1.3827	-0.21631	-0.31949	-0.50958
	-1.38674	-1.90358	-2.244	-0.64335	-0.64844	-0.76201
	-2.41548	-2.09005	-1.99938	-0.68635	-0.86911	-0.76442
	-1.56841	-1.32636	-1.71021	-0.98541	-0.62289	-0.85642
	-1.96871	-1.83861	-1.79349	-1.73243	-1.4967	-1.35578
	-2.13115	-2.3756	-1.53698	-0.46395	-0.60629	-0.1839
	-2.57769	-2.14989	-1.97019	-0.10774	0.285841	0.123504
	-1.43784	-1.33976	-1.20864	-1.01689	-0.35484	-0.3524
	-1.19904	-1.33227	-1.50107	-1.019	-0.74621	-0.80028
	-1.71681	-1.80221	-1.90285	-1.13412	-0.62664	-0.91927
	-3.63518	-6.48072	-7.23157	0.211151	0.168988	0.17287
	-3.44102	-3.31731	-3.21807	-2.12399	-1.32296	-1.80967
	-1.65568	-1.61123	-1.79451	-0.81335	-0.40823	-0.78516
	-1.4539	-1.36105	-1.43577	-0.81797	-0.28093	-0.35154
	-1.53594	-1.43576	-1.39909	-0.95309	-0.79346	-0.16538
	-1.46367	-1.71637	-1.78373	-0.78005	-0.64149	-0.69298
	-1.13532	-1.79896	-2.32974	-0.46487	-0.32771	-0.0982
	-2.65622	-3.05232	-3.0773	-1.25313	-0.69893	-0.9367
	-1.43997	-1.86843	-2.41231	-1.07471	-0.9676	-1.03811
	-1.69908	-2.05064	-1.89402	-0.46806	-0.3336	-0.39522
	-1.07795	-1.15065	-1.20732	-0.39169	-0.34448	-0.5204
	-1.01967	-0.87844	-0.76942	-0.39778	-0.84299	-0.86069
	-1.42804	-1.17988	-0.95087	-0.82143	-0.61464	-0.153
	-2.64318	-1.91321	-2.58503	-1.0829	-1.31734	-0.62409
	-1.46241	-1.56122	-1.44462	-0.73848	-0.25726	-0.49837
	-2.30691	-2.03418	-2.477	-0.67734	-0.8851	-0.58781
	-1.51879	-1.29348	-1.40506	-0.67352	-0.36632	-0.3863
	-1.11952	-1.15746	-1.14696	-0.68007	-0.2111	-0.38386
	-0.94908	-1.37137	-1.37312	-0.34171	-0.12475	-0.35448
	-1.52882	-1.44802	-1.46807	-0.52019	-0.31568	-0.47769
	-1.31707	-0.71973	-1.47482	-0.8052	-0.78177	-0.66831
	-1.63218	-0.68845	-1.48555	-0.85512	-0.15884	0.162237
	-2.78966	-3.19616	-2.15461	-2.28868	-1.26394	-0.41225
	-1.58639	-1.5364	-0.962	-0.29808	0.192291	-0.51548
	-2.26218	-2.23193	-1.94068	-0.84525	-0.75919	-0.80988
	-1.40564	-2.2233	-2.66317	-0.96509	-1.20736	-0.54938
	-1.3336	-1.83364	-2.05332	-0.37699	-0.11667	-0.32187
	-1.5497	-1.57203	-1.12396	-0.49655	-0.68927	-0.36112
	-2.51269	-0.97011	-1.04588	-0.18999	-0.39492	-0.1954
	-0.57802	-0.57786	-0.92198	-0.96752	-0.62928	-1.17496
	-1.37624	-1.1509	-1.15809	-0.80039	-0.33723	-0.446
	-1.18481	-1.39336	-1.30973	-0.37966	-0.3998	-0.26203
	-1.44883	-1.46916	-1.318	-0.38836	-0.58569	-0.55219
	-1.71073	-1.63881	-1.17858	-0.83043	0.598821	-0.10525
	-2.03302	-2.51108	-1.59501	-0.81037	-0.55936	-0.42283
	-2.26345	-2.37778	-2.59124	-1.04844	-0.78724	-1.07421
	-5.55381	-7.28349	-6.47813	-2.24074	-2.48564	-2.74128
	-1.25267	-1.44347	-1.39325	-0.56762	-0.38868	-0.44721
	-1.64767	-1.89132	-1.9087	-1.42011	-1.50958	-1.06472
	-1.1669	-1.0602	-0.92582	-0.57136	-0.56514	-0.27855
	-1.97678	-1.90706	-2.13074	-0.65352	-0.39829	-0.24423
	-1.35306	-1.54706	-1.72318	-1.01165	-0.78946	-0.61697
	-1.81662	-1.84267	-1.59598	-0.93721	-0.31473	-0.59325
	-2.49614	-3.37892	-3.48889	0.093655	0.002656	0.061118
	-0.81776	-1.62755	-1.388	-0.51463	-0.46583	-0.20593
	-1.4028	-1.87601	-1.92136	-0.34367	-0.19627	-0.53717
	-1.97413	-2.20966	-2.32731	-0.04969	0.173693	-0.20333
	-0.90668	-1.31203	-1.52808	-1.80452	-1.95618	-1.15136
	-2.31089	-1.80756	-1.52084	-0.35821	0.020553	-0.22303
	-2.1454	-1.5101	-1.61563	-0.36423	-0.12757	0.065022
	-1.15056	-1.19328	-0.90836	-0.76086	-0.3694	-0.42285
	-1.76348	-1.74386	-2.86489	0.30057	0.022826	0.162777
	-1.21216	-0.94572	-1.67037	-0.47742	-0.34857	-0.51177
	-1.05464	-1.03926	-1.34817	-0.4308	-0.35725	-0.50357
	-3.6944	-3.32784	-3.52586	0.195125	0.191487	0.185378
	-1.64413	-2.53178	-2.53595	-0.61547	-0.33872	-0.06359
	-5.30795	-5.25545	-4.37707	-2.87139	-4.04619	-3.85041
	-4.95564	-5.03421	-5.05745	-2.02922
	-5.01031	-4.51785	-2.3247	0.266815	-1.93172
	-5.34941	-5.2635	-4.39217	-2.84049	-4.02864	-3.86892
	-5.05352	-5.00948	-3.69262	-0.57779	-1.06597	-3.06439
	-4.96301	-4.27405	-3.13417	-2.4903	-2.21469
	-4.72097	-4.23599	-3.58305	-1.39331
	-4.28655	-3.43481	-4.59985	-0.17039	0.014578	-1.41365
	-4.89665	-5.0774	-2.41089	0.096721	-0.07325	-1.18483
	-4.77578	-4.8452	-3.31397	0.286794	-0.22643	-0.71876
	-4.80178	-4.8349	-2.8093	-0.31346	-0.57363	-0.84473
	-5.31355	-4.69195	-3.16832		-0.25606	-1.25411
	-3.55825	-3.95837	-3.54289	-1.45406	-1.85029	-2.47702
	-2.80228	-3.08103	-2.46424	-1.09063	-1.75824	-1.78897
	-5.03827	-5.17349	-3.07731	0.686621	0.369615	-0.64354
	-5.20828	-4.35996	-3.2593	-1.93939	-2.36211	-2.42161
	-1.11027	-1.45827	-2.04138	-0.39292	-0.2594	-0.53428
	-1.1559	-1.37627	-1.29063	-0.4273	-0.18937	-0.30553
	-1.85849	-1.86362	-1.58182	-0.26186	0.050705	-0.08325
	-3.63052	-2.91917	-2.97156	-0.46246	-0.02333	-0.32398
	-1.26082	-1.28004	-1.12401	-0.91204	-0.50974	-0.44629
	-1.7471	-1.95877	-3.28684	-0.21118	-0.02051	-0.80979
	-3.15127	-2.2032	-2.82594	-0.74548	-0.36015	-0.77628
	-1.55076	-1.59474	-1.43256	-0.83351	-0.49959	-0.76532
	-1.13875	-0.79984	-0.86209	-0.99747	-0.58347	-0.54785
	-2.13711	-2.34806	-2.34754	-0.75945	-0.36829	-0.70759
	-2.63301	-2.15487	-1.81043	-0.9065	-0.67826	-0.64014
	-2.32043	-2.56416	-2.98464	-1.53143	-1.01903	-1.16287
	-1.13286	-1.49833	-1.7871	-0.85521	-0.49805	-0.52677
	-1.5777	-1.61216	-1.34052	-1.13404	-0.2526	-0.28325
	-1.46849	-1.41089	-1.4568	-0.74077	-0.18508	-0.19859
	-1.66858	-1.38017	-1.3869	-0.90659	-0.31827	-0.43114
	-0.5893	-1.02343	-0.84864	-0.57872	-0.73833	-0.90973
	-1.41401	-1.89024	-1.34693	-0.60842	-0.95186	-0.80285
	-1.27583	-1.26204	-1.73342	-0.9236	-0.42788	-0.82424
	-2.15074	-2.32477	-1.86948	-0.27175	-0.38991	-0.54987
	-1.35978	-1.26821	-0.85749	-0.55077	-0.20538	-0.30827
	-0.93357	-1.03637	-1.04569	-0.64201	-0.26547	-0.14127
	-1.3196	-1.36536	-1.33728	-1.17686	-0.62726	-0.55469
	-2.02192	-2.24129	-1.97825	-0.81586	-0.95652	-1.29814
	-1.17465	-1.1372	-1.12744	-0.55307	-0.52905	-0.25251
	-1.0344	-1.00574	-1.09911	-0.62378	-0.38787	-0.46882
	-1.32105	-1.57336	-1.84435	-1.11476	-1.29121	-0.82664
	-0.97264	-1.17253	-1.34645	-1.06442	-0.40123	-0.44852
	-1.68919	-3.68339	-5.09528	-0.67147	-0.01707	-0.16594
	-1.70279	-1.58185	-1.28228	-0.57262	-0.67462	-0.43386
	-1.59767	-1.6538	-1.66257	-0.97094	-0.70603	-0.40526
	-1.56697	-1.63003	-1.7541	-1.13361	-0.95127	-0.80837
	-1.76026	-3.15314	-3.91258	-0.84858	-0.34446	-0.31659
	-2.54968	-2.31147	-2.77094	-0.11679	0.0362	-0.04288
	-1.31217	-2.63634	-2.86858	-0.41581	-0.10724	-0.01207
	-2.99442	-2.87543	-3.4692	-0.13059	-0.22861	-0.27373
	-1.21249	-1.25251	-1.31678	-0.62267	-0.84964	-0.66664
	-2.25544	-2.59624	-2.56342	0.131321	-0.15521	-0.2551
	-2.02463	-2.09588	-2.11004	-0.69573	-0.57476	-0.43341
	-1.79303	-1.30838	-1.50816	-0.31788	-0.26232	-0.2205
	-1.38767	-1.41532	-1.34291	-0.76473	-0.23822	0.208106
	-2.52798	-1.84901	-1.79835	0.016885	0.055055	-0.06732
	-1.52704	-1.64083	-1.62998	-1.93094	-1.41738	-1.34273
	-1.56645	-2.36087	-2.02793	0.355375	-0.15996	-0.72272
	-0.9442	-2.08216	-3.67421	0.191926	0.445544	0.156563
	-2.10194	-2.93489	-4.03572	0.094484	0.174136	-0.12533
	-2.41081	-2.34448	-2.65526	-1.21594	-0.62764	-1.00764
	-1.09115	-1.14408	-1.40974	-0.55753	-0.27152	-0.44113
	-1.87761	-1.82995	-1.78801	-0.33878	-0.49207	-0.65686
	-1.48587	-1.6368	-1.44066	-1.19797	-0.7489	-0.5497
	-3.26584	-3.20871	-3.4368	-1.30964	-0.83171	-0.6006
	-1.05515	-1.22525	-1.35898	-0.40033	-0.41532	-0.51663
	-1.45059	-1.22462	-1.8263	-0.83739	-0.45399	-0.69802
	-4.01357	-4.05476	-3.9845	-2.24001	-2.10673	-2.00892
	-1.38897	-1.93044	-1.89079	-0.61979	-0.79661	-0.72615
	-1.31641	-0.94874	-1.17976	-0.41719	-0.27978	-0.15169
	-1.38809	-1.7352	-1.93065	-0.68303	-0.99848	-1.02316
	-1.85097	-2.24872	-1.93817	-0.94555	-1.12486	-1.36859
	-0.87125	-2.19658	-3.06068	-0.06207	0.258459	0.132493
	-1.24465	-1.16246	-1.44151	-0.86715	-0.50052	-0.69869
	-1.9694	-2.19787	-2.35215	-1.59214	-1.04923	-1.20815
	-1.97157	-2.30986	-1.95129	-0.26996	-0.32411	-0.43653
	-1.18823	-1.47896	-1.31462	-0.57144	-0.54666	-0.41589
	-1.34503	-1.62112	-0.89166	-0.59994	-0.43082	-0.18728
	-1.51444	-1.01945	-0.90631	-0.3834	-0.17172	-0.04158
	-1.47635	-1.45973	-1.14492	-0.34023	-0.19854	-0.05108
	-1.44591	-1.75504	-2.03535	-0.76902	-0.66521	-0.88212
	-1.11931	-1.84506	-1.33366	-0.83009	-1.0218	-0.83082
	-1.35241	-1.40901	-1.63383	-0.64543	-0.53464	-0.81217
	-0.95044	-0.8566	-1.16322	-0.14294	-0.56499	-0.69425
	-2.25403	-1.64987	-1.57038	-0.87969	-1.22692	-0.55404
	-0.86881	-1.18535	-1.03466	-0.47452	-0.71073	-0.90898
	-3.18888	-4.1626	-2.52265	0.146724	-0.48083	-0.21649
	-3.32021	-3.66564	-3.62097	0.374874	-0.17886	0.1004
	-2.42378	-2.28519	-2.41522	-1.74843	-1.75794	-1.34288
	-2.80257	-2.95128	-2.15472	-0.39075	-0.00139	-0.38246
	-2.45676	-2.11435	-2.92101	-0.31972	0.073528	0.044968
	-2.5869	-3.11418	-3.04534	-0.98283	-0.61591	-0.94096
	-1.61401	-1.67193	-1.65153	-0.59695	-0.42287	-0.67713
	-1.37816	-1.16781	-1.40242	-0.11232	-0.32148	-0.2171
	-1.23537	-1.06554	-1.21906	-0.84772	-0.45058	-0.62259
	-1.08324	-1.34148	-1.69714	-0.21579	-0.47993	-0.58829
	-1.44012	-0.94577	-0.90301	-0.88941	-0.53685	-0.80091
	-1.2187	-1.18327	-1.20212	-0.41097	-0.36658	-0.34134
	-1.23302	-1.69743	-1.69049	-0.75635	-0.70024	-0.76319
	-1.9044	-2.15565	-1.9194	-0.21696	-0.02884	-0.05723
	-2.82003	-2.74071	-1.70667	-0.40114	0.55755	1.29432
	-1.77387	-1.92361	-2.96338	-0.29206	0.058709	0.116118
	-1.3568	-1.09061	-1.34845	-0.75043	-0.58894	-0.3231
	-1.43618	-2.09544	-2.48633	-0.58902	-0.65677	-0.10758
	-3.84724	-3.88898	-4.72918	-1.89416	-1.85798	-2.13846
	-1.30114	-1.16689	-1.16462	-0.06753	-0.43659	-0.62474
	-1.75757	-1.74006	-1.86859	-0.68328	-0.33955	-0.26614
	-2.95999	-2.6993	-3.07769	-1.2395	-1.03774	-0.47075
	-0.85178	-0.85683	-0.68066	-1.01101	-1.61654	-1.50016
	-1.88781	-1.25928	-1.76967	-0.81917	-0.40534	-0.50391
	-2.48765	-2.55499	-2.36247	-1.03124	-0.42382	-0.37564
	-1.02044	-1.29358	-1.3923	-0.56803	-0.77065	-0.78148
	-1.83523	-2.92687	-3.56128	0.131214	-0.26656	-0.41281
	-1.43134	-1.26886	-1.11183	-0.18647	-0.34994	-0.24081
	-1.79492	-1.79161	-1.77673	-1.56916	-1.51278	-1.1117
	-0.91527	-1.0831	-1.1087	-1.21279	-0.57452	-0.50513
	-2.43959	-2.47123	-2.86116	-1.43882	-1.3276	-1.61616
	-1.68733	-2.56121	-1.81613	-0.51495	-0.64031	-1.202
	-2.01813	-2.11953	-2.17781	-1.00655	-1.03948	-1.02152
	-2.04033	-2.07361	-1.94738	-0.90511	-0.70427	-0.80709
	-2.39065	-2.92937	-1.15046	-0.22009	-0.14485	-0.10042
	-2.52621	-2.93797	-2.93307	-2.14982	-1.78177	-1.60357
	-1.08448	-1.05665	-0.93823	-0.51933	-0.40175	-0.53027
	-1.74921	-3.63262	-3.82956	-0.92111	-0.98196	-0.56045
	-1.10577	-1.22847	-1.45612	-0.3643	-0.42548	-0.37164
	-1.195	-1.21287	-1.16926	-0.1992	-0.24927	-0.53067
	-1.96325	-2.23396	-2.95479	0.033642	0.05702	0.009226
	-1.32235	-2.49722	-2.6363	-0.45795	-0.54216	-0.13996
	-1.20477	-1.40197	-1.56644	-0.60054	-0.44508	-0.40073
	-2.77514	-2.76311	-2.84729	-1.5871	-1.25136	-1.09741
	-1.29086	-1.33488	-1.74245	-0.35486	-0.24347	-0.32792
	-2.30492	-2.44771	-2.33476	-0.53149	-1.11709	-0.87214
	-1.01474	-1.28758	-1.28979	-0.35495	-0.40582	-0.28079
	-1.05055	-1.07145	-1.24318	-0.31005	-0.23613	-0.41297
	-1.39131	-1.49871	-1.75251	-0.38711	-0.08043	-0.22585
	-1.29011	-1.32912	-0.9488	-0.58419	-0.47458	-0.65735
	-1.54718	-1.56105	-2.01402	-0.93273	-0.45935	-0.17068
	-1.72674	-1.88081	-1.57382	-0.62326	-0.81577	-1.16917
	-1.19848	-1.41228	-1.62977	-0.83477	-0.35055	-0.30261
	-0.85354	-1.0214	-1.01067	-0.53203	-0.83544	-0.43516
	-1.78842	-2.11136	-2.20816	-0.19068	-0.0744	0.036116
	-4.30895	-2.79862	-3.58972	-1.17601	-0.19601	-0.09416
	-1.34008	-1.46731	-1.55036	-0.40507	-0.37156	-0.27734
	-1.3348	-1.58418	-1.51471	-0.51441	-0.3752	-0.34442
	-1.30387	-1.11785	-0.93536	-0.91072	-0.36448	-0.34837
	-1.28728	-1.05674	-1.29817	-0.33637	-0.21479	-0.14762
	-1.2503	-1.41807	-1.38521	-0.49101	-0.4899	-0.55646
	-3.26247	-2.90655	-2.89009	0.220818	0.762276	0.687495
	-1.48332	-1.59712	-1.5787	-0.78418	-0.44395	-0.60299
	-1.04386	-1.09473	-1.08878	-0.37061	-0.3533	-0.30312
	-4.07799	-1.03413	-1.19985	-0.1033	-0.53512	-0.39781
	-1.85331	-1.83006	-1.6095	-0.83494	-0.68851	-0.54119
	-1.48368	-0.89994	-1.61377	-0.09819	-0.34844	-0.23784
	-1.66996	-1.42285	-1.63668	-0.80528	-0.57862	-0.6872
	-2.21493	-2.12466	-2.01973	-0.63094	-0.08918	-0.06141
	-1.70706	-1.64231	-1.85715	-0.61939	-0.35248	-0.44816
	-1.26994	-1.69794	-1.86535	-0.25173	-0.15149	-0.80814
	-1.3695	-1.16062	-1.19238	-0.85428	-0.338	-0.10767
	-1.03097	-1.24761	-1.11038	-0.48984	-0.31293	-0.09061
	-0.73152	-0.70502	-0.98576	-0.46534	-1.37287	-1.22976
	-1.42154	-0.80001	-0.96028	-0.66718	-0.29346	-0.25957
	-2.44006	-1.71927	-1.79657	-1.47206	-1.03773	-0.54036
	-1.52382	-1.24965	-1.49946	-0.82575	-0.7857	-0.76429
	-0.99434	-1.31394	-1.33047	-1.09535	-1.11784	-1.19975
	-1.11793	-1.67817	-1.78507	-0.48142	-0.19538	-0.65437
	-1.87697	-2.56305	-3.12711	0.194642	0.231782	0.175173
	-1.29943	-1.32414	-1.47712	-0.90448	-0.57816	-0.77205
	-0.98997	-1.21034	-1.34241	-0.1748	-0.66299	-0.57323
	-1.45538	-1.89663	-2.05202	-0.5046	-0.30818	-0.60424
	-0.69944	-1.14991	-1.06131	-0.46407	-0.84214	-0.59329
	-1.39404	-1.51703	-1.62709	-0.35473	-0.24888	-0.04814
	-1.20779	-1.33522	-1.37606	-0.82563	-0.49388	-0.47017
	-1.83705	-1.57755	-1.55275	-1.46305	-1.0751	-0.72643
	-4.63335	-4.85741	-4.24939	-2.49996	-2.41369	-1.88177
	-1.18197	-1.32072	-1.16278	-0.28581	-0.19865	-0.4348
	-1.56574	-1.40553	-1.29039	-0.99511	-0.69078	-0.49692
	-2.34371	-2.04933	-1.67674	-1.18329	-1.0481	-0.63918
	-1.04206	-1.26433	-1.14424	-0.29523	-0.77	-0.47382
	-1.63783	-2.59469	-3.04694	-0.27905	-0.00942	0.142681

## Sheet: Supp.fig.3.d
Gene lengths						Average lengths								Gene length abundance / category
	GLPThigh	Down regulated	Up regulated	All_genes			GLPThigh	Down regulated	Up regulated	All_genes					>110kb	70kb-110kb	50kb-70kb	32kb-50kb	22kb-32kb	10kb-22kb
	10067	10025	10898	10002		Mean	99333.3	65613.8	72155	70529.9				GLPThigh	29.65	18.47	14.29	16.54	11.82	9.24
	10206	10034	11047	10036		SEM	3403.61	4413.26	2224.73	1199.19				Down regulated	14.47	12.18	12.44	17.77	18.27	24.87
	10562	10047	11140	10070										Up regulated	16.84	18.64	17.87	21.34	14.52	10.8
	10703	10325	11361	10086										All_genes	16.6	16.1	14.7	19.8	16.2	16.6
	10975	10496	11509	10099		GLPThigh vs All Genes
	11225	10534	11546	10208		Significantly different (P < 0.05)?	Yes
	11673	10588	11550	10268		One- or two-tailed P value?	Two-tailed
	11869	10588	11677	10319		t	9.648
	12114	10668	12098	10340		df	4882
	12230	10701	12761	10512		p-value	7.84163e-22
	12546	10917	12848	10643
	13122	10933	13039	10689
	13247	11146	13121	10830
	13535	11228	13230	10844
	13564	11334	13535	10844
	13670	11676	13697	10847
	13891	11795	14110	10887
	13982	12060	14294	10891
	13987	12270	14338	10897
	14153	12407	14363	10923
	14260	12472	14402	10993
	14553	12588	14488	11034
	14770	12589	14563	11046
	15066	12610	14625	11116
	15641	12680	14672	11138
	15698	12770	14679	11176
	15719	13124	15011	11195
	16092	13258	15014	11223
	16175	13468	15379	11263
	16198	13532	15511	11353
	16266	13784	15517	11377
	16340	13788	15566	11435
	16554	13849	15599	11443
	16640	13944	15601	11524
	16654	14181	15700	11567
	16799	14331	15942	11579
	16991	14356	15982	11609
	17277	14417	15996	11681
	17372	14599	16004	11738
	17521	14620	16221	11763
	17522	15075	16439	11789
	17563	15080	16715	11827
	17642	15088	16772	11831
	17650	15243	16973	11882
	17718	15394	16990	11883
	17927	15396	17068	11971
	18089	15437	17369	12010
	18114	15500	17394	12018
	18184	15920	17748	12024
	18199	16197	17776	12062
	18431	16208	17780	12070
	18513	16216	17838	12090
	18540	16245	18279	12147
	18783	16249	18292	12165
	18949	16397	18320	12178
	19035	16488	18515	12179
	19045	16499	18569	12180
	19266	16576	18692	12203
	19339	17017	18712	12213
	19410	17048	18956	12264
	19485	17096	19113	12270
	19503	17141	19209	12273
	19537	17315	19263	12293
	19610	17691	19281	12302
	19650	17774	19331	12337
	19745	17838	19888	12374
	19820	17928	20020	12379
	19866	18176	20058	12432
	19942	18207	20148	12473
	19963	18430	20160	12509
	19993	18432	20449	12526
	20027	18664	20456	12556
	20085	18918	20504	12595
	20089	18924	20507	12611
	20199	19051	20843	12626
	20284	19100	20868	12630
	20530	19279	20974	12634
	20724	19318	21083	12682
	20875	19358	21205	12714
	20891	19392	21284	12722
	21059	19429	21544	12744
	21185	19499	21768	12789
	21659	19547	21806	12840
	21707	19748	21946	12856
	21778	19748	22071	12862
	21914	19933	22278	12865
	22052	20007	22292	12911
	22251	20134	22356	12932
	22410	20163	22368	12959
	22561	20169	22433	12960
	22743	20784	22506	12970
	22868	20864	22524	12971
	22899	21208	22526	12984
	23042	21429	22621	12994
	23324	21653	22638	13020
	23447	21757	22910	13066
	23609	21936	22924	13113
	23675	21992	23097	13185
	23702	22050	23122	13246
	23734	22306	23201	13316
	23803	22424	23450	13425
	24024	22457	23535	13479
	24182	22674	23537	13486
	24277	22794	23565	13504
	24347	23057	23610	13543
	24351	23188	23670	13560
	24401	23291	23723	13706
	24470	23417	23794	13729
	24489	23501	23824	13745
	24520	23509	24152	13753
	24564	23530	24170	13755
	24653	23756	24274	13805
	24710	23860	24274	13840
	24785	23933	24300	13872
	24817	23967	24363	13912
	24869	24107	24443	13922
	24924	24156	24480	13924
	24962	24258	24523	13957
	25070	24534	24583	14001
	25149	24853	24585	14007
	25159	24991	24632	14033
	25362	25025	24637	14035
	25648	25089	24660	14089
	25781	25458	24666	14101
	25783	25545	24686	14117
	25943	25857	24756	14168
	26042	25894	24841	14178
	26052	26289	24973	14219
	26154	26381	25012	14252
	26213	26495	25039	14276
	26408	26629	25053	14318
	26456	26798	25248	14431
	26511	26899	25311	14496
	26519	26943	25365	14497
	26536	26996	25506	14604
	26669	27067	25545	14620
	26774	27085	25570	14621
	26819	27162	25600	14625
	26879	27305	25605	14691
	26964	27395	25611	14713
	27029	27411	25793	14739
	27076	27866	25855	14751
	27208	28274	26078	14772
	27434	28402	26087	14791
	27442	28403	26360	14829
	27508	28504	26446	14842
	27553	28534	26616	14856
	27601	28611	26964	14864
	27630	28661	27072	14885
	27644	28673	27108	14908
	27672	28910	27141	14911
	27727	28991	27208	14920
	27793	29051	27345	15077
	27803	29098	27427	15080
	27994	29298	27639	15124
	28014	29710	27735	15150
	28125	29919	27847	15151
	28269	30149	28105	15165
	28298	30232	28162	15310
	28403	30499	28164	15310
	28687	30537	28272	15330
	28721	30697	28312	15331
	28872	30816	28372	15363
	28884	30832	28461	15371
	29059	31018	28710	15420
	29118	31158	28968	15452
	29296	31250	29010	15623
	29322	31478	29162	15733
	29349	31665	29205	15882
	29401	31733	29297	15890
	29428	32156	29588	15900
	29494	32424	29676	15947
	29580	32518	29722	15966
	29619	32557	29763	16015
	29630	33428	29817	16030
	29698	33534	29868	16068
	29881	33770	29908	16072
	30090	33851	29972	16138
	30227	33933	29988	16175
	30308	34026	30027	16178
	30899	34273	30283	16201
	30939	34472	30395	16249
	30978	34769	30406	16294
	31008	35077	30550	16334
	31126	35220	30781	16350
	31145	35273	31020	16442
	31194	35330	31099	16465
	31224	35593	31260	16467
	31311	35601	31378	16586
	31468	35611	31481	16600
	31501	35874	31551	16638
	31673	36059	31723	16645
	31681	36550	31758	16675
	31805	36563	31771	16731
	31808	36677	31776	16739
	31942	36698	31934	16748
	32139	36732	31938	16750
	32207	36896	32199	16816
	32244	36912	32208	16831
	32268	37050	32420	16849
	32314	37340	32600	16880
	32328	37409	32650	16891
	32404	37768	32934	16921
	32439	38015	33126	16937
	32476	38407	33169	17067
	32488	38913	33316	17092
	32492	39347	33329	17129
	32597	39482	33370	17132
	32659	39682	33453	17181
	32954	40643	33523	17261
	33021	41130	33730	17271
	33043	41594	33762	17361
	33052	41767	33768	17371
	33203	42031	33849	17383
	33251	42455	33882	17397
	33262	42469	33926	17399
	33284	43314	34013	17435
	33740	43347	34052	17465
	33742	43476	34100	17503
	33750	43864	34298	17540
	34048	44054	34307	17562
	34478	44134	34339	17571
	34596	44442	34423	17571
	34640	44688	34426	17588
	34676	44733	34490	17606
	34841	45165	34499	17637
	35133	45409	34604	17651
	35188	45441	34702	17723
	35208	45524	34745	17726
	35349	45688	34783	17737
	35382	46182	34833	17761
	35416	46467	35027	17800
	35614	47183	35041	17803
	35617	48069	35101	17805
	35899	48408	35204	17846
	35919	49094	35367	17854
	36009	49141	35772	17878
	36087	49284	35919	17905
	36144	49463	35945	17939
	36244	49682	35997	17944
	36296	50109	36032	17968
	36434	50497	36220	17976
	36552	50517	36283	17987
	36812	50531	36399	17993
	36821	50691	36496	18000
	37116	51874	36638	18018
	37132	51975	36671	18024
	37151	51985	36743	18085
	37300	52425	36755	18105
	37307	52952	36869	18152
	37358	53144	36959	18176
	37423	53788	37073	18206
	37452	53883	37194	18273
	37463	54030	37252	18326
	37480	55479	37384	18359
	37674	55772	37445	18381
	37721	55911	37617	18406
	37856	56358	37664	18426
	37869	56399	37694	18426
	38001	56992	37723	18469
	38062	57118	37758	18502
	38147	57562	38039	18509
	38254	58768	38064	18570
	38477	58911	38079	18611
	38545	59101	38081	18626
	38586	59372	38382	18643
	38904	59704	38435	18645
	38929	60458	38505	18657
	39001	60814	38590	18657
	39234	60977	38658	18686
	39255	61134	38671	18719
	39481	61194	38812	18719
	39499	61885	38851	18811
	39554	62343	39006	18874
	39645	62382	39093	18927
	39671	62433	39164	18942
	39703	62718	39224	18943
	39786	63449	39366	18946
	39800	63885	39366	18983
	39950	63936	39435	19008
	40059	63944	39472	19028
	40184	65763	39645	19029
	40209	65900	39765	19062
	40507	67108	39955	19077
	40636	68098	40013	19089
	40840	68443	40259	19157
	40898	68720	40641	19178
	40902	69277	40726	19191
	40903	69311	40776	19248
	40988	70304	40968	19333
	41267	70488	41152	19334
	41426	71076	41257	19369
	41701	71545	41353	19401
	41735	71661	41395	19456
	41800	71669	41504	19500
	41962	72514	41570	19505
	42144	73390	41611	19531
	42257	74288	42005	19531
	42572	74766	42159	19565
	42719	74774	42236	19633
	42823	74852	42244	19635
	42894	74883	42363	19656
	43102	74983	42391	19660
	43108	75243	42402	19665
	43259	75937	42495	19669
	43260	75949	42504	19720
	43583	76836	42519	19727
	43629	78040	42597	19818
	43646	78591	42713	19859
	43721	79009	42861	19862
	43836	80063	42921	19910
	43947	80646	43062	19950
	44058	81121	43085	20037
	44081	81246	43519	20039
	44190	82499	43519	20045
	44316	83321	43671	20061
	44701	83849	43695	20073
	45002	87619	43953	20092
	45086	88035	44610	20132
	45111	89561	44666	20157
	45215	90957	44753	20167
	45418	90967	44925	20184
	45773	93520	45261	20198
	45871	94071	45478	20206
	45912	94568	45517	20262
	46057	95777	45609	20312
	46294	98148	45689	20316
	46459	99673	45706	20323
	46901	101501	45732	20327
	46973	101905	46120	20345
	47137	102296	46148	20355
	47302	102834	46270	20384
	47315	102957	46342	20403
	47379	104358	46358	20452
	47492	107840	46476	20459
	47720	108139	46494	20527
	47796	109694	46524	20530
	47813	110024	47052	20544
	47831	110047	47204	20550
	48125	114539	47221	20568
	48780	117044	47284	20579
	49116	119579	47323	20581
	49163	120372	47486	20637
	49261	120650	47771	20718
	49275	123450	47866	20720
	49449	123832	48253	20747
	49478	123951	48379	20808
	49523	125730	48631	20842
	49714	126285	48843	20956
	49934	126486	48860	20989
	50626	128696	49016	21015
	50649	130963	49043	21045
	50655	131034	49306	21090
	50841	131694	49312	21092
	50878	132398	49313	21122
	51031	135456	49378	21222
	51042	139050	49419	21241
	51160	140293	49443	21261
	51269	140793	49574	21285
	51332	141295	49592	21288
	51412	146957	49834	21313
	51445	149886	49919	21353
	51466	150288	49954	21386
	51539	152060	50009	21392
	51574	155519	50054	21395
	51602	164592	50124	21411
	51617	165316	50225	21429
	51710	175956	50327	21447
	51783	183134	50463	21464
	51845	198819	50476	21507
	51865	215607	50517	21535
	51954	216095	50616	21558
	52004	217485	50648	21600
	52173	220541	50817	21613
	52241	228811	50838	21623
	52266	229101	50933	21644
	52583	244061	51174	21662
	52657	253425	51357	21726
	52735	255828	51517	21727
	52837	262342	51649	21728
	53129	268307	51737	21731
	53233	269697	52095	21734
	53312	310218	52138	21739
	53320	311405	52154	21768
	53530	322377	52377	21786
	53752	327817	52533	21796
	53795	340294	52874	21829
	53907	341132	52879	21835
	53991	349826	53055	21841
	54247	371840	53075	21940
	54266	381144	53238	21947
	54451	386816	53355	21964
	54457	837291	53559	21970
	54705	870741	53696	21977
	55012		53859	22071
	55291		53885	22083
	55956		53957	22151
	55971		53958	22195
	56030		53989	22205
	56364		54207	22246
	56561		54486	22253
	56832		54510	22291
	57007		54519	22367
	57053		54639	22369
	57084		55091	22390
	57126		55868	22401
	57235		56168	22492
	57286		56745	22536
	57368		56776	22542
	57715		56970	22544
	57736		57160	22556
	57844		57222	22589
	57903		57228	22592
	58064		57244	22616
	58195		57369	22621
	58624		57397	22651
	58645		57500	22671
	58853		57692	22721
	58855		57775	22721
	59216		57824	22725
	59561		57905	22725
	59662		57917	22731
	60405		58051	22765
	60443		58182	22823
	60719		58242	22833
	60739		58244	22833
	60766		58524	22941
	60921		58572	22968
	61278		58887	22997
	61527		59109	23027
	61542		59112	23040
	61745		59457	23062
	61779		59527	23092
	61873		59548	23150
	61908		59723	23152
	62162		59894	23206
	62205		59918	23213
	62594		59991	23218
	62603		60000	23251
	62613		60010	23259
	62763		60145	23265
	62845		60381	23274
	62848		60414	23277
	63264		60470	23322
	63431		60642	23359
	63487		60727	23382
	63573		60846	23391
	63593		60994	23401
	63696		61530	23423
	63843		61614	23471
	64287		61693	23472
	64299		61804	23522
	64696		61874	23536
	64978		61893	23593
	65070		62014	23622
	65141		62051	23624
	65506		62411	23655
	65559		62439	23701
	65641		62549	23723
	66026		62667	23754
	66159		63643	23764
	66465		63867	23796
	66476		63869	23926
	66642		63879	23962
	66899		63911	23982
	67198		63944	24033
	67312		64050	24054
	67332		64153	24072
	67388		64366	24083
	67762		64379	24137
	68287		64473	24197
	68494		64480	24209
	68705		64553	24217
	68745		64771	24228
	68769		64973	24229
	68779		64991	24266
	69031		65181	24296
	69443		65371	24316
	69483		65550	24317
	69708		65891	24335
	69774		66268	24409
	69855		66497	24443
	69881		66818	24445
	70178		66853	24456
	70195		67047	24480
	70295		67155	24495
	70776		67213	24530
	71177		67315	24530
	71572		67333	24629
	71574		67698	24645
	71693		67813	24672
	71854		67840	24675
	72012		67909	24773
	72202		68336	24821
	72367		68374	24827
	72453		68415	24846
	72627		68461	24853
	72705		68716	24873
	72844		68721	24888
	72978		68964	24939
	73172		69073	24982
	73324		69983	24994
	73788		70289	25030
	74122		70289	25043
	74219		70308	25046
	74344		70832	25081
	74413		72217	25156
	74677		72229	25160
	74718		72343	25235
	74788		72790	25236
	74869		72809	25255
	74997		73033	25320
	75036		73309	25369
	75152		73472	25370
	75259		73589	25413
	75483		73770	25429
	75896		74405	25516
	76107		74454	25529
	76442		74914	25576
	76549		74995	25630
	76929		75499	25648
	77478		75521	25672
	77817		75615	25686
	77903		76308	25698
	78111		76721	25730
	78254		76921	25737
	78476		76975	25738
	78563		77001	25862
	79036		77723	25939
	79170		77829	25996
	79173		77982	26022
	79328		78443	26052
	79526		78541	26055
	79741		78769	26139
	79993		78910	26148
	80021		79167	26175
	80090		79294	26201
	80142		79361	26221
	80342		79414	26256
	80517		79547	26268
	80571		79558	26295
	81193		79598	26323
	81431		79639	26343
	81434		79908	26423
	82230		80146	26446
	82239		80208	26472
	82377		80606	26500
	82597		80823	26505
	82789		80996	26524
	82983		81344	26543
	83653		81509	26607
	83669		81591	26636
	84747		81660	26660
	85072		82521	26714
	85540		82597	26753
	85670		82991	26754
	85761		83131	26756
	85793		83185	26759
	86123		83345	26786
	86147		83730	26816
	86176		84145	26819
	86267		84180	26876
	86697		84766	26930
	87301		84785	26945
	87317		85241	26977
	87520		85647	26992
	87999		85720	27025
	88062		85762	27033
	88330		85838	27044
	88403		85859	27047
	88653		86326	27053
	89336		86533	27071
	89401		86715	27106
	89791		86755	27122
	90076		87397	27122
	90177		87440	27130
	90302		87688	27138
	90478		87760	27144
	90587		87769	27147
	90982		88529	27157
	91045		89233	27160
	91085		90646	27163
	91652		90767	27173
	92518		90833	27187
	92580		90886	27237
	92613		91040	27245
	92709		91362	27250
	93449		91415	27262
	93559		91749	27282
	93562		91794	27282
	93775		91876	27294
	94048		91877	27329
	94085		91945	27338
	94418		92658	27342
	94638		92767	27385
	94760		92917	27442
	94811		93260	27442
	95404		93297	27456
	95422		93348	27500
	95749		93360	27566
	96664		93433	27621
	96767		94252	27685
	96919		95449	27714
	96989		95868	27754
	97472		96080	27760
	97549		96080	27783
	97557		98602	27819
	97863		99046	27821
	98141		99138	27833
	98212		99739	27896
	98353		100011	27899
	98483		100176	27986
	98540		100725	27994
	98551		100937	27998
	98610		101113	28023
	98885		101248	28076
	99519		101547	28116
	99550		101639	28133
	99902		101645	28178
	100567		101740	28204
	100705		101930	28230
	100750		102053	28263
	100752		102246	28271
	100796		102337	28291
	100803		102712	28299
	100809		102982	28388
	100945		103002	28398
	101113		103204	28435
	101221		103408	28469
	102136		103523	28473
	102490		104023	28489
	102610		104291	28518
	102993		104335	28536
	103583		104520	28622
	103760		104742	28706
	104093		106108	28713
	104260		106183	28760
	104275		106662	28787
	105162		106679	28791
	105435		106836	28809
	105703		107214	28886
	105915		107252	28893
	106037		107553	28906
	106104		107558	29036
	106319		108142	29038
	106345		109615	29052
	106354		109752	29125
	106456		110218	29141
	107107		110792	29154
	107733		110992	29167
	108086		111713	29170
	108155		112432	29182
	108455		112463	29198
	108587		112951	29220
	109873		113307	29242
	110271		113865	29283
	110285		114017	29293
	110477		114330	29296
	110853		114400	29299
	111128		114687	29303
	111228		116972	29318
	112336		118099	29341
	112336		119197	29358
	113492		119674	29397
	113803		120233	29402
	113999		121712	29428
	114943		122198	29439
	115054		122260	29455
	115070		123269	29541
	115151		123393	29559
	115664		124813	29570
	116526		125398	29578
	116846		125924	29602
	117871		126401	29610
	117942		128140	29642
	119007		128231	29649
	119283		130290	29670
	119819		131355	29689
	120644		132338	29772
	121457		133488	29813
	122514		133631	29888
	122684		134517	29899
	123461		134929	29937
	123813		135864	29957
	124028		136005	30020
	124575		136287	30023
	124919		136830	30033
	125650		138892	30078
	126765		139943	30097
	126766		143868	30118
	126938		145164	30157
	127456		145254	30189
	128087		145821	30213
	129128		147422	30217
	129239		149039	30231
	129429		149192	30246
	129595		149305	30307
	129629		149376	30343
	130272		149659	30423
	130401		150211	30458
	130745		150795	30508
	130851		152114	30541
	131624		153385	30575
	132022		156030	30584
	132274		157079	30672
	132302		157422	30674
	132663		158326	30780
	132671		158416	30786
	132832		159147	30856
	133282		159607	30875
	133405		160947	30953
	134430		161572	31024
	134511		162675	31055
	135382		162946	31071
	135586		163732	31078
	135613		165099	31110
	135919		165448	31136
	135921		166221	31136
	136469		170808	31241
	136512		174462	31264
	136681		174757	31297
	136843		175465	31379
	138154		175656	31401
	138547		176345	31423
	138561		177445	31432
	139278		177625	31511
	139472		178948	31620
	140015		180810	31665
	140436		181644	31686
	140516		181649	31693
	140895		184257	31694
	141511		185000	31742
	141696		189928	31755
	141788		190544	31784
	142430		192718	31784
	142477		194300	31842
	143046		196866	31858
	143105		197040	31867
	143123		199445	31876
	143530		204514	31903
	143884		204766	31906
	144563		206214	31911
	145096		207142	31940
	145166		207559	32009
	145255		207635	32032
	145494		213068	32048
	146137		213624	32058
	146275		214217	32073
	146403		216507	32122
	148307		218627	32158
	148359		219272	32168
	149398		220405	32172
	150272		221564	32286
	151155		232884	32297
	153766		233390	32310
	153986		235997	32317
	154107		236969	32329
	154503		238479	32337
	156379		242111	32340
	158551		248353	32471
	158583		251563	32492
	160511		255772	32492
	160730		257179	32543
	160981		258534	32613
	161762		277413	32625
	162062		277987	32697
	163983		287334	32698
	165222		291023	32708
	165469		294318	32731
	165505		297211	32773
	168372		314685	32782
	168674		320051	32786
	169478		337555	32817
	169709		338021	32909
	171338		342247	32953
	171389		352397	32955
	172051		365283	33007
	172600		602004	33332
	172694			33387
	174059			33390
	174541			33503
	178979			33517
	179080			33571
	180345			33583
	180631			33601
	181645			33633
	181964			33653
	182179			33678
	183609			33683
	185627			33691
	186744			33702
	187032			33730
	188251			33795
	188712			33855
	189206			33892
	189312			33898
	189998			33964
	191122			33982
	191846			34014
	192304			34016
	193205			34040
	193854			34059
	194356			34110
	194449			34143
	196887			34144
	197302			34152
	197524			34174
	199540			34204
	202794			34233
	202904			34330
	204086			34402
	204238			34428
	204374			34450
	205773			34497
	207245			34545
	210374			34610
	211087			34623
	214083			34651
	216922			34673
	218045			34682
	218763			34735
	219641			34743
	220053			34830
	220370			34870
	220521			34872
	221998			34942
	224685			34947
	226155			35013
	226378			35030
	226817			35048
	229821			35080
	229897			35109
	231486			35143
	231707			35166
	233578			35211
	234448			35212
	236260			35226
	236428			35232
	237207			35234
	238577			35242
	242149			35250
	245838			35260
	246993			35316
	248153			35343
	248544			35343
	254623			35343
	254859			35427
	256472			35430
	260904			35508
	262829			35508
	266476			35651
	267796			35654
	268054			35655
	268195			35744
	270724			35745
	276153			35818
	276335			35959
	279157			35974
	280308			35981
	280970			35989
	281065			36037
	283120			36038
	284045			36093
	296687			36125
	297899			36156
	299076			36218
	300557			36312
	306908			36417
	312864			36418
	313546			36431
	316382			36436
	320093			36501
	321278			36521
	323034			36657
	323580			36673
	327390			36690
	329476			36760
	340051			36842
	341251			36851
	346294			36939
	349016			37029
	354909			37049
	355617			37155
	360764			37223
	367562			37319
	372418			37333
	372742			37334
	382590			37374
	383141			37430
	386690			37540
	388241			37544
	392402			37585
	393925			37601
	400436			37641
	408485			37834
	412324			37987
	419953			38047
	448010			38152
	449026			38232
	451028			38253
	454629			38329
	457551			38353
	472895			38357
	479548			38378
	488395			38450
	490135			38507
	511424			38581
	522021			38594
	522307			38620
	522578			38628
	716092			38641
	723781			38643
	856131			38656
	931499			38682
				38759
				38878
				38932
				38955
				39106
				39122
				39135
				39226
				39253
				39316
				39398
				39422
				39445
				39498
				39517
				39539
				39547
				39582
				39638
				39664
				39684
				39736
				39787
				39884
				39966
				40008
				40275
				40294
				40339
				40363
				40380
				40388
				40400
				40550
				40665
				40665
				40666
				40745
				40760
				40771
				40947
				40995
				41018
				41053
				41083
				41141
				41165
				41176
				41211
				41268
				41270
				41335
				41373
				41447
				41481
				41531
				41557
				41571
				41734
				41745
				41768
				41799
				41809
				41820
				41845
				41897
				41912
				41913
				41945
				42065
				42071
				42132
				42156
				42196
				42219
				42255
				42267
				42280
				42316
				42334
				42338
				42386
				42523
				42538
				42675
				42756
				42778
				42791
				42806
				42817
				42850
				42852
				42936
				42968
				43081
				43150
				43154
				43187
				43214
				43315
				43343
				43357
				43381
				43400
				43544
				43550
				43616
				43652
				43662
				43717
				43730
				43771
				43805
				43811
				43841
				43857
				43873
				43876
				43971
				44143
				44282
				44294
				44373
				44456
				44526
				44527
				44575
				44597
				44614
				44650
				44661
				44685
				44685
				44699
				44761
				44771
				44815
				44821
				44835
				44876
				44884
				44954
				44975
				45061
				45160
				45211
				45223
				45365
				45436
				45461
				45480
				45546
				45594
				45634
				45742
				45775
				45805
				45902
				46024
				46088
				46132
				46135
				46229
				46268
				46291
				46348
				46365
				46385
				46406
				46455
				46466
				46487
				46512
				46632
				46637
				46764
				46850
				46887
				47185
				47200
				47210
				47475
				47573
				47575
				47585
				47602
				47720
				47734
				47830
				47891
				47926
				47948
				47953
				48055
				48107
				48132
				48158
				48240
				48325
				48379
				48401
				48414
				48441
				48492
				48539
				48577
				48701
				48751
				48785
				48868
				48896
				48904
				48931
				48951
				49188
				49331
				49386
				49507
				49560
				49621
				49711
				49744
				49807
				49823
				49910
				49939
				49960
				50067
				50157
				50194
				50322
				50401
				50508
				50547
				50549
				50586
				50586
				50610
				50665
				50667
				50672
				50678
				50704
				50781
				50847
				50890
				50937
				51016
				51177
				51373
				51429
				51450
				51470
				51472
				51522
				51537
				51559
				51594
				51833
				51987
				51993
				52127
				52143
				52191
				52197
				52437
				52456
				52457
				52482
				52522
				52652
				52667
				52712
				52737
				52738
				52800
				52853
				52958
				52969
				53046
				53051
				53081
				53103
				53137
				53184
				53270
				53368
				53476
				53623
				53634
				53710
				53856
				53886
				53900
				53932
				53968
				54177
				54288
				54322
				54327
				54343
				54437
				54540
				54586
				54654
				54701
				54708
				54753
				54808
				54872
				54907
				54983
				55132
				55553
				55648
				55659
				55722
				55745
				55746
				55838
				55861
				55868
				55879
				55920
				55956
				56133
				56141
				56162
				56445
				56472
				56539
				56718
				56896
				56963
				57024
				57132
				57133
				57301
				57339
				57350
				57392
				57408
				57663
				57708
				57801
				57808
				57830
				57869
				58063
				58108
				58137
				58161
				58284
				58336
				58416
				58662
				58807
				58866
				58869
				58951
				59004
				59017
				59044
				59114
				59154
				59192
				59246
				59326
				59360
				59368
				59385
				59402
				59543
				59832
				59970
				60054
				60182
				60255
				60296
				60340
				60448
				60510
				60519
				60571
				60671
				60737
				60784
				60818
				61056
				61069
				61071
				61073
				61404
				61443
				61588
				61603
				61703
				61709
				61929
				61975
				62026
				62286
				62292
				62363
				62469
				62526
				62542
				62667
				62783
				62809
				62825
				62849
				62850
				63212
				63214
				63263
				63414
				63437
				63545
				63773
				64112
				64172
				64252
				64298
				64345
				64347
				64362
				64501
				64572
				64589
				64596
				64647
				64691
				64729
				64757
				64770
				64858
				64861
				64875
				64999
				65170
				65186
				65317
				65322
				65492
				65558
				65582
				65651
				65727
				65856
				65863
				65864
				65964
				66188
				66293
				66302
				66392
				66522
				66524
				66537
				66735
				66898
				66901
				66926
				66955
				66960
				67061
				67253
				67446
				67469
				67599
				67646
				67684
				67767
				67840
				67959
				68070
				68079
				68126
				68307
				68584
				68677
				68772
				68781
				69007
				69027
				69055
				69136
				69216
				69223
				69267
				69331
				69769
				70154
				70245
				70533
				70577
				70640
				70935
				71000
				71019
				71064
				71200
				71274
				71412
				71520
				71721
				71826
				71827
				72059
				72197
				72354
				72416
				72519
				72543
				72596
				72701
				72854
				72923
				73155
				73388
				73452
				73469
				73520
				73671
				73731
				73830
				74056
				74085
				74231
				74433
				74604
				74721
				74762
				74785
				74879
				75080
				75104
				75139
				75262
				75269
				75421
				75444
				75768
				75786
				75800
				76152
				76202
				76867
				76888
				77138
				77161
				77313
				77445
				77725
				77878
				78196
				78213
				78301
				78318
				78352
				78477
				78518
				78706
				78899
				79048
				79216
				79221
				79429
				79464
				79478
				79495
				79538
				80017
				80026
				80138
				80467
				80476
				80486
				80671
				80730
				80767
				80821
				80881
				80901
				80931
				80945
				81260
				81355
				81603
				81631
				81718
				81773
				81878
				81937
				82145
				82203
				82242
				82459
				82476
				82557
				82686
				83203
				83294
				83296
				83368
				83385
				83390
				83425
				83474
				83640
				83724
				83888
				83995
				84060
				84304
				84316
				84445
				84531
				84618
				84704
				84709
				84788
				84800
				84877
				85194
				85627
				85719
				85815
				85952
				86037
				86077
				86216
				86593
				86752
				86793
				87125
				87267
				87382
				87457
				87462
				87533
				87669
				87731
				87881
				87925
				87979
				88012
				88165
				88287
				88336
				88358
				88596
				88612
				88683
				88696
				88879
				88884
				89136
				89156
				89250
				89254
				89332
				89407
				89459
				89584
				89771
				89835
				89892
				90245
				90563
				90683
				90710
				91031
				91103
				91191
				91203
				91271
				91479
				91659
				91767
				91782
				92020
				92044
				92148
				92471
				92830
				92890
				93176
				93250
				93375
				93488
				93572
				93759
				94164
				94329
				95164
				95191
				95347
				95579
				95627
				95961
				96561
				96611
				97433
				97710
				97821
				97927
				98092
				98156
				98216
				98306
				98406
				98690
				98842
				99261
				99341
				99347
				99990
				100116
				100124
				100289
				100300
				100652
				100755
				100782
				101771
				101801
				101808
				101810
				101830
				101832
				102048
				102050
				102054
				102214
				102408
				102455
				102712
				102718
				102873
				103047
				103342
				104139
				104241
				104588
				104771
				104856
				105235
				105924
				106370
				106568
				106893
				107714
				107839
				107923
				107961
				108241
				108544
				108657
				108826
				108874
				108923
				109063
				109085
				109104
				109153
				109182
				109339
				109546
				109771
				110250
				110435
				110440
				110650
				110997
				111179
				111334
				111527
				111649
				111704
				111709
				111906
				111940
				112326
				112731
				113073
				113231
				113309
				113564
				113612
				113929
				113948
				114201
				115095
				115176
				115255
				115495
				115516
				115742
				116046
				116677
				116908
				117115
				117362
				117392
				117922
				118076
				118116
				118246
				118248
				118490
				119048
				119803
				120391
				120436
				120521
				120821
				122128
				122535
				123129
				123445
				123615
				123933
				124471
				124613
				124710
				124778
				125002
				125115
				125213
				125964
				126221
				127372
				127547
				128292
				128572
				128841
				129107
				129357
				129486
				129852
				130058
				130207
				130258
				130313
				130463
				130757
				130895
				131378
				131758
				132136
				132446
				132477
				133006
				133953
				134058
				135820
				135982
				137851
				138225
				138984
				139020
				140912
				141740
				141875
				141877
				143305
				144637
				144924
				145320
				146696
				147339
				147513
				147806
				148616
				149142
				149224
				149520
				152019
				152679
				152750
				153462
				153474
				153713
				154640
				155071
				155239
				155468
				156742
				157545
				158463
				159783
				159978
				160130
				162109
				163315
				163852
				165568
				165981
				166025
				166733
				168519
				169032
				169764
				170348
				171902
				172798
				175062
				175119
				175460
				175631
				176498
				178044
				180723
				183666
				190373
				198879
				199067
				199918
				203088
				204719
				205785
				207327
				207357
				208225
				208322
				208411
				208861
				211375
				217518
				218108
				221865
				222377
				225834
				226990
				228766
				232530
				233325
				240546
				240695
				241718
				252843
				254402
				254981
				261431
				264746
				267662
				277923
				279474
				292611
				294336
				295200
				299572
				303338
				315097
				330738
				334728
				352583
				362954
				363900
				381803
				415236
				426252
				458115
				460252
				471188
				517409
				559684
				688487
				10067
				10206
				10562
				10703
				10975
				11225
				11673
				11869
				12114
				12230
				12546
				13122
				13247
				13535
				13564
				13670
				13891
				13982
				13987
				14153
				14260
				14553
				14770
				15066
				15641
				15698
				15719
				16092
				16175
				16198
				16266
				16340
				16554
				16640
				16654
				16799
				16991
				17277
				17372
				17521
				17522
				17563
				17642
				17650
				17718
				17927
				18089
				18114
				18184
				18199
				18431
				18513
				18540
				18783
				18949
				19035
				19045
				19266
				19339
				19410
				19485
				19503
				19537
				19610
				19650
				19745
				19820
				19866
				19942
				19963
				19993
				20027
				20085
				20089
				20199
				20284
				20530
				20724
				20875
				20891
				21059
				21185
				21659
				21707
				21778
				21914
				22052
				22251
				22410
				22561
				22743
				22868
				22899
				23042
				23324
				23447
				23609
				23675
				23702
				23734
				23803
				24024
				24182
				24277
				24347
				24351
				24401
				24470
				24489
				24520
				24564
				24653
				24710
				24785
[truncated: 1,972 more rows]

## Sheet: Supp.fig.3.e
	Gene_Length	EU-seq
	10-22k	0.048
	22k-32k	0.074
	32k-50k	0.128
	50k-70k	0.155
	70k-110k	0.228
	>110k	0.366
