# Supplementary material for: Genome-wide RNA polymerase stalling shapes the transcriptome during aging
Source: Nat Genet. 2023 Jan 19;55(2):268–79. doi: 10.1038/s41588-022-01279-6 (PMC9925383; doi:10.1038/s41588-022-01279-6)
Supplement: Supplementary file 13 — Statistical source data. [file 41588_2022_1279_MOESM13_ESM.xlsx]

## Sheet: Supp.fig.4.a
	Remainder					GLPThigh
	Mean	SD	N			Mean	SD	N
BIN1	27.51	5.66	50		BIN1	29.23	9.3	50
BIN2	27.75	7.58	50		BIN2	29.71	9.4	50
BIN3	23.4	6.67	50		BIN3	24.22	13.3	50
BIN4	23.84	7.93	50		BIN4	25.92	13.8	50
BIN5	27.16	7.09	50		BIN5	27.51	12.9	50
BIN6	23.58	7.62	50		BIN6	26.64	13.38	50
BIN7	23.75	7.69	50		BIN7	26.97	12.46	50
BIN8	29.47	8.65	50		BIN8	25.55	11.95	50
BIN9	27.4	8	50		BIN9	26.9	11.96	50
BIN10	26.33	8.154	50		BIN10	26.31	11.71	50
BIN11	22	55.39	50		BIN11	27.05	12.27	50
BIN12	25.01	33.05	50		BIN12	26.46	12.73	50
BIN13	26.84	11.63	50		BIN13	28.86	13.46	50
BIN14	31.06	9.43	50		BIN14	23.52	18.27	50
BIN15	26.84	7.86	50		BIN15	28.54	12.37	50
BIN16	27.85	8.22	50		BIN16	26.73	23.22	50
BIN17	27.85	8.22	50		BIN17	24.77	16.78	50
BIN18	29.94	7.2	50		BIN18	22.2	21.92	50
BIN19	26.85	6.99	50		BIN19	27.28	20.57	50
BIN20	27.46	6.92	50		BIN20	20.9	35.67	50
BIN21	24.64	6.77	50		BIN21	24.37	14.95	50
BIN22	26.5	7.41	50		BIN22	28.36	14.95	50
BIN23	26.3	7.23	50		BIN23	27.19	18.614	50
BIN24	26.56	8.21	50		BIN24	26.39	10.03	50
BIN25	27.47	7.43	50		BIN25	25.99	10.68	50
BIN26	28.13	7.27	50		BIN26	27.78	10.34	50
BIN27	30.03	10.38	50		BIN27	26.06	12.76	50
BIN28	26.69	7.82	50		BIN28	26.38	14	50
BIN29	28.17	7.91	50		BIN29	28.65	13.6	50
BIN30	27.23	7.55	50		BIN30	28.54	17.97	50
BIN31	26.75	7.41	50		BIN31	25.44	15.7	50
BIN32	31.39	8.21	50		BIN32	27.49	13.94	50
BIN33	28.39	8.31	50		BIN33	31.56	28.85	50
BIN34	29.39	7.42	50		BIN34	31.77	31.04	50
BIN35	27.94	6.92	50		BIN35	31.14	15.02	50

## Sheet: Supp.fig.4.b
	Remainder					GLPThigh
	Mean	SD	N			Mean	SD	N
BIN1	26.97	5.66	50		BIN1	29.51	9.3	50
BIN2	28.01	7.58	50		BIN2	29.82	9.4	50
BIN3	27.68	6.67	50		BIN3	31.36	13.3	50
BIN4	29.57	7.93	50		BIN4	29.51	13.8	50
BIN5	30.91	7.09	50		BIN5	27.8	12.9	50
BIN6	29	7.62	50		BIN6	29.54	13.38	50
BIN7	29.12	7.69	50		BIN7	30.48	12.46	50
BIN8	27.4	8.65	50		BIN8	29.95	11.95	50
BIN9	27.55	8	50		BIN9	31.36	11.96	50
BIN10	30.72	8.154	50		BIN10	28.61	11.71	50
BIN11	42.87	55.39	50		BIN11	31.43	12.27	50
BIN12	29.24	33.05	50		BIN12	28.43	12.73	50
BIN13	28.32	11.63	50		BIN13	26.78	13.46	50
BIN14	22.75	9.43	50		BIN14	36	18.27	50
BIN15	28.32	7.86	50		BIN15	26.91	12.37	50
BIN16	28.29	8.22	50		BIN16	31.4	23.22	50
BIN17	28.29	8.22	50		BIN17	31.69	16.78	50
BIN18	27.43	7.2	50		BIN18	30.98	21.92	50
BIN19	30.2	6.99	50		BIN19	29.98	20.57	50
BIN20	28.64	6.92	50		BIN20	37.19	35.67	50
BIN21	29.84	6.77	50		BIN21	32.46	14.95	50
BIN22	27.73	7.41	50		BIN22	30.36	14.95	50
BIN23	28.48	7.23	50		BIN23	30.61	18.614	50
BIN24	29.92	8.21	50		BIN24	28.89	10.03	50
BIN25	30.53	7.43	50		BIN25	29.6	10.68	50
BIN26	28.38	7.27	50		BIN26	27.27	10.34	50
BIN27	28.19	10.38	50		BIN27	30.4	12.76	50
BIN28	26.01	7.82	50		BIN28	29.16	14	50
BIN29	27.93	7.91	50		BIN29	28.41	13.6	50
BIN30	26.66	7.55	50		BIN30	29.07	17.97	50
BIN31	28.16	7.41	50		BIN31	30.95	15.7	50
BIN32	27.75	8.21	50		BIN32	28.29	13.94	50
BIN33	25.13	8.31	50		BIN33	33.86	28.85	50
BIN34	27.94	7.42	50		BIN34	29.06	31.04	50
BIN35	27.5	6.92	50		BIN35	31.17	15.02	50

## Sheet: Supp.fig.4.c
	Remainder					GLPThigh
	Mean	SD	N			Mean	SD	N
BIN1	23.87	5.66	50		BIN1	20.18	9.3	50
BIN2	22.56	7.58	50		BIN2	20.81	9.4	50
BIN3	23.35	6.67	50		BIN3	21.34	13.3	50
BIN4	22.99	7.93	50		BIN4	22.15	13.8	50
BIN5	21.03	7.09	50		BIN5	21.92	12.9	50
BIN6	22.72	7.62	50		BIN6	23.78	13.38	50
BIN7	21.98	7.69	50		BIN7	21.77	12.46	50
BIN8	23.45	8.65	50		BIN8	22.8	11.95	50
BIN9	23.34	8	50		BIN9	20.17	11.96	50
BIN10	19.72	8.154	50		BIN10	23.03	11.71	50
BIN11	19.01	55.39	50		BIN11	19.36	12.27	50
BIN12	21.76	33.05	50		BIN12	23.97	12.73	50
BIN13	23.11	11.63	50		BIN13	24.38	13.46	50
BIN14	21.95	9.43	50		BIN14	18.23	18.27	50
BIN15	23.11	7.86	50		BIN15	21.03	12.37	50
BIN16	22.68	8.22	50		BIN16	21.47	23.22	50
BIN17	22.68	8.22	50		BIN17	20.86	16.78	50
BIN18	23.02	7.2	50		BIN18	26.72	21.92	50
BIN19	22.07	6.99	50		BIN19	21.46	20.57	50
BIN20	22.95	6.92	50		BIN20	20.05	35.67	50
BIN21	21.91	6.77	50		BIN21	20.83	14.95	50
BIN22	23.13	7.41	50		BIN22	20.75	14.95	50
BIN23	20.95	7.23	50		BIN23	18.16	18.614	50
BIN24	21.81	8.21	50		BIN24	22.33	10.03	50
BIN25	22.19	7.43	50		BIN25	24.02	10.68	50
BIN26	22.3	7.27	50		BIN26	21.31	10.34	50
BIN27	21.08	10.38	50		BIN27	21.56	12.76	50
BIN28	24.03	7.82	50		BIN28	23.08	14	50
BIN29	21.4	7.91	50		BIN29	22.68	13.6	50
BIN30	23.3	7.55	50		BIN30	19.86	17.97	50
BIN31	22.98	7.41	50		BIN31	21.88	15.7	50
BIN32	20.58	8.21	50		BIN32	22.44	13.94	50
BIN33	22.91	8.31	50		BIN33	15.31	28.85	50
BIN34	22.95	7.42	50		BIN34	20.48	31.04	50
BIN35	23.37	6.92	50		BIN35	19.99	15.02	50

## Sheet: Supp.fig.4.d
	Remainder					GLPThigh
	Mean	SD	N			Mean	SD	N
BIN1	21.65	5.66	50		BIN1	21.07	9.3	50
BIN2	21.69	7.58	50		BIN2	19.66	9.4	50
BIN3	25.57	6.67	50		BIN3	23.08	13.3	50
BIN4	23.61	7.93	50		BIN4	22.42	13.8	50
BIN5	20.9	7.09	50		BIN5	22.78	12.9	50
BIN6	24.69	7.62	50		BIN6	20	13.38	50
BIN7	25.16	7.69	50		BIN7	20.78	12.46	50
BIN8	19.68	8.65	50		BIN8	21.7	11.95	50
BIN9	21.7	8	50		BIN9	21.57	11.96	50
BIN10	23.22	8.154	50		BIN10	22.05	11.71	50
BIN11	16.11	55.39	50		BIN11	22.16	12.27	50
BIN12	23.89	33.05	50		BIN12	21.14	12.73	50
BIN13	21.73	11.63	50		BIN13	19.98	13.46	50
BIN14	24.24	9.43	50		BIN14	22.26	18.27	50
BIN15	21.73	7.86	50		BIN15	23.52	12.37	50
BIN16	21.19	8.22	50		BIN16	20.4	23.22	50
BIN17	21.19	8.22	50		BIN17	22.69	16.78	50
BIN18	19.6	7.2	50		BIN18	20.1	21.92	50
BIN19	20.87	6.99	50		BIN19	21.29	20.57	50
BIN20	20.96	6.92	50		BIN20	21.86	35.67	50
BIN21	23.61	6.77	50		BIN21	22.34	14.95	50
BIN22	22.64	7.41	50		BIN22	20.53	14.95	50
BIN23	24.27	7.23	50		BIN23	24.05	18.614	50
BIN24	21.71	8.21	50		BIN24	22.39	10.03	50
BIN25	19.8	7.43	50		BIN25	20.39	10.68	50
BIN26	21.18	7.27	50		BIN26	23.64	10.34	50
BIN27	20.7	10.38	50		BIN27	21.97	12.76	50
BIN28	23.27	7.82	50		BIN28	21.37	14	50
BIN29	22.5	7.91	50		BIN29	20.26	13.6	50
BIN30	22.81	7.55	50		BIN30	22.53	17.97	50
BIN31	22.11	7.41	50		BIN31	21.74	15.7	50
BIN32	20.28	8.21	50		BIN32	21.78	13.94	50
BIN33	23.57	8.31	50		BIN33	19.47	28.85	50
BIN34	19.72	7.42	50		BIN34	18.69	31.04	50
BIN35	21.2	6.92	50		BIN35	17.7	15.02	50

## Sheet: Supp.fig.4.e
		Adult					Old						SEM	0.34176	0.401497	0.305505	0.176383	0.42829	0.384615	0.314576	0.438986
	Up regulated	1.68	0.6	0.72		Up regulated	1.68	0.42	0.54				Mean	1	0.88	1	0.466667	1	0.846154	1	1
	Down regulated	1.6	0.6	0.8		Down regulated	0.8	0.2	0.4					Adult	Old	Adult	Old	Adult	Old	Adult	Old
	GLPThigh	1.84615	0.461539	0.692308		GLPThigh	1.61538	0.461539	0.461539					Up regulated		Down regulated		GLPThigh		Remainder
	Remainder	1.625	0.625	0.75		Remainder	1.875	0.5	0.625
Statistics	Adult VS old Up regulated
Significantly different (P < 0.05)?	No
One- or two-tailed P value?	Two-tailed
t	0.22
df	4
P-value	0.836643
Statistics	Adult VS old Down regulated
Significantly different (P < 0.05)?	No
One- or two-tailed P value?	Two-tailed
t	1.512
df	4
P-value	0.205072
Statistics	Adult VS old GLPThigh
Significantly different (P < 0.05)?	No
One- or two-tailed P value?	Two-tailed
t	0.2673
df	4
P-value	0.802454
Statistics	Adult VS old Remainder
Significantly different (P < 0.05)?	No
One- or two-tailed P value?	Two-tailed
t	0
df	4
P-value	1

## Sheet: Supp.fig.4.f
		Adult					Old						SEM	0.0130934	0.00198724	0.0221545	0.00948393	0.0200574	0.00762283	0.0157665	0.00427872
	Up regulated	1.02014	0.978697	0.983456		Up regulated	0.999605	0.992748	0.995649				Mean	0.994098	0.996001	0.993412	0.998227	0.972783	0.977774	1.0042	1.01169
	Down regulated	1.03766	0.973361	0.969218		Down regulated	1.01702	0.986582	0.991083					Adult	Old	Adult	Old	Adult	Old	Adult	Old
	GLPThigh	1.01284	0.950938	0.954568		GLPThigh	0.990369	0.964037	0.978917					Up regulated		Down regulated		GLPThigh		Remainder
	Remainder	1.03529	0.993232	0.984079		Remainder	1.01627	1.00314	1.01565
Statistics	Adult VS old Up regulated
Significantly different (P < 0.05)?	No
One- or two-tailed P value?	Two-tailed
t	0.1437
df	4
P-value	0.892686
Statistics	Adult VS old Down regulated
Significantly different (P < 0.05)?	No
One- or two-tailed P value?	Two-tailed
t	0.1998
df	4
P-value	0.851383
Statistics	Adult VS old GLPThigh
Significantly different (P < 0.05)?	No
One- or two-tailed P value?	Two-tailed
t	0.2326
df	4
P-value	0.827489
Statistics	Adult VS old Remainder
Significantly different (P < 0.05)?	No
One- or two-tailed P value?	Two-tailed
t	0.4583
df	4
P-value	0.670531
