# Supplementary material for: Genome-wide RNA polymerase stalling shapes the transcriptome during aging
Source: Nat Genet. 2023 Jan 19;55(2):268–79. doi: 10.1038/s41588-022-01279-6 (PMC9925383; doi:10.1038/s41588-022-01279-6)
Supplement: Supplementary file 14 — Statistical source data. [file 41588_2022_1279_MOESM14_ESM.xlsx]

## Sheet: Supp.fig.5.a
	Up regulated					Down regulated					GLPThigh					Remainder
	Adult	Old	Input			Adult	Old	Input			Adult	Old	Input			Adult	Old	Input
BIN1	14.1162	14.7405	7.83377		BIN1	18.883	15.3728	7.34997		BIN1	15.7201	14.9922	7.24862		BIN1	21.1978	19.0773	7.28068
BIN2	15.9703	16.5438	7.83897		BIN2	19.1447	15.508	7.32547		BIN2	17.5887	16.6076	7.29345		BIN2	23.7564	21.3179	7.29649
BIN3	18.3435	18.7742	7.80436		BIN3	19.6185	15.7633	7.27919		BIN3	19.834	18.8563	7.30465		BIN3	27.0889	24.1633	7.29207
BIN4	21.8238	22.1409	7.85415		BIN4	21.5226	17.4006	7.37674		BIN4	22.5688	21.4209	7.33462		BIN4	31.7219	28.2211	7.35167
BIN5	26.0897	26.3739	7.88593		BIN5	23.7025	19.5256	7.36825		BIN5	26.0496	24.5276	7.46496		BIN5	36.8281	32.8576	7.38701
BIN6	31.6337	31.871	7.95558		BIN6	26.745	22.3151	7.38964		BIN6	30.4129	28.5656	7.5879		BIN6	43.3033	38.6838	7.46122
BIN7	38.0979	38.6573	8.10323		BIN7	30.5891	25.7136	7.50896		BIN7	36.7028	34.4028	7.74683		BIN7	52.1016	46.7125	7.54955
BIN8	46.3061	47.3675	8.22142		BIN8	35.4605	30.1198	7.60199		BIN8	45.513	42.3983	7.88887		BIN8	63.1371	57.0332	7.64682
BIN9	57.1454	58.7179	8.30603		BIN9	41.4855	35.4196	7.65871		BIN9	57.2282	53.6684	8.03001		BIN9	76.7317	69.6493	7.80861
BIN10	68.0193	70.0342	8.45138		BIN10	48.1008	42.2681	7.68011		BIN10	68.7054	64.6492	8.11949		BIN10	90.0798	82.0096	7.93355
BIN11	77.846	81.1484	8.58726		BIN11	55.9622	49.4609	7.83234		BIN11	78.2194	74.4923	8.16281		BIN11	101.203	93.1358	8.02494
BIN12	95.4678	102.1	8.85788		BIN12	71.8903	64.1766	8.09549		BIN12	92.8578	90.2983	8.2836		BIN12	120.785	112.926	8.28491
BIN13	125.867	136.331	9.41669		BIN13	97.8972	88.3842	8.48048		BIN13	115.988	114.665	8.66035		BIN13	152.245	142.981	8.6921
BIN14	164.996	177.928	9.8979		BIN14	131.395	118.536	8.97974		BIN14	144.186	141.644	8.99451		BIN14	191.364	178.212	9.10252
BIN15	207.161	220.976	10.3514		BIN15	167.52	148.927	9.52016		BIN15	174.828	169.512	9.30097		BIN15	232.246	212.902	9.54618
BIN16	238.775	252.668	10.6865		BIN16	196.131	172.056	9.86572		BIN16	196.92	188.178	9.62515		BIN16	261.714	236.486	9.92633
BIN17	246.93	258.844	10.7897		BIN17	205.659	178.187	9.93075		BIN17	201.626	190.568	9.65731		BIN17	266.772	237.58	9.97545
BIN18	229.814	238.834	10.6392		BIN18	196.59	168.101	9.86952		BIN18	186.83	173.857	9.51617		BIN18	245.05	214.713	9.79581
BIN19	190.208	196.429	10.3376		BIN19	170.985	142.815	9.5625		BIN19	156.273	143.546	9.26572		BIN19	201.595	173.787	9.52787
BIN20	139.634	143.816	9.88579		BIN20	136.293	111.772	9.11219		BIN20	118.472	107.949	9.04016		BIN20	150.11	127.368	9.2184
BIN21	89.3675	91.6379	9.50726		BIN21	99.1086	79.0777	8.59508		BIN21	81.8352	73.7744	8.76034		BIN21	100.532	83.1634	8.87942
BIN22	56.3592	57.5736	9.13754		BIN22	73.0271	56.7584	8.2183		BIN22	58.0147	51.8719	8.60744		BIN22	69.8101	56.8257	8.65378
BIN23	42.2057	43.0795	8.97543		BIN23	58.354	44.4611	7.94719		BIN23	47.0188	42.0944	8.5239		BIN23	56.7412	45.9734	8.55454
BIN24	35.4959	36.1856	8.87964		BIN24	49.0147	37.0284	7.81441		BIN24	39.6495	35.5203	8.36573		BIN24	48.9283	39.517	8.43281
BIN25	31.129	31.9342	8.81802		BIN25	43.3973	32.6679	7.77352		BIN25	34.0273	30.4333	8.23672		BIN25	43.0655	34.781	8.28048
BIN26	27.777	28.7938	8.74519		BIN26	39.754	29.4262	7.69883		BIN26	29.8025	26.6949	8.07816		BIN26	38.727	31.2127	8.18241
BIN27	24.8939	26.2539	8.56402		BIN27	37.8971	27.7167	7.57938		BIN27	26.9181	24.2526	7.93387		BIN27	35.2416	28.3138	8.07039
BIN28	22.2449	23.6816	8.46492		BIN28	37.0775	26.8114	7.62605		BIN28	24.4937	22.1513	7.81699		BIN28	32.032	25.8844	7.96239
BIN29	20.0521	21.592	8.34877		BIN29	35.8647	26.2827	7.61519		BIN29	22.8536	20.7181	7.73743		BIN29	29.3674	23.7296	7.82986
BIN30	18.1714	19.7217	8.27251		BIN30	34.1728	24.9661	7.52934		BIN30	21.4236	19.4429	7.64765		BIN30	27.136	21.8532	7.72104

## Sheet: Supp.fig.5.b
	Up regulated					Down regulated					GLPThigh					Remainder
	Adult	Old	Input			Adult	Old	Input			Adult	Old	Input			Adult	Old	Input
BIN1	10.0062	10.4156	7.83377		BIN1	18.883	15.3728	7.34997		BIN1	10.7863	10.5673	7.24862		BIN1	15.4656	14.669	7.28068
BIN2	11.1958	11.6959	7.83897		BIN2	19.1447	15.508	7.32547		BIN2	11.9713	11.8828	7.29345		BIN2	17.1389	16.2584	7.29649
BIN3	12.6654	13.1962	7.80436		BIN3	19.6185	15.7633	7.27919		BIN3	13.4575	13.5119	7.30465		BIN3	19.2447	18.3939	7.29207
BIN4	14.8461	15.3669	7.85415		BIN4	21.5226	17.4006	7.37674		BIN4	14.9375	15.2914	7.33462		BIN4	22.1531	21.306	7.35167
BIN5	17.5167	18.3777	7.88593		BIN5	23.7025	19.5256	7.36825		BIN5	16.8292	17.3085	7.46496		BIN5	25.3913	24.7052	7.38701
BIN6	21.0511	22.2039	7.95558		BIN6	26.745	22.3151	7.38964		BIN6	19.6669	20.1807	7.5879		BIN6	29.3873	28.5774	7.46122
BIN7	24.9863	26.5099	8.10323		BIN7	30.5891	25.7136	7.50896		BIN7	23.5511	24.0942	7.74683		BIN7	34.5922	33.6303	7.54955
BIN8	30.051	32.284	8.22142		BIN8	35.4605	30.1198	7.60199		BIN8	28.6663	28.9815	7.88887		BIN8	41.1757	40.0864	7.64682
BIN9	36.9553	39.8694	8.30603		BIN9	41.4855	35.4196	7.65871		BIN9	35.6505	35.9891	8.03001		BIN9	49.5185	48.1812	7.80861
BIN10	44.6965	48.6137	8.45138		BIN10	48.1008	42.2681	7.68011		BIN10	43.0522	43.7461	8.11949		BIN10	58.681	57.0165	7.93355
BIN11	53.0246	58.3931	8.58726		BIN11	55.9622	49.4609	7.83234		BIN11	50.5288	51.6936	8.16281		BIN11	67.8907	66.8479	8.02494
BIN12	67.8554	76.0043	8.85788		BIN12	71.8903	64.1766	8.09549		BIN12	62.0457	64.7289	8.2836		BIN12	84.1264	83.9985	8.28491
BIN13	91.6209	103.274	9.41669		BIN13	97.8972	88.3842	8.48048		BIN13	79.9827	84.8788	8.66035		BIN13	109.691	110.053	8.6921
BIN14	119.339	134.58	9.8979		BIN14	131.395	118.536	8.97974		BIN14	100.758	106.956	8.99451		BIN14	139.755	139.575	9.10252
BIN15	148.39	165.823	10.3514		BIN15	167.52	148.927	9.52016		BIN15	122.286	128.534	9.30097		BIN15	170.481	168.459	9.54618
BIN16	170.213	188.403	10.6865		BIN16	196.131	172.056	9.86572		BIN16	138.277	143.554	9.62515		BIN16	193.025	188.551	9.92633
BIN17	174.906	192.156	10.7897		BIN17	205.659	178.187	9.93075		BIN17	141.507	145.199	9.65731		BIN17	196.36	189.689	9.97545
BIN18	162.387	177.025	10.6392		BIN18	196.59	168.101	9.86952		BIN18	131.19	132.779	9.51617		BIN18	180.525	172.541	9.79581
BIN19	136.785	147.764	10.3376		BIN19	170.985	142.815	9.5625		BIN19	111.588	111.59	9.26572		BIN19	150.567	142.677	9.52787
BIN20	103.597	111.617	9.88579		BIN20	136.293	111.772	9.11219		BIN20	86.7849	86.5882	9.04016		BIN20	114.835	108.092	9.2184
BIN21	70.6891	76.1296	9.50726		BIN21	99.1086	79.0777	8.59508		BIN21	61.9653	62.0423	8.76034		BIN21	79.7966	75.1315	8.87942
BIN22	48.7385	53.0762	9.13754		BIN22	73.0271	56.7584	8.2183		BIN22	45.3011	46.4022	8.60744		BIN22	57.9825	55.4641	8.65378
BIN23	37.5643	41.5214	8.97543		BIN23	58.354	44.4611	7.94719		BIN23	36.1197	37.6095	8.5239		BIN23	47.158	45.426	8.55454
BIN24	30.7998	34.3217	8.87964		BIN24	49.0147	37.0284	7.81441		BIN24	29.7444	31.1533	8.36573		BIN24	39.7487	38.4305	8.43281
BIN25	26.3364	29.4585	8.81802		BIN25	43.3973	32.6679	7.77352		BIN25	24.8002	25.7633	8.23672		BIN25	33.9881	32.7118	8.28048
BIN26	22.8098	25.5128	8.74519		BIN26	39.754	29.4262	7.69883		BIN26	21.256	21.7973	8.07816		BIN26	29.3144	28.0613	8.18241
BIN27	20.0307	22.113	8.56402		BIN27	37.8971	27.7167	7.57938		BIN27	18.8148	18.8703	7.93387		BIN27	25.5138	24.3359	8.07039
BIN28	17.4745	18.8883	8.46492		BIN28	37.0775	26.8114	7.62605		BIN28	16.7713	16.3992	7.81699		BIN28	22.4917	21.1519	7.96239
BIN29	15.3395	16.2991	8.34877		BIN29	35.8647	26.2827	7.61519		BIN29	15.2556	14.6856	7.73743		BIN29	20.1233	18.5043	7.82986
BIN30	13.5382	14.2292	8.27251		BIN30	34.1728	24.9661	7.52934		BIN30	14.0335	13.3761	7.64765		BIN30	18.1603	16.4202	7.72104

## Sheet: Supp.fig.5.c
	Up regulated				Down regulated				GLPThigh				Remainder
	Adult	Old			Adult	Old			Adult	Old			Adult	Old
BIN1	17.3651	20.2769		BIN1	32.2455	31.4792		BIN1	16.8332	19.4973		BIN1	20.507	24.2395
BIN2	19.6153	23.1661		BIN2	35.6116	34.8776		BIN2	18.7342	21.9315		BIN2	22.9853	27.4782
BIN3	22.1831	26.3965		BIN3	38.8832	38.341		BIN3	20.6858	24.5706		BIN3	25.8813	31.1233
BIN4	25.0874	29.928		BIN4	42.196	41.8509		BIN4	22.9438	27.4589		BIN4	28.9441	34.9429
BIN5	28.7658	34.3414		BIN5	45.1041	45.2537		BIN5	26.0152	31.5919		BIN5	32.3338	39.3426
BIN6	32.7348	39.3433		BIN6	48.1998	48.7951		BIN6	29.4643	35.9448		BIN6	36.115	44.2136
BIN7	36.482	44.2415		BIN7	50.4115	51.5848		BIN7	32.9024	40.3331		BIN7	40.1324	49.1687
BIN8	39.5151	48.6791		BIN8	52.3262	54.041		BIN8	36.5036	45.1103		BIN8	44.0723	54.585
BIN9	42.2758	53.319		BIN9	53.3475	55.893		BIN9	39.5778	49.4404		BIN9	47.6408	59.5808
BIN10	43.6001	55.8375		BIN10	53.1651	56.5254		BIN10	41.5983	52.4254		BIN10	50.3625	63.4752
BIN11	42.3803	54.7242		BIN11	50.5873	53.9327		BIN11	41.1741	52.1985		BIN11	49.8211	63.3799
BIN12	38.0923	49.6652		BIN12	45.9336	48.834		BIN12	38.1429	48.7335		BIN12	45.5042	58.5279
BIN13	32.6782	43.0563		BIN13	40.7526	43.6325		BIN13	33.5166	43.0698		BIN13	39.5022	50.9642
BIN14	28.5621	37.7473		BIN14	37.6768	40.5525		BIN14	30.5612	39.3602		BIN14	35.5795	46.4055
BIN15	29.633	40.7336		BIN15	42.8005	46.9302		BIN15	33.33	44.1379		BIN15	39.2761	52.6681
BIN16	39.2353	56.5467		BIN16	58.4513	65.7915		BIN16	44.4952	60.7053		BIN16	54.3433	75.0441
BIN17	52.607	77.299		BIN17	78.3029	88.9425		BIN17	57.8271	79.628		BIN17	73.1609	101.62
BIN18	63.092	92.8735		BIN18	96.2266	106.874		BIN18	67.4223	92.1889		BIN18	86.7601	119.854
BIN19	68.5082	100.654		BIN19	106.936	117.433		BIN19	71.865	97.8508		BIN19	93.0299	127.662
BIN20	68.6923	99.9288		BIN20	110.367	119.134		BIN20	70.6694	95.0269		BIN20	91.5566	124.719
BIN21	63.3894	90.9906		BIN21	107.057	112.458		BIN21	64.1254	84.4963		BIN21	82.9087	111.465
BIN22	55.6293	78.3022		BIN22	100.051	102.215		BIN22	56.7715	72.7728		BIN22	72.2807	95.7463
BIN23	48.7796	67.2859		BIN23	91.8872	92.447		BIN23	50.8583	64.0405		BIN23	63.627	82.9914
BIN24	42.7431	57.6721		BIN24	84.0205	83.0239		BIN24	45.2488	56.176		BIN24	56.028	71.8572
BIN25	37.1402	49.1557		BIN25	77.0074	74.4218		BIN25	39.9756	48.6743		BIN25	49.2202	62.0932
BIN26	32.8812	42.5512		BIN26	70.3005	67.4885		BIN26	35.382	42.5072		BIN26	43.5624	53.6909
BIN27	29.5662	37.5213		BIN27	64.5083	61.4129		BIN27	31.4801	37.3556		BIN27	38.7272	46.9645
BIN28	26.5318	33.3399		BIN28	59.2116	55.8074		BIN28	28.1252	32.9201		BIN28	34.4927	40.9919
BIN29	24.0793	29.6598		BIN29	54.5552	50.8982		BIN29	25.1778	29.1713		BIN29	30.8579	35.9311
BIN30	22.0556	26.6082		BIN30	49.4861	45.8147		BIN30	22.8061	26.2484		BIN30	27.5451	31.6431

## Sheet: Supp.fig.5.d
	Up regulated				Down regulated				GLPThigh				Remainder
	Adult	Old			Adult	Old			Adult	Old			Adult	Old
BIN1	12.3991	15.2054		BIN1	15.4786	18.9859		BIN1	14.6748	18.0315		BIN1	20.0997	24.3032
BIN2	14.567	17.8099		BIN2	16.8156	20.4117		BIN2	17.0308	20.8643		BIN2	23.1002	28.1216
BIN3	17.1037	20.9439		BIN3	18.0205	21.7285		BIN3	19.7537	24.2691		BIN3	26.4243	32.4224
BIN4	20.0727	24.579		BIN4	19.3218	23.5462		BIN4	23.0179	28.4005		BIN4	30.199	37.2428
BIN5	23.6444	29.1325		BIN5	20.6692	25.2461		BIN5	26.922	33.3186		BIN5	34.5753	42.7994
BIN6	27.5859	34.1723		BIN6	22.3592	27.6866		BIN6	31.2372	38.9119		BIN6	39.2859	48.8345
BIN7	31.7262	39.5359		BIN7	24.0843	30.1157		BIN7	35.7056	44.9208		BIN7	43.9494	54.9135
BIN8	35.6353	44.7972		BIN8	25.7221	32.461		BIN8	40.1523	50.9749		BIN8	48.5679	61.0307
BIN9	39.2774	49.9103		BIN9	27.3537	34.4032		BIN9	44.2529	56.4481		BIN9	52.0261	66.0912
BIN10	41.2492	52.9615		BIN10	28.4665	35.8152		BIN10	46.5885	59.6483		BIN10	53.6831	68.6724
BIN11	40.4765	52.4019		BIN11	27.9669	35.6497		BIN11	46.3279	59.583		BIN11	52.123	67.3176
BIN12	37.3659	48.973		BIN12	26.6131	34.0729		BIN12	43.1861	56.0479		BIN12	47.5553	62.0688
BIN13	33.7659	44.927		BIN13	25.1335	32.1389		BIN13	38.5767	50.581		BIN13	41.9443	55.7492
BIN14	32.7479	44.8862		BIN14	25.3532	32.743		BIN14	36.8166	49.2296		BIN14	40.7307	55.3156
BIN15	42.6522	59.3717		BIN15	31.9548	41.6913		BIN15	46.0789	62.6139		BIN15	53.8066	74.4484
BIN16	67.9522	94.8019		BIN16	48.6904	63.7162		BIN16	70.6216	95.897		BIN16	86.7803	119.637
BIN17	97.0143	135.45		BIN17	68.9965	88.9116		BIN17	97.3225	131.901		BIN17	123.029	168.747
BIN18	119.205	165.811		BIN18	85.3936	109.068		BIN18	116.325	157.98		BIN18	148.62	203.383
BIN19	131.653	183.45		BIN19	95.4801	121.276		BIN19	126.411	171.909		BIN19	161.927	221.688
BIN20	133.934	186.645		BIN20	98.6865	123.822		BIN20	126.847	172.424		BIN20	163.182	222.819
BIN21	125.944	175.27		BIN21	94.9323	117.677		BIN21	117.247	159.152		BIN21	152.413	207.099
BIN22	113.348	156.66		BIN22	87.6527	107.17		BIN22	105.019	141.401		BIN22	137.526	185.401
BIN23	102.036	139.628		BIN23	80.7299	96.9109		BIN23	94.4322	125.623		BIN23	124.725	166.331
BIN24	90.6302	122.502		BIN24	73.885	86.8964		BIN24	83.6817	109.549		BIN24	111.614	146.412
BIN25	78.7401	105.499		BIN25	67.0374	77.5632		BIN25	72.7258	93.6077		BIN25	97.9213	126.614
BIN26	68.2066	90.8368		BIN26	60.4077	69.1909		BIN26	63.1915	80.4267		BIN26	85.6447	109.569
BIN27	59.0754	78.3611		BIN27	54.6861	61.9884		BIN27	54.8753	69.1412		BIN27	75.1069	95.0726
BIN28	50.9395	67.1141		BIN28	49.5594	56.0376		BIN28	47.176	58.9443		BIN28	65.1815	81.8183
BIN29	43.5329	56.9923		BIN29	44.9588	50.1531		BIN29	40.2561	49.7929		BIN29	56.2721	69.9464
BIN30	37.4867	48.6245		BIN30	40.5733	44.8627		BIN30	34.3122	42.4042		BIN30	48.4166	59.6129

## Sheet: Supp.fig.5.e
	Up regulated				Down regulated				GLPThigh				Remainder
	Adult	Old			Adult	Old			Adult	Old			Adult	Old
BIN1	24.3172	24.2538		BIN1	22.4785	22.4286		BIN1	22.1823	22.2659		BIN1	22.0105	22.0138
BIN2	24.4317	24.3537		BIN2	22.6936	22.5796		BIN2	22.1186	22.3047		BIN2	21.9383	22.0179
BIN3	24.3936	24.2233		BIN3	22.6578	22.4829		BIN3	22.075	22.1462		BIN3	21.8035	21.8737
BIN4	24.4923	24.2134		BIN4	22.331	22.0584		BIN4	22.0162	22.1119		BIN4	21.6816	21.7107
BIN5	24.4571	24.2003		BIN5	22.0774	21.8984		BIN5	21.9777	22.0423		BIN5	21.4688	21.5474
BIN6	24.1886	23.9892		BIN6	21.7889	21.4038		BIN6	21.8322	21.8077		BIN6	21.2841	21.4219
BIN7	23.9844	23.8563		BIN7	21.5342	21.1791		BIN7	21.7042	21.6345		BIN7	21.3975	21.4381
BIN8	23.8229	23.8336		BIN8	21.4276	21.2743		BIN8	21.6625	21.7227		BIN8	21.4511	21.4958
BIN9	23.4371	23.556		BIN9	21.3299	21.1122		BIN9	21.6668	21.9109		BIN9	21.2958	21.3677
BIN10	23.1032	23.0753		BIN10	21.2769	21.1059		BIN10	21.7306	22.0288		BIN10	21.2671	21.3283
BIN11	22.7959	22.6538		BIN11	21.1126	21.0584		BIN11	21.7434	22.0128		BIN11	21.1734	21.2303
BIN12	22.6222	22.5791		BIN12	20.7344	20.7839		BIN12	21.7319	21.872		BIN12	21.0409	21.2057
BIN13	22.3042	22.349		BIN13	20.7206	20.732		BIN13	21.5862	21.6274		BIN13	21.0024	21.1319
BIN14	22.1025	22.1667		BIN14	20.6615	20.7499		BIN14	21.5515	21.4576		BIN14	21.1572	21.2343
BIN15	21.927	22.2124		BIN15	20.381	20.6328		BIN15	21.3871	21.368		BIN15	21.1074	21.2325
BIN16	21.9279	22.2375		BIN16	20.4752	20.6973		BIN16	21.3012	21.3363		BIN16	20.9878	21.0996
BIN17	21.9507	21.9608		BIN17	20.7523	20.8383		BIN17	21.0816	21.22		BIN17	20.8707	20.946
BIN18	22.1045	22.0228		BIN18	20.8029	20.8099		BIN18	20.7675	20.9199		BIN18	20.7258	20.806
BIN19	22.4828	22.2143		BIN19	20.7051	20.5348		BIN19	20.4546	20.6164		BIN19	20.5282	20.5051
BIN20	22.546	22.2263		BIN20	20.7785	20.4527		BIN20	20.2682	20.384		BIN20	20.3587	20.364
BIN21	22.2391	22.0419		BIN21	20.8221	20.4312		BIN21	20.1931	20.2581		BIN21	20.2076	20.1708
BIN22	22.0787	21.9403		BIN22	20.5806	20.2341		BIN22	20.0991	20.2551		BIN22	19.9627	19.9657
BIN23	21.8948	21.8335		BIN23	20.437	20.1799		BIN23	20.0223	20.2305		BIN23	19.7024	19.6643
BIN24	21.5441	21.6935		BIN24	20.2204	19.9199		BIN24	19.8492	20.0001		BIN24	19.5017	19.4507
BIN25	21.4745	21.485		BIN25	19.778	19.7059		BIN25	19.6135	19.6864		BIN25	19.2572	19.2132
BIN26	21.3826	21.2004		BIN26	19.6173	19.5778		BIN26	19.4711	19.4232		BIN26	19.1183	18.9869
BIN27	21.1897	21.0108		BIN27	19.528	19.428		BIN27	19.393	19.218		BIN27	19.0647	18.8603
BIN28	20.9959	20.6965		BIN28	19.611	19.5566		BIN28	19.389	19.1648		BIN28	18.7725	18.6453
BIN29	20.6397	20.371		BIN29	19.7709	19.577		BIN29	19.3023	19.0544		BIN29	18.4257	18.311
BIN30	20.1706	20.1663		BIN30	19.8665	19.3397		BIN30	19.2294	18.9226		BIN30	18.2159	18.1227
BIN31	20.1784	20.1745		BIN31	19.8496	19.121		BIN31	19.0595	18.7772		BIN31	18.0268	17.9321
BIN32	20.2787	20.2725		BIN32	19.6822	18.8199		BIN32	18.8579	18.4411		BIN32	17.7669	17.6445
BIN33	20.305	20.1091		BIN33	19.1354	18.5845		BIN33	18.758	18.1684		BIN33	17.6331	17.351
BIN34	20.6	20.2057		BIN34	18.7715	18.3626		BIN34	18.8079	18.1919		BIN34	17.6059	17.1549
BIN35	21.1962	20.7192		BIN35	18.5915	18.4541		BIN35	18.4675	17.8378		BIN35	17.4549	16.987
BIN36	20.9847	20.4634		BIN36	18.3648	18.2872		BIN36	18.1035	17.371		BIN36	17.1932	16.7291
BIN37	20.6872	20.0489		BIN37	18.4455	18.23		BIN37	17.8372	17.1293		BIN37	17.2191	16.6291
BIN38	20.481	19.7768		BIN38	18.5234	18.0853		BIN38	17.6627	17.0056		BIN38	17.215	16.5229
BIN39	19.9907	19.3124		BIN39	18.4092	17.8196		BIN39	17.4261	16.7857		BIN39	17.204	16.3443
BIN40	19.256	18.4628		BIN40	18.1922	17.5316		BIN40	17.5895	16.8621		BIN40	17.3543	16.2856
BIN41	19.5843	18.4788		BIN41	18.2066	17.4927		BIN41	17.9234	17.0917		BIN41	17.7063	16.3882
BIN42	20.0288	18.6506		BIN42	18.2775	17.4475		BIN42	17.9669	17.0612		BIN42	17.8075	16.3431
BIN43	20.1639	18.518		BIN43	18.4426	17.4431		BIN43	18.1842	17.058		BIN43	17.8754	16.2243
BIN44	20.6693	18.7485		BIN44	19.2284	17.716		BIN44	18.8274	17.3032		BIN44	18.3429	16.5287
BIN45	21.184	19.0095		BIN45	19.5891	17.8836		BIN45	19.3632	17.5144		BIN45	18.7119	16.6051
BIN46	20.3882	18.377		BIN46	19.1372	17.3168		BIN46	19.0402	16.9645		BIN46	18.3755	16.0227
BIN47	18.861	16.7556		BIN47	18.1183	16.3122		BIN47	17.9193	15.6068		BIN47	17.1942	14.7322
BIN48	16.8928	14.8379		BIN48	16.803	14.918		BIN48	16.2361	13.9361		BIN48	15.3681	12.941
BIN49	14.6406	12.7305		BIN49	15.2506	13.5932		BIN49	14.1583	12.0117		BIN49	13.163	10.8826
BIN50	12.8164	11.3826		BIN50	14.8845	13.3444		BIN50	12.9225	11.1333		BIN50	11.9371	9.97695
BIN51	13.5338	12.2068		BIN51	16.5101	14.9581		BIN51	14.1107	12.5171		BIN51	13.099	11.3512
BIN52	14.7988	13.6433		BIN52	18.1583	16.7769		BIN52	15.4288	14.1768		BIN52	14.4156	13.0221
BIN53	15.1446	14.2348		BIN53	18.6989	17.7175		BIN53	15.8327	14.8068		BIN53	14.7223	13.6867
BIN54	15.3718	14.7438		BIN54	18.6416	18.0411		BIN54	15.9812	15.2657		BIN54	14.7172	14.0444
BIN55	15.3048	14.7617		BIN55	17.9567	17.6448		BIN55	15.7088	15.088		BIN55	14.3008	13.8218
BIN56	14.757	14.3103		BIN56	17.0452	16.7149		BIN56	14.7164	14.278		BIN56	13.2175	12.9111
BIN57	14.7017	14.3339		BIN57	16.6324	16.2656		BIN57	14.5816	14.1255		BIN57	12.9551	12.6031
BIN58	15.7348	15.3203		BIN58	17.1684	16.5607		BIN58	15.5887	15.0589		BIN58	13.9121	13.3739
BIN59	16.5992	15.9325		BIN59	17.7388	16.8673		BIN59	16.351	15.6669		BIN59	14.6818	13.9358
BIN60	16.8361	16.1285		BIN60	18.0234	16.9752		BIN60	16.5949	15.9018		BIN60	14.9103	14.107
BIN61	17.5236	16.7787		BIN61	18.2051	17.1665		BIN61	17.2015	16.4878		BIN61	15.4566	14.6029
BIN62	18.433	17.5718		BIN62	18.4161	17.233		BIN62	17.847	17.1067		BIN62	16.2092	15.2718
BIN63	18.7802	17.9197		BIN63	18.4395	17.3104		BIN63	18.0581	17.2228		BIN63	16.4503	15.6077
BIN64	18.9497	18.0919		BIN64	18.3392	17.3108		BIN64	18.0521	17.2304		BIN64	16.5144	15.7597
BIN65	19.3831	18.4693		BIN65	18.1449	17.3574		BIN65	18.2931	17.5192		BIN65	16.9767	16.2065
BIN66	19.3988	18.4728		BIN66	18.0493	17.3668		BIN66	18.3286	17.5288		BIN66	17.4183	16.6171
BIN67	19.3566	18.3919		BIN67	18.0112	17.3129		BIN67	18.2717	17.517		BIN67	17.5165	16.6885
BIN68	19.6016	18.751		BIN68	18.0976	17.3936		BIN68	18.4671	17.7945		BIN68	17.6057	16.8136
BIN69	19.9978	19.376		BIN69	18.3107	17.5372		BIN69	18.6555	18.0138		BIN69	17.845	17.1655
BIN70	20.1795	19.5333		BIN70	18.3464	17.6043		BIN70	18.5742	18.0979		BIN70	17.87	17.2789
BIN71	20.2731	19.7041		BIN71	18.3071	17.6443		BIN71	18.6367	18.1824		BIN71	17.823	17.2601
BIN72	20.4683	19.8041		BIN72	18.2016	17.7526		BIN72	18.7503	18.4018		BIN72	17.9823	17.4904
BIN73	20.5639	19.9715		BIN73	18.2508	17.944		BIN73	18.8832	18.5378		BIN73	18.2321	17.7414
BIN74	20.5764	20.1296		BIN74	18.4641	18.2278		BIN74	19.0178	18.6809		BIN74	18.354	17.9221
BIN75	20.7021	20.268		BIN75	18.6235	18.4763		BIN75	19.2208	18.8366		BIN75	18.4083	18.1645
BIN76	20.7984	20.364		BIN76	18.8316	18.7132		BIN76	19.4383	19.0385		BIN76	18.556	18.3952
BIN77	20.8019	20.3921		BIN77	18.926	18.5735		BIN77	19.4585	19.0854		BIN77	18.6114	18.4443
BIN78	20.9344	20.5421		BIN78	18.7993	18.459		BIN78	19.5715	19.1883		BIN78	18.6311	18.4542
BIN79	21.2614	20.7476		BIN79	18.7854	18.5184		BIN79	19.6224	19.328		BIN79	18.7406	18.5895
BIN80	21.5949	21.1007		BIN80	19.0778	18.7297		BIN80	19.7165	19.5155		BIN80	18.8593	18.7694
BIN81	21.8818	21.4031		BIN81	19.538	19.0647		BIN81	19.7545	19.6743		BIN81	18.9721	18.9484
BIN82	21.9827	21.6272		BIN82	19.8977	19.5268		BIN82	19.9161	19.8234		BIN82	19.207	19.1609
BIN83	22.1167	21.8958		BIN83	20.0185	19.7762		BIN83	20.2537	20.1848		BIN83	19.4881	19.4113
BIN84	22.0087	21.9042		BIN84	19.9444	19.7695		BIN84	20.507	20.3387		BIN84	19.7754	19.5626
BIN85	21.9309	21.8772		BIN85	19.6424	19.5284		BIN85	20.7364	20.431		BIN85	19.9912	19.7725
BIN86	21.8493	21.7872		BIN86	19.4936	19.4407		BIN86	20.9513	20.5158		BIN86	20.2571	20.0093
BIN87	21.9921	21.8502		BIN87	19.4628	19.4052		BIN87	21.0383	20.6187		BIN87	20.4011	20.1959
BIN88	22.2511	22.0407		BIN88	19.5895	19.5753		BIN88	21.0831	20.7294		BIN88	20.5626	20.3511
BIN89	22.5069	22.2214		BIN89	19.7457	19.5915		BIN89	21.7224	21.5608		BIN89	20.7038	20.4672
BIN90	22.755	22.5265		BIN90	20.0657	19.6485		BIN90	22.2201	22.0505		BIN90	20.7664	20.5177
BIN91	22.945	22.6651		BIN91	20.2231	19.6892		BIN91	23.331	23.2845		BIN91	20.8133	20.5646
BIN92	22.974	22.7621		BIN92	20.1845	19.734		BIN92	24.6806	24.6958		BIN92	20.8921	20.6784
BIN93	23.1446	22.8394		BIN93	20.025	19.8148		BIN93	25.7667	25.4928		BIN93	20.9281	20.6576
BIN94	22.9656	22.9053		BIN94	19.9007	19.7489		BIN94	26.467	26.2031		BIN94	20.9425	20.7691
BIN95	22.9094	22.9028		BIN95	19.7079	19.6138		BIN95	26.8599	26.4296		BIN95	20.9778	20.9324
BIN96	22.8502	22.8563		BIN96	19.6916	19.5182		BIN96	27.244	26.5945		BIN96	21.0422	21
BIN97	22.9492	23.043		BIN97	19.831	19.4317		BIN97	27.1971	26.3519		BIN97	21.0698	21.0892
BIN98	23.204	23.3379		BIN98	20.0593	19.583		BIN98	26.5513	25.7879		BIN98	21.1107	21.1498
BIN99	23.2403	23.3863		BIN99	20.394	19.9414		BIN99	25.7702	25.1515		BIN99	21.162	21.1756
BIN100	23.0676	23.2531		BIN100	20.5392	20.0349		BIN100	24.9672	24.6882		BIN100	21.1891	21.2915
