# Supplementary material for: Genome-wide RNA polymerase stalling shapes the transcriptome during aging
Source: Nat Genet. 2023 Jan 19;55(2):268–79. doi: 10.1038/s41588-022-01279-6 (PMC9925383; doi:10.1038/s41588-022-01279-6)
Supplement: Supplementary file 15 — Statistical source data. [file 41588_2022_1279_MOESM15_ESM.xlsx]

## Sheet: Supp.fig.6.a
	Up regulated				Down regulated				GLPThigh				Remainder
	Adult	Old			Adult	Old			Adult	Old			Adult	Old
BIN1	9.79446	10.7487		BIN1	32.603	28.302		BIN1	9.37555	9.27412		BIN1	10.3697	10.3169
BIN2	8.98206	9.78336		BIN2	30.8618	26.4435		BIN2	9.07295	9.18659		BIN2	9.38494	9.42103
BIN3	7.89312	8.70074		BIN3	30.7447	26.1588		BIN3	9.20312	9.11692		BIN3	8.64635	8.60861
BIN4	7.80051	8.41502		BIN4	29.9942	25.3569		BIN4	8.30433	8.21403		BIN4	8.01638	7.86316
BIN5	7.97384	8.56084		BIN5	26.9122	22.7121		BIN5	7.74139	7.62554		BIN5	7.85929	7.56732
BIN6	7.52662	8.08034		BIN6	25.888	21.1511		BIN6	7.61799	7.33955		BIN6	7.60253	7.10581
BIN7	7.91099	8.36229		BIN7	24.5161	19.8983		BIN7	7.30073	6.94356		BIN7	7.29025	6.80534
BIN8	7.82432	7.97326		BIN8	22.7559	18.9545		BIN8	7.10351	6.86427		BIN8	6.97255	6.48064
BIN9	7.61461	7.60091		BIN9	21.8883	18.6677		BIN9	6.95305	6.47562		BIN9	6.98041	6.53923
BIN10	7.30102	7.475		BIN10	21.4485	18.0058		BIN10	7.07928	6.74053		BIN10	6.72798	6.26079
BIN11	6.78037	7.29904		BIN11	21.0864	17.4606		BIN11	6.72371	6.334		BIN11	6.37209	5.98918
BIN12	6.50185	7.02624		BIN12	19.8591	16.648		BIN12	6.37828	6.21621		BIN12	6.09421	5.78982
BIN13	6.4873	6.67272		BIN13	19.5795	16.5109		BIN13	6.48704	6.27762		BIN13	6.15325	5.83255
BIN14	6.46018	6.75989		BIN14	18.4023	15.5798		BIN14	6.04863	5.85368		BIN14	6.1473	5.85722
BIN15	6.45885	6.60385		BIN15	18.1335	15.4048		BIN15	5.88578	5.59335		BIN15	5.864	5.60632
BIN16	6.24848	6.45857		BIN16	18.3665	15.4175		BIN16	5.78266	5.47648		BIN16	5.53113	5.21244
BIN17	6.29809	6.45587		BIN17	17.9351	14.7585		BIN17	6.00017	5.5356		BIN17	5.29631	5.00846
BIN18	6.46415	6.79217		BIN18	18.5637	15.2882		BIN18	5.6322	5.16115		BIN18	5.29523	4.84258
BIN19	6.59977	6.87934		BIN19	18.0785	15.2347		BIN19	5.15943	4.92466		BIN19	5.19637	4.77605
BIN20	6.43901	6.77334		BIN20	17.3196	14.4358		BIN20	4.91994	4.60338		BIN20	4.99947	4.61987
BIN21	6.44364	6.47255		BIN21	17.1798	14.5553		BIN21	5.09406	4.74041		BIN21	5.05337	4.64058
BIN22	6.5614	6.57748		BIN22	15.6275	13.0721		BIN22	5.17239	4.86737		BIN22	4.88517	4.41478
BIN23	5.93291	6.16908		BIN23	15.0073	12.832		BIN23	5.58262	5.2684		BIN23	4.9583	4.50047
BIN24	5.48304	5.84623		BIN24	14.5591	12.3062		BIN24	5.46766	5.07728		BIN24	5.21912	4.68199
BIN25	5.33419	5.48034		BIN25	14.497	12.174		BIN25	5.78942	5.52873		BIN25	4.75869	4.34385
BIN26	5.55516	5.71763		BIN26	14.1205	11.6919		BIN26	5.77646	5.49802		BIN26	4.65117	4.37513
BIN27	5.64447	5.79673		BIN27	13.3832	10.9775		BIN27	5.65474	5.42194		BIN27	4.47403	4.09691
BIN28	5.67556	5.82955		BIN28	12.8108	11.0018		BIN28	6.15739	5.78722		BIN28	4.42258	4.01562
BIN29	5.38712	5.58096		BIN29	12.3471	10.6995		BIN29	5.87845	5.51681		BIN29	4.47674	4.08215
BIN30	5.20916	5.52123		BIN30	12.2814	10.6247		BIN30	5.30537	5.00441		BIN30	4.70615	4.17863
BIN31	5.67887	6.1793		BIN31	12.4248	10.7986		BIN31	5.39722	4.97782		BIN31	4.77061	4.22027
BIN32	5.51943	5.98075		BIN32	12.1571	10.1882		BIN32	5.15773	4.83666		BIN32	4.82965	4.289
BIN33	5.64248	5.93017		BIN33	10.9143	9.37761		BIN33	5.49865	5.4201		BIN33	4.65983	4.22225
BIN34	5.60676	5.93448		BIN34	11.7018	9.91706		BIN34	5.16112	4.94803		BIN34	4.74054	4.25926
BIN35	5.75032	6.31113		BIN35	12.0256	10.0463		BIN35	5.19493	4.95353		BIN35	4.31776	3.91737
BIN36	5.61007	6.14755		BIN36	11.4879	9.6935		BIN36	5.75561	5.3179		BIN36	4.19182	3.7418
BIN37	5.88726	6.47686		BIN37	11.593	10.0998		BIN37	5.38426	5.00349		BIN37	4.36489	4.05021
BIN38	6.10425	6.63506		BIN38	11.3767	10.0842		BIN38	5.21578	4.92283		BIN38	4.07211	3.80503
BIN39	5.64513	5.90004		BIN39	10.8127	9.18808		BIN39	4.70017	4.49659		BIN39	3.99817	3.71361
BIN40	5.20056	5.71602		BIN40	11.0385	9.64102		BIN40	4.38799	4.27843		BIN40	4.23082	4.00064
BIN41	5.45129	5.67997		BIN41	10.7219	9.16572		BIN41	4.37559	4.13039		BIN41	4.16446	3.88962
BIN42	5.38183	5.62508		BIN42	10.2403	8.56601		BIN42	4.60156	4.35084		BIN42	4.12167	3.89292
BIN43	4.86051	5.32752		BIN43	10.5306	8.75069		BIN43	4.9205	4.64508		BIN43	4.0415	3.81648
BIN44	5.14102	5.51155		BIN44	9.91162	7.95658		BIN44	4.39588	4.17072		BIN44	3.80966	3.57879
BIN45	5.15359	5.48841		BIN45	9.62242	7.94103		BIN45	4.30065	3.99381		BIN45	3.79206	3.51623
BIN46	4.98687	5.29201		BIN46	9.73356	8.05573		BIN46	4.07581	3.89252		BIN46	3.72976	3.47658
BIN47	4.99878	5.28501		BIN47	9.98333	8.52519		BIN47	4.68947	4.73216		BIN47	3.58513	3.35696
BIN48	5.08743	5.14565		BIN48	9.88294	8.46201		BIN48	4.80273	4.91595		BIN48	3.54315	3.3378
BIN49	5.09272	5.2834		BIN49	10.1662	8.45326		BIN49	4.78357	4.72987		BIN49	3.43481	3.21025
BIN50	4.81222	5.00037		BIN50	9.47663	7.97991		BIN50	4.22965	4.08181		BIN50	3.14745	2.92542
BIN51	4.40933	4.8255		BIN51	9.32486	7.97602		BIN51	3.8814	3.71652		BIN51	2.98522	2.79192
BIN52	4.42057	4.67214		BIN52	9.32247	7.82634		BIN52	4.27191	3.96035		BIN52	2.98928	2.80404
BIN53	4.76062	4.98261		BIN53	10.3239	8.75846		BIN53	4.46575	4.13589		BIN53	3.25823	3.01794
BIN54	4.72291	5.00844		BIN54	10.398	8.95966		BIN54	4.21105	4.13406		BIN54	3.63849	3.52768
BIN55	4.4338	4.54677		BIN55	9.60808	8.25595		BIN55	3.99748	3.8719		BIN55	3.86952	3.67814
BIN56	4.98753	4.92665		BIN56	9.63796	7.86619		BIN56	3.98734	4.03093		BIN56	3.46	3.27105
BIN57	4.76393	4.53009		BIN57	9.78853	7.96825		BIN57	3.65206	3.52815		BIN57	3.50984	3.43164
BIN58	4.62235	4.68237		BIN58	9.26869	7.59695		BIN58	3.6622	3.50341		BIN58	3.54559	3.43032
BIN59	4.66138	4.92773		BIN59	9.0022	7.35202		BIN59	3.74616	3.59186		BIN59	3.69807	3.5061
BIN60	4.05804	4.28634		BIN60	9.10019	7.39478		BIN60	3.75349	3.55061		BIN60	3.76389	3.49354
BIN61	4.04216	4.17819		BIN61	9.30216	7.68832		BIN61	3.67854	3.59324		BIN61	3.53882	3.26246
BIN62	4.68123	4.65977		BIN62	9.57701	8.14709		BIN62	3.65713	3.62074		BIN62	3.42371	3.22633
BIN63	4.60184	4.61941		BIN63	10.1471	8.76332		BIN63	3.69488	3.71011		BIN63	3.52365	3.35894
BIN64	4.09641	4.01353		BIN64	10.012	8.64571		BIN64	3.88084	4.03093		BIN64	3.47246	3.37436
BIN65	4.00445	3.90699		BIN65	9.19221	7.60764		BIN65	3.46554	3.4397		BIN65	3.37171	3.22082
BIN66	4.30149	4.14913		BIN66	8.61979	6.96517		BIN66	3.49484	3.48736		BIN66	3.46407	3.29043
BIN67	4.56942	4.3692		BIN67	8.24335	6.79313		BIN67	3.2238	3.24675		BIN67	3.48844	3.23096
BIN68	4.17976	4.04743		BIN68	7.97447	6.94184		BIN68	2.78539	2.66376		BIN68	3.43996	3.18844
BIN69	4.26444	4.12061		BIN69	7.82031	6.82909		BIN69	2.76736	2.62389		BIN69	3.4099	3.13491
BIN70	4.44637	4.3423		BIN70	8.51941	7.0993		BIN70	2.96966	2.80126		BIN70	3.5009	3.1435
BIN71	4.97959	4.93473		BIN71	8.61979	7.26745		BIN71	3.17195	2.92409		BIN71	3.55913	3.30431
BIN72	4.83339	5.07301		BIN72	8.46563	7.11388		BIN72	3.34495	3.15875		BIN72	3.36033	3.11685
BIN73	4.4047	4.61188		BIN73	7.78087	6.79313		BIN73	3.01699	2.90713		BIN73	3.15504	2.88158
BIN74	4.28363	4.44669		BIN74	7.20367	6.31978		BIN74	2.986	2.86497		BIN74	3.17833	2.86087
BIN75	4.46754	4.36167		BIN75	7.49526	6.60165		BIN75	3.16406	3.21741		BIN75	3.07351	2.70954
BIN76	4.36235	4.24491		BIN76	7.45224	6.49473		BIN76	3.38552	3.33245		BIN76	3.09491	2.79413
BIN77	4.46556	4.3762		BIN77	6.92882	6.14677		BIN77	3.34833	3.2385		BIN77	3.01636	2.76042
BIN78	4.20292	4.04151		BIN78	6.79617	5.74243		BIN78	3.0339	2.86359		BIN78	2.76909	2.57384
BIN79	3.98725	4.06788		BIN79	7.463	6.50057		BIN79	3.02375	2.92455		BIN79	2.76177	2.67165
BIN80	4.12287	4.15505		BIN80	7.86692	6.86894		BIN80	3.12687	2.92134		BIN80	2.55783	2.45929
BIN81	4.04943	4.11308		BIN81	7.97208	6.9885		BIN81	3.20576	3.06296		BIN81	2.66129	2.52824
BIN82	4.22475	4.05174		BIN82	7.81673	6.88741		BIN82	2.99163	2.84572		BIN82	2.66183	2.46392
BIN83	3.97203	3.81821		BIN83	8.2792	6.93504		BIN83	3.37594	3.16608		BIN83	2.57029	2.36016
BIN84	4.11691	4.09801		BIN84	9.09422	7.87299		BIN84	3.22154	3.2055		BIN84	2.52316	2.42977
BIN85	3.70542	3.66486		BIN85	9.99289	8.67779		BIN85	3.25422	3.123		BIN85	2.43351	2.41523
BIN86	3.31047	3.34416		BIN86	8.84685	7.58237		BIN86	3.40186	3.34345		BIN86	2.38666	2.31015
BIN87	3.51886	3.53303		BIN87	8.67715	7.02446		BIN87	3.72588	3.57994		BIN87	2.35416	2.31875
BIN88	3.63596	3.59921		BIN88	7.57652	5.78811		BIN88	3.24295	3.06433		BIN88	2.32951	2.19847
BIN89	3.76629	3.65625		BIN89	7.17858	5.75312		BIN89	3.24634	3.00429		BIN89	2.26207	2.07687
BIN90	3.70873	3.59975		BIN90	6.8607	5.53637		BIN90	3.24746	3.10192		BIN90	2.28184	2.04867
BIN91	3.71601	3.5863		BIN91	7.09492	5.87656		BIN91	3.20576	3.06846		BIN91	2.27345	1.98853
BIN92	3.82186	3.56424		BIN92	6.9814	5.87559		BIN92	3.22098	3.09092		BIN92	2.42891	2.31038
BIN93	3.71071	3.50021		BIN93	6.72446	5.55872		BIN93	3.19224	2.95617		BIN93	2.60441	2.39012
BIN94	3.60288	3.42972		BIN94	6.41734	5.16118		BIN94	2.97698	2.7678		BIN94	2.47983	2.3128
BIN95	3.25622	3.23278		BIN95	6.45917	5.10384		BIN95	3.13983	2.77788		BIN95	2.63746	2.47559
BIN96	3.39647	3.33017		BIN96	6.789	5.76673		BIN96	3.09475	2.81363		BIN96	2.72358	2.58639
BIN97	3.47983	3.43994		BIN97	7.15468	6.15649		BIN97	2.8671	2.58539		BIN97	2.69677	2.51018
BIN98	3.62405	3.46146		BIN98	7.1965	6.27798		BIN98	2.77863	2.58172		BIN98	2.37609	2.21169
BIN99	3.47586	3.39474		BIN99	6.62647	5.83185		BIN99	2.76003	2.76184		BIN99	2.41158	2.189
BIN100	3.56385	3.47761		BIN100	6.82007	6.11275		BIN100	2.83723	2.77284		BIN100	2.62094	2.38351
BIN101	3.55922	3.57446		BIN101	7.0519	6.60651		BIN101	2.62761	2.44056		BIN101	2.80267	2.51722
BIN102	3.74049	3.68584		BIN102	7.1009	6.93698		BIN102	2.68283	2.56339		BIN102	2.80728	2.58177
BIN103	3.38192	3.34685		BIN103	7.30645	6.78633		BIN103	2.89922	2.86955		BIN103	2.77694	2.50599
BIN104	3.2721	3.26776		BIN104	7.08656	6.23327		BIN104	2.71608	2.65964		BIN104	2.84682	2.54785
BIN105	3.43484	3.59275		BIN105	6.54162	5.9825		BIN105	2.6293	2.49235		BIN105	2.75365	2.54388
BIN106	3.57972	3.67723		BIN106	6.05524	5.51012		BIN106	2.80004	2.66193		BIN106	2.80023	2.60953
BIN107	3.60222	3.73319		BIN107	5.08488	4.65673		BIN107	3.14209	2.87642		BIN107	3.05076	2.73465
BIN108	3.29657	3.33017		BIN108	4.68693	4.18727		BIN108	2.87781	2.72655		BIN108	2.88338	2.63089
BIN109	3.56186	3.50935		BIN109	4.65944	4.08229		BIN109	2.51378	2.25265		BIN109	2.68431	2.43748
BIN110	3.41566	3.37968		BIN110	4.51604	4.06674		BIN110	2.85245	2.5886		BIN110	2.76638	2.45466
BIN111	3.3753	3.35815		BIN111	4.52082	4.10368		BIN111	2.75553	2.57668		BIN111	2.61119	2.36963
BIN112	3.45403	3.65733		BIN112	4.64152	4.09104		BIN112	2.14243	2.11653		BIN112	2.53373	2.38043
BIN113	3.6697	3.64764		BIN113	4.54831	4.09785		BIN113	2.25626	2.01936		BIN113	2.5405	2.30421
BIN114	3.31245	3.17413		BIN114	5.27011	4.60813		BIN114	2.65804	2.49602		BIN114	2.61606	2.44761
BIN115	2.88111	2.8911		BIN115	4.81241	4.04439		BIN115	2.71946	2.6326		BIN115	2.87742	2.65094
BIN116	2.85928	2.85021		BIN116	4.91877	4.09785		BIN116	3.06038	2.88467		BIN116	2.82623	2.56437
BIN117	2.96645	2.98473		BIN117	4.47899	3.92678		BIN117	3.20069	3.14866		BIN117	2.52398	2.3725
BIN118	3.15765	3.26291		BIN118	4.87694	4.24267		BIN118	2.57126	2.44468		BIN118	2.61064	2.4073
BIN119	3.22513	3.37806		BIN119	4.78731	4.26405		BIN119	2.57971	2.39335		BIN119	2.58112	2.30685
BIN120	3.02666	3.21825		BIN120	5.29759	4.58675		BIN120	2.69805	2.5446		BIN120	2.61444	2.33989
BIN121	2.89038	2.93576		BIN121	5.90348	5.07371		BIN121	2.61747	2.42498		BIN121	2.534	2.34188
BIN122	3.18146	3.13593		BIN122	5.64057	4.68686		BIN122	2.64508	2.42314		BIN122	2.4002	2.18327
BIN123	2.96976	2.91747		BIN123	5.48282	4.6509		BIN123	3.057	2.72564		BIN123	2.26451	1.99514
BIN124	3.09877	3.0805		BIN124	5.31552	4.50607		BIN124	3.057	2.77422		BIN124	2.47739	2.16807
BIN125	2.75608	2.6495		BIN125	4.9833	4.02106		BIN125	2.73411	2.51939		BIN125	2.39939	2.12577
BIN126	2.50468	2.49238		BIN126	4.4766	3.64296		BIN126	2.73129	2.60235		BIN126	2.48145	2.15089
BIN127	2.70381	2.73183		BIN127	4.63315	3.82666		BIN127	2.98994	2.86726		BIN127	2.3723	2.13436
BIN128	2.67272	2.66457		BIN128	4.53994	3.61672		BIN128	3.17984	3.17067		BIN128	2.36336	2.23988
BIN129	3.01144	3.09126		BIN129	4.69529	3.86846		BIN129	2.84174	2.66743		BIN129	2.56596	2.35487
BIN130	3.35545	3.46846		BIN130	4.11451	3.52049		BIN130	2.91951	2.75359		BIN130	2.82515	2.65446
BIN131	3.37596	3.48353		BIN131	3.92091	3.46606		BIN131	3.09475	3.10971		BIN131	2.84573	2.59697
BIN132	3.27144	3.22309		BIN132	3.89701	3.31541		BIN132	3.21591	3.18716		BIN132	2.67646	2.4344
BIN133	2.91088	2.80608		BIN133	3.66039	3.02284		BIN133	3.19844	3.145		BIN133	2.51395	2.28658
BIN134	3.10141	3.09288		BIN134	3.98186	3.33387		BIN134	2.83667	2.69401		BIN134	2.47847	2.26389
BIN135	3.08157	3.06598		BIN135	3.85996	3.26681		BIN135	2.53069	2.45889		BIN135	2.5061	2.28658
BIN136	3.0346	2.92231		BIN136	4.01054	3.28139		BIN136	2.88739	2.85076		BIN136	2.71573	2.5886
BIN137	2.86457	2.6382		BIN137	4.12048	3.26292		BIN137	2.87161	2.64955		BIN137	2.9018	2.70557
BIN138	2.56819	2.42243		BIN138	4.49333	3.80528		BIN138	2.80173	2.49327		BIN138	2.85115	2.67715
BIN139	2.45639	2.37939		BIN139	4.68454	3.83833		BIN139	2.79441	2.53039		BIN139	2.79563	2.70513
BIN140	2.51593	2.52628		BIN140	4.79209	4.02592		BIN140	2.72791	2.63489		BIN140	3.15747	2.95207
BIN141	2.90162	2.99172		BIN141	4.57221	3.92095		BIN141	2.97586	2.71922		BIN141	3.04914	2.81483
BIN142	2.72763	2.6791		BIN142	4.81958	3.99093		BIN142	3.23845	2.98413		BIN142	3.12985	2.94238
BIN143	2.7144	2.70439		BIN143	5.78278	4.90167		BIN143	3.26662	2.9305		BIN143	3.15097	3.08028
BIN144	2.78717	2.64304		BIN144	6.63125	5.79783		BIN144	2.69579	2.37135		BIN144	3.10331	3.17368
BIN145	3.10075	2.97881		BIN145	7.08059	6.31492		BIN145	2.82202	2.63718		BIN145	2.87336	2.79853
BIN146	3.57642	3.42326		BIN146	5.42546	4.66256		BIN146	2.97191	2.81776		BIN146	2.80403	2.75668
BIN147	4.2307	3.96242		BIN147	4.6941	3.96566		BIN147	2.813	2.78109		BIN147	2.92509	2.8503
BIN148	3.81524	3.76709		BIN148	4.46824	3.8947		BIN148	2.78877	2.70501		BIN148	3.02909	2.95207
BIN149	3.933	3.93174		BIN149	4.66781	3.93553		BIN149	2.76003	2.59868		BIN149	3.15801	2.92432
BIN150	3.11597	3.14507		BIN150	4.40609	3.82472		BIN150	2.67269	2.59501		BIN150	2.89503	2.79787
BIN151	3.41235	3.30219		BIN151	5.34061	4.15616		BIN151	2.39488	2.48272		BIN151	3.25443	3.24682
BIN152	3.73453	3.66163		BIN152	5.74573	5.11647		BIN152	2.89696	2.991		BIN152	4.33239	4.37513
BIN153	4.22872	4.26804		BIN153	5.6561	5.10481		BIN153	2.86992	3.14362		BIN153	4.80555	4.99965
BIN154	4.51782	4.75285		BIN154	5.59994	4.7792		BIN154	2.93754	3.20458		BIN154	4.81015	5.21817
BIN155	4.64881	4.875		BIN155	5.19482	4.474		BIN155	3.11729	3.07946		BIN155	4.85592	5.35188
BIN156	4.41131	4.80989		BIN156	6.05285	5.2924		BIN156	3.29649	3.37508		BIN156	5.10889	5.48362
BIN157	4.73746	5.0192		BIN157	6.65157	5.70646		BIN157	3.7101	3.96906		BIN157	5.1051	5.32413
BIN158	4.64749	4.79321		BIN158	6.32174	5.78519		BIN158	3.59514	3.82881		BIN158	4.92743	5.10296
BIN159	4.65874	4.83733		BIN159	5.95367	5.57816		BIN159	3.77772	4.21426		BIN159	5.0512	5.28866
BIN160	4.91741	5.38402		BIN160	5.77202	5.10675		BIN160	4.38236	5.18499		BIN160	4.7939	5.04657
BIN161	5.7867	6.34395		BIN161	5.62623	5.16993		BIN161	3.97494	4.5415		BIN161	5.1812	5.43537
BIN162	6.3014	6.96651		BIN162	5.50194	5.24477		BIN162	3.80251	4.36551		BIN162	4.97563	5.06133
BIN163	5.22702	5.8952		BIN163	5.85448	5.54706		BIN163	3.34551	3.76098		BIN163	4.55908	4.71614
BIN164	4.9743	5.64983		BIN164	6.47231	6.31395		BIN164	3.42046	3.68444		BIN164	4.67744	5.12036
BIN165	4.86448	5.27694		BIN165	6.14009	5.88142		BIN165	3.54443	3.97089		BIN165	4.65685	5.14107
BIN166	4.67197	5.06279		BIN166	6.06719	5.79103		BIN166	3.59909	3.94019		BIN166	4.55502	5.00427
BIN167	4.0501	4.32777		BIN167	5.89989	5.64426		BIN167	3.5326	4.00939		BIN167	4.45291	4.69719
BIN168	3.77886	4.38535		BIN168	5.56767	5.45375		BIN168	4.00819	4.67304		BIN168	4.19398	4.42976
BIN169	4.89492	5.63154		BIN169	5.74932	5.71521		BIN169	4.10117	4.51446		BIN169	3.996	4.41412
BIN170	5.02921	5.70095		BIN170	5.13865	5.40807		BIN170	3.90789	3.98052		BIN170	3.80397	4.20066

## Sheet: Supp.fig.6.b
	Up regulated				Down regulated				GLPThigh				Remainder
	Adult	Old			Adult	Old			Adult	Old			Adult	Old
BIN1	3.19287	4.26959		BIN1	11.3007	11.3742		BIN1	2.43632	2.54771		BIN1	3.88888	4.36406
BIN2	3.09073	4.15984		BIN2	10.8659	10.7375		BIN2	2.19943	2.3057		BIN2	3.54616	3.94681
BIN3	2.82737	3.83525		BIN3	10.2387	10.0618		BIN3	2.03318	2.21093		BIN3	3.285	3.64016
BIN4	2.57082	3.47181		BIN4	9.55909	9.2487		BIN4	1.93137	2.05215		BIN4	3.16399	3.60651
BIN5	2.50558	3.18599		BIN5	8.92047	8.51243		BIN5	1.84334	1.95109		BIN5	2.99734	3.38222
BIN6	2.29061	2.89598		BIN6	8.37553	8.0064		BIN6	1.69771	1.73291		BIN6	2.72298	2.99778
BIN7	2.2106	2.80059		BIN7	7.77509	7.37065		BIN7	1.58105	1.64278		BIN7	2.43483	2.65713
BIN8	1.94351	2.42226		BIN8	7.33159	6.74316		BIN8	1.49707	1.49226		BIN8	2.33725	2.53939
BIN9	1.76035	2.2853		BIN9	7.01917	6.46958		BIN9	1.42997	1.4061		BIN9	2.24263	2.44687
BIN10	1.79024	2.30503		BIN10	6.70921	6.15514		BIN10	1.41506	1.34018		BIN10	2.09063	2.26648
BIN11	1.69686	2.2502		BIN11	6.44408	5.92688		BIN11	1.31107	1.34372		BIN11	1.99207	2.13456
BIN12	1.62737	2.05736		BIN12	6.12883	5.68503		BIN12	1.38423	1.47098		BIN12	1.92426	2.06825
BIN13	1.62737	1.99247		BIN13	6.00551	5.66392		BIN13	1.30004	1.32795		BIN13	1.81629	1.94185
BIN14	1.51805	1.86516		BIN14	5.9424	5.67861		BIN14	1.18242	1.19932		BIN14	1.68321	1.76557
BIN15	1.47808	1.79136		BIN15	5.68086	5.47199		BIN15	1.14532	1.07806		BIN15	1.57681	1.59336
BIN16	1.42382	1.64245		BIN16	5.35961	5.02143		BIN16	1.14701	1.08455		BIN16	1.53422	1.52875
BIN17	1.35127	1.52733		BIN17	4.92539	4.53845		BIN17	1.09506	1.05272		BIN17	1.4797	1.45741
BIN18	1.29565	1.42637		BIN18	4.79293	4.26336		BIN18	1.13674	1.08165		BIN18	1.41565	1.43328
BIN19	1.23529	1.32281		BIN19	4.55478	3.98795		BIN19	1.1528	1.07374		BIN19	1.43876	1.45547
BIN20	1.21543	1.30166		BIN20	4.32674	3.81257		BIN20	1.23868	1.22754		BIN20	1.40382	1.39672
BIN21	1.20084	1.27706		BIN21	4.118	3.61898		BIN21	1.1356	1.10277		BIN21	1.4743	1.43892
BIN22	1.1787	1.27674		BIN22	4.07438	3.66293		BIN22	1.13794	1.12896		BIN22	1.35194	1.34465
BIN23	1.13617	1.27787		BIN23	4.06197	3.60627		BIN23	1.20873	1.16035		BIN23	1.2458	1.16211
BIN24	1.08736	1.21121		BIN24	3.69275	3.10303		BIN24	1.15905	1.13586		BIN24	1.2657	1.20064
BIN25	1.0678	1.18762		BIN25	3.48001	2.8875		BIN25	1.12352	1.05305		BIN25	1.23519	1.14853
BIN26	1.10787	1.19699		BIN26	3.35548	2.68086		BIN26	1.09122	1.04034		BIN26	1.20036	1.10836
BIN27	1.33493	1.47027		BIN27	3.22913	2.48078		BIN27	1.04717	0.991631		BIN27	1.17518	1.10005
BIN28	1.21451	1.2933		BIN28	3.10779	2.41277		BIN28	1.19803	1.19515		BIN28	1.15172	1.0834
BIN29	1.11609	1.19016		BIN29	3.26133	2.593		BIN29	1.15212	1.15657		BIN29	1.14797	1.07593
BIN30	1.20608	1.29226		BIN30	3.05986	2.43665		BIN30	1.21068	1.17384		BIN30	1.08915	1.02166
BIN31	1.0977	1.19775		BIN31	3.00877	2.39182		BIN31	1.07012	1.00144		BIN31	1.06287	0.985674
BIN32	1.09855	1.17612		BIN32	3.01916	2.49475		BIN32	1.05546	0.997133		BIN32	1.06871	1.01603
BIN33	1.00368	1.06276		BIN33	3.21816	2.75278		BIN33	1.05976	0.973141		BIN33	1.03017	0.997637
BIN34	0.931356	1.01135		BIN34	2.93325	2.42913		BIN34	1.02046	0.922678		BIN34	1.0055	0.97149
BIN35	0.949409	0.978682		BIN35	2.73989	2.24349		BIN35	1.00476	0.930581		BIN35	1.02402	0.977025
BIN36	0.975496	1.01755		BIN36	2.5318	2.00208		BIN36	0.998782	0.968512		BIN36	1.02296	0.984655
BIN37	0.998533	1.06718		BIN37	2.38525	1.87231		BIN37	0.981723	0.901699		BIN37	1.01034	0.958661
BIN38	1.01763	1.06443		BIN38	2.29317	1.73438		BIN38	1.02002	0.93485		BIN38	0.99056	0.946393
BIN39	1.08308	1.11845		BIN39	2.24901	1.6327		BIN39	0.989634	0.883772		BIN39	0.952856	0.90042
BIN40	1.02489	1.08653		BIN40	2.20114	1.60414		BIN40	0.978175	0.863309		BIN40	0.901184	0.852825
BIN41	0.953497	0.97026		BIN41	2.23788	1.61499		BIN41	0.931781	0.822267		BIN41	0.861816	0.816152
BIN42	0.951444	0.94437		BIN42	2.29745	1.64433		BIN42	0.948899	0.876375		BIN42	0.846278	0.799166
BIN43	0.946424	0.933892		BIN43	2.35816	1.76538		BIN43	0.998361	0.972548		BIN43	0.831189	0.76956
BIN44	0.934965	1.02373		BIN44	2.31939	1.69748		BIN44	1.01965	1.04537		BIN44	0.869232	0.813342
BIN45	0.906984	1.02577		BIN45	2.25744	1.72275		BIN45	0.990652	0.958297		BIN45	0.889616	0.837514
BIN46	0.915671	0.998195		BIN46	2.21629	1.69661		BIN46	0.902062	0.848772		BIN46	0.856714	0.813813
BIN47	0.957684	1.03434		BIN47	2.19333	1.679		BIN47	0.866675	0.72134		BIN47	0.847841	0.779089
BIN48	1.04224	1.12332		BIN48	2.31096	1.85377		BIN48	0.96521	0.814363		BIN48	0.886704	0.794528
BIN49	1.03689	1.13332		BIN49	2.18101	1.70075		BIN49	0.932423	0.766892		BIN49	0.949688	0.845265
BIN50	1.02215	1.0695		BIN50	2.26408	1.81134		BIN50	0.936913	0.838538		BIN50	0.947459	0.875273
BIN51	1.13175	1.22761		BIN51	2.29522	1.93094		BIN51	0.938908	0.826166		BIN51	0.920474	0.836409
BIN52	1.06139	1.18267		BIN52	2.22845	1.78333		BIN52	0.873093	0.748792		BIN52	0.934124	0.840015
BIN53	1.0834	1.1615		BIN53	2.18422	1.61279		BIN53	0.813982	0.72057		BIN53	0.930489	0.865805
BIN54	1.12481	1.19965		BIN54	2.15328	1.57148		BIN54	0.887818	0.801637		BIN54	0.957353	0.910299
BIN55	1.09554	1.14732		BIN55	2.06378	1.52072		BIN55	0.823253	0.74725		BIN55	0.92965	0.826174
BIN56	1.12392	1.16655		BIN56	1.8548	1.42698		BIN56	0.811687	0.688792		BIN56	0.909215	0.801809
BIN57	1.15655	1.34071		BIN57	1.93332	1.49616		BIN57	0.882094	0.788781		BIN57	0.911892	0.83393
BIN58	1.13473	1.37619		BIN58	1.95184	1.56099		BIN58	0.953843	0.96179		BIN58	0.917681	0.832955
BIN59	1.02021	1.09092		BIN59	1.78911	1.36509		BIN59	1.14417	1.2113		BIN59	1.04739	0.958776
BIN60	1.03608	1.07524		BIN60	1.75282	1.21233		BIN60	0.978263	0.911289		BIN60	1.11348	1.06044
BIN61	1.13253	1.23363		BIN61	1.61862	1.16401		BIN61	0.918057	0.78539		BIN61	1.08662	1.04641
BIN62	1.2124	1.32344		BIN62	1.58385	1.14248		BIN62	0.817429	0.720307		BIN62	1.01477	0.971509
BIN63	1.01378	1.0034		BIN63	1.60763	1.19182		BIN63	0.75071	0.623787		BIN63	1.00953	0.945616
BIN64	0.974043	0.964027		BIN64	1.51249	1.16247		BIN64	0.822309	0.646775		BIN64	1.0212	0.934168
BIN65	0.912051	0.882587		BIN65	1.47773	1.13545		BIN65	0.764425	0.653043		BIN65	0.988018	0.908023
BIN66	0.955675	0.920193		BIN66	1.48343	1.0956		BIN66	0.743937	0.600993		BIN66	0.995925	0.988774
BIN67	0.968903	0.960315		BIN67	1.48638	1.16352		BIN67	0.753536	0.592547		BIN67	0.921359	0.869344
BIN68	0.897794	0.885591		BIN68	1.56048	1.20542		BIN68	0.804047	0.633803		BIN68	0.752307	0.63397
BIN69	0.891234	0.843379		BIN69	1.57786	1.23924		BIN69	0.806261	0.684651		BIN69	0.744619	0.610572
BIN70	0.885394	0.806732		BIN70	1.44879	1.22838		BIN70	0.880822	0.766318		BIN70	0.751183	0.596698
BIN71	0.907238	0.787787		BIN71	1.3982	1.16103		BIN71	0.802184	0.683311		BIN71	0.747356	0.620322
BIN72	0.868195	0.808363		BIN72	1.30689	1.01297		BIN72	0.786578	0.642711		BIN72	0.751297	0.610759
BIN73	0.805187	0.737759		BIN73	1.24531	0.924714		BIN73	0.757067	0.624701		BIN73	0.727747	0.601218
BIN74	0.811674	0.719094		BIN74	1.25429	1.00901		BIN74	0.818016	0.719474		BIN74	0.72356	0.622579
BIN75	0.811171	0.685407		BIN75	1.25227	1.00788		BIN75	0.815195	0.7069		BIN75	0.685547	0.537029
BIN76	0.836392	0.796042		BIN76	1.31081	1.09754		BIN76	0.769037	0.62928		BIN76	0.732417	0.619324
BIN77	0.872199	0.847919		BIN77	1.38389	1.22074		BIN77	0.768029	0.637812		BIN77	0.788665	0.685296
BIN78	0.835072	0.773883		BIN78	1.53562	1.34063		BIN78	0.758947	0.629449		BIN78	0.80682	0.67151
BIN79	0.771038	0.692521		BIN79	1.80074	1.71112		BIN79	0.754524	0.603748		BIN79	0.822645	0.694869
BIN80	0.79953	0.722594		BIN80	2.13472	2.0907		BIN80	0.759839	0.603415		BIN80	0.837131	0.747727
BIN81	0.789263	0.789343		BIN81	2.19986	2.16032		BIN81	0.776956	0.633114		BIN81	0.723445	0.644477
BIN82	0.797294	0.829036		BIN82	2.15997	2.04437		BIN82	0.777929	0.638825		BIN82	0.709341	0.612133
BIN83	0.738162	0.686171		BIN83	1.92792	1.80568		BIN83	0.734177	0.586828		BIN83	0.75596	0.681172
BIN84	0.727044	0.683727		BIN84	1.93641	1.80373		BIN84	0.796501	0.623705		BIN84	0.68736	0.548033
BIN85	0.78284	0.803802		BIN85	1.76676	1.60374		BIN85	0.818877	0.693371		BIN85	0.681287	0.535518
BIN86	0.801629	0.769676		BIN86	1.81235	1.64518		BIN86	0.814366	0.672963		BIN86	0.650975	0.520249
BIN87	0.790732	0.725317		BIN87	1.85428	1.6479		BIN87	0.835289	0.740269		BIN87	0.685928	0.542405
BIN88	0.699028	0.582318		BIN88	1.77721	1.51164		BIN88	0.814524	0.747607		BIN88	0.703539	0.579897
BIN89	0.735711	0.621748		BIN89	1.56501	1.25342		BIN89	0.759446	0.648951		BIN89	0.688201	0.557647
BIN90	0.704401	0.617916		BIN90	1.46048	1.10766		BIN90	0.73687	0.652243		BIN90	0.757672	0.62954
BIN91	0.795957	0.724056		BIN91	1.46304	1.24478		BIN91	0.743779	0.649411		BIN91	0.806311	0.712746
BIN92	0.786326	0.765926		BIN92	1.38953	1.2956		BIN92	0.748836	0.667166		BIN92	0.795881	0.725304
BIN93	0.765663	0.760593		BIN93	1.40065	1.33472		BIN93	0.73862	0.656268		BIN93	0.689715	0.6091
BIN94	0.711977	0.582563		BIN94	1.27108	1.12641		BIN94	0.725197	0.641912		BIN94	0.69887	0.579442
BIN95	0.765909	0.71493		BIN95	1.14228	1.04123		BIN95	0.718406	0.595142		BIN95	0.703228	0.570474
BIN96	1.09287	1.12277		BIN96	1.27991	1.1928		BIN96	0.699327	0.591219		BIN96	0.694937	0.591381
BIN97	1.07591	1.12772		BIN97	1.26542	1.1454		BIN97	0.72768	0.662402		BIN97	0.732513	0.606036
BIN98	0.951689	0.988744		BIN98	1.27555	1.14517		BIN98	0.733503	0.651874		BIN98	0.714379	0.568208
BIN99	0.921959	0.823088		BIN99	1.1825	1.0157		BIN99	0.735447	0.634044		BIN99	0.803441	0.694955
BIN100	0.836748	0.742636		BIN100	1.07835	0.966585		BIN100	0.692119	0.587061		BIN100	0.848171	0.793817
BIN101	0.89169	0.856732		BIN101	1.15407	1.08061		BIN101	0.7145	0.580674		BIN101	0.885714	0.879447
BIN102	0.754619	0.71767		BIN102	1.01791	0.889666		BIN102	0.750846	0.586762		BIN102	0.830798	0.805472
BIN103	0.69328	0.604425		BIN103	0.914473	0.764806		BIN103	0.805301	0.629457		BIN103	0.74984	0.653573
BIN104	0.763467	0.662149		BIN104	0.90978	0.675957		BIN104	0.760498	0.636181		BIN104	0.702105	0.550963
BIN105	0.776473	0.682706		BIN105	0.93373	0.693823		BIN105	0.79717	0.669918		BIN105	0.71131	0.586832
BIN106	0.709388	0.586202		BIN106	0.841818	0.677443		BIN106	0.808719	0.708361		BIN106	0.724024	0.602389
BIN107	0.662595	0.575796		BIN107	0.78524	0.656003		BIN107	0.690713	0.56198		BIN107	0.763512	0.652519
BIN108	0.679	0.589567		BIN108	0.867279	0.747077		BIN108	0.697097	0.562492		BIN108	0.729869	0.619513
BIN109	0.668923	0.586183		BIN109	0.951039	0.865191		BIN109	0.68548	0.540243		BIN109	0.696809	0.575898
BIN110	0.642571	0.568441		BIN110	1.09362	0.987861		BIN110	0.717667	0.56036		BIN110	0.634568	0.526769
BIN111	0.676707	0.60998		BIN111	0.908985	0.749877		BIN111	0.86383	0.766171		BIN111	0.662167	0.570165
BIN112	0.746964	0.745986		BIN112	0.828634	0.631885		BIN112	1.03038	1.05051		BIN112	0.668147	0.558242
BIN113	0.697297	0.627712		BIN113	0.790317	0.618817		BIN113	0.754921	0.619737		BIN113	0.628594	0.524255
BIN114	0.704326	0.620727		BIN114	0.763854	0.571475		BIN114	0.708935	0.550976		BIN114	0.613802	0.51643
BIN115	0.659368	0.536434		BIN115	0.783243	0.603741		BIN115	0.862679	0.740511		BIN115	0.698491	0.637819
BIN116	0.637982	0.506092		BIN116	0.800617	0.609436		BIN116	0.859724	0.751684		BIN116	0.73163	0.671642
BIN117	0.647133	0.512508		BIN117	0.772141	0.531794		BIN117	0.723162	0.616875		BIN117	0.622361	0.540976
BIN118	0.609448	0.52507		BIN118	0.773271	0.571998		BIN118	0.711087	0.558187		BIN118	0.571282	0.468009
BIN119	0.604246	0.497158		BIN119	0.843512	0.690172		BIN119	0.675812	0.510548		BIN119	0.589415	0.477443
BIN120	0.640596	0.526317		BIN120	0.842215	0.679469		BIN120	0.659631	0.520744		BIN120	0.624122	0.512406
BIN121	0.63468	0.514227		BIN121	0.754609	0.562112		BIN121	0.867908	0.845776		BIN121	0.608199	0.496679
BIN122	0.615213	0.513096		BIN122	0.748772	0.52297		BIN122	0.81374	0.711977		BIN122	0.576868	0.460748
BIN123	0.652353	0.584171		BIN123	0.700638	0.513137		BIN123	0.960386	0.878385		BIN123	0.557092	0.442426
BIN124	0.777246	0.82023		BIN124	0.72697	0.524057		BIN124	0.851644	0.73391		BIN124	0.570367	0.450734
BIN125	0.885918	0.973467		BIN125	0.680531	0.496165		BIN125	0.830096	0.685426		BIN125	0.596739	0.470858
BIN126	0.807845	0.870132		BIN126	0.657297	0.480871		BIN126	0.931576	0.884157		BIN126	0.599355	0.48222
BIN127	0.609449	0.550849		BIN127	0.668267	0.47429		BIN127	0.906168	0.833697		BIN127	0.588209	0.500313
BIN128	0.609213	0.530725		BIN128	0.657595	0.475464		BIN128	0.916111	0.858271		BIN128	0.593663	0.50736
BIN129	0.689509	0.694787		BIN129	0.596481	0.456084		BIN129	0.87447	0.809567		BIN129	0.606032	0.50507
BIN130	0.71515	0.705473		BIN130	0.656469	0.466499		BIN130	0.735019	0.625271		BIN130	0.613977	0.518929
BIN131	0.723271	0.652783		BIN131	0.655888	0.50665		BIN131	0.768697	0.666613		BIN131	0.684439	0.608614
BIN132	0.690707	0.63636		BIN132	0.643347	0.47369		BIN132	0.706807	0.595327		BIN132	0.703133	0.579604
BIN133	0.668399	0.612174		BIN133	0.638641	0.464057		BIN133	0.710865	0.600058		BIN133	0.715683	0.639201
BIN134	0.66525	0.575137		BIN134	0.633809	0.450806		BIN134	0.778101	0.616986		BIN134	0.740795	0.665543
BIN135	0.6896	0.637901		BIN135	0.653293	0.480472		BIN135	0.890665	0.81324		BIN135	0.791719	0.786411
BIN136	0.772618	0.757827		BIN136	0.645062	0.480976		BIN136	0.840278	0.788019		BIN136	0.813392	0.809366
BIN137	0.775435	0.728293		BIN137	0.66758	0.51538		BIN137	0.758608	0.650108		BIN137	0.872862	0.871495
BIN138	0.766054	0.699144		BIN138	1.01992	0.943467		BIN138	0.689825	0.54226		BIN138	0.875054	0.867765
BIN139	0.780389	0.708111		BIN139	1.07223	0.96415		BIN139	0.692385	0.551247		BIN139	0.865958	0.818944
BIN140	0.830953	0.689186		BIN140	1.04268	1.00079		BIN140	0.703409	0.568457		BIN140	0.778772	0.745173
BIN141	0.882105	0.850027		BIN141	0.978527	0.716213		BIN141	0.689581	0.565944		BIN141	0.772026	0.725168
BIN142	0.98174	1.01272		BIN142	0.878817	0.638267		BIN142	0.712874	0.6036		BIN142	0.812741	0.765785
BIN143	0.886543	0.796808		BIN143	0.883931	0.698032		BIN143	0.7284	0.635328		BIN143	0.846257	0.822683
BIN144	0.844694	0.838153		BIN144	0.926527	0.769239		BIN144	0.885853	0.788486		BIN144	0.948808	0.926567
BIN145	0.739582	0.699003		BIN145	0.832276	0.758137		BIN145	0.931394	0.811023		BIN145	0.877923	0.865121
BIN146	0.833253	0.844006		BIN146	0.948228	0.876163		BIN146	0.845353	0.810929		BIN146	1.17624	1.34602
BIN147	1.03409	1.13589		BIN147	1.90978	2.27201		BIN147	1.1869	1.25093		BIN147	2.05371	2.55988
BIN148	1.83581	2.26404		BIN148	2.27583	2.80876		BIN148	1.66665	2.00342		BIN148	2.50724	3.09144
BIN149	2.1842	2.80891		BIN149	1.99287	2.48502		BIN149	1.86524	2.27197		BIN149	2.8348	3.52924
BIN150	2.14362	2.78326		BIN150	1.80858	2.27622		BIN150	1.86747	2.18431		BIN150	3.08701	3.88664
BIN151	2.03619	2.52772		BIN151	2.1171	2.68412		BIN151	1.9734	2.35554		BIN151	3.04943	3.80567
BIN152	2.56641	3.05251		BIN152	2.76717	3.56559		BIN152	2.12706	2.578		BIN152	2.9128	3.55173
BIN153	2.33562	2.74341		BIN153	2.78775	3.44471		BIN153	2.41869	2.9908		BIN153	2.93043	3.65046
BIN154	2.25576	2.70366		BIN154	2.39009	3.0161		BIN154	3.36596	4.35416		BIN154	3.17601	4.09292
BIN155	2.68865	3.37121		BIN155	1.88013	2.26976		BIN155	4.15312	5.43895		BIN155	3.31251	4.26685
BIN156	3.55862	4.60691		BIN156	1.55578	1.7594		BIN156	3.30262	4.17649		BIN156	3.49243	4.40078
BIN157	4.12559	5.16707		BIN157	2.49967	2.93574		BIN157	3.47701	4.49216		BIN157	3.18435	3.93215
BIN158	3.84816	4.76964		BIN158	2.32609	2.74387		BIN158	3.17878	3.99398		BIN158	3.07983	3.74223
BIN159	3.88568	4.75361		BIN159	2.80774	3.37562		BIN159	3.22269	3.97574		BIN159	3.28293	4.1407
BIN160	4.23948	5.24534		BIN160	3.10766	3.81161		BIN160	3.43569	4.21795		BIN160	3.19413	4.04311
BIN161	3.72889	4.79003		BIN161	2.68771	2.99548		BIN161	2.86422	3.51792		BIN161	3.05466	3.77849
BIN162	2.94951	3.57189		BIN162	2.42683	2.66937		BIN162	2.53566	3.16668		BIN162	2.82256	3.45187
BIN163	2.87506	3.38247		BIN163	2.60803	3.08718		BIN163	2.78672	3.40624		BIN163	2.58568	3.16636
BIN164	3.79836	4.63887		BIN164	2.7968	3.35566		BIN164	3.1628	3.90233		BIN164	3.06683	3.72482
BIN165	3.75139	4.83801		BIN165	2.63856	3.20827		BIN165	3.3439	4.13245		BIN165	3.1681	3.8313

## Sheet: Supp.fig.6.c
	Up regulated				Down regulated				GLPThigh				Remainder
	Adult	Old			Adult	Old			Adult	Old			Adult	Old
BIN1	31.1962	30.732		BIN1	27.1703	27.7771		BIN1	27.686	27.8201		BIN1	27.4972	27.4811
BIN2	30.8858	30.8212		BIN2	26.515	26.6477		BIN2	27.8694	27.8982		BIN2	27.4469	27.4285
BIN3	30.0806	29.8331		BIN3	27.3018	27.0569		BIN3	27.834	27.8402		BIN3	27.7019	27.488
BIN4	29.9859	29.8732		BIN4	27.0176	27.2516		BIN4	27.2018	27.1166		BIN4	28.1273	27.8574
BIN5	29.907	29.9483		BIN5	26.5542	26.9483		BIN5	27.2932	27.2035		BIN5	27.8127	27.6613
BIN6	30.7293	30.3006		BIN6	26.8208	26.6413		BIN6	27.504	27.6266		BIN6	27.4125	27.3062
BIN7	31.1247	30.4257		BIN7	26.8599	26.4466		BIN7	27.4677	27.6353		BIN7	27.167	27.0118
BIN8	30.4457	29.9135		BIN8	27.2311	26.5557		BIN8	27.5628	27.386		BIN8	27.2404	27.0821
BIN9	29.8895	29.4451		BIN9	26.5569	26.2924		BIN9	27.786	27.5457		BIN9	27.1807	27.1186
BIN10	29.8488	29.2146		BIN10	26.8894	26.6321		BIN10	27.1666	27.1151		BIN10	26.6677	26.7903
BIN11	29.6926	29.377		BIN11	27.1971	27.0109		BIN11	26.9282	27.0185		BIN11	26.4797	26.5276
BIN12	28.963	28.8551		BIN12	25.9568	25.6543		BIN12	26.624	26.6626		BIN12	26.0073	26.1082
BIN13	27.2817	27.2417		BIN13	25.3586	25.1477		BIN13	26.246	26.4744		BIN13	25.9442	26.0601
BIN14	27.294	27.1046		BIN14	25.1953	25.0429		BIN14	25.5721	25.5269		BIN14	25.3069	25.286
BIN15	26.6836	26.3755		BIN15	25.1362	24.5678		BIN15	24.3463	24.3839		BIN15	24.2234	24.1433
BIN16	25.4751	25.2281		BIN16	24.3249	24.0008		BIN16	23.7398	23.4396		BIN16	22.9747	22.7924
BIN17	25.7213	25.3747		BIN17	23.6868	23.2842		BIN17	23.1038	22.4699		BIN17	21.8988	21.4914
BIN18	25.2774	24.302		BIN18	22.8524	22.3236		BIN18	22.3166	21.3036		BIN18	21.5979	20.5459
BIN19	25.5591	23.4797		BIN19	23.7254	22.1801		BIN19	23.6146	21.7862		BIN19	22.9894	20.8859
BIN20	22.3972	20.1351		BIN20	22.0468	19.9474		BIN20	21.2843	18.8218		BIN20	20.3332	17.7499
BIN21	21.5836	20.4549		BIN21	22.9769	21.7348		BIN21	23.6677	22.0237		BIN21	19.0632	17.5163
BIN22	24.456	23.4748		BIN22	23.3434	22.6411		BIN22	25.4309	24.3421		BIN22	20.8164	19.5984
BIN23	26.2304	25.3242		BIN23	23.4264	22.8347		BIN23	26.2428	25.6172		BIN23	21.7908	21.007
BIN24	27.2989	26.423		BIN24	24.1027	23.6448		BIN24	27.4177	26.9107		BIN24	22.6057	21.955
BIN25	28.0627	27.5935		BIN25	24.584	23.7891		BIN25	27.9614	27.8099		BIN25	23.488	22.87
BIN26	29.5247	28.934		BIN26	24.4193	23.7397		BIN26	28.4499	28.2807		BIN26	24.3889	23.7797
BIN27	28.9807	28.4334		BIN27	24.1769	23.8577		BIN27	28.7405	28.7512		BIN27	24.8135	24.4545
BIN28	30.2363	29.4449		BIN28	25.2765	24.674		BIN28	29.2365	29.0694		BIN28	25.2056	24.8199
BIN29	30.2321	29.7122		BIN29	25.6598	24.8444		BIN29	29.3545	29.1273		BIN29	25.5419	25.3605
BIN30	30.1106	29.9225		BIN30	27.7787	27.6507		BIN30	29.5992	29.087		BIN30	26.0663	25.9523
BIN31	30.9359	30.4351		BIN31	26.3289	25.5729		BIN31	30.0258	29.8696		BIN31	26.1173	25.9399
BIN32	30.3988	30.4315		BIN32	25.6198	24.7585		BIN32	31.6541	31.7123		BIN32	26.6523	26.4434
BIN33	30.5546	30.6514		BIN33	29.2544	30.1262		BIN33	35.1228	34.4457		BIN33	26.8033	26.5992
BIN34	29.9832	29.8855		BIN34	25.4903	25.174		BIN34	35.2818	34.7681		BIN34	26.9709	26.8164
BIN35	31.0537	30.6544		BIN35	25.4931	25.3741		BIN35	34.4704	33.8237		BIN35	27.0964	26.9447
BIN36	32.1742	31.3337		BIN36	26.1703	26.1673		BIN36	31.9659	31.7174		BIN36	27.2141	27.0898
BIN37	31.1747	30.9514		BIN37	26.2575	25.9279		BIN37	31.1672	30.8461		BIN37	27.392	27.3589
BIN38	30.8538	30.7077		BIN38	26.39	26.3701		BIN38	31.4594	31.2931		BIN38	27.0944	27.0933
BIN39	30.9777	30.6307		BIN39	26.6593	26.6599		BIN39	31.3273	31.1973		BIN39	27.4269	27.4603
BIN40	31.0934	30.7436		BIN40	26.712	26.6503		BIN40	31.3666	31.2226		BIN40	27.8725	27.8837
BIN41	31.8949	31.7529		BIN41	27.0441	26.6889		BIN41	31.175	31.0291		BIN41	27.6352	27.6783
BIN42	31.4588	31.3901		BIN42	26.8054	26.521		BIN42	31.0079	30.7989		BIN42	27.5352	27.3209
BIN43	31.7532	31.2641		BIN43	26.8863	26.1562		BIN43	31.3775	31.3751		BIN43	27.4616	27.4073
BIN44	31.41	31.3678		BIN44	26.8213	26.3411		BIN44	30.8035	30.8617		BIN44	27.5969	27.4306
BIN45	30.0535	29.9387		BIN45	26.713	26.8664		BIN45	31.1316	31.0926		BIN45	27.9413	27.7203
BIN46	29.9164	29.9994		BIN46	26.9434	26.7164		BIN46	31.606	31.7128		BIN46	27.8122	27.7191
BIN47	30.691	30.4342		BIN47	26.721	26.5706		BIN47	31.2914	31.52		BIN47	28.1144	28.1831
BIN48	30.434	30.46		BIN48	27.2485	27.0674		BIN48	31.1435	31.2288		BIN48	28.2138	28.1327
BIN49	30.307	30.4005		BIN49	26.4783	26.4333		BIN49	31.0156	31.2741		BIN49	28.0862	27.928
BIN50	30.1284	29.6702		BIN50	26.897	27.0203		BIN50	31.7115	31.7191		BIN50	27.9174	27.9779
BIN51	30.4331	30.1001		BIN51	26.8706	26.893		BIN51	31.8487	31.5675		BIN51	28.2394	28.0854
BIN52	30.2728	30.1506		BIN52	26.8506	26.9012		BIN52	31.8594	31.9108		BIN52	28.2016	28.0205
BIN53	30.5433	30.3025		BIN53	27.5431	27.5563		BIN53	31.361	31.209		BIN53	28.4468	28.3625
BIN54	30.1801	30.1486		BIN54	26.545	26.135		BIN54	31.6681	32.2544		BIN54	28.2974	28.4409
BIN55	30.5302	30.3161		BIN55	26.3658	26.1495		BIN55	31.6071	31.9292		BIN55	28.1559	28.216
BIN56	30.89	30.9696		BIN56	26.9291	26.602		BIN56	31.4513	31.7471		BIN56	27.7219	27.8733
BIN57	30.0345	30.3377		BIN57	26.7415	26.347		BIN57	32.043	31.9135		BIN57	27.983	28.0116
BIN58	30.0941	30.4827		BIN58	26.7911	26.7862		BIN58	32.1896	31.896		BIN58	28.2216	28.1598
BIN59	30.3234	30.3223		BIN59	27.4189	27.0431		BIN59	31.2217	31.2039		BIN59	28.2944	28.11
BIN60	30.5323	30.4231		BIN60	27.7154	27.5718		BIN60	30.7671	30.8945		BIN60	28.416	28.5636
BIN61	30.4441	30.4596		BIN61	26.6765	26.7885		BIN61	31.1869	31.1219		BIN61	28.1974	28.4014
BIN62	30.5968	30.9251		BIN62	26.9404	27.0734		BIN62	31.3406	31.053		BIN62	28.2529	28.313
BIN63	30.605	30.6772		BIN63	27.0994	27.1127		BIN63	31.1039	31.088		BIN63	28.2722	28.3401
BIN64	30.2811	30.363		BIN64	27.0801	26.9759		BIN64	31.2589	30.9459		BIN64	28.515	28.4273
BIN65	30.7416	30.6641		BIN65	26.5896	26.737		BIN65	31.3043	31.3673		BIN65	28.7166	28.7895
BIN66	30.1446	30.4146		BIN66	26.9388	26.782		BIN66	31.2358	31.4804		BIN66	29.0255	29.059
BIN67	30.5577	30.455		BIN67	27.74	27.3296		BIN67	31.5275	31.5184		BIN67	28.4904	28.5633
BIN68	30.4354	30.645		BIN68	28.3471	28.1103		BIN68	31.4798	31.6455		BIN68	28.529	28.4637
BIN69	30.3529	30.1571		BIN69	26.9124	26.7869		BIN69	31.3355	31.2789		BIN69	28.3926	28.5347
BIN70	30.4379	30.3379		BIN70	26.6943	26.6431		BIN70	31.338	31.2984		BIN70	28.4308	28.5751
BIN71	30.6355	30.5218		BIN71	26.939	27.1385		BIN71	31.4249	31.2753		BIN71	28.3595	28.5753
BIN72	30.9932	30.7886		BIN72	27.033	27.3978		BIN72	31.58	31.4226		BIN72	28.392	28.4726
BIN73	30.0298	29.9978		BIN73	27.3632	27.0445		BIN73	31.6548	31.6552		BIN73	28.3273	28.3455
BIN74	30.2178	30.17		BIN74	27.5099	26.7646		BIN74	31.2523	31.4843		BIN74	28.525	28.5901
BIN75	30.3851	30.9268		BIN75	27.2521	27.0823		BIN75	31.7455	31.7151		BIN75	28.5383	28.7382
BIN76	30.4503	30.5652		BIN76	27.3805	27.448		BIN76	31.8595	32.2167		BIN76	28.2493	28.2541
BIN77	31.0965	31.1306		BIN77	26.6277	27.0189		BIN77	31.0706	31.3008		BIN77	28.1521	28.204
BIN78	30.9232	30.8657		BIN78	26.2853	26.8844		BIN78	31.1123	31.0947		BIN78	28.2213	28.3954
BIN79	31.3045	31.449		BIN79	27.218	27.4086		BIN79	31.0653	30.97		BIN79	28.2053	28.4153
BIN80	31.062	31.1268		BIN80	27.219	27.3358		BIN80	30.9617	31.353		BIN80	28.7051	28.6498
BIN81	30.6302	30.7667		BIN81	27.147	27.3562		BIN81	31.1811	31.2241		BIN81	28.7299	28.5458
BIN82	31.6592	31.5761		BIN82	26.8196	27.0012		BIN82	31.6592	31.5112		BIN82	28.7305	28.5427
BIN83	31.0846	31.2347		BIN83	26.8743	27.1117		BIN83	31.5346	31.5053		BIN83	28.3874	28.5207
BIN84	31.2085	31.3697		BIN84	27.1541	27.4809		BIN84	31.2538	31.7751		BIN84	28.2834	28.4363
BIN85	31.2862	31.5094		BIN85	26.843	27.2293		BIN85	31.0234	31.2863		BIN85	28.3082	28.4795
BIN86	31.354	31.3605		BIN86	26.8633	27.0819		BIN86	31.4173	31.3433		BIN86	28.6107	28.4782
BIN87	31.8991	31.8365		BIN87	26.7577	26.9639		BIN87	31.4599	31.5752		BIN87	28.5978	28.4791
BIN88	31.0252	31.2319		BIN88	27.7767	27.2035		BIN88	31.2425	31.2592		BIN88	28.2578	28.2276
BIN89	31.1514	31.3091		BIN89	27.6251	26.9812		BIN89	31.4174	31.1919		BIN89	28.4023	28.4563
BIN90	30.8846	30.9784		BIN90	27.1787	26.8801		BIN90	31.4778	31.5233		BIN90	28.6451	28.6486
BIN91	30.8918	30.9211		BIN91	27.4194	27.1744		BIN91	31.0505	31.0539		BIN91	28.3259	28.4987
BIN92	31.1797	31.2716		BIN92	27.1896	27.4124		BIN92	31.0059	31.1166		BIN92	28.493	28.5153
BIN93	31.261	31.6092		BIN93	27.5154	27.3137		BIN93	31.1606	31.3158		BIN93	28.4894	28.6092
BIN94	30.4694	30.6909		BIN94	27.9375	27.7435		BIN94	32.136	32.0517		BIN94	28.501	28.8305
BIN95	30.6324	30.5218		BIN95	27.4269	27.5031		BIN95	31.974	31.9958		BIN95	28.6676	28.7743
BIN96	31.218	31.2275		BIN96	27.7858	27.724		BIN96	31.5845	31.4929		BIN96	28.9734	29.0302
BIN97	30.9493	31.1318		BIN97	27.784	27.8466		BIN97	31.2129	31.0155		BIN97	28.8653	28.7195
BIN98	30.672	30.3701		BIN98	27.8856	27.6534		BIN98	31.5951	31.6225		BIN98	28.7671	28.7121
BIN99	31.0103	30.9572		BIN99	27.6742	27.7234		BIN99	31.4178	31.5205		BIN99	28.4409	28.5623
BIN100	31.5652	31.9278		BIN100	26.9716	27.1132		BIN100	31.602	31.6157		BIN100	28.394	28.4157
BIN101	31.2413	31.7876		BIN101	27.3915	27.5382		BIN101	31.6171	31.736		BIN101	28.5716	28.3766
BIN102	31.1931	31.046		BIN102	27.3294	27.3219		BIN102	31.3543	31.2948		BIN102	28.7535	28.7702
BIN103	31.4781	31.5536		BIN103	27.6899	27.4843		BIN103	31.4318	31.1897		BIN103	28.4833	28.4988
BIN104	31.1583	31.4757		BIN104	27.5273	27.6934		BIN104	31.6298	31.4489		BIN104	28.3764	28.3039
BIN105	31.7484	32.0871		BIN105	27.2284	27.3739		BIN105	32.4179	32.162		BIN105	28.4546	28.411
BIN106	32.4787	32.5756		BIN106	26.5608	26.582		BIN106	31.7735	31.7964		BIN106	28.4692	28.3675
BIN107	32.3996	33.035		BIN107	26.6591	26.9849		BIN107	31.9144	31.8602		BIN107	28.7935	28.7147
BIN108	31.4825	31.7375		BIN108	27.5587	27.5497		BIN108	31.4267	31.5671		BIN108	28.5186	28.5706
BIN109	31.1873	31.0973		BIN109	28.0424	27.807		BIN109	31.4524	31.1395		BIN109	28.8269	28.7613
BIN110	30.8062	30.6629		BIN110	28.3474	27.9939		BIN110	31.5056	31.2917		BIN110	28.6926	28.5531
BIN111	30.3965	30.6479		BIN111	28.551	28.0797		BIN111	31.8955	31.7797		BIN111	28.9895	28.9555
BIN112	30.7876	31.2514		BIN112	27.3249	27.1782		BIN112	31.6733	31.5586		BIN112	28.9935	29.0167
BIN113	30.8242	30.9331		BIN113	27.4591	27.319		BIN113	31.1993	31.2233		BIN113	28.8505	29.053
BIN114	31.294	31.3606		BIN114	27.4112	27.3383		BIN114	31.2284	30.9542		BIN114	28.8323	28.9133
BIN115	31.4385	31.4046		BIN115	27.4205	27.2384		BIN115	31.4232	31.2327		BIN115	28.4844	28.6592
BIN116	31.3052	31.1514		BIN116	27.904	28.3318		BIN116	31.8246	31.6897		BIN116	28.5616	28.6465
BIN117	30.9804	31.0541		BIN117	28.1663	28.55		BIN117	31.5516	31.6528		BIN117	28.5488	28.5809
BIN118	31.0985	31.0977		BIN118	27.9043	28.4371		BIN118	31.7591	31.9409		BIN118	28.6999	28.8535
BIN119	31.1631	30.9445		BIN119	27.928	28.214		BIN119	31.7674	31.6262		BIN119	28.672	28.8264
BIN120	31.4865	31.1844		BIN120	27.802	27.616		BIN120	31.6868	31.5481		BIN120	28.5493	28.6615
BIN121	31.0557	30.8669		BIN121	27.7684	27.5864		BIN121	31.945	31.8369		BIN121	29.1104	29.2512
BIN122	30.903	31.0064		BIN122	27.6089	27.9078		BIN122	31.7016	31.5948		BIN122	28.9582	29.0356
BIN123	30.606	31.0793		BIN123	27.7629	28.1262		BIN123	31.537	31.4283		BIN123	29.0033	29.0297
BIN124	30.8849	31.187		BIN124	28.1855	28.5362		BIN124	31.6999	31.6043		BIN124	28.8652	28.9979
BIN125	31.2779	31.7274		BIN125	27.7298	27.9838		BIN125	31.7927	31.759		BIN125	28.9015	28.8889
BIN126	31.4107	31.8708		BIN126	27.5749	28.0188		BIN126	31.6217	31.6108		BIN126	28.7319	28.8237
BIN127	31.3614	31.3831		BIN127	28.0456	28.0881		BIN127	31.8477	31.8296		BIN127	28.8851	28.9018
BIN128	30.7821	30.7785		BIN128	28.6493	28.4229		BIN128	31.957	31.5764		BIN128	28.9453	28.9259
BIN129	31.3971	31.5819		BIN129	28.7507	28.752		BIN129	31.6752	31.8988		BIN129	29.0248	28.8846
BIN130	31.5215	31.6974		BIN130	28.0803	28.1778		BIN130	31.9426	31.8423		BIN130	28.8754	28.7531
BIN131	31.5648	31.4291		BIN131	27.8494	28.1456		BIN131	31.8826	31.8067		BIN131	29.1341	29.0028
BIN132	31.642	31.4872		BIN132	27.9746	28.3855		BIN132	31.56	31.6276		BIN132	29.0799	29.2706
BIN133	31.4361	31.8108		BIN133	28.1476	28.1438		BIN133	31.5914	31.7272		BIN133	29.1867	29.1608
BIN134	31.8219	32.2932		BIN134	28.9684	28.7671		BIN134	31.8322	31.7312		BIN134	29.2231	29.2286
BIN135	31.6772	31.7535		BIN135	28.4778	28.5993		BIN135	31.8647	31.9144		BIN135	28.8386	29.0893
BIN136	31.6546	31.6783		BIN136	28.3814	28.9273		BIN136	31.8538	31.9765		BIN136	29.3401	29.5309
BIN137	32.2489	32.58		BIN137	28.1453	28.5419		BIN137	31.3511	31.6452		BIN137	29.5919	29.6663
BIN138	31.1132	31.366		BIN138	28.136	28.0166		BIN138	31.9502	31.859		BIN138	29.0946	29.3844
BIN139	31.3457	31.4554		BIN139	28.586	28.2871		BIN139	31.6118	31.8424		BIN139	29.007	29.0274
BIN140	30.9685	31.4075		BIN140	28.209	28.3978		BIN140	31.5031	31.671		BIN140	28.9666	29.0275
BIN141	31.5275	31.4524		BIN141	28.2691	27.8847		BIN141	31.8777	31.9773		BIN141	29.1531	29.1154
BIN142	31.9669	32.0037		BIN142	28.3346	28.2379		BIN142	32.0647	32.2255		BIN142	29.2166	29.2043
BIN143	32.4004	32.1825		BIN143	28.5927	28.6737		BIN143	31.8474	32.2772		BIN143	29.0159	29.091
BIN144	31.7647	31.7394		BIN144	28.2126	28.5669		BIN144	32.0776	32.082		BIN144	29.2286	29.2644
BIN145	31.9785	31.874		BIN145	28.4735	28.7609		BIN145	32.3847	32.3595		BIN145	29.2253	29.2126
BIN146	31.9688	32.2752		BIN146	27.844	28.3589		BIN146	32.0806	32.1482		BIN146	28.8134	28.8017
BIN147	31.8014	31.7199		BIN147	27.8385	28.4125		BIN147	31.6104	31.8357		BIN147	28.8655	29.0109
BIN148	31.4226	31.6244		BIN148	27.7209	28.5187		BIN148	31.4778	31.8002		BIN148	28.9382	28.9987
BIN149	31.6731	31.7383		BIN149	28.2264	28.6843		BIN149	31.7452	31.5268		BIN149	28.911	29.0846
BIN150	31.6603	31.9054		BIN150	27.9629	28.3508		BIN150	32.4552	32.4898		BIN150	28.9263	29.1442
BIN151	31.6459	31.7778		BIN151	27.9022	28.0647		BIN151	32.2775	32.0743		BIN151	28.9089	29.2624
BIN152	31.8026	31.7081		BIN152	27.4052	27.6525		BIN152	31.9386	32.0269		BIN152	28.9899	29.061
BIN153	32.0706	32.0198		BIN153	28.054	27.9114		BIN153	31.8509	32.0215		BIN153	29.0984	29.1278
BIN154	31.6122	31.799		BIN154	27.6782	27.8821		BIN154	31.613	31.9426		BIN154	29.3308	29.4346
BIN155	32.2111	32.1054		BIN155	28.0296	28.3438		BIN155	31.5339	31.7878		BIN155	29.282	29.333
BIN156	32.0626	31.6847		BIN156	28.7612	28.9675		BIN156	31.8747	32.2516		BIN156	29.3917	29.3536
BIN157	32.1875	31.9123		BIN157	28.1667	28.5811		BIN157	32.4132	32.5658		BIN157	29.2787	29.174
BIN158	32.1187	31.8658		BIN158	27.7367	28.1289		BIN158	32.2798	32.09		BIN158	29.209	29.2671
BIN159	32.1449	32.0402		BIN159	28.9686	29.1805		BIN159	32.2371	32.1889		BIN159	29.4338	29.459
BIN160	31.7063	31.8983		BIN160	28.9012	28.8635		BIN160	32.6744	32.2706		BIN160	29.4821	29.4977
BIN161	31.7339	31.9458		BIN161	28.9331	28.8712		BIN161	32.3355	32.6681		BIN161	29.7596	29.7668
BIN162	31.666	31.7578		BIN162	28.4563	28.7788		BIN162	32.3233	32.5449		BIN162	29.9051	29.7574
BIN163	32.269	32.437		BIN163	28.6081	28.9406		BIN163	32.577	32.7474		BIN163	29.6725	29.7209
BIN164	32.536	32.5984		BIN164	27.974	28.1317		BIN164	32.536	32.7169		BIN164	29.5803	29.7198
BIN165	32.3831	32.2777		BIN165	28.3146	28.306		BIN165	32.0543	32.3269		BIN165	29.643	29.7142
BIN166	33.3129	32.9328		BIN166	28.527	28.3249		BIN166	32.4995	32.4577		BIN166	29.7584	29.7041
BIN167	32.2492	32.1871		BIN167	27.5765	28.1526		BIN167	32.6405	32.6739		BIN167	29.9205	29.8331
BIN168	32.3246	32.4128		BIN168	27.6681	27.9976		BIN168	32.5654	32.726		BIN168	30.075	29.8202
BIN169	31.612	31.7336		BIN169	28.3104	28.4964		BIN169	31.9148	32.3248		BIN169	29.9002	29.8324
BIN170	31.8302	32.0282		BIN170	29.3502	30.0187		BIN170	32.3242	32.5783		BIN170	30.2197	29.8519
BIN171	32.398	32.5127		BIN171	29.9121	30.7839		BIN171	32.7383	32.9124		BIN171	30.0298	30.0001
BIN172	32.4463	32.7276		BIN172	28.6642	28.7129		BIN172	32.7372	32.8334		BIN172	30.2781	30.1647
BIN173	32.6728	32.7836		BIN173	28.7523	28.9837		BIN173	32.2191	32.3057		BIN173	30.3024	30.3253
BIN174	32.6751	32.6321		BIN174	29.7297	29.6704		BIN174	33.2725	33.1084		BIN174	30.3859	30.4221
BIN175	32.3563	32.5453		BIN175	30.1547	29.7224		BIN175	32.5255	32.4725		BIN175	30.2524	30.2098
BIN176	31.9552	32.2383		BIN176	29.1832	29.404		BIN176	32.3909	31.9717		BIN176	30.3438	30.2625
BIN177	32.4522	32.4211		BIN177	28.7245	29.0303		BIN177	32.9193	32.4591		BIN177	30.0573	30.0027
BIN178	32.4713	32.2382		BIN178	28.7728	29.1858		BIN178	32.8156	32.5892		BIN178	29.6371	29.5608
BIN179	32.5808	32.3088		BIN179	28.4598	28.9519		BIN179	33.9031	33.7533		BIN179	29.3043	29.4036
BIN180	30.7691	30.8675		BIN180	27.1397	27.1911		BIN180	31.7255	31.5807		BIN180	27.2013	27.4527
BIN181	28.1987	28.5135		BIN181	26.4423	26.2415		BIN181	27.2758	27.3841		BIN181	27.5249	27.4101
BIN182	30.4072	30.1433		BIN182	29.8712	29.2894		BIN182	30.1398	29.7464		BIN182	30.3839	29.8197
BIN183	30.2592	29.6302		BIN183	29.7658	29.0832		BIN183	29.817	29.535		BIN183	29.8773	29.5435
BIN184	29.6453	29.6914		BIN184	29.789	28.8671		BIN184	29.571	29.3217		BIN184	29.5409	29.3187
BIN185	29.8141	29.4598		BIN185	29.3381	28.8614		BIN185	29.5617	29.5346		BIN185	29.4437	28.876
BIN186	29.3072	29.3086		BIN186	29.0335	28.902		BIN186	29.4304	28.9938		BIN186	29.6718	29.1941
BIN187	29.8429	29.6895		BIN187	28.1349	28.1374		BIN187	28.8906	28.5589		BIN187	29.6596	29.244
BIN188	30.4249	29.9557		BIN188	28.8879	28.2895		BIN188	28.8561	28.6543		BIN188	29.4043	28.9399
BIN189	30.2806	29.7496		BIN189	29.3955	28.9261		BIN189	29.745	29.3902		BIN189	29.1407	28.7619
BIN190	30.402	29.6623		BIN190	29.0814	28.9256		BIN190	29.8676	29.2711		BIN190	29.4184	28.9306
BIN191	29.4921	29.5813		BIN191	28.5639	28.1188		BIN191	29.7063	29.2804		BIN191	29.3063	28.8589
BIN192	29.7312	29.5242		BIN192	28.3561	28.025		BIN192	29.6472	29.2248		BIN192	29.3935	29.1142
BIN193	29.8398	29.6781		BIN193	28.5355	28.3746		BIN193	29.5436	29.082		BIN193	29.4615	29.0071
BIN194	30.2115	29.5103		BIN194	28.2704	27.8413		BIN194	29.6221	29.0902		BIN194	29.6916	29.0777
BIN195	30.199	29.3813		BIN195	28.3769	27.961		BIN195	29.5486	29.2616		BIN195	29.5712	29.0999
BIN196	30.2313	29.5375		BIN196	28.2038	28.3738		BIN196	29.7702	29.1491		BIN196	29.5791	29.1389
BIN197	29.6875	29.4844		BIN197	28.0889	28.2714		BIN197	29.7831	29.2401		BIN197	29.6872	29.3604
BIN198	30.0832	29.7334		BIN198	28.3346	28.3767		BIN198	28.9337	28.6818		BIN198	29.5701	29.2542
BIN199	30.3268	29.7029		BIN199	28.3363	28.3239		BIN199	28.8019	28.9364		BIN199	29.3742	29.1207
BIN200	30.3137	29.7309		BIN200	27.785	27.7239		BIN200	28.9087	28.4997		BIN200	28.981	28.7977

## Sheet: Supp.fig.6.d
	Up regulated				Down regulated				GLPThigh				Remainder
	Adult	Old			Adult	Old			Adult	Old			Adult	Old
BIN1	2.13037	2.01401		BIN1	1.71896	1.64902		BIN1	1.96967	1.90043		BIN1	1.87887	1.85665
BIN2	2.07056	1.99924		BIN2	1.68965	1.67069		BIN2	1.95467	1.86026		BIN2	1.89641	1.88106
BIN3	2.05785	1.91565		BIN3	1.75341	1.75728		BIN3	1.97114	1.92045		BIN3	1.93671	1.90151
BIN4	2.0485	1.84522		BIN4	1.84215	1.73818		BIN4	1.95907	1.86456		BIN4	1.91716	1.81896
BIN5	2.03216	1.9164		BIN5	1.78556	1.5403		BIN5	1.94577	1.87598		BIN5	1.89807	1.79589
BIN6	2.03178	1.96484		BIN6	1.65905	1.65122		BIN6	1.9444	1.83285		BIN6	1.87246	1.80555
BIN7	1.97314	1.86095		BIN7	1.87583	1.70699		BIN7	1.84172	1.76832		BIN7	1.84601	1.74628
BIN8	1.91677	1.79059		BIN8	1.90619	1.69931		BIN8	1.84746	1.74646		BIN8	1.8137	1.75051
BIN9	1.86721	1.77561		BIN9	1.7524	1.8499		BIN9	1.97992	1.93698		BIN9	1.81526	1.6941
BIN10	1.8585	1.814		BIN10	1.93128	2.00554		BIN10	2.05717	2.01266		BIN10	1.80422	1.70735
BIN11	2.04956	1.88096		BIN11	1.8111	1.79159		BIN11	1.98129	1.95197		BIN11	1.78121	1.70017
BIN12	2.07293	1.8704		BIN12	1.70438	1.55763		BIN12	2.04014	1.93354		BIN12	1.74621	1.66451
BIN13	2.01902	1.90483		BIN13	1.62502	1.61328		BIN13	1.8661	1.791		BIN13	1.71437	1.60705
BIN14	1.91642	1.78183		BIN14	1.38166	1.48788		BIN14	1.66657	1.63871		BIN14	1.63011	1.56944
BIN15	1.73793	1.56052		BIN15	1.31628	1.28894		BIN15	1.66878	1.53288		BIN15	1.51902	1.45062
BIN16	1.67271	1.40955		BIN16	1.27006	1.1913		BIN16	1.5563	1.37825		BIN16	1.37716	1.26633
BIN17	1.38461	1.23088		BIN17	1.18295	1.09433		BIN17	1.23937	1.1193		BIN17	1.13539	1.0302
BIN18	1.10815	1.03695		BIN18	0.944218	0.935811		BIN18	0.903047	0.891537		BIN18	0.835146	0.74599
BIN19	1.44024	1.83835		BIN19	0.734403	0.78082		BIN19	0.646506	0.678665		BIN19	0.528649	0.548422
BIN20	1.40084	2.07298		BIN20	0.654054	0.736579		BIN20	0.539141	0.545002		BIN20	0.35663	0.44479
BIN21	1.49672	2.15567		BIN21	0.840985	0.99919		BIN21	0.973587	1.07785		BIN21	0.474605	0.50225
BIN22	1.66078	2.17228		BIN22	1.20656	1.25464		BIN22	1.4489	1.43109		BIN22	0.576159	0.661218
BIN23	1.56026	1.61296		BIN23	1.3156	1.41691		BIN23	1.80527	1.66633		BIN23	0.744852	0.781814
BIN24	1.56639	1.60543		BIN24	1.35522	1.37213		BIN24	1.86596	1.81862		BIN24	0.898949	0.887669
BIN25	1.75258	1.73436		BIN25	1.32879	1.4279		BIN25	2.03454	2.00129		BIN25	1.06891	1.05051
BIN26	1.84197	1.7367		BIN26	1.4142	1.47025		BIN26	2.19804	2.10571		BIN26	1.22012	1.12777
BIN27	1.90354	1.73313		BIN27	1.22145	1.25835		BIN27	2.30354	2.24148		BIN27	1.20498	1.16545
BIN28	2.18435	1.99144		BIN28	1.37485	1.48521		BIN28	2.39763	2.3313		BIN28	1.32384	1.29597
BIN29	2.23644	2.15875		BIN29	1.38778	1.41169		BIN29	2.37523	2.38529		BIN29	1.46409	1.36808
BIN30	2.13256	2.10019		BIN30	1.57442	1.43382		BIN30	2.44561	2.47443		BIN30	1.47857	1.42766
BIN31	2.18422	2.11091		BIN31	1.73357	1.52204		BIN31	2.41999	2.41768		BIN31	1.53002	1.44874
BIN32	2.24872	2.18752		BIN32	1.65314	1.63525		BIN32	2.59531	2.62132		BIN32	1.67738	1.54812
BIN33	2.40502	2.37538		BIN33	1.59468	1.7521		BIN33	3.18863	3.21016		BIN33	1.74386	1.66209
BIN34	2.42646	2.42036		BIN34	1.7203	1.71999		BIN34	3.63546	3.70592		BIN34	1.73827	1.67822
BIN35	2.30115	2.30092		BIN35	1.58493	1.59614		BIN35	3.43736	3.46305		BIN35	1.8068	1.79613
BIN36	2.38718	2.2719		BIN36	1.718	1.77881		BIN36	2.72632	2.77009		BIN36	1.78645	1.71396
BIN37	2.43436	2.38185		BIN37	1.94197	1.84535		BIN37	2.63781	2.71548		BIN37	1.77809	1.6981
BIN38	2.44556	2.41471		BIN38	2.04453	1.88466		BIN38	2.68626	2.67649		BIN38	1.81174	1.71635
BIN39	2.58011	2.58975		BIN39	1.93539	1.84457		BIN39	2.61935	2.54672		BIN39	1.82783	1.74437
BIN40	2.4991	2.65153		BIN40	1.88183	1.82115		BIN40	2.59289	2.6433		BIN40	1.89929	1.89308
BIN41	2.51339	2.62404		BIN41	2.06066	1.96169		BIN41	2.8384	2.83847		BIN41	1.88927	1.88828
BIN42	2.82727	2.60595		BIN42	1.9058	1.83953		BIN42	2.68656	2.61954		BIN42	1.82805	1.88913
BIN43	2.69661	2.59982		BIN43	2.13818	2.01944		BIN43	2.68613	2.62472		BIN43	1.87942	1.80431
BIN44	2.52962	2.68643		BIN44	2.13513	1.92102		BIN44	2.72178	2.71772		BIN44	1.89147	1.7792
BIN45	2.50272	2.54862		BIN45	1.9899	1.85558		BIN45	2.92752	2.74622		BIN45	1.96412	1.83761
BIN46	2.43117	2.44139		BIN46	2.03289	1.93994		BIN46	2.94103	2.77166		BIN46	2.02062	1.89405
BIN47	2.47485	2.45516		BIN47	1.92034	2.03606		BIN47	2.78553	2.62198		BIN47	2.00831	1.90469
BIN48	2.47494	2.32803		BIN48	1.9293	2.00071		BIN48	2.83761	2.76668		BIN48	2.00064	1.85953
BIN49	2.53103	2.43314		BIN49	1.93116	1.93212		BIN49	2.93602	2.81953		BIN49	1.99636	1.99277
BIN50	2.57989	2.51117		BIN50	2.05399	1.82698		BIN50	3.01715	3.0921		BIN50	2.02162	1.97312
BIN51	2.53863	2.5283		BIN51	1.92023	2.01714		BIN51	2.90092	2.85231		BIN51	2.06394	2.08446
BIN52	2.61733	2.46372		BIN52	2.09795	2.01778		BIN52	2.99016	2.97827		BIN52	2.06238	2.07678
BIN53	2.55904	2.62455		BIN53	2.21415	2.09897		BIN53	3.01895	2.92903		BIN53	1.99548	1.95426
BIN54	2.47335	2.55737		BIN54	2.21308	2.07043		BIN54	2.88402	2.82219		BIN54	2.11667	2.04958
BIN55	2.51594	2.57932		BIN55	2.08032	2.14945		BIN55	2.74252	2.84734		BIN55	2.10141	2.02916
BIN56	2.55358	2.54772		BIN56	1.97027	2.01314		BIN56	2.84991	2.94536		BIN56	2.01905	1.98257
BIN57	2.59198	2.64673		BIN57	2.08794	2.21096		BIN57	2.95492	3.04126		BIN57	2.05039	2.0284
BIN58	2.63813	2.74492		BIN58	2.30588	2.32013		BIN58	3.00045	3.02873		BIN58	2.12152	2.13884
BIN59	2.78904	2.90769		BIN59	2.22662	2.17996		BIN59	2.92859	2.98118		BIN59	2.27184	2.21298
BIN60	2.81187	2.79605		BIN60	2.02242	2.30095		BIN60	3.09735	3.08109		BIN60	2.2599	2.13771
BIN61	2.77322	2.67953		BIN61	1.87025	2.14226		BIN61	2.88274	2.94591		BIN61	2.19276	2.04778
BIN62	2.78945	2.83297		BIN62	2.02161	2.165		BIN62	2.99702	2.93706		BIN62	2.12727	2.05698
BIN63	2.9093	2.79987		BIN63	2.01227	2.24628		BIN63	2.79878	2.76987		BIN63	2.12206	2.0812
BIN64	2.79035	2.63171		BIN64	2.21837	2.355		BIN64	2.99338	3.0215		BIN64	2.07197	2.03108
BIN65	2.68487	2.62157		BIN65	2.1657	2.16053		BIN65	3.10456	3.14222		BIN65	2.10998	2.0989
BIN66	2.56288	2.62185		BIN66	2.28031	2.16339		BIN66	3.14585	3.11681		BIN66	2.19987	2.21284
BIN67	2.796	2.71155		BIN67	2.31851	2.37019		BIN67	3.08682	3.10464		BIN67	2.1897	2.24101
BIN68	2.7525	2.76254		BIN68	2.24009	2.41202		BIN68	3.03327	2.99908		BIN68	2.15556	2.15848
BIN69	2.74914	2.77698		BIN69	2.43166	2.46001		BIN69	3.09305	3.08929		BIN69	2.22897	2.1722
BIN70	2.8565	2.71322		BIN70	2.36715	2.37825		BIN70	3.12186	3.08074		BIN70	2.25103	2.17146
BIN71	2.73614	2.69588		BIN71	2.37402	2.38521		BIN71	3.14051	3.16782		BIN71	2.17775	2.14792
BIN72	2.8431	2.8292		BIN72	2.2357	2.43606		BIN72	3.27918	3.14853		BIN72	2.1383	2.13734
BIN73	2.72669	2.84591		BIN73	2.32749	2.54584		BIN73	3.13789	3.00386		BIN73	2.12493	2.21604
BIN74	2.73314	2.85452		BIN74	2.25076	2.28372		BIN74	2.99675	3.03364		BIN74	2.16981	2.18579
BIN75	2.81393	2.84151		BIN75	2.12535	2.14477		BIN75	3.18588	3.16206		BIN75	2.31716	2.28269
BIN76	2.92202	2.86715		BIN76	2.20003	2.1844		BIN76	3.28801	3.43139		BIN76	2.26517	2.23988
BIN77	2.93678	3.02058		BIN77	2.20136	2.25562		BIN77	3.08878	3.25479		BIN77	2.22421	2.24601
BIN78	2.97251	2.9831		BIN78	2.22434	2.34063		BIN78	3.11608	3.22715		BIN78	2.33062	2.35873
BIN79	2.73117	2.85797		BIN79	2.05	2.32144		BIN79	3.03711	3.12277		BIN79	2.38333	2.40997
BIN80	2.9781	3.0362		BIN80	2.17444	2.46901		BIN80	3.03552	3.09662		BIN80	2.39298	2.38119
BIN81	2.93381	3.05848		BIN81	2.20027	2.22735		BIN81	3.02488	3.01586		BIN81	2.40082	2.38199
BIN82	2.99059	3.07232		BIN82	2.20384	2.16549		BIN82	3.14649	3.04058		BIN82	2.38833	2.38302
BIN83	3.0465	3.07846		BIN83	2.20045	2.03838		BIN83	3.02714	2.98068		BIN83	2.37688	2.38435
BIN84	3.0211	3.11266		BIN84	2.01167	2.09374		BIN84	3.22409	3.31255		BIN84	2.44094	2.4233
BIN85	3.07709	3.10661		BIN85	2.1157	2.26485		BIN85	3.37109	3.34078		BIN85	2.4768	2.425
BIN86	3.02167	3.11317		BIN86	2.34492	2.42435		BIN86	3.29242	3.31657		BIN86	2.48775	2.5042
BIN87	3.12655	3.28518		BIN87	2.61028	2.72852		BIN87	3.16327	3.3399		BIN87	2.4729	2.50796
BIN88	3.15251	3.15933		BIN88	2.32724	2.27576		BIN88	3.19122	3.24183		BIN88	2.34143	2.36649
BIN89	3.05024	3.1235		BIN89	2.28222	2.4434		BIN89	3.35033	3.28114		BIN89	2.40225	2.42594
BIN90	2.95678	3.06279		BIN90	2.37174	2.39839		BIN90	3.38449	3.40348		BIN90	2.45341	2.48348
BIN91	2.99902	3.10895		BIN91	2.21827	2.5422		BIN91	3.09552	3.24457		BIN91	2.49207	2.51399
BIN92	3.02708	3.18729		BIN92	2.45914	2.70031		BIN92	3.20182	3.32936		BIN92	2.47103	2.49945
BIN93	3.02181	3.18558		BIN93	2.76893	2.81141		BIN93	3.28191	3.46178		BIN93	2.48639	2.57011
BIN94	3.1256	3.14392		BIN94	2.65218	2.65829		BIN94	3.30852	3.47317		BIN94	2.64717	2.72836
BIN95	3.25744	3.2602		BIN95	2.40509	2.55491		BIN95	3.34146	3.47449		BIN95	2.59214	2.6014
BIN96	3.17262	3.29907		BIN96	2.37503	2.64025		BIN96	3.43094	3.4692		BIN96	2.60124	2.56784
BIN97	2.96607	3.00534		BIN97	2.36515	2.49858		BIN97	3.48806	3.57804		BIN97	2.54994	2.5761
BIN98	3.00174	3.01455		BIN98	2.36057	2.31091		BIN98	3.51662	3.63673		BIN98	2.51399	2.49353
BIN99	3.00401	3.15969		BIN99	2.22725	2.26862		BIN99	3.41647	3.35886		BIN99	2.48151	2.4481
BIN100	3.07642	3.14362		BIN100	2.46322	2.51625		BIN100	3.40827	3.34594		BIN100	2.50951	2.57791
BIN101	2.96103	3.15018		BIN101	2.51768	2.63682		BIN101	3.20281	3.27058		BIN101	2.48599	2.55911
BIN102	3.0238	3.19418		BIN102	2.38292	2.4937		BIN102	3.27479	3.33492		BIN102	2.44039	2.47156
BIN103	3.26385	3.36173		BIN103	2.29242	2.16316		BIN103	3.2179	3.13615		BIN103	2.43317	2.44316
BIN104	3.25512	3.36544		BIN104	2.2182	2.1705		BIN104	3.30024	3.25287		BIN104	2.47483	2.46241
BIN105	3.40199	3.61234		BIN105	2.42039	2.45193		BIN105	3.18606	3.35188		BIN105	2.50819	2.47237
BIN106	3.35191	3.44869		BIN106	2.41095	2.46659		BIN106	3.30704	3.34276		BIN106	2.56014	2.55381
BIN107	3.42597	3.49431		BIN107	2.66955	2.66183		BIN107	3.34506	3.38432		BIN107	2.51443	2.52984
BIN108	3.4134	3.50546		BIN108	2.63428	2.71662		BIN108	3.27122	3.33839		BIN108	2.58333	2.62071
BIN109	3.34318	3.43938		BIN109	2.66743	2.97219		BIN109	3.31661	3.36725		BIN109	2.71981	2.75628
BIN110	3.32006	3.3999		BIN110	2.58022	2.77388		BIN110	3.39633	3.39906		BIN110	2.623	2.71042
BIN111	3.31261	3.52952		BIN111	2.81267	2.77135		BIN111	3.46286	3.41381		BIN111	2.6135	2.68059
BIN112	3.30672	3.41981		BIN112	2.39398	2.43981		BIN112	3.3595	3.41872		BIN112	2.64003	2.63964
BIN113	3.40462	3.60898		BIN113	2.40659	2.24675		BIN113	3.44451	3.45702		BIN113	2.61216	2.57278
BIN114	3.33306	3.49094		BIN114	2.63336	2.56878		BIN114	3.34482	3.34719		BIN114	2.61865	2.72651
BIN115	3.41605	3.46035		BIN115	2.78259	2.81542		BIN115	3.61844	3.63756		BIN115	2.82749	2.87014
BIN116	3.36677	3.56069		BIN116	2.75376	2.90466		BIN116	3.68107	3.62464		BIN116	2.81834	2.88653
BIN117	3.52215	3.56964		BIN117	2.84704	2.96614		BIN117	3.22215	3.30015		BIN117	2.83315	2.9424
BIN118	3.3994	3.63219		BIN118	2.69437	2.73135		BIN118	3.34764	3.51772		BIN118	2.89008	3.00502
BIN119	3.34691	3.5758		BIN119	2.77519	2.68011		BIN119	3.3116	3.36274		BIN119	2.7882	2.81558
BIN120	3.339	3.48533		BIN120	2.55969	2.55782		BIN120	3.39467	3.43067		BIN120	2.74357	2.74252
BIN121	3.46605	3.73701		BIN121	2.47514	2.58878		BIN121	3.58537	3.55888		BIN121	2.72147	2.6499
BIN122	3.45865	3.74001		BIN122	2.52888	2.70558		BIN122	3.49466	3.49986		BIN122	2.75756	2.78316
BIN123	3.47126	3.84993		BIN123	2.49777	2.62452		BIN123	3.42972	3.57196		BIN123	2.75134	2.78577
BIN124	3.50767	3.6757		BIN124	2.54441	2.6455		BIN124	3.67236	3.64938		BIN124	2.74749	2.7699
BIN125	3.54631	3.74307		BIN125	2.84172	2.88783		BIN125	3.74845	3.77757		BIN125	2.7325	2.80486
BIN126	3.44866	3.73478		BIN126	2.93711	2.88876		BIN126	3.81405	3.87087		BIN126	2.7432	2.89087
BIN127	3.49723	3.78439		BIN127	2.74259	2.7834		BIN127	3.60694	3.71789		BIN127	2.8902	2.98738
BIN128	3.60227	3.83687		BIN128	2.6195	2.92193		BIN128	3.50628	3.72866		BIN128	2.84361	2.9615
BIN129	3.55552	3.81872		BIN129	2.85613	3.07798		BIN129	3.54034	3.67486		BIN129	2.76228	2.84071
BIN130	3.61705	3.91132		BIN130	2.68492	2.77839		BIN130	3.66663	3.73977		BIN130	2.78897	2.9122
BIN131	3.60989	3.73554		BIN131	2.40967	2.6101		BIN131	3.65166	3.68766		BIN131	2.82076	2.88337
BIN132	3.86963	4.0728		BIN132	2.42901	2.61785		BIN132	3.73626	3.88553		BIN132	2.79036	2.87315
BIN133	3.86699	4.01039		BIN133	2.58842	2.60508		BIN133	3.65488	3.76568		BIN133	2.83239	2.99434
BIN134	3.87566	3.88243		BIN134	2.59826	2.71924		BIN134	3.36807	3.65881		BIN134	2.87895	3.06396
BIN135	3.5503	3.8297		BIN135	2.55061	2.80337		BIN135	3.70039	3.80481		BIN135	2.94332	2.9016
BIN136	3.56057	3.78281		BIN136	2.56917	2.71635		BIN136	3.75912	3.92506		BIN136	2.90812	2.96253
BIN137	3.6514	3.8213		BIN137	2.62158	2.6825		BIN137	4.0059	4.13329		BIN137	2.95252	3.03005
BIN138	3.72637	3.84923		BIN138	2.71542	2.791		BIN138	3.95271	3.97235		BIN138	2.99363	2.97701
BIN139	3.73861	3.78911		BIN139	3.03343	3.06632		BIN139	3.85351	4.07204		BIN139	2.80173	2.97457
BIN140	3.76226	4.02155		BIN140	2.74012	3.01563		BIN140	3.85771	3.97308		BIN140	2.76939	3.06775
BIN141	3.77617	3.96635		BIN141	2.59128	2.7897		BIN141	3.89566	4.07543		BIN141	2.9164	3.08901
BIN142	3.86083	3.84997		BIN142	2.51654	2.58628		BIN142	3.69699	3.87525		BIN142	2.96324	3.01222
BIN143	3.88915	4.01375		BIN143	2.77688	2.82535		BIN143	3.83708	4.0233		BIN143	3.05636	3.06929
BIN144	3.90089	3.99029		BIN144	2.75303	2.67484		BIN144	3.81279	4.00706		BIN144	3.06372	3.1808
BIN145	3.65592	3.91866		BIN145	2.84459	2.74419		BIN145	3.83041	4.15418		BIN145	3.05742	3.25759
BIN146	3.76043	4.19953		BIN146	2.95263	2.92741		BIN146	4.03205	4.23795		BIN146	3.03556	3.20014
BIN147	3.95466	4.15492		BIN147	2.89937	2.96073		BIN147	4.09432	4.30707		BIN147	2.99792	3.09266
BIN148	4.09228	4.30105		BIN148	2.85699	3.02732		BIN148	3.87616	4.01483		BIN148	3.05525	3.11989
BIN149	4.02261	4.12777		BIN149	2.85652	3.09188		BIN149	4.03437	4.1083		BIN149	3.11008	3.20487
BIN150	4.00601	4.35665		BIN150	2.55964	2.86147		BIN150	4.03175	4.32998		BIN150	3.1402	3.1892
BIN151	3.94369	4.40962		BIN151	2.67195	2.97563		BIN151	3.78167	4.06621		BIN151	3.07004	3.19594
BIN152	4.00126	4.16263		BIN152	2.73297	2.96324		BIN152	3.9239	4.10631		BIN152	2.98805	3.17027
BIN153	4.09256	4.21035		BIN153	2.74381	2.99611		BIN153	3.87183	4.25256		BIN153	3.07838	3.20181
BIN154	3.84777	4.28698		BIN154	2.73976	2.75259		BIN154	3.90797	4.17429		BIN154	3.22988	3.29467
BIN155	4.0194	4.47686		BIN155	2.92654	2.93386		BIN155	3.8032	4.09755		BIN155	3.16829	3.23991
BIN156	3.99689	4.46811		BIN156	2.99598	2.96335		BIN156	3.74693	3.90236		BIN156	3.14793	3.29853
BIN157	4.05119	4.35968		BIN157	2.94497	2.98912		BIN157	3.90983	4.02692		BIN157	3.23554	3.376
BIN158	4.14931	4.41235		BIN158	2.72705	2.69502		BIN158	3.83834	4.01609		BIN158	3.25558	3.38542
BIN159	4.3299	4.66191		BIN159	2.84823	2.72277		BIN159	4.10609	4.23862		BIN159	3.2649	3.35964
BIN160	4.25223	4.47093		BIN160	2.92909	3.16927		BIN160	4.16349	4.36204		BIN160	3.13347	3.23619
BIN161	4.09376	4.47989		BIN161	2.97777	2.96734		BIN161	4.25497	4.49123		BIN161	3.15993	3.21237
BIN162	4.41415	4.74529		BIN162	3.12163	3.23139		BIN162	4.08947	4.23269		BIN162	3.21153	3.22402
BIN163	4.35494	4.85794		BIN163	2.88821	2.98099		BIN163	4.18212	4.35779		BIN163	3.26313	3.29126
BIN164	4.19413	4.66259		BIN164	2.80018	2.98355		BIN164	4.11405	4.39339		BIN164	3.30079	3.35419
BIN165	4.458	4.69085		BIN165	2.95864	3.08714		BIN165	4.28684	4.56947		BIN165	3.31722	3.40691
BIN166	4.52082	4.82951		BIN166	3.01105	3.12291		BIN166	4.44135	4.59792		BIN166	3.34921	3.48838
BIN167	4.39595	4.72753		BIN167	2.93974	3.11313		BIN167	4.26251	4.32271		BIN167	3.48616	3.5557
BIN168	4.50311	5.04652		BIN168	3.07367	3.18235		BIN168	4.36629	4.49635		BIN168	3.38524	3.53433
BIN169	4.3489	4.70522		BIN169	3.21553	3.29309		BIN169	4.35992	4.53373		BIN169	3.40299	3.58619
BIN170	4.54632	4.70564		BIN170	3.21608	3.36172		BIN170	4.187	4.42295		BIN170	3.40385	3.49076
BIN171	4.4313	4.63513		BIN171	3.41033	3.60134		BIN171	4.33053	4.55561		BIN171	3.4823	3.62059
BIN172	4.38075	4.64109		BIN172	3.17365	3.22485		BIN172	4.57015	4.8501		BIN172	3.43603	3.67834
BIN173	4.74331	5.06489		BIN173	3.1421	3.16159		BIN173	4.53361	4.76002		BIN173	3.55441	3.67649
BIN174	5.1543	5.44364		BIN174	3.23037	3.30874		BIN174	4.80748	5.21056		BIN174	3.72091	3.88971
BIN175	5.25894	5.50287		BIN175	3.44049	3.35111		BIN175	4.8357	5.37063		BIN175	3.97362	4.04548
BIN176	5.31215	5.66005		BIN176	3.49582	3.43655		BIN176	4.78872	5.04784		BIN176	4.02864	4.17958
BIN177	5.22381	5.65818		BIN177	3.38142	3.27001		BIN177	4.87536	5.00396		BIN177	3.92936	4.04675
BIN178	5.14169	5.50823		BIN178	3.30617	3.4357		BIN178	5.16178	5.28661		BIN178	4.03342	4.14121
BIN179	5.04641	5.36714		BIN179	3.33217	3.49176		BIN179	5.18615	5.55044		BIN179	4.02596	4.10203
BIN180	4.59782	4.67424		BIN180	3.11567	3.1726		BIN180	4.88704	5.38639		BIN180	3.52659	3.51003
BIN181	2.87358	2.89995		BIN181	2.24962	2.14057		BIN181	2.97856	2.98387		BIN181	2.71095	2.5991
BIN182	2.77345	2.77362		BIN182	2.02149	2.23118		BIN182	2.89221	2.7665		BIN182	2.59511	2.45987
BIN183	2.75611	2.5457		BIN183	2.10585	2.03069		BIN183	2.71948	2.65616		BIN183	2.46388	2.32622
BIN184	2.68076	2.49899		BIN184	2.05687	1.87994		BIN184	2.681	2.60927		BIN184	2.33258	2.18972
BIN185	2.67259	2.52562		BIN185	1.84148	1.81284		BIN185	2.66435	2.55542		BIN185	2.24765	2.08199
BIN186	2.66027	2.45646		BIN186	1.70222	1.62259		BIN186	2.53723	2.38088		BIN186	2.20259	2.06345
BIN187	2.61777	2.30646		BIN187	1.68834	1.62722		BIN187	2.45523	2.23948		BIN187	2.18858	1.96675
BIN188	2.61474	2.21886		BIN188	1.80574	1.58953		BIN188	2.35244	2.12546		BIN188	2.21435	1.98034
BIN189	2.53381	2.23126		BIN189	1.83285	1.5757		BIN189	2.20758	2.09783		BIN189	2.1744	2.03783
BIN190	2.56403	2.34914		BIN190	1.80985	1.65511		BIN190	2.22793	2.17075		BIN190	2.16705	1.99147
BIN191	2.44685	2.41249		BIN191	1.86772	1.73111		BIN191	2.35548	2.24946		BIN191	2.15328	2.02221
BIN192	2.42836	2.32934		BIN192	1.95324	1.75746		BIN192	2.38434	2.32949		BIN192	2.21493	2.05673
BIN193	2.45956	2.31205		BIN193	1.99621	1.75118		BIN193	2.26077	2.22635		BIN193	2.27609	2.17907
BIN194	2.3518	2.25245		BIN194	1.75974	1.74414		BIN194	2.26188	2.08377		BIN194	2.28178	2.18008
BIN195	2.37175	2.35096		BIN195	1.77319	1.7161		BIN195	2.27553	2.18012		BIN195	2.29863	2.2419
BIN196	2.5005	2.34738		BIN196	1.74733	1.70437		BIN196	2.38119	2.29854		BIN196	2.32509	2.1616
BIN197	2.48739	2.36534		BIN197	1.72109	1.76588		BIN197	2.45582	2.30431		BIN197	2.4549	2.23278
BIN198	2.53259	2.39992		BIN198	1.76002	1.8301		BIN198	2.57216	2.44224		BIN198	2.54929	2.35363
BIN199	2.47352	2.3588		BIN199	1.82859	1.71076		BIN199	2.53547	2.36293		BIN199	2.37484	2.35615
BIN200	2.663	2.52145		BIN200	1.76774	1.67735		BIN200	2.50989	2.35687		BIN200	2.37852	2.38659
