# Supplementary material for: Genome-wide RNA polymerase stalling shapes the transcriptome during aging
Source: Nat Genet. 2023 Jan 19;55(2):268–79. doi: 10.1038/s41588-022-01279-6 (PMC9925383; doi:10.1038/s41588-022-01279-6)
Supplement: Supplementary file 16 — Statistical source data. [file 41588_2022_1279_MOESM16_ESM.xlsx]

## Sheet: Supp.fig.7.a
		Strand bias_1h_UVB					Strand bias_6h_UVB
		Mean	SEM	N			Mean	SEM	N
	All_genes	0.469152	0.002005	18284		All_genes	0.02709	0.000543	18284
	10-22 kb	0.148392	0.004345	3048		10-22 kb	0.012835	0.003963	3048
	>110 kb	0.826344	0.014984	3048		>110 kb	0.075245	0.007295	3048

## Sheet: Supp.fig.7.b
	High strand bias locations	Random genetic locations	All introns				Random genetic locations	High strand bias locations	All introns
	0.512747	0.851944	0.596806			MEAN	0.58416	0.569748	0.548321
	0.462912	0.672222	0.547222			SD	0.182276	0.0990908	0.0941866
	0.482418	0.555556	0.5
	0.478022	0.538889	0.434722
	0.472527	0.513889	0.4375
	0.449451	0.513889	0.444444
	0.43956	0.516667	0.479167
	0.442308	0.526389	0.552778
	0.436538	0.522222	0.677778
	0.428297	0.527778	0.666667
	0.424176	0.527778	0.694444
	0.693933
	0.714939
	0.746037
	0.76372
	0.743902
	0.735976
	0.716768
	0.733232
	0.752439
	0.747866
	0.76311
	0.771331
	0.617339
	0.545161
	0.530645
	0.518145
	0.508065
	0.533468
	0.581452
	0.6125
	0.604839
	0.604839
	0.611512
	0.563953
	0.584884
	0.6
	0.639535
	0.682558
	0.644186
	0.683721
	0.706977
	0.704651
	0.747674
	0.305055
	0.292308
	0.284615
	0.294505
	0.297802
	0.273626
	0.261538
	0.251648
	0.250549
	0.248352
	0.241758
	0.781585
	0.830488
	0.859756
	0.865854
	0.821951
	0.807317
	0.756098
	0.771951
	0.74878
	0.765854
	0.804878

## Sheet: Supp.fig.7.c
	Random genetic locations	High strand bias locations	All introns				Random genetic locations	High strand bias locations	All introns
	18	11	26.1668			MEAN	26.6	26.02	27.1044
	35	22	18.822			SD	8.16741	8.21946	5.2487
	24	27	25.9759
	25	18	26.1296
	36	29	26.1668
	25	31	18.6503
	27	22	26.1668
	19	24	33.3623
	40	29	32.9795
	22	40	36.9231
	18	30	34.4604
	23	30	32.2679
	20	33	32.4814
	42	12	29.9286
	26	22	32.5081
	21	16	32.4803
	16	30	35.0165
	26	21	29.6287
	19	39	30.6818
	13	24	30.5936
	31	20	36.6291
	19	40	32.5345
	31	41	33.0415
	34	31	31.3224
	18	21	31.9789
	23	15	33.5989
	29	24	31.5098
	25	27	33.3623
	31	23	32.9795
	22	29	36.9231
	31	20	34.4604
	28	27	32.2679
	13	37	32.4814
	27	30	29.9286
	27	17	33.5272
	18	31	29.6287
	25	20	30.6818
	28	30	30.6777
	21	36	36.6291
	17	25	32.5345
	36	25	33.0415
	22	23	31.7153
	42	15	33.5989
	26	40	31.5098
	33	23	33.3623
	29	33	32.9795
	36	26	36.9231
	27	17	34.4604
	28	23	32.2679
	21	37	32.4814
	51	26	29.9286
	28	40	32.5081
	40	19	32.4803
	43	4	35.0165
	27	22	29.6287
	25	18	30.6818
	26	16	30.6777
	34	28	36.6291
	15	33	32.5345
	25	31	33.0415
	32	27	31.7153
	18	28	33.5989
	30	35	31.5098
	38	20	24.7808
	18	30	26.13
	38	18	23.6181
	21	22	24.1451
	19	17	27.139
	25	23	28.5934
	33	18	30.3681
	21	20	25.7085
	16	24	23.6926
	40	25	30.8312
	18	31	29.8604
	24	38	30.0474
	37	13	33.7139
	30	16	31.1879
	32	16	30.1978
	31	28	31.9489
	18	27	32.8945
	31	24	36.0673
	18	15	32.9702
	10	30	28.9585
	22	29	31.6452
	36	34	33.601
	25	29	32.1853
	26	38	32.6414
	44	29	33.9895
	27	21	33.1165
	35	60	34.2672
	27	20	32.4636
	42	36	32.1527
	30	22	31.5236
	30	24	31.7906
	25	32	28.9544
	27	18	27.157
	29	33	27.0455
	23	27	35.2734
	25	19	33.0653
	35	33	33.491
	31	26	32.748
	20		28.2949
	29		29.2265
	42		31.1459
	29		35.3779
	23		31.1427
	35		29.1817
	35		31.0515
	30		32.078
	37		30.8033
	33		32.6229
	19		33.617
	22		28.921
	36		30.7197
	35		30.5141
	21		25.5338
	37		26.13
	27		23.6181
	24		24.1451
	26		25.5338
	20		26.13
	23		23.6181
	20		24.1451
	27		27.139
	24		28.5934
	27		30.3681
	39		25.7085
	35		23.6926
	27		20.3741
	27		25.5338
	17		25.0735
	19		24.1451
	21		27.139
	17		28.5934
	25		30.3681
	21		25.7085
	35		23.6926
	38		33.3623
	25		32.9795
	23		36.9231
	21		34.4604
	21		32.2679
	36		32.4814
	29		29.9286
	22		32.5081
	22		32.4803
	10		35.0165
	27		29.6287
	28		30.6818
	22		30.6777
	29		36.6291
	32		32.5345
	37		33.0415
	16		31.3224
	38		31.9789
	7		33.5989
	37		31.5098
	39		24.4118
	26		21.4058
	31		25.2492
	29		20
	27		23.9544
	22		29.3214
	21		26.9598
	21		27.7311
	17		21.374
	15		28.9474
	26		25.9781
	36		24.9153
	19		28.0856
	27		27.2201
	17		27.1861
	35		38.0518
	26		21.1921
	30		21.7949
	26		26.886
	31		26.3234
	24		22.4543
	42		28.0856
	36		27.2201
	27		27.1861
	24		38.0518
	22		21.1921
	22		21.7949
	42		26.886
	29		33.4204
	16		27.6575
	23		28.6086
	22		29.1567
	28		31.9475
	28		28.4843
	44		28.3395
	70		25.1502
	25		28.2693
	19		28.4809
	22		29.1196
	26		29.9446
	31		28.202
	32		30.4093
	27		28.4843
	20		28.3395
	24		25.1502
	28		28.2693
	29		28.4809
	39		29.1196
	19		29.9446
	24		28.202
	30		30.594
	43		25.5869
	26		25.6774
	33		25.417
	23		26.5014
	19		27.9096
	26		25.3348
	17		26.6407
	38		30.84
	24		32.0928
	35		32.7996
	22		34.0843
	22		33.9019
	41		34.2555
	22		34.8751
	19		36.0163
	19		28.5513
	22		32.0928
	28		32.7996
	15		34.0843
	17		33.9019
	28		34.2555
	18		34.8751
	21		30.2755
	48		30.6665
	28		26.7055
	24		29.0781
	28		29.2136
	23		31.7859
	26		27.3973
	36		26.9685
	23		27.9707
	19		27.8707
	17		27.5256
	26		31.2307
	39		31.3096
	29		26.6541
	37		29.5416
	29		31.824
	21		31.929
	28		25.8089
	35		32.9799
	24		30.4178
	25		26.1452
	16		31.978
	12		30.2755
	36		30.6665
	21		26.7055
	16		29.0781
	27		29.2136
	29		31.7859
	30		28.6534
	29		29.4906
	23		30.4083
	33		30.5647
	18		32.3265
	20		32.8014
	16		27.3973
	14		26.9685
	13		27.9707
	22		27.8707
	24		27.5256
	15		31.2307
	22		31.3096
	20		29.4139
	22		31.824
	33		30.2755
	18		30.6665
	25		26.7055
	22		29.0781
	29		29.2136
	24		31.7859
	23		28.6534
	26		29.4906
	33		30.4083
	30		30.942
	22		28.3058
	22		32.3265
	39		32.8014
	29		30.2755
	20		30.6665
	50		26.7055
	34		29.0781
	25		29.2136
	24		31.7859
	23		29.0572
	32		30.2755
	14		30.6665
	18		26.7055
	17		29.0781
	20		29.2136
	36		31.7859
	26		28.6534
	15		29.4938
	28		30.4083
	17		30.942
	25		28.3058
	34		32.3265
	26		32.8014
	34		26.7383
	19		25.3444
	40		31.0204
	38		21.3918
	33		33.5679
	36		27.1151
	13		26.9775
	21		27.6673
	11		29.1947
	28		25.1479
	21		29.5157
	37		29.4562
	21		28.7878
	22		31.9138
	42		32.7848
	40		31.3507
	43		32.3685
	24		32.1697
	15		27.1732
	30		27.0463
	31		26.1538
	23		26.1286
	29		30.2431
	26		28.9122
	27		25.1232
	42		35.0629
	24		33.5642
	14		27.7545
	28		29.5455
	24		34.827
	30		29.7269
	35		28.4605
	30		17.7215
	19		26.5823
	22		22.2015
	23		23.2143
	40		18.7135
	27		22.9299
	36		30.9278
	31		24.6193
	18		24.0964
	23		26.5161
	38		23.3333
	50		24.1275
	36		28.3608
	17		34.5718
	22		29.8105
	27		23.3428
	20		32.2823
	16		24.5086
	24		27.4165
	33		27.2513
	32		27.071
	29		27.4908
	25		32.4451
	37		31.7988
	20		27.6873
	20		26.8848
	20		28.1937
	22		30.2517
	12		29.7312
	22		28.3075
	19		27.3299
	19		26.0586
	24		31.1363
	31		26.4073
	27		28.3642
	36		40.7154
	15		30.6306
	18		28.65
	17		27.8706
	28		29.188
	24		28.8889
	25		29.345
	17		28.1853
	27		30.8609
	32		30.9186
	21		31.333
	30		28.6486
	32		30.9196
	19		30.8704
	24		29.2973
	61		28.4583
	29		30.8344
	41		29.6614
	22		32.3733
	33		32.2198
	31		29.2094
	16		29.3755
	20		33.7138
	30		32.6911
	19		24.1176
	35		26.8018
	29		32.9346
	22		33.6345
	27		30.4495
	18		30.9763
	29		27.3246
	31		28.0095
	22		22.7237
	24		30.9184
	29		33.2945
	40		22.6881
	30		33.9694
	30		31.2712
	33		28.7859
	12		26.1979
	22		28.1981
	16		31.8769
	30		36.1179
	21		30.3396
	39		34.6614
	24		32.0881
	20		27.7618
	40		31.4156
	41		35.3226
	31		34.2125
	21		36.1809
	15		34.4992
	24		45.5285
	27		35.4596
	23		24.4866
	29		35.1663
	20		36.6
	27		33.484
	37		35.1742
	30		36.417
	17		36.9115
	31		31.5789
	20		34.4342
	30		32.5921
	36		28.8856
	25		30.1188
	25		33.2699
	23		33.7359
	15		29.2351
	40		29.1504
	23		30.4947
	33		31.4509
	26		26.6111
	17		28.5888
	23		33.9792
	37		31.6647
	26		31.2839
	40		32.0357
	19		32.2198
	4		32.1328
	22		29.746
	18		32.6658
	16		34.9237
	28		34.1855
	33		31.9444
	31		29.7328
	27		24.2001
	28		29.5577
	35		28.4802
	20		32.7407
	30		27.0601
	18		25.695
	22		34.5591
	17		33.4686
	23		33.215
	18		34.2397
	20		31.0715
	24		29.638
	25		28.6074
	31		30.3732
	38		31.9752
	13		34.2822
	16		31.7576
	16		33.3716
	28		25.7703
	27		22.5225
	24		32.7778
	15		34.4376
	30		31.9334
	29		33.4473
	34		34.1983
	29		32.6912
	38		31.2068
	29		32.2828
	21		32.5269
	60		35.5268
	20		32.0831
	36		32.1544
	22		27.734
	24		32.7943
	32		32.7273
	18		34.8244
	33		29.1792
	27		35.0815
	19		38.2606
	33		31.8919
	26		31.2473
	20		21.2121
	22		35.2493
	26		31.8197
	27		32.0794
	37		28.7144
	21		27.384
	36		30.027
	27		27.3323
	39		27.1407
	29		26.3755
	33		28.228
	35		29.4089
	12		28.4542
	20		29.0365
	11		29.8322
	30		30.6371
	24		32.5371
	38		32.7461
	25		33.0834
	21		30.4418
	40		29.2773
	38		30.1399
	44		34.6253
	22		33.2437
	23		31.4514
	30		31.3061
	28		28.2579
	20		29.2688
	31		31.201
	27		28.8293
	30		29.4508
	37		29.0317
	21		27.9334
	13		27.9352
	26		31.231
	20		26.4779
	28		23.6852
	32		29.7999
	30		27.3408
	32		28.2723
	23		31.8972
	15		27.0633
	38		29.4205
	25		26.189
	33		33.1575
	30		30.0177
	17		30.8943
	20		32.957
	33		37.211
	44		34.9823
	34		39.7924
	19		32.3129
	13		26.8343
	36		31.4745
	19		34.4581
	13		29.6347
	28		31.8261
	32		30.1914
	32		32.3212
	29		35.2229
	24		30.3483
	35		37.9531
	20		26.5074
	20		31.9746
	17		35.1815
	23		31.1605
	17		29.1667
	24		34.8034
	17		27.9612
	21		30.3911
	18		33.7855
	21		36.4706
	28		35.2273
	38		32.3896
	13		30.3258
	16		31.0212
	19		32.3894
	29		31.4275
	24		30.3779
	26		35.2146
	27		29.5455
	28		31.4204
	30		30.6656
	18		27.0463
	28		43.9024
	39		29.4995
	21		31.8648
	24		30.5107
	58		29.0125
	18		31.3174
	37		31.2611
	21		34.1717
	33		30.0429
	30		31.0216
	23		30.6921
	20		31.3807
	35		34.5445
	19		31.3631
	31		31.5827
	29		33.1683
			31.8075
			33.8757
			32.3179
			33.3489
			36.9091
			33.9369
			33.509
			31.8233
			33.581
			32.9048
			34.253
			31.6528
			35.0053
			30.5966
			33.5859
			31.1343
			35.974
			33.9339
			32.537
			33.7447
			32.5556
			33.1044
			26.7876
			28.4562
			27.6569
			23.8854
			25.4609
			25.1402
			28.5297
			25.9031
			25.2556
			25.6278
			20.9877
			23.2161
			25.5754
			23.561
			29.0323
			25.7763
			28.7907
			19.4332
			25.1728
			30
			33.8877
			25.6804
			38.1003
			33.3892
			34.2562
			30.3901
			33.2331
			32.7783
			31.8866
			35.9277
			36.1989
			36.9718
			45.9259
			29.706
			27.4294
			28.8816
			32.8037
			33.9254
			35.0243
			32.1665
			31.8057
			33.5934
			33.1894
			27.4374
			23.753
			29.4367
			27.8672
			29.1427
			30.992
			30.1685
			27.3735
			29.1667
			29.5662
			31.0059
			30.9559
			30.0172
			30.1783
			30.3256
			30.8062
			30.3819
			31.0059
			30.9559
			30.0172
			30.1783
			30.3256
			30.8062
			33.8877
			25.6804
			38.1003
			33.3892
			34.2562
			30.3901
			33.2331
			32.1873
			34.3849
			31.8866
			35.9277
			36.1989
			36.9718
			45.9259
			29.706
			27.4294
			28.8816
			32.8037
			33.9254
			35.0243
			32.1665
			31.8057
			33.5934
			28.0376
			29.8117
			27.1706
			28.6049
			30.4514
			35.7674
			27.4892
			31.1672
			27.1298
			29.9363
			24.3688
			25.4722
			27.1133
			29.6906
			32.8571
			28.6251
			31.8086
			33.7539
			30.9263
			31.7045
			29.6046
			24.7463
			28.7195
			27.3038
			29.9504
			31.5676
			37.4449
			28.2609
			29.5918
			36.3636
			27.8409
			33.871
			30.0392
			34.8485
			36.8644
			27.0413
			29.9905
			28.4597
			30.1118
			32.5139
			26.2921
			13.5843
			32.6761
			36.8984
			30.5633
			29.1398
			35.0187
			32.9353
			30.2985
			28.3919
			32
			36.5482
			29.0471
			37
			33.4437
			27.1777
			30.9656
			32.636
			30.9434
			28.883
			27.7822
			28.8228
			29.2891
			24.2986
			27.7344
			29.3538
			26.6356
			30.0587
			28.6991
			28.5849
			29.97
			27.8914
			30.5403
			29.112
			29.2085
			27.8521
			26.2536
			26.2763
			25.4372
			23.5377
			25.4753
			14.6789
			23.8462
			21.657
			24.2986
			27.7344
			29.3538
			26.6356
			29.3875
			28.5849
			29.97
			27.8914
			30.5403
			29.112
			29.2085
			27.8521
			26.2536
			26.2763
			25.4372
			23.5377
			25.4753
			14.6789
			23.8462
			21.657
			26.579
			25.6866
			29.4118
			34.5393
			26.53
			25.6866
			29.4118
			34.5393
			26.8359
			28.3988
			27.5083
			28.8763
			24.2935
			23.5822
			24.504
			23.693
			21.2737
			29.1506
			27.2196
			31.8283
			30.7726
			37.6238
			34.4117
			31.1475
			28.2828
			28.954
			31.1508
			30.9566
			28.0354
			34.5291
			31.7622
			35.2679
			23.6825
			33.5693
			29.7476
			26.235
			21.8954
			29.5409
			25.9491
			29.5027
			32.0044
			30.5607
			26.235
			21.8954
			29.5409
			25.9491
			29.5027
			32.0044
			30.0912
			31.0958
			36.965
			30.5313
			34.4705
			33.7344
			25.9051
			33.4985
			28.1573
			31.6526
			27.9
			32.4747
			30.3801
			33.8774
			32.5193
			36.0468
			31.0846
			34.6263
			36.7073
			30.8495
			26.8768
			26.8422
			32.4747
			33.3938
			30.1658
			33.8774
			32.5193
			36.0468
			31.0846
			34.6263
			36.7073
			30.8495
			26.8768
			26.8422
			30.4903
			30.285
			29.9661
			29.7464
			30.4803
			31.5191
			28.8346
			28.3286
			31.4601
			28.45
			29.3995
			30.2179
			28.5016
			31.1868
			25.4144
			30.2879
			28.648
			27.7778
			30.3108
			29.7162
			30.9762
			32.0362
			29.3517
			31.5255
			30.3801
			33.8774
			32.5193
			36.0468
			31.0846
			34.6263
			36.7073
			30.8495
			26.8768
			26.8422
			25.9777
			24.0083
			21.6526
			24.1702
			24.264
			23.6569
			25.3558
			26.1689
			21.9237
			28.1013
			26.406
			24.4823
			20.3191
			25.2427
			25.1788
			22.7045
			23.9389
			21.7466
			22.6375
			27.4456
			25.974
			22.8835
			26.0656
			26.0864
			26.1605
			27.8689
			27.6637
			27.7755
			27.6978
			25.0295
			24.7669
			22.588
			25.9627
			25.0671
			28.1294
			25.5888
			20.7436
			25.6207
			20.7865
			22.5712
			25.9777
			24.0083
			21.6526
			24.1702
			24.264
			23.6569
			25.3558
			26.1689
			21.9237
			28.1013
			26.406
			24.4823
			20.3191
			25.2427
			25.1788
			22.7045
			23.9389
			21.7466
			26.4803
			24.1225
			26.0391
			26.1605
			27.8689
			27.6637
			27.7755
			27.6978
			25.0295
			24.7669
			22.588
			25.3211
			28.1294
			25.5888
			20.7436
			25.6207
			20.7865
			22.5712
			29.959
			27.5018
			26.7606
			34.4538
			32.8753
			36.6528
			31.4774
			39.2523
			32.5831
			31.2672
			32.8694
			30.2207
			30.7026
			30.2093
			29.9921
			31.1768
			31.7354
			31.6797
			33.3333
			42.268
			31.9124
			32.1546
			31.4525
			35.1181
			31.8057
			25.9777
			24.0083
			21.6526
			24.1702
			24.264
			23.6569
			25.3558
			26.1689
			21.9237
			28.1013
			26.406
			24.4823
			20.3191
			25.2427
			25.1788
			22.7045
			23.9389
			21.7466
			26.4803
			24.1225
			26.0391
			26.8221
			27.6637
			27.7755
			27.6978
			25.0295
			24.7669
			22.588
			25.3211
			28.1294
			25.5888
			20.7436
			25.6207
			20.7865
			22.5712
			28.1038
			30.517
			29.3756
			29.585
			29.6618
			29.3878
			29.8645
			30.1655
			25.3974
			28.5033
			31.9643
			30.7527
			31.1818
			31.2971
			27.7713
			26.3572
			27.8959
			25.9021
			30.194
			29.0616
			29.6785
			29.2071
			27.7228
			28.0189
			32.3077
			34.7902
			28.5199
			9.47368
			30.1236
			27.58
			34.2973
			28.0672
			28.0791
			27.4239
			27.2152
			27.08
			28.3255
			26.976
			29.9559
			30.0793
			28.3208
			31.1287
			31.2977
			26.2433
			27.9195
			28.6052
			22.3214
			21.978
			26.1972
			26.1085
			22.0648
			21.0031
			26.5182
			22.6415
			30.7692
			25.4
			25.8503
			24.575
			17.6692
			17.4194
			25.0996
			22.4174
			25.054
			24.1026
			25.1578
			26.195
			26.9663
			28.8221
			29.7143
			26.6541
			23.6842
			28.0443
			33.9806
			29.2192
			26.9055
			28.1046
			28.2791
			30.2905
			28.6719
			25.4818
			27.8639
			20.7885
			27.0869
			26.9978
			22.7273
			26.5683
			28.596
			16.3043
			17.0455
			25.0643
			29.5711
			29.9081
			25.7903
			26.9908
			27.7034
			29.7834
			28.5714
			16.1972
			26.1278
			27.3715
			34.1115
			24.2687
			24.924
			23.8714
			12.5654
			29
			27.1309
			23.4506
			28.5336
			27.0952
			29.8023
			24.2687
			24.924
			23.8714
			12.5654
			29
			27.1309
			27.8272
			27.0952
			29.8023
			29.5939
			29.9116
			29.7558
			32.964
			34.4324
			32.3932
			29.5551
			30.166
			34.1816
			31.8282
			30.8581
			30.5564
			31.1946
			31.0364
			32.3338
			33.7075
			35.8086
			26.0447
			32.5681
			32.2134
			32.7463
			33.9919
			31.2118
			28.5714
			31.5468
			32.5011
			27.6567
			31.3316
			26.8571
			30.9091
			30.649
			31.4943
			31.8319
			28.2051
			35.1269
			29.2975
			34.3701
			31.7847
			33.8462
			34.8639
			32.379
			31.8428
			31.9524
			32.1696
			30.4354
			31.3316
			26.8571
			30.9091
			30.649
			31.4943
			31.8319
			28.2051
			35.1269
			29.2975
			34.3701
			31.7847
			33.8462
			32.0818
			35.7647
			31.9524
			32.1696
			30.4354
			31.3316
			26.8571
			30.9091
			30.649
			31.4943
			31.8319
			28.2051
			35.1269
			29.2975
			34.3701
			31.7847
			33.8462
			32.4769
			31.9524
			32.1696
			30.4354
			33.2782
			31.7924
			30.6845
			32.9375
			29.8897
			30.2894
			30.3018
			32.4798
			31.7924
			30.6845
			32.9375
			29.8897
			30.2894
			30.3018
			32.4796
			29.4669
			30.6388
			32.3544
			28.8724
			30.9989
			41.9643
			31.6415
			31.8982
			32.6048
			33.7542
			33.0804
			31.505
			33.1481
			31.8377
			35.4244
			31.5151
			38.1773
			36.2977
			38.88
			32.9093
			41.4062
			36.1119
			35.6785
			36.6087
			37.9064
			33.3494
			34.4118
			32.206
			38.3721
			36.3126
			33.9371
			32.198
			25.1773
			27.1412
			26.4798
			27.8598
			25.453
			29.7683
			29.3844
			26.3358
			24.2694
			26.476
			28.8908
			28.7931
			25.0613
			24.5494
			25.294
			18.3824
			29.7115
			28.8811
			27.4346
			28.9956
			28.6005
			30.0923
			25.2358
			29.0698
			28.8025
			23.8294
			24.6394
			29.4396
			22.3357
			32.1039
			29.216
			32.5258
			32.7808
			32.8844
			33.7158
			31.9444
			35.5322
			31.3279
			29.4545
			29.2717
			35.9675
			32.1995
			33.7045
			32.2117
			32.2667
			33.7417
			27.5226
			29.8222
			26.1078
			24.673
			26.3982
			27.5226
			29.8222
			26.1078
			25.7462
			22.0418
			26.3982
			32.9545
			30.9645
			32.1611
			32.5853
			35.3758
			32.8062
			34.6467
			33.5435
			29.3836
			33.5189
			30.7842
			39.7566
			32.2534
			35.8168
			34.5638
			35.068
			34.2191
			38.6675
			38.184
			34.5514
			30.988
			32.1907
			31.8828
			30.137
			30.3271
			25.5952
			34.0383
			28.9561
			32.3746
			32.9412
			28.5714
			31.37
			31.2865
			33.2999
			30.8289
			30.2423
			23.6162
			31.706
			31.8828
			30.137
			30.3271
			25.5952
			34.0383
			28.9561
			32.3746
			32.9412
			28.5714
			31.37
			31.2865
			33.2999
			30.8289
			30.2423
			23.6162
			26.6093
			19.2982
			22.6545
			28.2153
			26.6093
			19.2982
			22.6545
			28.2478
			26.6093
			19.2982
			22.6545
			28.1985
			31.1799
			36.2506
			31.8828
			30.137
			30.3271
			25.5952
			34.0383
			28.9561
			32.3746
			32.9412
			28.5714
			31.37
			31.2865
			33.2999
			30.8289
			30.2423
			23.6162
			24.7017
			22.4378
			24.5551
			24.557
			29.2903
			33.7381
			32.6478
			35.5798
			34.2153
			35.8217
			35.7879
			39.509
			34.8286
			37.7607
			35.3806
			34.4892
			25.2581
			28.5722
			26.4618
			29.1612
			27.1342
			28.6237
			30.3236
			32.6048
			30.5853
			31.9734
			30.6414
			24.7017
			22.4378
			24.5551
			26.4184
			22.8043
			24.7017
			22.4378
			24.5551
			26.4184
			22.8043
			18.018
			24.085
			23.3959
			23.2844
			23.1701
			23.388
			18.2927
			26.57
			26.4203
			28.0783
			26.4525
			24.785
			28.8525
			23.7082
			22.6866
			27.0677
			25
			23.6339
			27.524
			23.741
			27.9558
			27.5603
			23.7224
			25.2659
			12.7451
			25.8528
			21.4286
			27.2533
			28.9762
			42.3469
			26.9231
			33.5029
			27.1856
			30.2752
			29.9456
			27.8911
			24.5272
			30.2251
			28.024
			39.1144
			29.0206
			30.6238
			29.4758
			30.8529
			29.5305
			28.897
			32.0397
			30.1422
			30.2486
			30.9772
			27.8821
			29.8973
			25.9368
			30.0107
			27.867
			27.8761
			31.7273
			30.6256
			30.8894
			30.4779
			30.2902
			27.8392
			27.4773
			29.8435
			29.8527
			33.7259
			31.6608
			27.82
			29.6278
			29.3084
			30.2805
			27.9379
			28.8462
			24.8139
			27.964
			28.0828
			21.4286
			27.3747
			29.0951
			24.602
			28.0146
			27.5194
			27.2092
			28.7109
			31.0564
			29.3068
			28.798
			31.2287
			28.3902
			33.1131
			33.4071
			28.0967
			28.0757
			28.2414
			29.6271
			26.0641
			29.0703
			24.9516
			26.9983
			23.5092
			23.9742
			33.052
			28.7123
			27.409
			29.5928
			29.743
			27.7492
			31.2057
			30.127
			27.3051
			29.1996
			29.3053
			27.8373
			27.7091
			29.2683
			25.0804
			25.9072
			26.4535
			25.3026
			29.0679
			22.8459
			22.7882
			23.4827
			24.029
			26.1861
			19.8459
			25.0767
			24.7863
			22.6164
			22.6595
			21.7726
			23.5946
			25.139
			24.0895
			22.4965
			23.462
			27.6255
			22.6144
			27.127
			27.3542
			27.148
			27.158
			30.253
			28.1808
			27.3965
			26.9231
			33.5029
			27.1856
			30.2752
			29.9456
			27.5709
			28.8388
			21.5443
			20.6544
			20.3252
			21.8358
			23.9655
			27.861
			24.1507
			31.6739
			31.377
			27.0139
			31.5777
			27.1628
			30.8375
			25.1318
			27.874
			30.04
			26.0407
			29.087
			29.0531
			23.337
			28.3989
			25.6443
			30.4433
			27.1761
			28.6089
			29.1622
			27.0139
			31.5777
			27.1628
			30.7435
			27.0139
			31.5777
			27.1628
			30.5495
			27.7179
			33.0475
			30
			31.3889
			25.1318
			27.874
			30.04
			26.0407
			29.087
			24.221
			28.3989
			25.6443
			30.4433
			27.1761
			28.6089
			29.1622
			30.3061
			27.68
			31.4734
			28.6791
			28.6428
			31.2176
			26.4819
			27.8924
			31.0116
			26.5598
			33.9261
			30.1311
			30.6443
			26.9858
			27.2727
			33.1637
			27.1028
			28.1902
			30.4432
			28.9816
			30.8703
			29.3307
			30.6309
			30.1817
			27.68
			31.4734
			28.6791
			28.6428
			31.2176
			26.4819
			27.8924
			31.0116
			26.5598
			33.9261
			30.1311
			30.6443
			26.9858
			27.2727
			33.1637
			27.1028
			28.1902
			30.4432
			28.9816
			30.8703
			29.3307
			35.8491
			28.059
			31.4734
			28.6791
			28.6428
			31.2176
			26.4819
			27.8924
			31.0116
			26.5598
			33.9261
			30.1311
			30.6443
			26.9858
			27.2727
			33.1637
			27.1028
			28.1902
			30.4432
			28.9816
			30.8703
			29.3307
			35.8491
			27.9369
			30.073
			31.4734
			28.6791
			28.6428
			31.2176
			26.4819
			27.8924
			31.0116
			26.5598
			33.9261
			30.1311
			30.6443
			26.9858
			27.2727
			33.1637
			27.1028
			28.1902
			30.4432
			28.9816
			30.8703
			29.3307
			30.229
			31.4734
			28.6791
			28.6428
			31.2176
			26.4819
			27.8924
			31.0116
			26.5598
			33.9261
			30.1311
			30.6443
			26.9858
			27.2727
			33.1637
			27.1028
			28.1902
			30.4432
			28.9816
			30.8703
			29.3307
			36.8349
			35.8744
			41.6667
			33.6484
			34.2472
			37.0868
			34.8887
			34.3828
			35.1844
			37.4857
			35.2762
			37.3035
			28.9738
			35.5549
			36.7816
			41.5011
			35.8744
			41.6667
			33.6484
			34.2472
			37.0868
			34.8887
			34.3828
			35.1844
			37.4857
			35.2762
			37.3035
			28.9738
			35.5549
			24.1717
			26.3064
			28.0801
			30.7678
			29.3729
			26.1952
			29.6927
			29.4382
			27.9641
			29.0295
			27.6051
			25.6911
			29.5552
			23.2274
			23.7383
			24.506
			25.9241
			30.0179
			31.5315
			28.1034
			26.6667
			18.9036
			23.2098
			26.193
			23.8646
			27.7984
			30.6502
			28.1174
			25.778
			30.7483
			29.1581
			26.8793
			27.9777
			31.5914
			32.4267
			34.5238
			39.0244
			34.7584
			31.0427
			32.9825
			31.9841
			37.5
			34.2262
			41.3043
			32.7516
			31.0745
			43.5407
			36.6947
			34.4938
			36.0987
			35.7879
			37.2807
			40.6863
			29.2557
			40.2985
			51.4563
			35.3648
			32.2684
			34.0426
			31.4297
			34.5515
			35.6074
			37.6249
			31.246
			37.9439
			32.9707
			25.7879
			28.0817
			30.2245
			25.4054
			28.1664
			26.8059
			31.1306
			31.5657
			22.449
			26.2823
			29.5238
			31.9403
			29.6928
			29.3729
			25.6531
			27.4316
			26.9516
			27.991
			31.3305
			27.2727
			30.6667
			30.2678
			27.7457
			23.5638
			28.7438
			32.7174
			26.7943
			25.8053
			29.1613
			25.5058
			26.0083
			28.0817
			30.2245
			25.4054
			28.1664
			26.8059
			31.1306
			31.5657
			22.449
			26.2823
			29.5238
			31.9403
			29.6928
			29.3729
			25.6531
			27.4316
			32.7299
			30.1124
			27.8327
			28.172
			26.9516
			29.2814
			27.2727
			30.6667
			30.2678
			27.7457
			23.5638
			28.7438
			32.7174
			26.7943
			25.8053
			29.1613
			31.2552
			28.8178
			29.9582
			60
			29.3817
			35.9645
			26.0745
			23.9103
			28.4925
			28.9609
			28.9826
			30.1787
			25.8996
			27.8066
			29.1817
			31.4092
			23.696
			29.7863
			28.2553
			24.8175
			27.4569
			29.0645
			29.9698
			29.5588
			27.0805
			29.8111
			27.5131
			31.2992
			27.2259
			27.6234
			28.3531
			34.273
			35.9636
			29.7169
			28.4395
			33.7653
			29.1964
			29.5058
			31.4208
			26.009
			30.6186
[truncated: 305,839+ more rows]

## Sheet: Supp.fig.7.d
	Random genetic locations	High strand bias locations	All introns				Random genetic locations	High strand bias locations	All introns
	22	20	23.4322			MEAN	26.1067	25.75	27.122
	36	35	19.8464			SD	7.74953	8.17603	5.25555
	26	25	23.2196
	29	23	23.3104
	22	17	23.4322
	18	22	19.7546
	35	28	23.4322
	41	27	28.3336
	24	29	29.8571
	34	21	33.3566
	25	23	29.7818
	20	22	36.6312
	19	35	30.0759
	28	31	33.0649
	26	6	31.0673
	23	31	30.0772
	26	16	28.0949
	30	28	31.8696
	20	20	29.5455
	32	19	35.6164
	37	30	28.2899
	27	33	28.6589
	30	24	28.0461
	21	19	29.9361
	31	28	30.1109
	22	17	28.3658
	20	18	30.3852
	21	23	28.3336
	19	25	29.8571
	28	18	33.3566
	40	32	29.7818
	27	18	36.6312
	25	22	30.0759
	15	26	33.0649
	26	22	29.4687
	26	34	31.8696
	32	19	29.5455
	30	14	35.6227
	26	21	28.2899
	30	24	28.6589
	15	28	28.0461
	41	24	30.0366
	26	19	28.3658
	13	41	30.3852
	20	24	28.3336
	16	19	29.8571
	14	19	33.3566
	15	26	29.7818
	24	25	36.6312
	34	32	30.0759
	23	19	33.0649
	21	41	31.0673
	27	2	30.0772
	10	29	28.0949
	33	31	31.8696
	28	14	29.5455
	38	26	35.6227
	25	17	28.2899
	33	27	28.6589
	26	29	28.0461
	28	16	30.0366
	33	32	28.3658
	35	19	30.3852
	15	38	29.4501
	21	26	28.1102
	27	20	30.8543
	26	22	33.6788
	21	21	32.5428
	22	24	26.5495
	17	22	29.6012
	16	22	28.746
	31	34	32.2305
	34	31	32.3325
	29	29	31.8913
	26	36	31.2915
	14	31	29.9978
	25	38	29.9563
	27	31	30.9849
	22	32	27.7955
	22	40	33.074
	25	37	22.9765
	36	23	30.4595
	46	41	32.6842
	25	29	29.2736
	37	28	30.8833
	24	15	32.4984
	20	18	29.6876
	17	24	27.7639
	23	4	30.7192
	29	43	31.4655
	29	23	31.0629
	24	41	31.3839
	28	31	28.7427
	24	39	31.6986
	21	22	34.0483
	33	17	32.5451
	33	44	35.4545
	26	37	28.2688
	16	29	34.2632
	26	29	34.8091
	29		30.5049
	10		29.6724
	19		28.2519
	26		27.6445
	29		23.9797
	23		26.0043
	32		29.439
	19		26.5332
	26		25.8305
	33		23.9335
	25		23.7929
	44		27.4468
	32		26.0979
	23		24.7513
	19		27.6949
	25		29.7802
	15		28.1102
	27		30.8543
	26		33.6788
	22		29.7802
	28		28.1102
	22		30.8543
	26		33.6788
	26		32.5428
	25		26.5495
	22		29.6012
	11		28.746
	8		32.2305
	33		27.6036
	24		29.7802
	29		29.2374
	28		33.6788
	24		32.5428
	26		26.5495
	32		29.6012
	34		28.746
	27		32.2305
	26		28.3336
	24		29.8571
	23		33.3566
	27		29.7818
	23		36.6312
	29		30.0759
	26		33.0649
	39		31.0673
	28		30.0772
	39		28.0949
	16		31.8696
	19		29.5455
	23		35.6227
	28		28.2899
	33		28.6589
	31		28.0461
	27		29.9361
	34		30.1109
	12		28.3658
	26		30.3852
	31		19.7059
	34		22.6837
	25		14.2857
	32		13.913
	30		26.8061
	19		14.7247
	18		25.1434
	21		21.8487
	23		22.2328
	15		9.21053
	19		28.482
	25		25.5254
	22		21.5365
	24		23.4234
	29		26.4574
	31		13.5464
	34		21.1921
	20		14.1026
	27		26.9663
	28		29.5643
	34		21.4099
	30		21.5365
	23		23.4234
	36		26.4574
	28		13.5464
	36		21.1921
	29		14.1026
	26		26.9663
	37		26.893
	30		31.7913
	34		26.4629
	38		28.0571
	32		25.6643
	29		30.1893
	24		27.5997
	8		33.5979
	28		30.3625
	31		29.8592
	49		29.0245
	42		27.7941
	26		30.6739
	21		28.6744
	25		30.1893
	26		27.5997
	33		33.5979
	21		30.3625
	26		29.8592
	20		29.0245
	24		27.7941
	27		30.6739
	26		28.6966
	25		27.0423
	21		29.36
	20		29.6874
	25		29.6473
	24		27.2977
	31		29.5709
	6		30.0334
	24		31.7841
	21		27.3444
	27		30.7411
	19		26.8654
	22		29.6134
	29		27.131
	28		28.158
	25		30.0813
	18		32.5949
	22		27.3444
	20		30.7411
	23		26.8654
	25		29.6134
	20		27.131
	21		28.158
	33		31.3559
	11		32.6935
	18		34.5371
	22		30.6391
	25		31.7705
	32		30.3393
	33		31.2665
	14		32.5723
	20		31.8027
	31		32.2185
	34		33.2072
	15		22.76
	22		30.0388
	32		32.2621
	25		31.0162
	21		28.2595
	16		26.8293
	25		30.4911
	28		23.8867
	34		27.1866
	25		27.828
	39		24.7353
	6		31.3559
	37		32.6935
	27		34.5371
	14		30.6391
	33		31.7705
	22		30.3393
	25		32.517
	29		31.4076
	32		31.7652
	30		30.9124
	21		30.03
	44		31.8085
	23		31.2665
	28		32.5723
	26		31.8027
	21		32.2185
	27		33.2072
	31		22.76
	31		30.0388
	31		31.0651
	32		28.2595
	31		31.3559
	39		32.6935
	36		34.5371
	34		30.6391
	33		31.7705
	33		30.3393
	27		32.517
	22		31.4076
	23		31.7652
	39		30.7124
	36		32.134
	28		30.03
	15		31.8085
	20		31.3559
	26		32.6935
	8		34.5371
	26		30.6391
	32		31.7705
	48		30.3393
	33		39.8764
	31		31.3559
	23		32.6935
	27		34.5371
	44		30.6391
	30		31.7705
	33		30.3393
	27		32.517
	21		31.4093
	30		31.7652
	27		30.7124
	25		32.134
	18		30.03
	17		31.8085
	30		31.0345
	32		31.9265
	29		35.9184
	35		38.7145
	22		26.2838
	19		33.4209
	33		29.753
	33		29.8373
	14		27.4618
	39		28.9941
	17		32.8702
	35		33.1157
	26		33.2731
	18		30.215
	27		29.9423
	30		31.126
	17		29.973
	15		30.981
	28		26.5572
	15		28.2918
	13		34.7692
	26		25.9234
	24		26.9468
	17		27.7487
	31		29.7082
	16		27.2013
	28		24.0011
	23		26.3598
	24		31.2937
	39		22.8381
	19		23.7506
	14		35.7191
	17		25.9494
	29		19.6203
	26		25.1866
	21		21.4286
	27		18.1287
	35		21.6561
	25		14.433
	20		25.6735
	17		22.008
	26		18.8387
	28		25
	23		34.8151
	19		31.9761
	38		27.005
	10		32.2229
	20		33.7048
	29		33.1081
	15		36.6232
	28		34.4318
	16		29.8145
	27		35.7328
	28		31.9188
	24		32.2113
	30		28.3887
	16		32.2801
	42		34.6487
	21		35.8659
	20		34.5146
	26		34.2105
	18		32.0301
	24		33.219
	21		34.548
	20		30.5799
	25		32.3675
	31		35.1433
	31		20.7465
	40		19.8198
	26		30.7137
	35		33.2741
	33		32.1292
	38		33.6709
	42		31.4595
	36		29.8584
	22		28.9393
	40		29.8295
	37		33.1038
	28		34.2085
	21		31.861
	26		34.413
	28		33.8378
	0		32.6036
	32		25.9705
	22		33.527
	43		26.0369
	29		29.6336
	36		29.0358
	24		30.7534
	27		28.6378
	43		25.4725
	37		35.6514
	29		32.9955
	30		27.2665
	20		31.7582
	35		30.0254
	25		29.907
	23		32.4561
	17		32.7771
	22		37.7224
	28		29.6912
	27		26.414
	29		36.8556
	21		30.2689
	23		32.9708
	22		30.396
	35		34.0994
	31		29.5256
	6		30.5859
	31		23.9309
	16		27.8136
	28		29.8805
	20		26.7241
	19		29.627
	30		28.539
	33		24.0484
	24		31.1982
	19		25.3769
	28		28.4579
	17		25.2033
	18		27.8252
	23		36.3223
	25		29.8371
	18		28
	32		27.1876
	18		26.167
	22		29.8091
	26		27.0245
	22		30.5263
	34		28.9972
	19		27.4657
	14		32.9668
	21		31.4465
	24		28.4785
	28		27.4336
	24		28.4143
	19		32.0801
	41		31.9788
	24		28.2363
	19		31.9444
	19		31.5811
	26		27.0651
	25		29.1036
	32		27.5467
	19		28.9478
	41		29.3822
	2		32.9802
	29		30.0668
	31		25.7822
	14		24.3551
	26		29.9749
	17		31.0783
	27		30.1637
	29		34.9977
	16		32.4703
	32		27.9693
	19		29.9469
	38		31.5702
	26		32.6102
	20		25.0332
	22		30.5274
	21		29.5245
	24		28.2981
	22		29.8841
	22		31.086
	34		29.7076
	31		27.6705
	29		29.5513
	36		27.8465
	31		28.3939
	38		29.5107
	31		34.3033
	32		31.5315
	40		29.5635
	37		28.4521
	23		25.9905
	41		26.6975
	29		26.2006
	28		27.762
	15		28.8045
	18		27.4276
	24		29.9283
	4		28.5155
	43		27.9573
	23		27.7742
	41		32.7209
	31		29.9007
	39		26.9091
	22		27.5613
	17		27.3367
	44		27.5815
	37		21.4862
	29		33.2046
	29		28.8081
	26		40.9091
	34		26.9391
	21		25.9731
	20		28.9798
	14		28.4316
	24		31.6623
	35		30
	28		30.6193
	30		30.7962
	22		31.973
	21		32.3405
	20		32.5493
	30		32.5949
	35		32.4453
	12		30.9992
	33		30.8772
	18		30.6649
	33		29.1842
	18		31.3027
	19		30.9964
	25		31.3053
	29		29.1437
	16		25.1927
	18		28.114
	22		30.8394
	16		29.3901
	18		32.5103
	28		30.0517
	32		29.6594
	14		31.5559
	27		29.3089
	19		28.2076
	30		33.9119
	25		38.0567
	24		31.012
	39		37.7186
	28		35.6413
	12		34.6182
	16		32.6841
	15		38.8482
	26		32.432
	24		35.1376
	22		34.0035
	39		33.8481
	24		33.2329
	20		31.565
	19		33.3333
	27		25.2646
	29		22.393
	25		27.0318
	25		26.2976
	43		26.1905
	7		34.46
	37		29.3006
	29		30.9816
	13		30.8063
	27		24.1739
	17		30.5064
	23		28.0494
	24		34.2038
	30		33.0272
	30		26.226
	19		30.8305
	44		28.3967
	24		27.621
	19		26.9341
	21		32.0833
	21		23.9107
	22		31.0291
	30		30.3911
	30		29.3465
	34		28.2353
	33		28.7879
	29		29.2512
	31		31.5163
	32		29.6724
	37		27.4336
	24		29.9508
	38		30.1534
	36		28.8553
	21		29.2208
	21		28.0016
	42		28.7033
	35		35.6584
	30		18.2927
	15		29.0345
	25		30.5328
	27		29.478
	4		32.9591
	49		31.2176
	24		33.7478
	46		29.3812
	29		31.5987
	38		28.8268
	15		28.9978
	28		30.0885
	41		31.2692
	35		32.6384
	24		35.1313
	30		33.0783
			32.3797
			32.3471
			30.8016
			31.2384
			29.1948
			27.8207
			29.8005
			31.1457
			28.6505
			34.628
			29.3402
			34.3555
			34.8986
			33.9824
			28.3976
			32.716
			32.7976
			30.9437
			31.7615
			30.6207
			30.9607
			31.1956
			31.7405
			27.5417
			26.8886
			33.3599
			29.8215
			31.8035
			34.4693
			27.5273
			31.5641
			31.049
			31.8743
			32.7757
			26.7099
			31.8112
			28.6694
			31.8696
			26.8877
			41.2955
			30.3476
			30.4054
			18.0873
			33.217
			25.4358
			25.8465
			26.1849
			29.2608
			28.0702
			30.3087
			29.6875
			28.8522
			25.0929
			28.169
			29.6296
			31.5247
			33.4941
			32.3026
			28.294
			24.8668
			28.3111
			32.535
			30.474
			32.9352
			27.1272
			31.8546
			37.4505
			31.9066
			33.9098
			33.3562
			32.2954
			32.2963
			33.9984
			32.5833
			31.9255
			31.3078
			30.7677
			31.9642
			31.824
			32.3379
			31.1944
			31.935
			31.3078
			30.7677
			31.9642
			31.824
			32.3379
			31.1944
			18.0873
			33.217
			25.4358
			25.8465
			26.1849
			29.2608
			28.0702
			30.2112
			30.7256
			29.6875
			28.8522
			25.0929
			28.169
			29.6296
			31.5247
			33.4941
			32.3026
			28.294
			24.8668
			28.3111
			32.535
			30.474
			32.9352
			30.2241
			26.5656
			28.5745
			28.7722
			29.4342
			28.028
			28.8953
			29.3635
			30.0457
			26.1146
			34.2261
			28.9433
			30.8313
			30.3713
			27.1429
			33.0831
			33.4385
			30.9148
			33.9168
			33.2955
			30.1832
			31.3037
			31.83
			33.2196
			28.2956
			32.5405
			34.3612
			35.8696
			18.3673
			27.2727
			31.4773
			22.5806
			31.2144
			32.7652
			29.4794
			35.3819
			29.5017
			33.6342
			29.9111
			32.3748
			30.3371
			34.5336
			34.6479
			26.738
			29.6709
			30.2151
			31.0861
			32.1182
			30.374
			30.0302
			35.44
			25.8883
			29.2597
			29
			29.1391
			30.7927
			30.3398
			30.1255
			23.0189
			30.4293
			32.5206
			30.9919
			30.5519
			34.8477
			33.7891
			30.0183
			36.2577
			30.2746
			32.0421
			31.0432
			30.3076
			31.829
			28.71
			30.0495
			28.101
			27.3878
			28.7184
			25.4116
			24.3243
			22.1226
			22.0532
			26.6055
			22.5962
			28.9244
			34.8477
			33.7891
			30.0183
			36.2577
			31.1366
			31.0432
			30.3076
			31.829
			28.71
			30.0495
			28.101
			27.3878
			28.7184
			25.4116
			24.3243
			22.1226
			22.0532
			26.6055
			22.5962
			28.9244
			30.9629
			35.7027
			27.451
			25.0989
			31.0787
			35.7027
			27.451
			25.0989
			26.8359
			28.0992
			26.9041
			24.1171
			27.425
			26.3947
			27.1493
			27.7133
			27.6423
			23.7452
			23.5513
			22.6499
			25.3472
			17.8218
			21.0807
			21.8579
			19.1919
			25.4169
			26.4881
			22.044
			24.1001
			26.4574
			23.4611
			22.8795
			26.0173
			24.6714
			32.2802
			31.8804
			36.9281
			32.4351
			33.9603
			32.1909
			31.1185
			31.9559
			31.8804
			36.9281
			32.4351
			33.9603
			32.1909
			31.1185
			30.9758
			29.3915
			26.978
			26.967
			26.2729
			27.6397
			33.1581
			29.8315
			31.3147
			26.9514
			32.0085
			34.1391
			33.9225
			33.4225
			34.1141
			32.3589
			33.8197
			31.847
			35.2439
			33.532
			39.136
			38.1928
			34.1391
			34.7852
			33.8919
			33.4225
			34.1141
			32.3589
			33.8197
			31.847
			35.2439
			33.532
			39.136
			38.1928
			31.2228
			32.3692
			31.1851
			31.0699
			29.6565
			30.1111
			32.8016
			31.9724
			28.4926
			33.0779
			31.0847
			31.9425
			32.1595
			30.1269
			29.2818
			30.2652
			33.7881
			32.0839
			30.8371
			29.6494
			30.9083
			31.794
			31.277
			33.5467
			33.9225
			33.4225
			34.1141
			32.3589
			33.8197
			31.847
			35.2439
			33.532
			39.136
			38.1928
			30.4432
			31.0416
			30.9105
			28.9362
			28.8325
			29.6398
			30.1529
			29.7782
			32.5094
			27.2152
			31.4129
			33.0085
			27.0213
			33.7864
			30.6152
			29.9388
			31.0696
			28.9384
			30.799
			29.7868
			29.7258
			41.3545
			32.1374
			30.9889
			27.679
			31.2901
			29.2278
			30.7692
			30.3466
			31.0508
			30.0932
			31.101
			31.4286
			30.0233
			28.6664
			27.5815
			35.0006
			27.7981
			32.1348
			30.9761
			30.4432
			31.0416
			30.9105
			28.9362
			28.8325
			29.6398
			30.1529
			29.7782
			32.5094
			27.2152
			31.4129
			33.0085
			27.0213
			33.7864
			30.6152
			29.9388
			31.0696
			28.9384
			29.9563
			36.4366
			31.3831
			27.679
			31.2901
			29.2278
			30.7692
			30.3466
			31.0508
			30.0932
			31.101
			30.5313
			28.6664
			27.5815
			35.0006
			27.7981
			32.1348
			30.9761
			30.8607
			33.8483
			47.8873
			31.9328
			29.0648
			28.3541
			30.7555
			29.9065
			32.4689
			32.0248
			29.5394
			31.7487
			31.3689
			32.7545
			35.7959
			30.6843
			31.6594
			32.8271
			29.5943
			26.8041
			30.4017
			29.6475
			30.8871
			26.2087
			29.7507
			30.4432
			31.0416
			30.9105
			28.9362
			28.8325
			29.6398
			30.1529
			29.7782
			32.5094
			27.2152
			31.4129
			33.0085
			27.0213
			33.7864
			30.6152
			29.9388
			31.0696
			28.9384
			29.9563
			36.4366
			31.3831
			28.9389
			29.2278
			30.7692
			30.3466
			31.0508
			30.0932
			31.101
			30.5313
			28.6664
			27.5815
			35.0006
			27.7981
			32.1348
			30.9761
			32.0288
			30.5328
			32.6717
			30.5774
			32.2465
			30.9455
			32.0166
			30.4721
			35.2777
			32.6217
			32.3423
			30.5997
			29.7818
			30.5339
			33.4794
			34.2269
			34.0387
			33.9562
			32.513
			31.0175
			29.2514
			33.4142
			36.6337
			30.8982
			30.8907
			23.4589
			31.1454
			27.3684
			30.7904
			30.9267
			33.3719
			29.7939
			35.7831
			34.0096
			34.4058
			34.12
			35.759
			33.9363
			35.022
			30.0793
			37.0927
			26.4991
			36.2595
			34.0324
			31.3331
			27.4232
			46.4286
			37.3626
			24.507
			29.4884
			22.4696
			19.7492
			24.0891
			9.43396
			14.8352
			23.6
			18.3673
			19.3199
			21.0526
			16.129
			23.3732
			27.8285
			28.0778
			17.4359
			21.2225
			18.3556
			16.8539
			16.5414
			17.4286
			20.4159
			18.6842
			13.2841
			16.5049
			23.1817
			32.7036
			43.7908
			33.7471
			35.2697
			28.496
			37.3662
			32.1527
			36.9176
			37.6491
			34.1253
			28.4091
			37.3924
			35.4728
			47.8261
			33.3333
			33.3333
			36.3431
			30.7435
			32.7074
			35.377
			36.4573
			34.0253
			32.5397
			35.2113
			34.9624
			33.2016
			28.6641
			21.8852
			28.2675
			26.539
			27.2251
			22.125
			27.3409
			23.9531
			27.556
			27.5834
			25.1612
			21.8852
			28.2675
			26.539
			27.2251
			22.125
			27.3409
			27.1159
			27.5834
			25.1612
			34.2594
			32.0278
			36.1882
			37.0795
			30.7256
			35.9829
			32.2974
			34.7578
			29.6424
			36.3436
			34.6122
			33.0135
			33.5689
			32.6174
			37.7445
			31.1818
			25.8275
			38.3868
			33.7026
			32.5428
			31.9289
			29.1508
			35.487
			35.2381
			35.6511
			31.7117
			36.1052
			27.154
			26.381
			32.8342
			28.8462
			30.3448
			26.8235
			25.9615
			26.4975
			27.9023
			27.8861
			28.5714
			34.6154
			30.9524
			25.835
			30.3523
			24.7024
			27.4359
			26.7166
			27.154
			26.381
			32.8342
			28.8462
			30.3448
			26.8235
			25.9615
			26.4975
			27.9023
			27.8861
			28.5714
			34.6154
			28.8711
			28.9412
			24.7024
			27.4359
			26.7166
			27.154
			26.381
			32.8342
			28.8462
			30.3448
			26.8235
			25.9615
			26.4975
			27.9023
			27.8861
			28.5714
			34.6154
			28.8194
			24.7024
			27.4359
			26.7166
			34.4302
			33.8309
			34.1098
			32.0525
			38.4794
			34.4368
			34.7285
			34.3249
			33.8309
			34.1098
			32.0525
			38.4794
			34.4368
			34.7285
			29.2374
			30.6916
			29.6059
			28.2496
			29.9703
			31.0782
			17.8571
			30.3075
			30.137
			31.9131
			29.3023
			30.349
			28.7328
			31.2037
			27.6565
			26.3948
			29.834
			31.2808
			28.717
			29.2267
			30.0169
			34.7656
			27.8881
			28.9657
			30.2609
			28.1523
			29.5169
			27.8666
			30.2299
			34.8837
			24.0552
			31.3532
			27.9092
			27.7102
			30.6134
			28.5387
			28.1058
			26.5746
			28.3269
			27.9132
			28.2531
			24.6506
			25.1384
			27.7035
			26.0345
			25.7966
			24.4063
			27.7069
			26.4706
			25.9615
			26.8538
			28.2158
			26.7934
			27.9127
			25.8429
			29.6188
			27.258
			29.9624
			31.2709
			29.8678
			25.4047
			32.2824
			27.2864
			33.9497
			28.9175
			29.2798
			32.3232
			30.0088
			34.0488
			23.8381
			29.2408
			29.8909
			31.1625
			31.0192
			30.169
			29.0947
			30.2713
			31.5747
			29.3931
			24.2835
			24.3502
			24.1317
			26.1446
			25.2941
			24.2835
			24.3502
			24.1317
			26.0859
			26.2181
			25.2941
			26.7045
			29.071
			28.3224
			27.4441
			28.268
			28.1292
			28.9842
			29.0478
			33.285
			27.5581
			31.0432
			27.8567
			28.8707
			26.5626
			31.3199
			27.5083
			29.8265
			27.861
			29.8857
			26.828
			30.944
			28.5366
			30.0178
			30.8447
			32.8543
			34.0539
			31.1302
			27.0749
			27.6132
			21.1765
			29.1971
			29.6894
			33.8012
			28.8961
			28.8225
			29.1289
			21.7712
			29.4172
			30.0178
			30.8447
			32.8543
			34.0539
			31.1302
			27.0749
			27.6132
			21.1765
			29.1971
			29.6894
			33.8012
			28.8961
			28.8225
			29.1289
			21.7712
			28.9463
			32.8321
			28.3753
			26.3949
			28.9463
			32.8321
			28.3753
			26.3031
			28.9463
			32.8321
			28.3753
			26.3991
			29.5586
			28.1205
			30.0178
			30.8447
			32.8543
			34.0539
			31.1302
			27.0749
			27.6132
			21.1765
			29.1971
			29.6894
			33.8012
			28.8961
			28.8225
			29.1289
			21.7712
			27.4075
			26.7055
			27.0643
			26.5806
			28.2581
			26.9922
			30.6883
			31.0098
			26.9747
			29.3881
			31.5169
			23.2335
			29.8482
			26.3957
			28.782
			29.0069
			28.8342
			25.9015
			26.3834
			26.0509
			27.1964
			23.1332
			26.102
			26.9501
			28.0297
			27.081
			25.4183
			27.4075
			26.7055
			27.0902
			25.953
			27.218
			27.4075
			26.7055
			27.0643
			25.953
			27.218
			19.2943
			27.5933
			25.2715
			24.1271
			24.1706
			22.4044
			21.3415
			31.6669
			31.6647
			30.4974
			36.3636
			31.4047
			39.8361
			31.6109
			28.0597
			33.6295
			35.9649
			33.8115
			32.3918
			33.2086
			33.2597
			28.6327
			36.4641
			29.4096
			40.1961
			29.6336
			46.4286
			29.8902
			29.4587
			16.3265
			29.243
			25.8741
			26.9461
			26.6055
			26.5126
			26.0921
			27.4827
			24.866
			25.5315
			26.1993
			25.0693
			27.2212
			25.2219
			24.0566
			23.3391
			25.8556
			21.4219
			22.843
			23.5166
			24.1261
			31.176
			30.0479
			32.6957
			30.3329
			32.4541
			35.177
			34.4545
			29.3997
			31.0195
			28.9998
			33.4828
			30.9774
			30.6501
			31.3415
			30.0182
			32.8694
			30.1054
			32.2581
			28.9888
			29.7454
			27.9024
			27.4945
			31.1278
			31.3482
			30.2472
			29.8218
			35.7143
			29.8633
			29.4359
			30.1495
			30.4183
			31.7276
			31.2372
			29.7972
			27.4698
			29.2685
			29.2775
			32.9352
			29.5583
			27.5943
			31.969
			28.5551
			29.9786
			30.6259
			29.3369
			32.7293
			32.4681
			32.2111
			31.0562
			33.5884
			36.7641
			29.5359
			26.3173
			29.3283
			27.3594
			27.6622
			29.8551
			27.6005
			27.7908
			28.0419
			23.3202
			25.8717
			27.7631
			26.8061
			22.5203
			32.8689
			26.78
			24.7674
			33.391
			27.4882
			28.823
			28.1328
			27.8579
			29.9616
			26.3172
			35.8382
			26.0307
			23.9316
			31.153
			29.3848
			31.535
			28.6624
			25.9877
			31.1182
			30.5409
			26.4425
			26.2287
			25.8028
			29.2316
			29.3221
			29.9898
			29.9042
			29.4274
			29.0453
			32.2184
			29.243
			25.8741
			26.9461
			26.6055
			26.5126
			26.4049
			25.2275
			33.0791
			31.6564
			31.7073
			31.984
			33.9655
			30.2005
			28.5032
			29.6489
			30.3314
			22.4712
			27.0239
			31.9109
			28.74
			32.2496
			32.261
			34.0861
			38.0666
			34.1304
			34.9114
			33.1858
			34.1287
			34.7109
			34.131
			35.9319
			33.645
			31.1965
			22.4712
			27.0239
			31.9109
			28.681
			22.4712
			27.0239
			31.9109
			28.5835
			31.3873
			30.2002
			26.6667
			29.7664
			32.2496
			32.261
			34.0861
			38.0666
			34.1304
			33.4337
			34.1287
			34.7109
			34.131
			35.9319
			33.645
			31.1965
			33.09
			36.48
			31.0195
			34.9071
			33.3251
			31.7663
			30.9894
			28.5178
			34.1625
			34.7198
			31.3992
			29.9083
			30.518
			32.5887
			33.0849
			33.503
			34.5794
			34.1118
			32.3378
			30.6449
			27.9146
			31.0039
			33.1108
			33.0783
			36.48
			31.0195
			34.9071
			33.3251
			31.7663
			30.9894
			28.5178
			34.1625
			34.7198
			31.3992
			29.9083
			30.518
			32.5887
			33.0849
			33.503
			34.5794
			34.1118
			32.3378
			30.6449
			27.9146
			31.0039
			31.6038
			33.1892
			31.0195
			34.9071
			33.3251
			31.7663
			30.9894
			28.5178
			34.1625
			34.7198
			31.3992
			29.9083
			30.518
			32.5887
			33.0849
			33.503
			34.5794
			34.1118
			32.3378
			30.6449
			27.9146
			31.0039
			31.6038
			33.1915
			33.1508
			31.0195
			34.9071
			33.3251
			31.7663
			30.9894
			28.5178
			34.1625
			34.7198
			31.3992
			29.9083
			30.518
			32.5887
			33.0849
			33.503
			34.5794
			34.1118
			32.3378
			30.6449
			27.9146
			31.0039
			33.1385
			31.0195
			34.9071
			33.3251
			31.7663
			30.9894
			28.5178
			34.1625
			34.7198
			31.3992
			29.9083
			30.518
			32.5887
			33.0849
			33.503
			34.5794
			34.1118
			32.3378
			30.6449
			27.9146
			31.0039
			29.9227
			21.5247
			30.1802
			35.9168
			29.3891
			27.2211
			31.9915
			30.4888
			31.0093
			26.7429
			29.9261
			30.4245
			34.4064
			28.0954
			28.4802
			29.5806
			21.5247
			30.1802
			35.9168
			29.3891
			27.2211
			31.9915
			30.4888
			31.0093
			26.7429
			29.9261
			30.4245
			34.4064
			28.0954
			32.2389
			34.0331
			32.2702
			30.5863
			35.6436
			40.239
			35.8129
			30.0225
			32.515
			37.175
			36.6088
			35.9867
			37.4462
			37.1638
			36.5357
			33.6667
			34.0909
			29.9156
			39.3393
			32.2414
			27.4026
			36.4839
			35.8243
			34.5705
			30.7184
			29.2854
			29.4118
			32.6406
			36.2302
			27.619
			25.8727
			25.8542
			30.6133
			27.3084
			27.1981
			30.6878
			24.3902
			30.855
			29.7643
			29.2398
			29.0644
			36.7647
			27.9762
			32.6087
			29.6324
			29.2837
			32.0574
			33.0532
			28.0284
			26.2332
			31.7818
			33.7719
			31.3725
			31.815
			36.5672
			22.3301
			28.7243
			31.8318
			27.2606
			30.7771
			28.3278
			27.7678
			29.3008
			30.8626
			29.5327
			26.8041
			32.0585
			31.8392
			31.1413
			33.1532
			28.6631
			31.4334
			34.6338
			30.1347
			36.7347
			27.9523
			40.9524
			28.7562
			34.471
			31.1331
			32.2056
			30.2242
			24.2165
			29.2889
			28.3262
			33.1378
			34.6667
			29.6857
			31.2861
			27.6534
			28.305
			28.2642
			28.2297
			28.8535
			27.1941
			32.7088
			31.5909
			31.8392
			31.1413
			33.1532
			28.6631
			31.4334
			34.6338
			30.1347
			36.7347
			27.9523
			40.9524
			28.7562
			34.471
			31.1331
			32.2056
			30.2242
			25.6849
			27.14
			26.9202
			25.6464
			24.2165
			28.7777
			33.1378
			34.6667
			29.6857
			31.2861
			27.6534
			28.305
			28.2642
			28.2297
			28.8535
			27.1941
			31.8982
			30.2076
			30.0434
			25
			30.3845
			25.9554
			36.8672
			36.7179
			31.4741
			30.9413
			30.3608
			34.8718
			33.7683
			32.9016
			33.4339
			36.6723
			38.27
			34.7736
			32.4246
			35.7664
			36.2931
			31.0183
			30.8473
			33.7368
			34.5197
			33.6907
			31.7675
			33.0709
			35.0357
			33.9693
			33.6163
			38.724
			30.6525
			31.5103
			33.6146
			30.9494
			34.9067
			30.9303
			29.2013
			32.287
			30.5022
[truncated: 305,839+ more rows]

## Sheet: Supp.fig.7.e
	Random genetic locations	High strand bias locations	All introns				Random genetic locations	High strand bias locations	All introns
	28	39	24.862			MEAN	22.8833	23.21	22.882
	14	18	26.5045			SD	7.28009	7.3679	5.05379
	29	25	25.0403
	20	23	24.9968
	23	19	24.862
	21	17	27.2393
	22	24	24.862
	27	27	18.9938
	17	16	18.8682
	22	22	14.6154
	16	20	18.0591
	36	15	14.3582
	38	17	18.6709
	10	21	18.6175
	18	34	17.7776
	23	18	20.0399
	23	33	19.6698
	30	18	18.8833
	22	23	20.4545
	17	28	18.2648
	21	20	17.171
	23	10	19.1288
	18	40	20.5671
	15	41	19.8721
	38	33	18.8158
	22	34	18.9497
	27	28	19.1574
	27	24	18.9938
	26	26	18.8682
	23	23	14.6154
	15	19	18.0591
	25	24	14.3582
	19	28	18.6709
	37	31	18.6175
	16	21	19.2887
	29	25	18.8833
	19	32	20.4545
	19	15	18.2234
	24	20	17.171
	25	23	19.1288
	20	27	20.5671
	21	32	19.2373
	11	13	18.9497
	33	15	19.1574
	25	26	18.9938
	26	27	18.8682
	26	17	14.6154
	32	31	18.0591
	20	17	14.3582
	21	15	18.6709
	16	19	18.6175
	23	15	17.7776
	19	3	20.0399
	1	24	19.6698
	29	29	18.8833
	27	42	20.4545
	8	22	18.2234
	10	22	17.171
	25	25	19.1288
	22	19	20.5671
	17	18	19.2373
	29	13	18.9497
	17	26	19.1574
	14	14	23.4351
	28	35	25.7426
	20	31	23.8191
	25	38	21.3472
	25	28	19.3636
	27	24	23.4286
	23	31	21.9325
	26	39	23.8576
	28	20	23.5859
	13	21	18.2364
	20	14	19.1453
	23	14	18.9984
	15	26	18.4464
	29	13	19.6265
	22	20	19.6792
	25	20	17.5719
	21	14	16.7963
	29	20	20.0302
	28	27	18.2378
	24	14	17.5275
	28	24	19.6374
	11	22	17.624
	30	34	15.4039
	29	24	18.8447
	16	23	18.5564
	25	30	18.8255
	20	18	17.3491
	31	28	18.5378
	19	20	18.0121
	21	23	21.0121
	20	19	18.6661
	28	25	21.1796
	29	21	19.7915
	14	10	20.9091
	25	22	18.9632
	27	24	15.5399
	14	20	15.6979
	20		17.9956
	34		19.5086
	15		21.6455
	13		19.5458
	24		21.3716
	17		21.1747
	16		18.0134
	25		20.1751
	16		19.8872
	16		22.4377
	19		20.2408
	19		18.6525
	25		17.5345
	17		19.8947
	20		21.0614
	28		22.774
	32		25.7426
	21		23.8191
	28		21.3472
	29		22.774
	24		25.7426
	22		23.8191
	25		21.3472
	27		19.3636
	18		23.4286
	28		21.9325
	28		23.8576
	33		23.5859
	12		27.1486
	31		22.774
	25		24.9378
	23		21.3472
	41		19.3636
	30		23.4286
	21		21.9325
	19		23.8576
	17		23.5859
	25		18.9938
	28		18.8682
	29		14.6154
	27		18.0591
	26		14.3582
	16		18.6709
	21		18.6175
	11		17.7776
	27		20.0399
	37		19.6698
	30		18.8833
	29		20.4545
	29		18.2234
	21		17.171
	15		19.1288
	18		20.5671
	31		19.8721
	17		18.8158
	42		18.9497
	22		19.1574
	16		31.0294
	25		24.9201
	21		41.8605
	18		36.5217
	21		26.0456
	24		35.4673
	31		26.3862
	25		31.9328
	28		28.7214
	31		22.3684
	26		22.0657
	20		25.1525
	29		27.8338
	28		25.6113
	29		24.6637
	19		33.3333
	27		15.894
	29		26.9231
	30		22.8732
	5		22.4254
	18		25.8486
	8		27.8338
	23		25.6113
	15		24.6637
	28		33.3333
	12		15.894
	33		26.9231
	14		22.8732
	14		14.6214
	33		25.0984
	23		23.6671
	21		21.7212
	18		19.7874
	29		20.8822
	18		24.291
	10		19.8662
	14		21.1372
	17		20.7089
	18		20.3558
	23		22.1636
	23		20.9787
	27		19.9432
	23		20.8822
	37		24.291
	23		19.8662
	26		21.1372
	21		20.7089
	13		20.3558
	15		22.1636
	25		20.9787
	27		19.7889
	17		23.0047
	23		22.9275
	16		21.9217
	27		22.6883
	19		23.8886
	18		21.6726
	35		19.7442
	18		18.3007
	30		21.1662
	17		18.5727
	27		19.063
	22		17.82
	20		18.6395
	23		18.0476
	47		16.5854
	45		19.128
	28		21.1662
	30		18.5727
	21		19.063
	23		17.82
	27		18.6395
	21		18.0476
	24		19.6546
	34		18.1204
	36		18.5486
	30		20.1697
	18		19.4311
	24		18.99
	17		17.9524
	16		20.4307
	34		20.4805
	22		19.621
	28		19.8043
	35		27.4459
	14		20.3318
	18		20.1218
	20		19.4638
	30		20.0781
	19		19.7339
	22		21.2029
	18		21.9284
	15		20.4234
	25		23.9327
	14		22.8081
	5		19.6546
	15		18.1204
	32		18.5486
	42		20.1697
	20		19.4311
	20		18.99
	29		19.6562
	12		20.4906
	16		19.1372
	13		19.3448
	29		18.543
	16		18.7234
	24		17.9524
	27		20.4307
	30		20.4805
	30		19.621
	14		19.8043
	35		27.4459
	30		20.3318
	29		19.5005
	30		20.0781
	22		19.6546
	20		18.1204
	16		18.5486
	10		20.1697
	17		19.4311
	19		18.99
	27		19.6562
	17		20.4906
	24		19.1372
	12		19.386
	33		19.0835
	26		18.543
	33		18.7234
	28		19.6546
	24		18.1204
	32		18.5486
	24		20.1697
	28		19.4311
	11		18.99
	20		15.7651
	24		19.6546
	23		18.1204
	24		18.5486
	15		20.1697
	30		19.4311
	21		18.99
	31		19.6562
	36		20.4863
	25		19.1372
	21		19.386
	15		19.0835
	12		18.543
	31		18.7234
	16		19.0786
	16		16.663
	18		18.2313
	7		21.1095
	18		21.9095
	10		19.8108
	15		20.9548
	19		20.2532
	29		23.2926
	19		25.9369
	32		18.7259
	19		18.8812
	24		18.6682
	22		18.9128
	22		18.1449
	11		18.6906
	27		19.1393
	35		18.8459
	32		23.4771
	29		16.637
	34		20.6154
	19		22.3666
	27		22.4969
	20		20.7388
	17		21.5991
	28		17.2956
	25		17.9275
	36		21.6179
	22		18.1818
	20		22.0126
	32		24.2658
	16		16.6442
	20		21.519
	22		24.0506
	26		21.8284
	31		25
	15		18.7135
	19		29.2994
	22		23.7113
	26		25.3689
	17		26.4257
	29		26.2581
	20		25.8333
	11		21.1495
	24		19.7964
	13		20.3897
	2		17.691
	30		22.9443
	28		15.1652
	39		19.8324
	20		18.4681
	21		21.855
	26		17.8664
	12		22.3247
	18		17.4848
	15		20.5456
	26		19.5114
	14		20.0513
	33		16.5736
	30		18.2845
	32		19.7648
	28		19.6727
	23		19.8399
	33		19.9715
	42		20.3296
	24		22.6821
	24		17.403
	13		17.9471
	17		29.7297
	29		21.2038
	13		15.9972
	17		19.2136
	17		19.4937
	13		21.7638
	20		20.3346
	29		22.3674
	14		22.1117
	33		19.1343
	20		20
	27		17.8856
	19		17.5101
	21		18.1622
	37		19.2982
	20		24.0964
	24		17.6352
	19		19.9309
	23		20.6897
	24		24.1439
	23		18.968
	23		19.0366
	8		24.8628
	22		20.8465
	24		23.8739
	14		22.3732
	39		17.5817
	18		23.551
	25		19.7303
	23		21.2719
	19		19.0703
	17		19.9722
	24		19.9129
	27		21.4286
	16		21.268
	22		18.9072
	20		18.4228
	15		18.6466
	17		19.8318
	21		21.356
	34		17.577
	18		19.61
	33		16.952
	18		16.5623
	23		20.5939
	28		20.8034
	20		20.1363
	10		20.1613
	40		15.9005
	41		20.603
	33		19.3959
	34		15.4472
	28		17.1773
	24		20.1129
	26		16.7006
	23		18
	19		18.5341
	24		19.9869
	28		14.2438
	31		17.2316
	21		16.5414
	25		18.083
	32		20.2022
	15		18.6509
	20		17.051
	23		18.1184
	27		18.2373
	32		23.4719
	13		19.0918
	15		16.9435
	26		19.8089
	27		20
	17		19.6522
	31		20.3753
	17		20.1397
	15		19.9819
	19		18.1326
	15		15.5532
	3		16.4548
	24		19.8529
	29		17.6471
	42		19.5654
	22		17.8697
	22		18.414
	25		21.3157
	19		20.2073
	18		16.9364
	13		24.0102
	26		19.2103
	14		17.539
	35		21.7074
	31		21.4001
	38		18.4584
	28		19.3045
	24		16.5156
	31		18.3489
	39		16.3801
	20		18.2333
	21		22.0077
	14		16.8644
	14		19.0594
	26		20.0909
	13		19.4572
	20		20.5238
	20		18.018
	14		18.2143
	20		21.1581
	27		18.3835
	14		19.3441
	24		19.7328
	22		19.6601
	34		19.493
	24		19.4293
	23		17.9211
	30		19.5456
	18		18.7536
	28		20.3115
	20		20.6474
	23		18.8085
	19		16.9091
	25		19.8413
	21		21.541
	10		19.1576
	22		19.5335
	24		19.6911
	20		19.5952
	39		22.7273
	23		22.0222
	25		20.6753
	19		19.2296
	21		21.1442
	16		20.973
	14		20.4852
	22		20.785
	14		22.9845
	23		21.0304
	18		20.5498
	13		19.6708
	12		19.2092
	18		19.5488
	34		18.9952
	17		20.1662
	28		20.5294
	18		21.5243
	26		19.119
	24		19.6828
	20		20.1629
	17		21.4922
	27		19.4377
	48		19.5723
	28		19.4774
	29		19.9056
	27		19.4787
	19		20.1174
	23		19.425
	22		19.2208
	18		20.087
	23		21.5884
	24		19.7118
	34		17.004
	22		19.3935
	21		17.8185
	28		19.5233
	18		17.7168
	21		20.824
	33		17.4869
	24		18.5262
	28		18.1839
	14		17.7114
	16		20.0741
	25		15.373
	27		19.3192
	18		18.8799
	31		20.3952
	18		19.6508
	15		20.2297
	17		17.9931
	17		19.161
	2		16.2819
	15		18.7146
	29		15.9509
	43		19.366
	20		21.913
	22		19.9903
	24		21.9249
	27		14.1401
	19		18.7907
	12		18.3369
	26		20.2503
	16		18.3424
	29		21.2702
	30		19.6991
	36		20
	28		23.8576
	27		18.0971
	33		19.1061
	31		16.8927
	24		14.1176
	21		20.928
	14		18.233
	8		20.8647
	24		21.9653
	12		21.8289
	22		18.8565
	20		18.7804
	16		17.0906
	18		22.0779
	29		22.5478
	16		20.7772
	34		18.8612
	20		21.9512
	33		20.8425
	21		22.0287
	19		20.9538
	36		19.558
	13		17.9641
	26		16.5631
	15		19.002
	24		18.133
	22		20.1833
	29		20.218
	21		18.4823
	8		15.0461
	24		17.7699
	27		16.9624
	14		17.4617
			17.6708
			18.4911
			18.3428
			17.8907
			18.0519
			20.2473
			18.1222
			19.4127
			19.8973
			16.767
			17.6009
			16.632
			12.4867
			16.2471
			19.9954
			18.2485
			14.1982
			17.3996
			17.6422
			17.6721
			18.0502
			17.5616
			20.7883
			22.539
			25.5442
			23.0892
			24.2318
			20.1938
			19.9611
			25.8191
			23.189
			24.736
			22.5589
			22.5333
			25.5754
			21.7831
			22.1774
			21.83
			25.1074
			25.9109
			23.3755
			20.8108
			23.0769
			19.5394
			19.4593
			20.3151
			19.2398
			21.1499
			20.2005
			19.3078
			18.3063
			14.4654
			19.145
			17.0775
			9.62963
			20.0061
			18.9524
			18.6842
			20.4622
			17.4067
			17.8311
			16.1385
			19.0756
			14.4807
			20.0216
			20.5654
			20.3484
			20.5968
			18.0879
			19.4113
			18.9718
			19.361
			18.675
			15.8333
			19.2447
			19.0095
			18.7965
			19.0271
			18.943
			18.6193
			18.714
			19.4392
			19.0095
			18.7965
			19.0271
			18.943
			18.6193
			18.714
			23.0769
			19.5394
			19.4593
			20.3151
			19.2398
			21.1499
			20.2005
			20.3844
			16.3407
			18.3063
			14.4654
			19.145
			17.0775
			9.62963
			20.0061
			18.9524
			18.6842
			20.4622
			17.4067
			17.8311
			16.1385
			19.0756
			14.4807
			20.9386
			22.3396
			20.1296
			20.4751
			20.1102
			19.1517
			20.7747
			19.9381
			21.6123
			22.9299
			18.4632
			24.4513
			21.8871
			20.5198
			24.2857
			17.222
			20.3996
			18.9274
			16.1196
			17.1591
			20.3472
			20.2966
			21.9285
			17.2924
			22.7799
			16.3243
			14.0969
			17.3913
			33.6735
			22.9584
			21.5341
			29.8387
			21.3675
			14.2045
			17.6755
			18.7884
			22.0593
			16.9675
			19.8451
			18.4601
			22.6966
			11.6203
			18.5915
			13.369
			20.3569
			20
			17.7903
			17.2847
			19.2671
			20.2958
			15.44
			19.2893
			19.8548
			14
			16.8874
			21.5157
			19.8093
			23.431
			16.6038
			21.1401
			18.9854
			20.8504
			20.2104
			20.6572
			20.7031
			22.6283
			19.5439
			20.8567
			20.592
			19.8092
			20.03
			19.7879
			21.0457
			20.952
			21.8695
			23.2935
			21.1155
			23.3766
			26.3911
			26.8396
			23.5741
			24.7706
			26.3462
			20.9302
			20.6572
			20.7031
			22.6283
			19.5439
			20.7325
			19.8092
			20.03
			19.7879
			21.0457
			20.952
			21.8695
			23.2935
			21.1155
			23.3766
			26.3911
			26.8396
			23.5741
			24.7706
			26.3462
			20.9302
			21.5659
			18.7399
			19.2157
			19.3895
			21.5044
			18.7399
			19.2157
			19.3895
			22.5136
			21.281
			22.0862
			24.3437
			25.6192
			26.5767
			24.3996
			24.9007
			26.5583
			22.7799
			24.7209
			21.0955
			19.8351
			19.802
			24.2801
			18.5792
			26.2626
			22.385
			18.4524
			22.9947
			22.8188
			18.2362
			22.4411
			16.5179
			17.8786
			21.1122
			20.0017
			18.7215
			16.3399
			19.7605
			19.7144
			20.1613
			20.155
			19.612
			18.7215
			16.3399
			19.7605
			19.7144
			20.1613
			20.155
			18.9727
			18.2688
			20.2335
			19.3006
			21.2831
			17.7458
			21.1077
			18.2111
			18.4006
			19.2894
			19.415
			16.1482
			17.8661
			16.0289
			18.0912
			13.2674
			17.6498
			17.233
			16.5854
			17.5857
			17.5598
			17.5984
			16.1482
			17.1506
			17.9221
			16.0289
			18.0912
			13.2674
			17.6498
			17.233
			16.5854
			17.5857
			17.5598
			17.5984
			19.1163
			19.1762
			19.8201
			19.3033
			20.6524
			19.2891
			19.623
			19.8551
			19.2227
			19.2361
			20.7898
			18.8236
			19.8509
			20.1873
			11.6022
			19.5043
			18.6358
			19.6385
			20.3275
			20.6344
			19.0546
			18.5371
			19.5678
			17.1301
			17.8661
			16.0289
			18.0912
			13.2674
			17.6498
			17.233
			16.5854
			17.5857
			17.5598
			17.5984
			22.6686
			23.3213
			20.2754
			25.5319
			23.9086
			25.3053
			23.379
			21.819
			22.7834
			22.0253
			19.8903
			24.6041
			28.0851
			18.0583
			24.0343
			23.7062
			24.1087
			24.8288
			22.5945
			22.2466
			23.4488
			18.5736
			20.5918
			20.8496
			21.4751
			19.9572
			21.0655
			20.5405
			21.9097
			23.9669
			21.6247
			25.0851
			20.8199
			21.7928
			22.414
			25.0453
			23.2779
			23.3822
			22.3034
			21.7126
			22.6686
			23.3213
			20.2754
			25.5319
			23.9086
			25.3053
			23.379
			21.819
			22.7834
			22.0253
			19.8903
			24.6041
			28.0851
			18.0583
			24.0343
			23.7062
			24.1087
			24.8288
			22.3319
			20.6425
			20.7965
			21.4751
			19.9572
			21.0655
			20.5405
			21.9097
			23.9669
			21.6247
			25.0851
			21.375
			22.414
			25.0453
			23.2779
			23.3822
			22.3034
			21.7126
			19.0984
			17.4471
			13.3803
			15.1261
			20.7933
			18.5339
			17.3612
			22.4299
			16.5886
			19.2149
			19.4997
			21.562
			18.2498
			18.0542
			16.3933
			17.3714
			17.9393
			17.8374
			18.2564
			15.4639
			18.5701
			18.7406
			18.6232
			18.2933
			19.1248
			22.6686
			23.3213
			20.2754
			25.5319
			23.9086
			25.3053
			23.379
			21.819
			22.7834
			22.0253
			19.8903
			24.6041
			28.0851
			18.0583
			24.0343
			23.7062
			24.1087
			24.8288
			22.3319
			20.6425
			20.7965
			21.0075
			21.0655
			20.5405
			21.9097
			23.9669
			21.6247
			25.0851
			21.375
			22.414
			25.0453
			23.2779
			23.3822
			22.3034
			21.7126
			19.8135
			19.9647
			18.8434
			19.7835
			18.8846
			19.3075
			19.211
			20.3556
			19.8493
			19.3866
			16.1368
			19.333
			20.4545
			19.7858
			19.1245
			20.7263
			19.0187
			18.009
			17.5106
			19.3546
			20.5476
			16.9094
			18.8119
			18.6506
			18.8259
			22.0066
			19.5753
			28.4211
			21.5925
			21.2067
			19.5489
			22.2572
			19.26
			19.3082
			19.8312
			22
			19.0923
			19.2096
			17.1806
			22.8444
			20.5514
			25.6614
			15.6489
			19.7424
			22.5656
			21.7494
			15.1786
			20.8791
			25.3521
			21.1783
			31.9838
			24.4514
			24.6964
			44.3396
			33.5165
			23.4
			21.0884
			29.5209
			22.5564
			27.7419
			24.17
			25.0176
			22.2462
			28.2051
			27.4175
			27.7247
			28.0899
			25.8145
			22.2857
			24.7637
			29.2105
			23.6162
			22.8155
			22.4679
			21.0423
			15.0327
			17.947
			19.0871
			23.7467
			19.8073
			19.2861
			18.9964
			16.8654
			20.5184
			25
			18.6962
			18.5673
			17.3913
			26.1364
			21.5081
			18.2844
			21.4703
			23.8185
			18.1818
			18.4346
			18.3213
			19.8413
			24.6479
			19.5489
			21.8379
			22.8275
			24.9187
			21.7832
			21.751
			21.466
			25.75
			21.6387
			22.4456
			20.8554
			23.1896
			24.4951
			24.9187
			21.7832
			21.751
			21.466
			25.75
			21.6387
			20.9637
			23.1896
			24.4951
			18.0238
			18.2565
			17.3437
			15.1959
			18.9646
			16.4103
			18.312
			17.4573
			17.2627
			17.6211
			18.6056
			17.6634
			17.3004
			17.8684
			12.1904
			16.3704
			18.5903
			15.6706
			15.9904
			17.1937
			16.8741
			19.6649
			17.1649
			18.5714
			16.1227
			17.9665
			18.3
			16.4491
			23.0952
			18.2888
			19.5312
			16.7816
			20.1345
			21.1538
			18.5787
			19.9302
			17.8703
			17.4171
			12.3077
			15.6463
			19.7001
			18.6992
			20.7296
			19.1519
			18.6977
			16.4491
			23.0952
			18.2888
			19.5312
			16.7816
			20.1345
			21.1538
			18.5787
			19.9302
			17.8703
			17.4171
			12.3077
			18.695
			18.1176
			20.7296
			19.1519
			18.6977
			16.4491
			23.0952
			18.2888
			19.5312
			16.7816
			20.1345
			21.1538
			18.5787
			19.9302
			17.8703
			17.4171
			12.3077
			18.6806
			20.7296
			19.1519
			18.6977
			16.7602
			17.1052
			16.9623
			17.85
			15.0319
			17.728
			16.782
			17.1598
			17.1052
			16.9623
			17.85
			15.0319
			17.728
			16.782
			19.0983
			17.4352
			18.9626
			20.0567
			18.7834
			17.8118
			31.25
			16.7887
			19.6673
			16.4615
			18.2558
			15.9332
			19.175
			16.0185
			19.6206
			19.3803
			18.6819
			14.2857
			17.0264
			14.9867
			17.6722
			8.59375
			18.3776
			17.2952
			13.2174
			16.1776
			16.7955
			20.119
			17.9175
			18.6047
			21.6037
			16.4358
			16.4617
			19.6555
			18.0556
			21.7901
			21.0771
			22.088
			20.6678
			20.8332
			22.604
			21.0928
			24.4004
			22.3125
			22.8017
			21.201
			27.0959
			23.1806
			29.4118
			23.2051
			21.6064
			21.7478
			22.0431
			20.9576
			20.9802
			24.8041
			26.1493
			21.4874
			20.2341
			24.4591
			25.0062
			23.5568
			20.0226
			16.0503
			18.8144
			19.6056
			17.7329
			17.917
			15.6145
			19.94
			19.1034
			16.2909
			15.7563
			16.6913
			17.9265
			18.6649
			18.2964
			17.2122
			17.8569
			26.6392
			26.4706
			24.4311
			24.564
			23.8329
			26.6392
			26.4706
			24.4311
			24.5814
			23.8206
			23.8329
			19.8864
			19.5041
			19.6873
			19.2363
			18.3007
			19.2064
			18.4184
			18.4819
			19.2342
			19.1736
			18.5007
			15.7539
			18.0458
			18.9613
			16.6107
			18.5352
			17.2993
			16.5445
			13.9507
			18.3905
			17.6634
			20.6195
			18.4725
			19.9315
			18.0377
			19.8308
			16.1269
			20.5459
			19.8032
			25.8824
			19.708
			19.8342
			17.6608
			18.9312
			19.7441
			20.2813
			23.0627
			19.5607
			18.4725
			19.9315
			18.0377
			19.8308
			16.1269
			20.5459
			19.8032
			25.8824
			19.708
			19.8342
			17.6608
			18.9312
			19.7441
			20.2813
			23.0627
			21.8122
			12.782
			20.1373
			24.1591
			21.8122
			12.782
			20.1373
			24.3184
			21.8122
			12.782
			20.1373
			24.1645
			19.566
			19.1774
			18.4725
			19.9315
			18.0377
			19.8308
			16.1269
			20.5459
			19.8032
			25.8824
			19.708
			19.8342
			17.6608
			18.9312
			19.7441
			20.2813
			23.0627
			24.3127
			25.5092
			24.029
			24.5461
			20.8065
			19.2314
			17.3117
			15.4498
			22.5219
			16.993
			15.5376
			17.479
			16.2204
			17.8681
			17.6196
			17.5797
			23.6581
			22.8443
			22.9817
			23.2188
			21.7074
			27.9649
			21.4498
			19.5709
			21.0223
			20.1573
			21.2326
			24.3127
			25.5092
			23.9984
			24.6897
			24.4984
			24.3127
			25.5092
			24.029
			24.6897
			24.4984
			30.5556
			24.3655
			24.8766
			25.596
			24.6445
			26.8852
			15.8537
			22.8514
			20.8979
			24.5447
			20.2324
			21.6054
			18.3607
			22.1884
			28.0597
			21.4627
			24.1228
			23.9071
			22.9567
			21.7842
			23.2044
			23.6997
			21.8232
			23.689
			23.5294
			21.87
			17.8571
			21.5252
			21.2087
			8.16327
			20.1465
			19.3261
			22.3952
			28.4404
			21.6379
			21.887
			20.428
			20.5788
			22.4992
			17.7122
			22.5997
			18.9981
			21.4411
			23.8737
			21.6422
			21.4617
			21.6082
			22.9646
			20.196
			19.1549
			21.5545
			20.6063
			19.4972
			19.9177
			19.1514
			17.4779
			18.1818
			19.3665
			18.6551
			18.4627
			17.5726
			21.1703
			20.3638
			19.3233
			18.7655
			16.7024
			21.1239
			18.5124
			21.1938
			20.7732
			20.9268
			25.425
			21.8383
			22.4152
			19.9204
			20.0489
			18.254
			21.346
			21.143
			17.8485
			19.8585
			18.9369
			21.27
			20.2475
			22.4486
			21.0142
			20.5887
			17.2355
			21.7607
			19.4971
			17.4779
			21.5767
			21.2272
			21.0879
			20.8529
			20.5476
			22.2747
			22.7846
			22.2449
			21.9789
			20.1592
			16.315
			24.7675
			21.4181
			20.5502
			20.6854
			20.6951
			20.922
			21.6353
			21.9787
			25.42
			21.613
			21.7333
			24.4772
			22.7642
			24.8303
			22.6918
			24.3895
			20.2882
			20.6951
			24.7572
			25.9275
			24.8421
			23.7303
			24.5478
			19.0751
			25.8944
			27.2847
			21.286
			25.2579
			23.6994
			22.8469
			24.3196
			24.5367
			24.3273
			24.188
			24.418
			27.1237
			22.5381
			22.089
			21.243
			21.782
			20.6391
			21.7
			20.0847
			20.1465
			19.3261
			22.3952
			28.4404
			21.6379
			21.7187
			22.3356
			27.2641
			22.8221
			33.3333
			20.6385
			19.8276
			23.1016
			22.5053
			19.1938
			19.2576
			23.5615
			22.4931
			20.7981
			20.6584
			24.6046
			23.2396
			18.184
			19.0102
			17.6522
			19.6185
			25.2613
			19.4138
			21.9178
			18.5563
			18.6636
			18.8484
			22.129
			23.5615
			22.4931
			20.7981
			20.71
			23.5615
			22.4931
			20.7981
			20.8604
			20.8405
			18.2301
			20
			19.0016
			24.6046
			23.2396
			18.184
			19.0102
			17.6522
			24.4028
			19.4138
			21.9178
			18.5563
			18.6636
			18.8484
			22.129
			19.1521
			16.32
			18.6747
			17.3782
			18.1885
			18.686
			20.8023
			23.4522
			17.7446
			20.3062
			16.9864
			19.3316
			19.0218
			18.5816
			20.5663
			16.2002
			17.757
			20.7673
			18.6898
			18.7196
			21.9485
			14.8622
			19.6348
			18.8824
			16.32
			18.6747
			17.3782
			18.1885
			18.686
			20.8023
			23.4522
			17.7446
			20.3062
			16.9864
			19.3316
			19.0218
			18.5816
			20.5663
			16.2002
			17.757
			20.7673
			18.6898
			18.7196
			21.9485
			14.8622
			16.5094
			19.48
			18.6747
			17.3782
			18.1885
			18.686
			20.8023
			23.4522
			17.7446
			20.3062
			16.9864
			19.3316
			19.0218
			18.5816
			20.5663
			16.2002
			17.757
			20.7673
			18.6898
			18.7196
			21.9485
			14.8622
			16.5094
			19.5174
			18.8445
			18.6747
			17.3782
			18.1885
			18.686
			20.8023
			23.4522
			17.7446
			20.3062
			16.9864
			19.3316
			19.0218
			18.5816
			20.5663
			16.2002
			17.757
			20.7673
			18.6898
			18.7196
			21.9485
			14.8622
			19.1184
			18.6747
			17.3782
			18.1885
			18.686
			20.8023
			23.4522
			17.7446
			20.3062
			16.9864
			19.3316
			19.0218
			18.5816
			20.5663
			16.2002
			17.757
			20.7673
			18.6898
			18.7196
			21.9485
			14.8622
			16.3711
			21.0762
			11.2613
			15.1229
			16.5945
			18.595
			12.9613
			17.0671
			15.7681
			18.1143
			15.1805
			15.7233
			16.7002
			18.022
			17.433
			11.6998
			21.0762
			11.2613
			15.1229
			16.5945
			18.595
			12.9613
			17.0671
			15.7681
			18.1143
			15.1805
			15.7233
			16.7002
			18.022
			22.7455
			21.1702
			20.3967
			22.0185
			20.022
			16.1355
			18.4103
			21.7528
			22.3353
			18.2842
			19.6984
			20.0191
			18.2209
			20.2119
			23.9005
			25.2257
			19.8052
			20.9154
			16.8168
			23.6207
			28.8745
			17.3913
			22.0754
			18.982
			21.0157
			25.2375
			21.3622
			18.7042
			19.1427
			20.4762
			20.9446
			27.221
			19.7669
			20.5501
			22.415
			16.9312
			12.1951
			17.2862
			18.9772
			16.0234
			19.4426
			5.14706
			19.494
			10.8696
			21.5745
			19.843
			12.4402
			16.3866
			19.4316
			17.713
			16.3678
			14.9123
			14.7059
			17.3985
			10.8209
			9.70874
			17.9991
			16.6628
			15.1596
			18.6009
			17.2979
			18.6715
			15.7603
			19.5527
			15.7009
			19.4864
			21.2218
			20.501
			19.7597
			21.0811
			22.6821
			22.2912
			17.1975
			18.5185
			21.4286
			26.0835
			14.2857
			21.2935
			18.0887
			19.7653
			16.2313
			22.0663
			28.49
			23.6456
			21.9742
			20.5279
			16.6667
			19.4994
			19.2197
			24.8296
			22.7647
			19.8728
			19.6172
			21.5449
			23.3139
			21.2021
			21.2044
			20.501
			19.7597
			21.0811
			22.6821
			22.2912
			17.1975
			18.5185
			21.4286
			26.0835
			14.2857
			21.2935
			18.0887
			19.7653
			16.2313
			22.0663
			21.2329
			22.0177
			23.27
			22.5797
			28.49
			23.002
			20.5279
			16.6667
			19.4994
			19.2197
			24.8296
			22.7647
			19.8728
			19.6172
			21.5449
			23.3139
			18.6749
			21.1319
			19.9787
			0
			20.4684
			19.4268
			19.9618
			19.7027
			20.9758
			21.144
			19.1731
			18.9588
			17.1609
			21.114
			19.675
			15.2801
			20.1204
			18.5704
			19.8525
			17.5182
			17.3276
			19.7091
			18.9745
			18.3913
			18.0894
			16.8453
			22.0373
			20.6693
			19.4522
			17.4202
			21.562
			15.5786
			18.8164
			19.2975
			18.9172
			17.9168
			19.1573
			19.0654
			19.7863
			17.4888
			19.9185
[truncated: 305,839+ more rows]

## Sheet: Supp.fig.7.f
	Random genetic locations	High strand bias locations	All introns				Random genetic locations	High strand bias locations	All introns
	32	19	12			MEAN	23.945	24.03	22.8915
	15	20	25.539			SD	7.95898	7.82618	5.07865
	21	32	34.8271
	26	25	25.7641
	19	33	25.5632
	36	39	25.539
	16	24	34.3558
	13	17	25.539
	19	15	19.3102
	22	27	18.2952
	41	27	15.1049
	21	30	17.6987
	23	36	16.7428
	20	26	18.7718
	30	44	18.3889
	33	21	18.647
	35	30	17.4026
	14	15	17.2189
	39	33	19.6183
	38	33	19.3182
	11	10	15.5251
	31	16	17.9099
	21	5	19.6778
	30	19	18.3453
	13	24	18.8694
	33	25	19.0945
	24	27	19.0856
	27	30	18.9476
	24	20	19.3102
	27	39	18.2952
	14	22	15.1049
	20	21	17.6987
	43	20	16.7428
	21	26	18.7718
	31	26	18.3889
	27	21	17.7155
	24	19	19.6183
	23	35	19.3182
	29	34	15.4762
	28	28	17.9099
	29	22	19.6778
	16	29	18.3453
	21	28	19.0108
	28	21	19.0856
	22	17	18.9476
	29	28	19.3102
	24	47	18.2952
	26	20	15.1049
	28	21	17.6987
	24	27	16.7428
	10	22	18.7718
	28	25	18.3889
	14	7	18.647
	46	25	17.4026
	11	22	17.2189
	20	28	19.6183
	28	24	19.3182
	31	28	15.4762
	27	17	17.9099
	27	25	19.6778
	23	38	18.3453
	20	20	19.0108
	18	35	19.0856
	33	18	18.9476
	33	21	22.334
	15	27	20.0172
	28	23	21.7085
	35	28	20.829
	26	34	20.9547
	27	27	21.4286
	37	15	18.0982
	25	21	21.6879
	13	17	20.4909
	33	19	18.5999
	27	37	19.103
	34	27	19.6626
	16	33	17.842
	19	21	19.2292
	22	21	19.138
	39	22	22.6837
	15	28	17.2352
	18	20	20.926
	20	16	18.3325
	25	13	20.8298
	16	21	19.4438
	21	13	17.8917
	25	29	19.9123
	23	32	18.8262
	25	6	19.6902
	16	19	17.3388
	13	13	16.9181
	15	17	17.9357
	21	22	18.4514
	26	10	18.7216
	26	35	17.8447
	11	29	15.8177
	24	19	20.5064
	26	22	16.5909
	32	14	17.4946
	25	25	17.1316
	20		16.002
	36		18.7515
	37		22.5242
	19		20.8761
	18		21.6638
	37		19.2707
	17		21.6782
	21		23.3659
	28		22.2403
	14		22.2043
	23		22.8255
	18		23.3434
	21		20.2837
	24		27.4467
	26		24.6343
	26		20.7297
	16		21.9121
	25		20.0172
	22		21.7085
	23		20.829
	28		21.9121
	33		20.0172
	29		21.7085
	20		20.829
	33		20.9547
	23		21.4286
	22		18.0982
	24		21.6879
	28		20.4909
	18		24.8736
	29		21.9121
	30		20.7513
	14		20.829
	27		20.9547
	22		21.4286
	26		18.0982
	21		21.6879
	11		20.4909
	23		19.3102
	25		18.2952
	25		15.1049
	30		17.6987
	19		16.7428
	24		18.7718
	28		18.3889
	23		18.647
	14		17.4026
	27		17.2189
	24		19.6183
	26		19.3182
	22		15.4762
	20		17.9099
	14		19.6778
	26		18.3453
	11		18.8694
	39		19.0945
	15		19.0856
	14		18.9476
	15		24.8529
	23		30.9904
	21		18.6047
	22		29.5652
	35		23.1939
	30		20.4866
	33		21.5105
	32		18.4874
	39		27.6718
	29		39.4737
	19		23.4742
	30		24.4068
	21		22.5441
	25		23.7452
	15		21.6928
	13		15.0685
	21		41.7219
	17		37.1795
	36		23.2745
	24		21.6869
	20		30.2872
	18		22.5441
	22		23.7452
	20		21.6928
	30		15.0685
	16		41.7219
	18		37.1795
	20		23.2745
	21		25.0653
	20		15.4528
	19		21.2614
	22		21.065
	14		22.6008
	14		20.4442
	12		19.7698
	33		21.3856
	33		20.2309
	11		20.9511
	9		21.5001
	20		20.0978
	20		20.1454
	25		20.9731
	17		20.4442
	20		19.7698
	25		21.3856
	24		20.2309
	28		20.9511
	42		21.5001
	24		20.0978
	17		20.1454
	15		20.9206
	30		24.3662
	31		22.0351
	25		22.9739
	38		21.163
	25		20.9041
	42		23.4217
	20		23.5818
	25		19.0753
	21		19.3966
	32		17.8866
	34		19.9872
	10		18.6647
	27		19.9741
	9		18.9192
	18		17.3171
	28		19.7257
	22		19.3966
	41		17.8866
	35		19.9872
	25		18.6647
	40		19.9741
	22		18.9192
	7		18.714
	18		18.5197
	24		20.2087
	29		20.1131
	21		19.5847
	24		18.8848
	34		23.3838
	23		20.0285
	28		19.746
	21		20.2899
	24		19.4629
	25		18.5633
	21		18.3198
	18		20.962
	20		19.9784
	44		19.8384
	25		21.5078
	19		22.4971
	27		21.2049
	25		21.9721
	31		22.0941
	15		20.4786
	12		18.714
	20		18.5197
	28		20.2087
	20		20.1131
	29		19.5847
	16		18.8848
	30		19.1735
	29		18.6112
	24		18.6892
	32		19.178
	20		19.1005
	37		16.6667
	31		23.3838
	31		20.0285
	27		19.746
	35		20.2899
	19		19.4629
	17		18.5633
	20		18.3198
	16		20.0204
	14		19.8384
	23		18.714
	23		18.5197
	34		20.2087
	21		20.1131
	24		19.5847
	23		18.8848
	35		19.1735
	20		18.6112
	19		18.6892
	9		18.9596
	24		20.4767
	13		19.1005
	23		16.6667
	30		18.714
	10		18.5197
	16		20.2087
	15		20.1131
	17		19.5847
	24		18.8848
	13		15.3014
	40		18.714
	31		18.5197
	24		20.2087
	20		20.1131
	10		19.5847
	16		18.8848
	28		19.1735
	17		18.6106
	35		18.6892
	35		18.9596
	36		20.4767
	26		19.1005
	20		16.6667
	33		23.1487
	13		26.066
	20		14.8299
	27		18.7843
	35		18.2389
	39		19.6532
	27		22.3147
	46		22.2423
	14		20.051
	30		19.9211
	9		18.8882
	29		18.5469
	38		19.271
	9		18.9583
	19		19.128
	13		18.8327
	26		18.5193
	25		18.0033
	26		22.7926
	22		28.0249
	32		18.4615
	20		25.5814
	37		20.3131
	25		22.6003
	14		23.5695
	23		20.4403
	27		24.5072
	26		24.2678
	17		20.979
	19		20.3223
	35		22.2566
	33		19.1762
	30		34.8101
	26		29.7468
	25		30.7836
	18		30.3571
	19		44.4444
	17		26.1146
	23		30.9278
	48		24.3383
	22		27.4699
	14		28.3871
	16		25.8333
	21		19.908
	32		19.8666
	7		18.0335
	23		20.2757
	23		20.0081
	30		19.4444
	28		19.0358
	30		19.6837
	15		21.0793
	31		19.3297
	33		18.2657
	18		17.8588
	38		19.2668
	24		20.5212
	26		18.4151
	28		19.3669
	30		16.9492
	32		16.2934
	34		19.9897
	27		19.6112
	14		19.4218
	20		17.9542
	18		18.543
	20		19.0894
	28		20.591
	27		19.8198
	35		19.4325
	22		22.8582
	21		19.4693
	20		17.9466
	27		17.4317
	22		21.6216
	14		17.8324
	9		17.1402
	22		16.4289
	20		17.1429
	36		19.3338
	27		17.2065
	2		18.7027
	19		19.6398
	13		19.0986
	16		19.1764
	15		21.659
	9		17.4569
	37		17.6109
	30		20.903
	19		18.6119
	22		16.9735
	12		19.3845
	27		16.3288
	19		17.4256
	20		17.0257
	32		15.974
	25		19.3864
	33		18.9474
	39		20.143
	24		19.5816
	17		19.4774
	15		18.863
	27		19.1882
	27		16.8546
	30		17.3351
	36		22.1715
	26		19.8709
	44		20.9202
	21		19.9603
	30		20.3412
	15		24.8948
	33		18.8958
	33		20.5939
	10		21.8077
	16		19.9092
	5		20.4677
	19		18.6888
	24		17.8392
	25		17.6471
	27		13.8211
	30		19.5379
	20		19.0782
	39		18.296
	22		17.4
	21		20.7943
	20		18.6719
	26		19.5301
	26		18.8324
	21		21.3534
	19		18.4857
	35		19.7401
	34		19.4967
	28		21.3836
	22		20.1333
	29		20.5932
	28		18.8788
	21		19.6777
	17		20.583
	28		20.5039
	47		21.4444
	20		20.1779
	21		18.5805
	27		19.092
	22		21.1875
	25		20.8839
	7		22.8448
	25		18.4322
	22		20.3342
	28		23.9049
	24		21.1558
	28		17.9699
	17		18.5633
	25		18.7877
	38		20.5949
	20		21.0356
	35		19.5402
	18		18.1021
	21		23.8307
	27		19.9874
	23		19.0075
	28		17.5456
	34		17.956
	27		20.9466
	15		20.6955
	21		22.8959
	17		23.4517
	19		19.9485
	37		21.6091
	27		18.8119
	33		19.7576
	21		17.6606
	21		19.4026
	22		27.9279
	28		19.4444
	20		15.9521
	16		23.6926
	13		20.511
	21		19.8683
	13		19.8867
	29		20.4956
	32		20.8603
	6		19.6237
	19		16.4121
	13		21.206
	17		19.7599
	22		18.8976
	10		18.4965
	35		23.4545
	29		17.773
	19		21.943
	22		18.1793
	14		20.7198
	25		15.2124
	15		20.3494
	21		15.1515
	28		15.7895
	34		21.5319
	28		19.7111
	39		21.7098
	15		19.9807
	23		19.4879
	17		21.2634
	26		19.0786
	28		20.6211
	32		18.8817
	46		18.371
	27		19.7418
	43		18.9695
	20		20.1734
	30		18.3195
	11		16.2686
	31		16.5454
	36		16.4948
	15		18.8789
	16		19.2546
	13		19.2242
	12		20.7443
	27		19.0699
	25		18.2318
	27		19.3983
	33		19.7531
	14		20.562
	37		19.7146
	25		20.394
	21		21.1533
	25		21.1723
	28		18.4429
	28		17.004
	20		18.3635
	16		17.985
	38		21.1502
	33		17.8651
	20		19.1511
	27		15.3927
	33		17.1446
	26		19.6153
	20		18.8646
	18		19.8888
	23		18.2366
	46		19.0981
	22		16.8925
	20		21.3832
	16		20.7452
	24		17.7562
	21		15.917
	4		22.3356
	12		22.4237
	23		20.5104
	31		18.6094
	25		20.193
	29		22.087
	21		19.3118
	20		17.7046
	27		16.4331
	23		17.8339
	35		17.484
	20		22.4118
	30		21.2862
	28		15.9274
	26		22.2063
	27		18.75
	34		17.4283
	16		22.9126
	21		20.1117
	21		19.9753
	18		21.1765
	19		15.0568
	48		20.1262
	28		17.2932
	32		17.341
	25		18.3481
	18		19.7652
	22		20.6884
	34		18.8394
	22		19.1558
	12		18.0301
	13		19.8538
	22		18.4342
	13		15.8537
	33		20.6236
	30		15.5738
	2		19.0575
	20		18.4704
	13		19.501
	18		18.4281
	14		17.4451
	10		20.2253
	33		19.9683
	31		20.092
	16		20.0486
	22		19.1402
	18		18.2286
	27		16.3236
			16.2916
			18.142
			15.286
			18.5377
			17.5221
			15.8442
			17.9951
			18.5683
			17.6183
			17.8711
			15.7002
			18.8059
			17.3597
			17.6094
			19.174
			18.0211
			17.9012
			17.0302
			17.7228
			18.0592
			17.9626
			18.4336
			18.1383
			20.6836
			21.4632
			19.9104
			19.6656
			20.4858
			22.8625
			17.0399
			20.7505
			19.9913
			18.5872
			24.5791
			21.4749
			22.1394
			22.8447
			20.121
			20.524
			19.2142
			13.3603
			21.1041
			18.7838
			24.948
			21.5632
			17.0046
			20.4492
			20.3191
			19.1992
			18.4962
			17.6052
			20.1196
			20.7547
			19.5632
			17.7817
			14.8148
			18.7633
			20.1241
			20.1316
			18.4401
			23.8011
			18.8335
			19.1599
			18.6447
			18.9907
			19.6618
			20.1426
			18.4481
			18.0599
			20.1352
			18.0898
			17.7408
			18.1742
			19.9531
			22.4167
			19.2637
			18.6767
			19.4799
			18.9915
			19.0547
			18.7173
			19.2854
			18.2438
			18.6767
			19.4799
			18.9915
			19.0547
			18.7173
			19.2854
			24.948
			21.5632
			17.0046
			20.4492
			20.3191
			19.1992
			18.4962
			17.2171
			18.5489
			20.1196
			20.7547
			19.5632
			17.7817
			14.8148
			18.7633
			20.1241
			20.1316
			18.4401
			23.8011
			18.8335
			19.1599
			18.6447
			18.9907
			20.7997
			21.2831
			24.1253
			22.1479
			20.0042
			17.0529
			22.8407
			19.5312
			21.2121
			21.0191
			22.9418
			21.1332
			20.1684
			19.4183
			15.7143
			21.0699
			14.3533
			16.4038
			19.0372
			17.8409
			19.865
			23.6534
			17.522
			22.1843
			18.9741
			19.5676
			14.0969
			18.4783
			18.3673
			13.4052
			19.1477
			13.7097
			17.3789
			18.1818
			15.9806
			18.7884
			18.4484
			20.9386
			20.1319
			16.6512
			20.6742
			40.2619
			14.0845
			22.9947
			19.4088
			20.6452
			16.1049
			17.6618
			20.0604
			21.282
			17.12
			18.2741
			21.8385
			20
			20.5298
			20.5139
			18.8854
			13.8075
			29.434
			19.5477
			20.7118
			19.3349
			19.9485
			20.1965
			17.7734
			17.9995
			17.5628
			18.81
			18.6668
			20.5628
			19.6924
			20.4917
			19.7041
			19.8865
			20.821
			21.4665
			23.9125
			24.9356
			23.8474
			27.5
			28.8973
			33.945
			27.2115
			28.4884
			20.1965
			17.7734
			17.9995
			17.5628
			18.7434
			20.5628
			19.6924
			20.4917
			19.7041
			19.8865
			20.821
			21.4665
			23.9125
			24.9356
			23.8474
			27.5
			28.8973
			33.945
			27.2115
			28.4884
			20.8921
			19.8708
			23.9216
			20.9723
			20.8869
			19.8708
			23.9216
			20.9723
			23.8145
			22.2211
			23.5014
			22.6629
			22.6623
			23.4465
			23.9471
			23.693
			24.5257
			24.3243
			24.5082
			24.4264
			24.0451
			24.7525
			20.2275
			28.4153
			26.2626
			23.2441
			23.9087
			24.0048
			25.0458
			20.7773
			22.3356
			25.3348
			32.4216
			20.6471
			17.9706
			23.1631
			24.8366
			18.2635
			20.3762
			18.1452
			16.722
			17.8714
			23.1631
			24.8366
			18.2635
			20.3762
			18.1452
			16.722
			19.9603
			21.2438
			15.8236
			23.2011
			17.9735
			20.8802
			19.8291
			18.4589
			22.1273
			22.1066
			20.6766
			17.238
			17.8312
			16.6711
			15.2754
			18.327
			17.4459
			16.2938
			11.4634
			18.0328
			16.4273
			17.3666
			17.238
			14.6703
			18.0202
			16.6711
			15.2754
			18.327
			17.4459
			16.2938
			11.4634
			18.0328
			16.4273
			17.3666
			19.1706
			18.1696
			19.0286
			19.8804
			19.2108
			19.0807
			18.7409
			19.8439
			20.8246
			19.2361
			18.726
			19.0159
			19.4879
			18.4989
			33.7017
			19.9426
			18.9281
			20.4998
			18.5245
			20
			19.061
			17.6328
			19.8035
			17.7977
			17.8312
			16.6711
			15.2754
			18.327
			17.4459
			16.2938
			11.4634
			18.0328
			16.4273
			17.3666
			20.9105
			21.6288
			27.1614
			21.3617
			22.9949
			21.398
			21.1123
			22.2339
			22.7834
			22.6582
			22.2908
			17.905
			24.5745
			22.9126
			20.1717
			23.6505
			20.8829
			24.4863
			23.9691
			20.521
			20.8514
			17.1883
			21.2052
			22.0752
			24.6855
			20.8838
			22.043
			20.9148
			20.0458
			19.9528
			23.5151
			21.2259
			21.7888
			23.1168
			20.7902
			21.7844
			20.978
			23.199
			24.7753
			24.7402
			20.9105
			21.6288
			27.1614
			21.3617
			22.9949
			21.398
			21.1123
			22.2339
			22.7834
			22.6582
			22.2908
			17.905
			24.5745
			22.9126
			20.1717
			23.6505
			20.8829
			24.4863
			21.2314
			18.7983
			21.7813
			24.6855
			20.8838
			22.043
			20.9148
			20.0458
			19.9528
			23.5151
			21.2259
			22.7726
			20.7902
			21.7844
			20.978
			23.199
			24.7753
			24.7402
			20.082
			21.2028
			11.9718
			18.4874
			17.2666
			16.4592
			20.406
			8.41121
			18.3594
			17.4931
			18.0915
			16.4686
			19.6787
			18.9819
			17.8188
			20.7675
			18.6659
			17.6558
			18.8159
			15.4639
			19.1159
			19.4573
			19.0372
			20.3799
			19.3188
			20.9105
			21.6288
			27.1614
			21.3617
			22.9949
			21.398
			21.1123
			22.2339
			22.7834
			22.6582
			22.2908
			17.905
			24.5745
			22.9126
			20.1717
			23.6505
			20.8829
			24.4863
			21.2314
			18.7983
			21.7813
			23.2315
			22.043
			20.9148
			20.0458
			19.9528
			23.5151
			21.2259
			22.7726
			20.7902
			21.7844
			20.978
			23.199
			24.7753
			24.7402
			20.0539
			18.9854
			19.1092
			20.0541
			19.2071
			20.3592
			18.908
			19.0067
			19.4756
			19.4885
			19.5566
			19.3146
			18.5818
			18.3833
			19.6248
			18.6896
			19.0467
			22.1327
			19.7823
			20.5663
			20.5225
			20.4693
			16.8317
			22.4323
			17.9757
			19.7443
			20.7593
			34.7368
			17.4936
			20.2867
			12.782
			19.8817
			16.8779
			19.2583
			18.5478
			16.8
			16.8232
			19.8781
			17.8414
			16.997
			14.0351
			16.7108
			16.7939
			19.982
			18.1818
			22.2222
			16.0714
			19.7802
			23.9437
			23.2248
			23.4818
			34.7962
			24.6964
			23.5849
			20.8791
			27.6
			34.6939
			26.5842
			38.7218
			38.7097
			27.3572
			24.7365
			24.622
			30.2564
			26.2021
			27.7247
			28.0899
			28.8221
			30.5714
			28.1664
			28.4211
			35.0554
			26.699
			25.1311
			19.3485
			13.0719
			20.0268
			15.3527
			19.0853
			17.3448
			20.6973
			23.2975
			18.3986
			18.3585
			23.8636
			17.3432
			17.3639
			18.4783
			23.4848
			20.0943
			15.8014
			17.878
			17.6839
			19.4503
			17.4047
			17.87
			19.0476
			23.9437
			19.3609
			17.5889
			14.3969
			28.9274
			25.0253
			27.8386
			38.7435
			23.125
			23.8896
			30.1508
			23.055
			22.1318
			20.5415
			28.9274
			25.0253
			27.8386
			38.7435
			23.125
			23.8896
			24.0932
			22.1318
			20.5415
			18.1229
			19.8042
			16.7123
			14.7606
			15.8773
			15.2137
			19.8355
			17.6188
			18.9133
			14.207
			15.9241
			18.7667
			17.9361
			18.4778
			17.7314
			18.7403
			19.7736
			19.898
			17.7389
			18.0501
			18.4507
			17.1924
			16.1363
			17.619
			16.6794
			17.8207
			17.9381
			25.0653
			23.6667
			17.9679
			20.9736
			21.3793
			21.2101
			24.6795
			19.797
			22.87
			19.8735
			22.2268
			19.2308
			18.5374
			22.0859
			19.1057
			22.6156
			21.2426
			24.1503
			25.0653
			23.6667
			17.9679
			20.9736
			21.3793
			21.2101
			24.6795
			19.797
			22.87
			19.8735
			22.2268
			19.2308
			20.3521
			17.1765
			22.6156
			21.2426
			24.1503
			25.0653
			23.6667
			17.9679
			20.9736
			21.3793
			21.2101
			24.6795
			19.797
			22.87
			19.8735
			22.2268
			19.2308
			20.0231
			22.6156
			21.2426
			24.1503
			15.5314
			17.2716
			18.2434
			17.1599
			16.599
			17.5458
			18.1877
			16.0355
			17.2716
			18.2434
			17.1599
			16.599
			17.5458
			18.1877
			19.1847
			22.4063
			20.7926
			19.3392
			22.3739
			20.111
			8.92857
			21.2624
			18.2975
			19.0206
			18.6877
			20.6373
			20.5871
			19.6296
			20.8852
			18.8005
			19.9691
			16.2562
			17.9589
			16.9067
			19.4016
			15.2344
			17.6224
			18.0606
			19.913
			17.7637
			20.3382
			17.6026
			19.6466
			8.13953
			18.0286
			18.2738
			23.4311
			27.4569
			24.1898
			23.1913
			22.9573
			25.8844
			21.237
			21.8692
			22.8072
			29.9873
			23.9852
			21.0932
			22.3707
			27.9412
			23.9485
			23.8185
			25.7353
			21.1218
			22.6586
			22.6017
			22.1679
			22.5292
			23.0845
			20.3413
			17.523
			19.7477
			24.6656
			21.0337
			20.1494
			21.825
			20.5871
			20.784
			19.7423
			18.3338
			17.0595
			18.3583
			18.3923
			20.6897
			20.328
			24.3636
			23.8095
			16.322
			19.7051
			18.5359
			19.2206
			18.9464
			19.0083
			21.5548
			19.357
			25.3293
			24.6185
			24.4748
			21.5548
			19.357
			25.3293
			23.5865
			27.9196
			24.4748
			20.4545
			20.4604
			19.8293
			20.7343
			18.0556
			19.8582
			17.9507
			18.9268
			18.0972
			19.7494
			19.6719
			16.6329
			20.8301
			18.6593
			17.5056
			18.8885
			18.6551
			16.927
			17.9796
			20.2301
			20.4046
			18.6532
			19.627
			19.0868
			18.781
			20.5201
			18.7046
			23.4231
			20.209
			20
			22.5235
			19.1064
			17.2515
			18.8728
			20.6045
			20.3476
			31.5498
			19.3161
			19.627
			19.0868
			18.781
			20.5201
			18.7046
			23.4231
			20.209
			20
			22.5235
			19.1064
			17.2515
			18.8728
			20.6045
			20.3476
			31.5498
			22.6322
			35.0877
			28.833
			21.2307
			22.6322
			35.0877
			28.833
			21.1307
			22.6322
			35.0877
			28.833
			21.2379
			19.6955
			16.4515
			19.627
			19.0868
			18.781
			20.5201
			18.7046
			23.4231
			20.209
			20
			22.5235
			19.1064
			17.2515
			18.8728
			20.6045
			20.3476
			31.5498
			23.5782
			25.3476
			24.3516
			24.3163
			21.6452
			20.0383
			19.3522
			17.9606
			16.2881
			17.7972
			17.1576
			19.7784
			19.1028
			17.9755
			18.2178
			18.9243
			22.2496
			22.682
			24.1731
			21.5691
			23.9621
			20.2782
			22.1246
			20.8743
			20.3627
			20.7883
			22.7077
			23.5782
			25.3476
			24.3563
			22.9388
			25.4793
			23.5782
			25.3476
			24.3516
			22.9388
			25.4793
			32.1321
			23.9562
			26.4561
			26.9925
			28.0147
			27.3224
			44.5122
			18.9117
			21.0171
			16.8796
			16.9515
			22.2048
			12.9508
			22.4924
			21.194
			17.8401
			14.9123
			18.6475
			17.1274
			21.2662
			15.5801
			20.1072
			17.9903
			21.6355
			23.5294
			22.6435
			14.2857
			21.3313
			20.3564
			33.1633
			23.6874
			21.2969
			23.4731
			14.6789
			21.9038
			24.1298
			27.562
			24.3301
			23.9454
			16.9742
			23.3104
			23.1569
			23.8612
			21.2168
			25.4882
			23.7857
			24.9301
			24.0502
			26.0388
			25.7418
			19.3875
			19.4485
			21.8702
			19.7387
			20.5275
			19.469
			15.6364
			20.6082
			19.436
			22.0595
			18.6544
			20.0131
			21.5089
			19.4917
			21.3636
			16.7024
			17.1099
			21.4095
			20.1896
			20.173
			20.8902
			19.1426
			18.1877
			21.4227
			21.8685
			22.0466
			24.6032
			21.4161
			20.3259
			27.3999
			21.7086
			21.8162
			20.2836
			21.2444
			19.0251
			20.4106
			21.3358
			18.6007
			20.2909
			19.7954
			17.146
			21.7715
			20.7184
			20.0447
			20.1831
			20.6589
			16.1869
			20.0526
			19.7006
			20.9235
			19.1025
			21.097
			20.2029
			21.8446
			22.4976
			21.9094
			21.7006
			20.2719
			20.4469
			22.6743
			22.0603
			23.21
			22.6664
			21.0076
			25.4472
			17.2204
			24.621
			24.3895
			21.0183
			22.7488
			23.5739
			23.1514
			23.8173
			22.2791
			22.9489
			25.2408
			22.9983
			23.9974
			24.9446
			22.6977
			22.9929
			24.8962
			24.5537
			20.2556
			22.6352
			25.9075
			21.7279
			24.4591
			21.1032
			21.2347
			21.6192
			21.1558
			19.6804
			21.0739
			20.3004
			23.6874
			21.2969
			23.4731
			14.6789
			21.9038
			24.3055
			23.5981
			18.1125
			24.8671
			14.6341
			25.5416
			22.2414
			18.8369
			24.8408
			19.4834
			19.034
			26.9534
			18.9052
			20.1282
			19.764
			18.0141
			16.6254
			17.69
			16.8825
			19.1304
			16.4169
			18.2159
			18.0586
			17.727
			16.8694
			18.2284
			18.8976
			17.5122
			26.9534
			18.9052
			20.1282
			19.8655
			26.9534
			18.9052
			20.1282
			20.0066
			20.0543
			18.5222
			23.3333
			19.8431
			18.0141
			16.6254
			17.69
			16.8825
			19.1304
			17.9425
			18.0586
			17.727
			16.8694
			18.2284
			18.8976
			17.5122
			17.4518
			19.52
			18.8324
			19.0357
			19.8435
			18.3301
			21.7264
			20.1376
			17.0813
			18.4142
			17.6883
			20.6291
			19.8159
			21.844
			19.076
			17.1332
			20.5607
			16.9308
			18.5292
			21.6539
			19.2666
			24.8031
			16.6235
			17.8576
			19.52
			18.8324
			19.0357
			19.8435
			18.3301
			21.7264
			20.1376
			17.0813
			18.4142
			17.6883
			20.6291
			19.8159
			21.844
			19.076
			17.1332
			20.5607
			16.9308
			18.5292
			21.6539
			19.2666
			24.8031
			16.0377
			19.2719
			18.8324
			19.0357
			19.8435
			18.3301
			21.7264
			20.1376
			17.0813
			18.4142
			17.6883
			20.6291
			19.8159
			21.844
			19.076
			17.1332
			20.5607
			16.9308
			18.5292
			21.6539
			19.2666
			24.8031
			16.0377
			19.3541
			17.9317
			18.8324
			19.0357
			19.8435
			18.3301
			21.7264
			20.1376
			17.0813
			18.4142
			17.6883
			20.6291
			19.8159
			21.844
			19.076
			17.1332
			20.5607
			16.9308
			18.5292
			21.6539
			19.2666
			24.8031
			17.5142
			18.8324
			19.0357
			19.8435
			18.3301
			21.7264
			20.1376
			17.0813
			18.4142
			17.6883
			20.6291
			19.8159
			21.844
			19.076
			17.1332
			20.5607
			16.9308
			18.5292
			21.6539
			19.2666
			24.8031
			16.8713
			21.5247
			16.8919
			15.3119
			19.7691
			17.0971
			20.1586
			18.0613
			18.0381
			17.6571
			19.6172
			16.5487
			19.9195
			18.3277
			17.3052
			17.2185
			21.5247
			16.8919
			15.3119
			19.7691
			17.0971
			20.1586
			18.0613
			18.0381
			17.6571
			19.6172
			16.5487
			19.9195
			18.3277
			20.8439
			18.4904
			19.2531
			16.6273
			14.9615
			17.4303
			16.0841
			18.7865
			17.1856
			15.5113
			16.0878
			18.3031
			14.7776
			19.3969
			15.8255
			16.6016
			20.1798
			19.1511
			12.3123
			16.0345
			17.0563
			27.2212
			18.8905
			20.2545
			24.4013
			17.6786
			18.5759
			20.5379
			18.8491
			21.1565
			24.0246
			20.0456
			21.6422
			20.5501
			17.9601
			17.8571
			24.3902
			17.1004
			20.2157
			21.7544
			19.509
			20.5882
			18.3036
			15.2174
			16.0416
			19.7988
			11.9617
			13.8655
			18.0462
			19.9552
			16.0626
			14.0351
			13.2353
			21.5309
			12.3134
			16.5049
			17.9118
			19.237
			23.5372
			19.1923
			19.8228
			17.9533
			17.3141
			18.3387
			16.8224
			20.7387
			20.9318
			19.5781
			18.8745
			20.3604
			20.4884
			19.4695
			17.0382
			19.7811
			19.3878
			19.6819
			15.2381
			18.01
			17.7474
			19.7286
			25.9101
			20.2779
			20.3419
			19.0745
			18.3691
			19.0616
			18
			20.5471
			21.7486
			23.9533
			20.1865
			19.1457
			25.3589
			23.7963
			20.3307
			20.5833
			21.1965
			19.5781
			18.8745
			20.3604
			20.4884
			19.4695
			17.0382
			19.7811
			19.3878
			19.6819
			15.2381
			18.01
			17.7474
			19.7286
			25.9101
			20.2779
			20.3523
			20.7299
			21.9772
			23.6019
			20.3419
			18.9389
			19.0616
			18
			20.5471
			21.7486
			23.9533
			20.1865
			19.1457
			25.3589
			23.7963
			20.3307
			18.1717
			19.8426
			20.0197
			15
			19.7653
			18.6533
			17.0965
			19.6691
			19.0575
			18.9539
			21.4836
			15.9907
			23.1712
			18.1779
			17.7094
			16.6384
			17.9136
			16.8697
			19.4676
			21.8978
			18.9224
			20.2082
			20.2084
			18.3132
			20.3104
			19.6529
			18.6821
			14.9606
			18.2862
			20.9871
			16.4686
			11.4243
			14.5675
			19.4753
			19.0287
			17.3686
			16.7396
			20.4986
			19.5915
			24.2152
[truncated: 305,840+ more rows]
